# Supplementary material for: Sex‐dependent molecular landscape of Alzheimer's disease revealed by large‐scale single‐cell transcriptomics
Source: Alzheimers Dement. 2024 Dec 31;21(2):e14476. doi: 10.1002/alz.14476 (PMC11848167; doi:10.1002/alz.14476)
Supplement: Supplementary file 3 — Supporting Information [file ALZ-21-e14476-s002.xlsx]

## Sheet: Astrocytes
Suppl. Table 2: Differentially expressed genes in astrocytes (Column 1: Category of differentially expressed gene (DEG) in terms of sex-specificity, Column 2: gene symbol, Column 3: FDR in males, column 4: FDR in females)
DEG.type	Gene.symbols	Male.FDR	Female.FDR
male-specific	ERBB4	3.1918e-293	1
male-specific	LINC00609	3.38572e-223	1
male-specific	HIBCH	5.10812e-179	1
male-specific	FP236383.1	5.50157e-161	1
male-specific	NTNG1	8.22049e-136	1
male-specific	MT-CO1	8.19758e-116	1
male-specific	RGL1	4.95576e-114	1
male-specific	PACS1	1.67842e-111	1
male-specific	AFF1	1.43749e-103	1
male-specific	DPYSL2	2.57694e-98	1
male-specific	FSTL5	1.21083e-89	1
male-specific	METTL2B	6.5573e-70	1
male-specific	HERC4	1.12854e-68	1
male-specific	SLC9A9	6.13258e-63	1
male-specific	PARD3B	1.4459e-60	1
male-specific	MYH9	5.41961e-58	1
male-specific	FNDC3B	5.16846e-57	1
male-specific	LMCD1-AS1	3.21271e-55	1
male-specific	ATP10B	3.95709e-55	1
male-specific	STIP1	4.46446e-50	1
male-specific	PLEKHH2	7.97076e-45	1
male-specific	CHPT1	2.50841e-44	1
male-specific	ALDH7A1	7.90604e-44	1
male-specific	NBDY	7.14381e-41	1
male-specific	PRELID2	1.61623e-37	1
male-specific	P2RY14	1.41578e-36	1
male-specific	GNG12-AS1	2.58652e-35	1
male-specific	ARHGEF11	2.81543e-29	1
male-specific	TMTC1	8.11305e-28	1
male-specific	RNF182	8.95916e-28	1
male-specific	ZMAT1	2.07127e-27	1
male-specific	LINC00639	4.28124e-27	1
male-specific	RALGDS	3.76016e-26	1
male-specific	MSH4	4.48042e-25	1
male-specific	SGK3	3.23077e-23	1
male-specific	TRIM69	1.10611e-22	1
male-specific	STXBP5	9.86793e-22	1
male-specific	YBX3	2.94042e-20	1
male-specific	LINC00461	2.64348e-19	1
male-specific	PCSK5	7.38425e-19	1
male-specific	DDX58	1.26966e-18	1
male-specific	STAT1	1.31408e-18	1
male-specific	LINC01876	2.14885e-18	1
male-specific	MKNK2	7.32729e-18	1
male-specific	CXXC4	1.26282e-17	1
male-specific	IKZF2	1.34566e-17	1
male-specific	AC007364.1	2.10564e-17	1
male-specific	IQCA1	5.74665e-17	1
male-specific	DSE	9.92118e-17	1
male-specific	FBLN1	1.02839e-16	1
male-specific	TBCK	1.06681e-16	1
male-specific	HK2	1.47438e-16	1
male-specific	AC010884.1	2.65113e-16	1
male-specific	AC138627.1	4.59865e-16	1
male-specific	TMOD1	5.31033e-16	1
male-specific	TTC27	6.49987e-16	1
male-specific	DCAF5	3.64538e-15	1
male-specific	RNF217	4.65876e-15	1
male-specific	TUBB4B	9.967e-15	1
male-specific	ARHGAP35	1.20043e-14	1
male-specific	PRRC2B	2.52592e-14	1
male-specific	TRPC4	1.07328e-13	1
male-specific	CCT5	1.53368e-13	1
male-specific	PDLIM5	5.1069e-13	1
male-specific	VWCE	5.46549e-13	1
male-specific	NCOA2	5.5629e-13	1
male-specific	LINC01411	9.4427e-13	1
male-specific	AFDN	1.16765e-12	1
male-specific	ADD1	2.48902e-12	1
male-specific	MBD5	3.37498e-12	1
male-specific	GABBR1	3.46415e-12	1
male-specific	PTPRM	4.83114e-12	1
male-specific	EXOC4	1.00086e-11	1
male-specific	MGAT5	1.06495e-11	1
male-specific	WHRN	1.25273e-11	1
male-specific	CFAP43	2.44725e-11	1
male-specific	CHCHD3	4.01193e-11	1
male-specific	ATF7IP	7.74605e-11	1
male-specific	RPTOR	1.21693e-10	1
male-specific	SYT9	1.38372e-10	1
male-specific	AC037459.2	1.79167e-10	1
male-specific	CDC42EP4	2.39765e-10	1
male-specific	FADS1	3.94746e-10	1
male-specific	RTTN	6.20538e-10	1
male-specific	HDAC7	7.65778e-10	1
male-specific	RAP1GDS1	9.91712e-10	1
male-specific	DICER1	1.00255e-09	1
male-specific	ADAMTS17	1.05647e-09	1
male-specific	AKIRIN2	1.07004e-09	1
male-specific	NFKBIZ	1.44379e-09	1
male-specific	NRG1	2.20876e-09	1
male-specific	HERC5	2.35336e-09	1
male-specific	WDR1	2.86323e-09	1
male-specific	TBC1D32	3.00138e-09	1
male-specific	OPLAH	3.33214e-09	1
male-specific	CYP21A2	4.3403e-09	1
male-specific	ACPP	7.70684e-09	1
male-specific	UBE3D	9.57054e-09	1
male-specific	BBX	1.06495e-08	1
male-specific	AL162725.2	1.17598e-08	1
male-specific	SLTM	1.53068e-08	1
male-specific	CEP290	1.88126e-08	1
male-specific	DNAH6	2.04039e-08	1
male-specific	CUL1	4.51244e-08	1
male-specific	DIS3L2	4.68481e-08	1
male-specific	SLC29A2	5.36297e-08	1
male-specific	CFAP54	6.93307e-08	1
male-specific	SLC27A3	8.81832e-08	1
male-specific	PICALM	1.69049e-07	1
male-specific	TUBB2A	1.77423e-07	1
male-specific	BTRC	1.919e-07	1
male-specific	AL357153.2	2.72633e-07	1
male-specific	ARPP21	2.9828e-07	1
male-specific	FAM120A	3.37718e-07	1
male-specific	GPR39	3.79452e-07	1
male-specific	VGLL4	4.23304e-07	1
male-specific	AL139393.1	4.41353e-07	1
male-specific	RPS15	6.14984e-07	1
male-specific	DDX60L	6.89091e-07	1
male-specific	C12orf42	7.53984e-07	1
male-specific	SEL1L3	8.07798e-07	1
male-specific	USP3	9.13533e-07	1
male-specific	AC093152.1	1.30738e-06	1
male-specific	AC019186.1	1.48947e-06	1
male-specific	LINC02556	1.97831e-06	1
male-specific	PPP2R5A	2.0353e-06	1
male-specific	DSCAM	4.63417e-06	1
male-specific	FREM1	5.79474e-06	1
male-specific	PPP5C	8.93372e-06	1
male-specific	PCM1	9.00745e-06	1
male-specific	AP001825.1	9.30118e-06	1
male-specific	RACGAP1	9.77978e-06	1
male-specific	AC063944.1	1.10888e-05	1
male-specific	USP48	1.12586e-05	1
male-specific	AC053527.1	1.14433e-05	1
male-specific	MMP28	1.50763e-05	1
male-specific	BCL2L1	1.68946e-05	1
male-specific	GFPT2	1.70114e-05	1
male-specific	HDAC2-AS2	2.16708e-05	1
male-specific	EFCAB7	2.34972e-05	1
male-specific	FAF1	2.522e-05	1
male-specific	PIEZO1	2.66565e-05	1
male-specific	TSPAN14	2.76123e-05	1
male-specific	MIR34AHG	4.4688e-05	1
male-specific	NEMF	4.88008e-05	1
male-specific	PIK3C2A	6.2124e-05	1
male-specific	UMAD1	7.3482e-05	1
male-specific	FNDC3A	9.16688e-05	1
male-specific	DSCAML1	0.000101026	1
male-specific	DNAH9	0.000146901	1
male-specific	YPEL3	0.000174632	1
male-specific	RALGAPA1	0.000176421	1
male-specific	PATL2	0.0001829	1
male-specific	SNX24	0.000218164	1
male-specific	TRPM7	0.000394862	1
male-specific	WASHC4	0.000570366	1
male-specific	TARS	0.000889546	1
male-specific	NQO2	0.000897938	1
male-specific	SNAP25	0.00105196	1
male-specific	AC092040.1	0.00105459	1
male-specific	AATF	0.0010599	1
male-specific	RIPOR3	0.00109597	1
male-specific	HDGFL3	0.00122153	1
male-specific	AC093110.1	0.00123092	1
male-specific	PEG10	0.00148459	1
male-specific	KLF3	0.00156904	1
male-specific	WDR61	0.00176975	1
male-specific	RAB27B	0.00183619	1
male-specific	ATXN10	0.00188631	1
male-specific	RERE	0.00212773	1
male-specific	AC009690.2	0.00222039	1
male-specific	COQ8B	0.00317846	1
male-specific	RPL23	0.00358053	1
male-specific	LYST	0.00375422	1
male-specific	SEMA6B	0.00425888	1
male-specific	CHCHD6	0.00429175	1
male-specific	KIFC3	0.00454657	1
male-specific	PSPH	0.00463832	1
male-specific	LINC01483	0.00493733	1
male-specific	TPP1	0.00516605	1
male-specific	CLIP3	0.0056584	1
male-specific	SERP1	0.00626563	1
male-specific	AC072022.1	0.00713131	1
male-specific	PNP	0.00728499	1
male-specific	CAB39	0.01	1
male-specific	ZNF432	0.0105902	1
male-specific	REV1	0.0108395	1
male-specific	FAM171A2	0.0108548	1
male-specific	SLC26A11	0.0109771	1
male-specific	TDRD10	0.0109832	1
male-specific	CCK	0.0130104	1
male-specific	AL157935.2	0.0175103	1
male-specific	GPALPP1	0.0176893	1
male-specific	PTRH2	0.019297	1
male-specific	FOXP4-AS1	0.0195304	1
male-specific	KLF12	0.0214553	1
male-specific	PSMD5	0.0232697	1
male-specific	ZNF106	0.0278773	1
male-specific	PHC2	0.0319551	1
male-specific	CSRNP3	0.0332542	1
male-specific	ZNF630	0.0336902	1
male-specific	RBM3	0.0360999	1
male-specific	REPS2	0.0380193	1
male-specific	B3GALNT2	0.0396125	1
male-specific	RARRES3	0.0400367	1
male-specific	SEC31A	0.0431169	1
male-specific	RPL24	0.0453841	1
male-specific	RNLS	0.0485825	1
female-specific	LINC00499	1	5.92815e-293
female-specific	S100A6	1	8.32624e-104
female-specific	CCL2	1	3.23758e-101
female-specific	SLC39A12	1	1.84693e-69
female-specific	PTPRJ	1	3.69853e-52
female-specific	FAM168A	1	1.23357e-51
female-specific	ZBTB20	1	1.79892e-42
female-specific	HEPN1	1	1.07438e-37
female-specific	HNRNPU	1	3.05173e-35
female-specific	NRXN3	1	1.11636e-34
female-specific	NCAM2	1	7.39903e-32
female-specific	FAM129A	1	1.75551e-31
female-specific	NUDT4	1	1.32144e-30
female-specific	SH3BGRL3	1	3.39185e-30
female-specific	FAM118A	1	1.54552e-29
female-specific	RGN	1	2.24274e-27
female-specific	DNER	1	2.12072e-24
female-specific	BICC1	1	1.55112e-22
female-specific	NAIP	1	8.75666e-22
female-specific	MUC20-OT1	1	1.72218e-20
female-specific	AP002991.1	1	7.13884e-19
female-specific	TPI1	1	2.37856e-18
female-specific	ADAMTS9	1	4.11185e-18
female-specific	SSFA2	1	5.49509e-18
female-specific	CPNE6	1	4.11323e-17
female-specific	PDZRN3	1	3.66995e-16
female-specific	CCDC91	1	5.8851e-16
female-specific	IRF2BP2	1	1.23086e-15
female-specific	PRPF40A	1	1.61385e-15
female-specific	AC006978.2	1	4.22754e-15
female-specific	LRP1	1	9.12997e-15
female-specific	AC022294.1	1	1.13779e-14
female-specific	SLC16A7	1	1.53715e-14
female-specific	SOX9	1	5.14702e-14
female-specific	PIAS1	1	1.76593e-13
female-specific	ITPKB-AS1	1	5.83037e-13
female-specific	C21orf62	1	7.88758e-13
female-specific	GLIDR	1	1.00223e-12
female-specific	GABARAPL2	1	2.67836e-12
female-specific	ACADVL	1	6.20038e-12
female-specific	COLGALT2	1	2.40974e-11
female-specific	ZNF292	1	7.40799e-11
female-specific	PRDX5	1	1.26978e-10
female-specific	CEP170	1	1.67845e-10
female-specific	SRP9	1	2.79482e-10
female-specific	CLASP2	1	3.07294e-10
female-specific	GSTCD	1	1.85168e-09
female-specific	CCDC125	1	2.29739e-09
female-specific	DARS	1	4.46638e-09
female-specific	CA2	1	4.5269e-09
female-specific	AC021231.1	1	6.06646e-09
female-specific	AC005154.6	1	1.21134e-08
female-specific	SLC25A33	1	1.8326e-08
female-specific	AC018616.1	1	2.14008e-08
female-specific	ENOSF1	1	3.33834e-08
female-specific	NF1	1	3.64446e-08
female-specific	DYNLRB1	1	9.401e-08
female-specific	HDAC10	1	1.59035e-07
female-specific	ERI3	1	1.91694e-07
female-specific	FRRS1L	1	2.24001e-07
female-specific	AC005261.1	1	2.55993e-07
female-specific	RIPOR2	1	3.09248e-07
female-specific	USP47	1	3.19339e-07
female-specific	LNCSRLR	1	4.93453e-07
female-specific	SHPRH	1	6.05859e-07
female-specific	TSPAN3	1	9.86107e-07
female-specific	AC008731.1	1	1.15674e-06
female-specific	TSC22D3	1	2.21752e-06
female-specific	MOXD1	1	2.23685e-06
female-specific	ZDHHC14	1	2.92749e-06
female-specific	AC091946.1	1	3.99527e-06
female-specific	FAM222B	1	6.70097e-06
female-specific	APLF	1	6.76994e-06
female-specific	KCNJ9	1	8.51025e-06
female-specific	LDHB	1	1.05269e-05
female-specific	PLPP5	1	1.05943e-05
female-specific	RBPJ	1	1.35149e-05
female-specific	ADRM1	1	1.48327e-05
female-specific	RGMB	1	1.64011e-05
female-specific	NPIPB5	1	1.74996e-05
female-specific	MCC	1	3.21991e-05
female-specific	C6orf118	1	3.24493e-05
female-specific	SNHG12	1	4.18224e-05
female-specific	BBS9	1	5.53408e-05
female-specific	ITGA5	1	5.69655e-05
female-specific	GANC	1	6.2901e-05
female-specific	PLA2G4C	1	7.72029e-05
female-specific	ZNF407	1	9.75711e-05
female-specific	SDCBP	1	0.000108589
female-specific	PLEKHG1	1	0.00013638
female-specific	VDAC2	1	0.000175539
female-specific	ZCCHC14	1	0.000221261
female-specific	POLE2	1	0.000258021
female-specific	CREBL2	1	0.000281733
female-specific	TMCO1	1	0.000287186
female-specific	AL590705.1	1	0.000452362
female-specific	PIK3C3	1	0.000539852
female-specific	PSMD6-AS1	1	0.000565034
female-specific	FAM228B	1	0.000637115
female-specific	PSMD1	1	0.000650827
female-specific	CYBRD1	1	0.000700901
female-specific	LINC01355	1	0.000872873
female-specific	TMEM65	1	0.00104186
female-specific	SMARCA1	1	0.00113227
female-specific	SMIM29	1	0.00137568
female-specific	FAM19A5	1	0.00163302
female-specific	SPCS1	1	0.00173284
female-specific	DSCC1	1	0.00249591
female-specific	LINC00498	1	0.0035233
female-specific	PIM3	1	0.00371928
female-specific	ZNF654	1	0.00455299
female-specific	RMND5A	1	0.00456015
female-specific	PIM1	1	0.0048866
female-specific	AC090993.1	1	0.00556782
female-specific	PVT1	1	0.00561346
female-specific	KPNA1	1	0.00610091
female-specific	SELENOF	1	0.00780461
female-specific	IFT27	1	0.00794321
female-specific	JAGN1	1	0.00814203
female-specific	PNMA1	1	0.00821152
female-specific	NDUFC1	1	0.00890085
female-specific	COL4A5	1	0.00898644
female-specific	ANGPT2	1	0.00971438
female-specific	AC023983.1	1	0.017476
female-specific	CRLF3	1	0.0176779
female-specific	SNCAIP	1	0.0213158
female-specific	PIK3CA	1	0.0233333
female-specific	MTMR11	1	0.0251867
female-specific	RB1	1	0.0295832
female-specific	GOLGA7B	1	0.0300958
female-specific	USP24	1	0.0341431
female-specific	ETV4	1	0.040056
female-specific	LAMTOR5	1	0.0426481
female-specific	MAP3K19	1	0.0429975
female-specific	CFAP100	1	0.0445121
female-specific	C1orf198	1	0.0470508
gender-dimorphic	MIR4300HG	3.1918e-293	5.92815e-293
gender-dimorphic	SHISA6	3.1918e-293	0.00207791
gender-dimorphic	XPO1	3.1918e-293	1.39413e-31
gender-dimorphic	SLC39A11	3.1918e-293	5.92815e-293
gender-dimorphic	RANBP3L	3.1918e-293	5.92815e-293
gender-dimorphic	HSPB1	3.1918e-293	3.88102e-58
gender-dimorphic	MT-ND3	3.1918e-293	1.15507e-26
gender-dimorphic	FTH1	3.1918e-293	6.29628e-293
gender-dimorphic	HIF3A	3.1918e-293	5.92815e-293
gender-dimorphic	MT-CYB	3.1918e-293	9.3671e-21
gender-dimorphic	DPP6	3.1918e-293	1.06273e-48
gender-dimorphic	MT-CO3	3.1918e-293	4.50645e-21
gender-dimorphic	GRID2	3.1918e-293	5.92815e-293
gender-dimorphic	WWOX	3.1918e-293	5.92815e-293
gender-dimorphic	AC092957.1	3.1918e-293	2.24902e-39
gender-dimorphic	NLGN1	3.1918e-293	1.60358e-51
gender-dimorphic	CTNNA3	3.1918e-293	4.88448e-93
gender-dimorphic	AL355306.2	3.1918e-293	2.02071e-100
gender-dimorphic	GALNT13	3.1918e-293	4.29706e-47
gender-dimorphic	PPP2R2B	3.1918e-293	1.22448e-72
gender-dimorphic	GRIA1	3.1918e-293	5.76442e-76
gender-dimorphic	NFIA	3.1918e-293	1.68968e-25
gender-dimorphic	MACF1	3.1918e-293	3.88455e-11
gender-dimorphic	ADAMTSL1	3.1918e-293	4.09563e-221
gender-dimorphic	KIAA1217	3.1918e-293	5.12063e-30
gender-dimorphic	OPHN1	3.1918e-293	2.28656e-72
gender-dimorphic	LAMA2	3.1918e-293	2.996e-204
gender-dimorphic	PITPNC1	3.1918e-293	5.92815e-293
gender-dimorphic	CTNNA2	3.1918e-293	5.92815e-293
gender-dimorphic	LRP1B	3.1918e-293	8.60275e-54
gender-dimorphic	SORBS1	3.1918e-293	3.08641e-256
gender-dimorphic	HS6ST3	3.1918e-293	1.18596e-46
gender-dimorphic	ST3GAL6	8.02361e-280	3.59887e-14
gender-dimorphic	PALLD	3.93496e-268	3.15105e-10
gender-dimorphic	DLGAP1	6.24453e-264	5.92815e-293
gender-dimorphic	PDE4DIP	1.84782e-263	5.92815e-293
gender-dimorphic	EFEMP1	4.40482e-253	1.49628e-247
gender-dimorphic	NRG3	2.26701e-239	2.5087e-48
gender-dimorphic	GJA1	2.43377e-237	1.22918e-172
gender-dimorphic	GPC6	3.94184e-237	1.52685e-18
gender-dimorphic	GRIA4	2.38723e-236	4.79727e-30
gender-dimorphic	NWD1	7.06037e-235	2.59118e-168
gender-dimorphic	XKR6	4.18237e-222	3.41438e-09
gender-dimorphic	MAST4	1.41034e-207	7.35175e-45
gender-dimorphic	ELL2	3.82274e-201	5.92815e-293
gender-dimorphic	GNA14-AS1	1.46807e-197	4.09026e-38
gender-dimorphic	SPARC	1.31579e-180	1.48535e-27
gender-dimorphic	CNTNAP3	2.9883e-179	2.27595e-16
gender-dimorphic	ZNF518A	1.79471e-177	7.83325e-34
gender-dimorphic	PLCB1	7.16873e-174	1.1e-130
gender-dimorphic	KCNIP4	1.05103e-166	1.98599e-35
gender-dimorphic	GABRB1	4.60905e-165	6.05457e-16
gender-dimorphic	AC104574.2	3.71319e-164	2.26593e-87
gender-dimorphic	ATP2C1	4.13014e-163	4.20193e-24
gender-dimorphic	IFI44L	1.40967e-160	3.09858e-96
gender-dimorphic	AHCYL1	1.36812e-157	9.874e-268
gender-dimorphic	CSRP1	9.11168e-157	5.92815e-293
gender-dimorphic	CCSER1	1.30542e-152	1.46457e-16
gender-dimorphic	AC098829.1	7.81294e-152	6.55885e-110
gender-dimorphic	ARRDC3	3.01653e-151	1.82922e-49
gender-dimorphic	STK32A	5.15963e-149	1.54193e-47
gender-dimorphic	MKLN1	9.51525e-144	3.72165e-11
gender-dimorphic	LINC01088	9.85815e-144	3.39637e-27
gender-dimorphic	ID2	7.22626e-142	0.000858882
gender-dimorphic	ADGRL3	8.60598e-140	0.00826189
gender-dimorphic	HES6	9.23777e-139	2.88127e-14
gender-dimorphic	CHL1	6.11753e-137	4.99874e-38
gender-dimorphic	ALDH1A1	2.37396e-135	4.99056e-270
gender-dimorphic	PCSK6	2.62095e-131	1.60005e-24
gender-dimorphic	SREBF1	8.97743e-130	3.48865e-62
gender-dimorphic	HSP90AB1	9.6529e-130	9.37715e-06
gender-dimorphic	PREX2	1.16603e-129	7.15486e-25
gender-dimorphic	CRYAB	3.74282e-129	5.92815e-293
gender-dimorphic	KCNJ16	1.17733e-128	6.90155e-19
gender-dimorphic	AGBL4	8.71053e-127	1.05319e-131
gender-dimorphic	HOPX	1.88164e-125	4.83576e-96
gender-dimorphic	RBFOX2	1.33359e-122	2.13469e-05
gender-dimorphic	TSHZ2	3.58848e-122	7.07851e-21
gender-dimorphic	EFNA5	1.32259e-116	4.55717e-12
gender-dimorphic	MAGI2	5.99543e-116	2.91869e-76
gender-dimorphic	NCAN	1.35056e-115	6.16597e-213
gender-dimorphic	DNM3	2.73625e-114	1.17163e-06
gender-dimorphic	SPOCK3	7.13209e-112	5.94894e-14
gender-dimorphic	TMEM164	6.21902e-111	1.24103e-25
gender-dimorphic	XIST	1.36982e-108	0.000523444
gender-dimorphic	RGCC	1.65776e-108	2.02668e-35
gender-dimorphic	CACNA1C	3.15821e-108	3.13706e-10
gender-dimorphic	PHYHD1	7.22835e-105	1.23055e-37
gender-dimorphic	DAAM2	1.84877e-103	6.56931e-35
gender-dimorphic	UNC80	2.85207e-103	2.72533e-85
gender-dimorphic	PCNX2	1.63125e-102	4.23464e-45
gender-dimorphic	ADGRV1	9.67462e-98	2.07466e-167
gender-dimorphic	LINC00299	5.69242e-97	8.1482e-125
gender-dimorphic	CELF2	7.48298e-96	0.0196103
gender-dimorphic	RTN4	3.62649e-95	1.84528e-06
gender-dimorphic	IFI6	3.5415e-94	0.0130049
gender-dimorphic	GFAP	4.40524e-93	5.92815e-293
gender-dimorphic	SMTN	6.52669e-93	4.75724e-98
gender-dimorphic	PDE4D	1.90347e-91	8.6731e-100
gender-dimorphic	LINC01094	6.83855e-91	1.09717e-156
gender-dimorphic	ATXN1	5.59478e-90	1.04241e-12
gender-dimorphic	ZFP36L1	4.07e-88	4.00516e-123
gender-dimorphic	GPM6B	5.25661e-88	2.10805e-115
gender-dimorphic	SQSTM1	6.34261e-88	1.41109e-35
gender-dimorphic	AC008014.1	1.90951e-87	6.56699e-107
gender-dimorphic	A2ML1	1.66079e-86	1.44933e-76
gender-dimorphic	GRAMD1C	1.36968e-84	6.73135e-34
gender-dimorphic	UGP2	2.54721e-83	1.29592e-15
gender-dimorphic	PRRX1	7.40166e-83	6.49036e-09
gender-dimorphic	FAM155A	3.46396e-82	7.71635e-47
gender-dimorphic	PARD3	2.12468e-81	1.79309e-181
gender-dimorphic	LINGO1	3.40313e-81	5.92815e-293
gender-dimorphic	ANO6	1.86267e-80	5.81491e-19
gender-dimorphic	SLC7A11	2.51134e-80	1.00623e-154
gender-dimorphic	NAT8L	2.30231e-79	4.52428e-18
gender-dimorphic	CPAMD8	1.86886e-78	2.20289e-18
gender-dimorphic	AC138123.1	1.17942e-77	3.16611e-25
gender-dimorphic	AC104596.1	4.61427e-77	1.17084e-11
gender-dimorphic	CLASP1	1.80276e-76	2.92536e-15
gender-dimorphic	KCNT2	3.03484e-76	9.61325e-19
gender-dimorphic	RSRP1	8.50327e-74	2.18213e-54
gender-dimorphic	IQCJ-SCHIP1	1.18023e-73	7.10282e-14
gender-dimorphic	SETBP1	3.0428e-73	5.33704e-45
gender-dimorphic	BMPER	4.15884e-73	1.25802e-48
gender-dimorphic	LRRC4C	2.1632e-70	2.37925e-36
gender-dimorphic	GABPB1-AS1	3.38108e-70	6.84132e-34
gender-dimorphic	CREB5	1.19333e-66	1.00414e-69
gender-dimorphic	TNIK	2.14889e-66	1.36038e-14
gender-dimorphic	NTM	7.57131e-66	5.62768e-119
gender-dimorphic	DMD	8.98376e-66	1.03713e-05
gender-dimorphic	ARHGAP24	1.62187e-65	1.3531e-56
gender-dimorphic	UNC13C	2.27831e-65	3.9107e-18
gender-dimorphic	SON	7.83241e-65	8.33814e-23
gender-dimorphic	ASCL1	9.14556e-65	2.85944e-59
gender-dimorphic	CACNA2D3	2.81866e-64	2.56714e-52
gender-dimorphic	SORBS3	3.45502e-64	0.0086483
gender-dimorphic	NKAIN3	8.9557e-64	4.33644e-79
gender-dimorphic	AL512422.1	1.35718e-63	6.05813e-31
gender-dimorphic	LINC00854	1.74373e-63	2.57193e-18
gender-dimorphic	LGI4	4.88902e-63	8.94752e-12
gender-dimorphic	SMAD3	4.43504e-62	9.66828e-14
gender-dimorphic	ARMH1	1.36463e-61	2.05242e-11
gender-dimorphic	TENM1	2.03019e-61	0.000145783
gender-dimorphic	PADI2	9.32073e-61	8.6002e-40
gender-dimorphic	METTL7A	1.45473e-60	4.30878e-58
gender-dimorphic	GABRG3	1.9674e-60	1.95114e-05
gender-dimorphic	TRIB2	1.21379e-59	2.68005e-13
gender-dimorphic	RNF219-AS1	6.82709e-57	5.86056e-07
gender-dimorphic	ADCY8	7.81428e-57	7.37559e-122
gender-dimorphic	FOXP2	1.11231e-55	1.48015e-19
gender-dimorphic	NR4A1	2.44125e-55	0.000887093
gender-dimorphic	SPTBN1	3.07206e-55	5.5387e-25
gender-dimorphic	SERPINI2	1.79207e-54	0.0343078
gender-dimorphic	ANGPTL4	2.06734e-54	3.33577e-95
gender-dimorphic	SOX5	4.90268e-54	1.07747e-137
gender-dimorphic	EPHB1	1.61388e-53	1.14496e-41
gender-dimorphic	TRDN	1.89593e-53	1.87569e-23
gender-dimorphic	MAT2A	7.69995e-53	3.61754e-21
gender-dimorphic	MYRIP	1.77455e-52	7.30991e-25
gender-dimorphic	ATXN7L1	2.55494e-52	2.57267e-07
gender-dimorphic	FHOD3	3.11617e-52	8.22282e-05
gender-dimorphic	KCTD3	5.02789e-52	6.58406e-06
gender-dimorphic	TUBA1A	5.83451e-52	7.11204e-05
gender-dimorphic	DCHS2	6.92484e-52	2.86018e-26
gender-dimorphic	MAML3	3.3202e-50	9.9538e-13
gender-dimorphic	MEST	3.46553e-50	0.00110562
gender-dimorphic	SLC6A11	8.4281e-50	1.23116e-20
gender-dimorphic	ALK	6.87112e-49	3.4105e-281
gender-dimorphic	TFDP2	4.79031e-48	1.1739e-22
gender-dimorphic	ZNF704	8.09293e-48	2.99804e-06
gender-dimorphic	AC025159.1	1.00069e-47	1.40618e-06
gender-dimorphic	TAB2	2.18161e-47	8.91276e-05
gender-dimorphic	AKAP12	1.91399e-46	3.23152e-45
gender-dimorphic	CACNA1E	2.73059e-46	0.00506139
gender-dimorphic	ARHGEF28	4.54497e-46	3.82074e-10
gender-dimorphic	NPNT	6.42244e-46	2.10769e-92
gender-dimorphic	SERPINH1	6.63855e-46	2.49874e-08
gender-dimorphic	CRB2	6.8458e-46	1.20595e-38
gender-dimorphic	MALRD1	2.43927e-45	0.00159335
gender-dimorphic	RANBP9	2.81563e-45	4.77161e-26
gender-dimorphic	NDRG2	1.34413e-44	0.0202701
gender-dimorphic	PPARGC1A	1.49231e-44	5.25811e-06
gender-dimorphic	NEBL	3.10701e-44	5.92815e-293
gender-dimorphic	STK3	1.1375e-43	1.74136e-10
gender-dimorphic	UGCG	1.77818e-43	1.94767e-06
gender-dimorphic	SLC20A2	1.90619e-43	6.32981e-87
gender-dimorphic	PPP2R2C	2.00539e-43	1.55326e-23
gender-dimorphic	PRKCA	2.56845e-43	6.51916e-13
gender-dimorphic	HSD11B1	3.29227e-43	4.8448e-22
gender-dimorphic	FAT1	3.5146e-43	7.21918e-16
gender-dimorphic	SCD5	6.5196e-43	6.47297e-53
gender-dimorphic	PDE3A	1.42226e-42	8.11812e-08
gender-dimorphic	AC091078.1	1.43466e-42	3.00155e-28
gender-dimorphic	OTUD7B	3.28108e-42	1.80809e-12
gender-dimorphic	CAP2	8.80341e-42	2.05092e-06
gender-dimorphic	AGFG2	9.67367e-42	1.52482e-44
gender-dimorphic	MAP2K6	3.62664e-41	7.02937e-12
gender-dimorphic	SCD	3.90055e-41	2.31227e-09
gender-dimorphic	LINC00511	4.46326e-41	3.35935e-51
gender-dimorphic	IGF1R	1.02977e-40	2.70025e-05
gender-dimorphic	AC105411.1	3.15318e-40	2.06767e-17
gender-dimorphic	CNTNAP2	2.63941e-39	5.9459e-15
gender-dimorphic	FOXP1	6.1488e-39	0.00108308
gender-dimorphic	ASAP2	6.86685e-39	1.06266e-07
gender-dimorphic	ASIC2	1.94894e-38	1.12284e-25
gender-dimorphic	ELOVL5	2.92047e-38	5.14749e-09
gender-dimorphic	GRK3	3.55158e-38	1.2757e-84
gender-dimorphic	SPATA6L	7.76986e-38	2.88278e-06
gender-dimorphic	TEX9	8.15327e-38	4.66172e-19
gender-dimorphic	ZFP36	1.19995e-37	5.53767e-16
gender-dimorphic	RNF220	1.61812e-37	2.32269e-42
gender-dimorphic	WFDC1	2.28604e-37	4.90662e-45
gender-dimorphic	PCDH7	2.40877e-37	4.73185e-39
gender-dimorphic	RASSF4	5.41764e-37	3.91026e-45
gender-dimorphic	DLG2	7.35147e-37	0.0116171
gender-dimorphic	ZHX2	4.65354e-36	4.6904e-59
gender-dimorphic	SH3RF3	8.4787e-36	1.32749e-14
gender-dimorphic	AC073941.1	1.72723e-35	2.36151e-51
gender-dimorphic	NOVA1	1.82025e-35	0.00715096
gender-dimorphic	C5orf17	2.46574e-35	1.81974e-242
gender-dimorphic	CRY2	4.71827e-35	3.75747e-27
gender-dimorphic	LYVE1	5.33615e-35	1.11506e-24
gender-dimorphic	IFITM3	8.32901e-35	8.90012e-33
gender-dimorphic	CDC42BPA	4.66244e-34	7.26671e-17
gender-dimorphic	SSPN	7.61957e-34	4.353e-47
gender-dimorphic	NOCT	9.31917e-34	2.02428e-09
gender-dimorphic	RHOQ	3.00325e-33	1.06528e-71
gender-dimorphic	AC109927.1	8.58294e-33	2.31152e-07
gender-dimorphic	DKK3	1.40029e-32	1.37841e-213
gender-dimorphic	AC006059.1	1.7169e-32	6.73461e-25
gender-dimorphic	UBE2H	1.76249e-32	3.64794e-18
gender-dimorphic	TAPT1-AS1	1.94146e-32	8.77881e-134
gender-dimorphic	AC109492.1	6.36854e-32	1.86537e-43
gender-dimorphic	CECR2	9.88878e-32	1.55933e-12
gender-dimorphic	KIDINS220	2.18978e-31	7.04144e-07
gender-dimorphic	ERBIN	3.53267e-31	1.21841e-71
gender-dimorphic	AL591686.2	4.58117e-31	1.02812e-27
gender-dimorphic	EXPH5	5.75905e-31	3.84113e-25
gender-dimorphic	STRBP	1.11879e-30	7.74161e-16
gender-dimorphic	PRDM16	1.13243e-30	7.22388e-08
gender-dimorphic	KIAA2026	1.84004e-30	8.33845e-37
gender-dimorphic	AC104123.1	2.19757e-30	1.8061e-05
gender-dimorphic	ULK2	6.18066e-30	9.92128e-10
gender-dimorphic	SRSF11	9.9443e-30	1.72213e-25
gender-dimorphic	SCLT1	1.75184e-29	1.90451e-05
gender-dimorphic	CYSTM1	4.35904e-29	3.50346e-69
gender-dimorphic	CAB39L	9.46299e-29	1.26639e-94
gender-dimorphic	RHBDD1	6.69705e-28	6.50133e-08
gender-dimorphic	CPM	1.11332e-27	2.07113e-30
gender-dimorphic	CXCL14	1.21156e-27	3.35529e-48
gender-dimorphic	ZNF532	2.02822e-27	4.64136e-11
gender-dimorphic	CACYBP	4.76657e-27	0.0102819
gender-dimorphic	OPCML	3.29385e-26	0.00428102
gender-dimorphic	CPEB4	5.56518e-26	5.7499e-18
gender-dimorphic	PTPRD	7.82024e-26	1.10073e-81
gender-dimorphic	PAPLN	1.72548e-25	0.000738416
gender-dimorphic	PDZD2	2.13204e-25	1.69675e-130
gender-dimorphic	TCF4	2.7133e-25	4.00745e-38
gender-dimorphic	SRGAP3	2.81658e-25	3.37727e-06
gender-dimorphic	ZCCHC24	2.87538e-25	0.000885545
gender-dimorphic	AQP1	7.30308e-25	3.66148e-34
gender-dimorphic	CORO2B	8.10834e-25	2.26375e-06
gender-dimorphic	STK24	8.13488e-25	8.49211e-07
gender-dimorphic	MAP1LC3B2	8.47238e-25	4.3963e-19
gender-dimorphic	MICALL2	1.2659e-24	4.53735e-27
gender-dimorphic	IL1R1	3.26609e-24	2.31602e-25
gender-dimorphic	GAB1	8.6813e-24	0.0167555
gender-dimorphic	CD44	1.34573e-23	5.12138e-15
gender-dimorphic	ATP1B2	1.72948e-23	7.16206e-08
gender-dimorphic	TSC22D4	2.12154e-23	2.9331e-52
gender-dimorphic	BACH1	2.96869e-23	4.41738e-10
gender-dimorphic	ANKRD26	5.75209e-23	5.18764e-05
gender-dimorphic	FAM171B	9.34971e-23	1.79344e-18
gender-dimorphic	SYNM	1.00964e-22	1.20118e-142
gender-dimorphic	WIPF2	1.10438e-22	2.93033e-10
gender-dimorphic	SESN3	1.72592e-22	1.57447e-24
gender-dimorphic	PLEKHA6	4.31888e-22	1.92144e-05
gender-dimorphic	WARS	9.16198e-22	5.15607e-139
gender-dimorphic	SUGP2	1.64348e-21	1.0226e-19
gender-dimorphic	KALRN	1.79954e-21	6.84633e-26
gender-dimorphic	ZNF804B	2.74057e-21	2.29191e-99
gender-dimorphic	SIPA1L1	4.18734e-21	0.0118874
gender-dimorphic	CSTB	1.32349e-20	5.3406e-06
gender-dimorphic	CDH4	1.35792e-20	0.00138651
gender-dimorphic	SGMS1	2.0171e-20	0.000284789
gender-dimorphic	DLC1	2.8067e-20	1.51576e-252
gender-dimorphic	ASTN2	5.92494e-20	1.25419e-237
gender-dimorphic	RFX3	7.05649e-20	1.60077e-20
gender-dimorphic	FAIM2	7.48216e-20	2.27548e-11
gender-dimorphic	ZNF385A	8.01068e-20	2.40048e-08
gender-dimorphic	LRP8	1.07459e-19	2.34577e-21
gender-dimorphic	CSGALNACT1	2.22438e-19	1.77438e-33
gender-dimorphic	TRIM5	4.18816e-19	1.49715e-15
gender-dimorphic	ATP13A4	5.29745e-19	2.26206e-32
gender-dimorphic	C6orf62	7.18995e-19	7.23581e-10
gender-dimorphic	INPP4B	7.82985e-19	5.44166e-62
gender-dimorphic	LRFN2	1.74873e-18	0.00492888
gender-dimorphic	DDX5	2.76083e-18	2.37139e-30
gender-dimorphic	AC008127.1	3.17065e-18	0.0158367
gender-dimorphic	DGKG	3.50747e-18	8.5037e-11
gender-dimorphic	ASNS	3.93648e-18	0.0118636
gender-dimorphic	PRKAR2A	4.44341e-18	5.8563e-07
gender-dimorphic	HS3ST5	5.67086e-18	9.30207e-13
gender-dimorphic	IER5L	6.6703e-18	0.00227671
gender-dimorphic	KIAA0825	1.67311e-17	0.0165896
gender-dimorphic	TXNIP	1.78368e-17	5.48861e-33
gender-dimorphic	NR2F2-AS1	2.70649e-17	1.42173e-35
gender-dimorphic	AK9	3.48194e-17	6.89682e-10
gender-dimorphic	CPED1	3.9261e-17	2.30114e-10
gender-dimorphic	CYFIP2	4.16483e-17	7.66586e-22
gender-dimorphic	ROBO2	5.05068e-17	8.16136e-28
gender-dimorphic	RNF24	5.35335e-17	3.73002e-86
gender-dimorphic	WASF3	7.37056e-17	5.38017e-18
gender-dimorphic	TJP1	2.94411e-16	2.02554e-07
gender-dimorphic	LINC00907	4.3452e-16	0.004667
gender-dimorphic	SLC15A2	4.63374e-16	3.50567e-21
gender-dimorphic	EZR	5.49919e-16	2.34114e-21
gender-dimorphic	DPYD	6.365e-16	0.000324346
gender-dimorphic	RHPN1	6.83452e-16	1.12763e-33
gender-dimorphic	IL1RAP	1.44702e-15	1.50844e-67
gender-dimorphic	AC239809.3	1.50249e-15	0.00224796
gender-dimorphic	RGR	1.59359e-15	2.10069e-57
gender-dimorphic	EHBP1	2.26942e-15	1.08055e-29
gender-dimorphic	XAF1	3.74927e-15	2.41614e-16
gender-dimorphic	FGF1	1.07266e-14	3.95726e-79
gender-dimorphic	SH3PXD2B	1.22177e-14	6.37145e-76
gender-dimorphic	ADGRB3	2.00449e-14	5.05359e-117
gender-dimorphic	AC097658.2	2.19792e-14	3.39186e-11
gender-dimorphic	PCTP	3.95894e-14	8.84212e-23
gender-dimorphic	CHD9	4.51366e-14	9.64428e-18
gender-dimorphic	SEMA3D	4.55873e-14	8.0102e-16
gender-dimorphic	TTC28	5.684e-14	3.51167e-60
gender-dimorphic	FAM196B	1.96255e-13	1.86124e-09
gender-dimorphic	SLC4A4	2.35826e-13	8.28516e-14
gender-dimorphic	TIPARP	2.71745e-13	1.35477e-31
gender-dimorphic	PID1	5.03886e-13	3.57868e-33
gender-dimorphic	SLC6A1-AS1	5.34021e-13	0.000446224
gender-dimorphic	LPP	5.56689e-13	8.36758e-29
gender-dimorphic	ANKRD44	8.02603e-13	0.00101975
gender-dimorphic	NRGN	8.10884e-13	2.62053e-22
gender-dimorphic	RSAD2	8.14178e-13	0.0195601
gender-dimorphic	MTRNR2L8	8.66159e-13	1.99691e-08
gender-dimorphic	AC007402.1	2.15681e-12	1.2381e-15
gender-dimorphic	PDE5A	3.54004e-12	0.00814296
gender-dimorphic	IL1RAPL1	4.50954e-12	1.55617e-09
gender-dimorphic	BBS2	4.70205e-12	1.75001e-43
gender-dimorphic	WWTR1	8.97289e-12	6.45385e-22
gender-dimorphic	C1R	1.14513e-11	0.000177744
gender-dimorphic	LRRN2	1.47146e-11	9.39041e-45
gender-dimorphic	SRP14-AS1	1.53807e-11	5.95463e-11
gender-dimorphic	PHF21B	2.19403e-11	5.15333e-24
gender-dimorphic	ITM2C	2.31481e-11	6.43298e-197
gender-dimorphic	PLCXD3	3.06453e-11	0.000403121
gender-dimorphic	ACTG1	3.53986e-11	0.000841266
gender-dimorphic	ETNPPL	3.70706e-11	7.80961e-09
gender-dimorphic	YWHAG	4.45962e-11	0.0470598
gender-dimorphic	AL139383.1	4.69978e-11	0.0213133
gender-dimorphic	RND3	5.66337e-11	0.0294855
gender-dimorphic	CMSS1	5.97789e-11	0.037061
gender-dimorphic	NBPF19	6.31366e-11	3.71931e-91
gender-dimorphic	SESN1	7.39232e-11	1.93915e-85
gender-dimorphic	LINC01266	8.05205e-11	2.9012e-09
gender-dimorphic	HES1	1.07507e-10	1.14841e-45
gender-dimorphic	HMOX1	1.26827e-10	9.55252e-21
gender-dimorphic	ITGA6	1.39677e-10	0.00412091
gender-dimorphic	AQP4	1.53638e-10	2.1259e-68
gender-dimorphic	AC079385.1	1.86036e-10	2.01689e-17
gender-dimorphic	ENSA	2.3712e-10	0.0086999
gender-dimorphic	SCHLAP1	2.39489e-10	6.17029e-10
gender-dimorphic	SPON1	3.4061e-10	1.45439e-10
gender-dimorphic	SLC44A1	3.65301e-10	0.0467161
gender-dimorphic	PRRC2C	5.03764e-10	2.55593e-13
gender-dimorphic	BAZ2B	5.31906e-10	7.40167e-29
gender-dimorphic	TLE1	9.6038e-10	0.00103149
gender-dimorphic	TUBA1B	1.19997e-09	7.17539e-07
gender-dimorphic	LGI1	1.23658e-09	3.96284e-12
gender-dimorphic	JMJD1C	2.17167e-09	0.00180679
gender-dimorphic	CCNY	2.63759e-09	0.0250779
gender-dimorphic	DNAH5	3.04339e-09	3.05005e-05
gender-dimorphic	SLC25A12	3.05801e-09	7.38708e-07
gender-dimorphic	AC139887.2	3.65428e-09	1.80578e-06
gender-dimorphic	TPD52L1	3.91391e-09	2.33746e-223
gender-dimorphic	INSIG1	4.10034e-09	0.0226988
gender-dimorphic	KANSL1	4.10154e-09	3.73335e-06
gender-dimorphic	PTPRE	5.00197e-09	1.40471e-50
gender-dimorphic	BRINP1	5.68725e-09	3.48698e-34
gender-dimorphic	PRTG	6.20112e-09	5.02617e-55
gender-dimorphic	LYN	6.39244e-09	1.2845e-08
gender-dimorphic	RETREG1	6.70622e-09	2.22006e-17
gender-dimorphic	ACO1	8.21364e-09	2.5984e-06
gender-dimorphic	LDLR	1.22828e-08	5.99663e-102
gender-dimorphic	SMC5-AS1	1.53778e-08	0.000279803
gender-dimorphic	CDH2	2.11961e-08	1.23387e-05
gender-dimorphic	ST8SIA1	3.2785e-08	3.62221e-49
gender-dimorphic	HES5	3.29383e-08	1.02123e-24
gender-dimorphic	ATP5F1E	3.88104e-08	0.00168478
gender-dimorphic	PLCG1-AS1	3.92217e-08	0.00538497
gender-dimorphic	SLC8A1	4.89134e-08	2.64729e-37
gender-dimorphic	PI16	9.58903e-08	8.47736e-25
gender-dimorphic	EVI5	1.0901e-07	0.000280879
gender-dimorphic	GRM8	1.10024e-07	1.54307e-12
gender-dimorphic	NRIP1	1.1133e-07	0.000773829
gender-dimorphic	ST6GALNAC3	1.41975e-07	1.31657e-06
gender-dimorphic	PSME4	1.71206e-07	0.0107817
gender-dimorphic	NACC2	1.94759e-07	5.25669e-11
gender-dimorphic	PHKA1	2.10862e-07	3.54568e-05
gender-dimorphic	SHC3	2.97241e-07	4.91766e-24
gender-dimorphic	RAMP1	3.69467e-07	1.80832e-75
gender-dimorphic	RABGAP1L	3.73275e-07	3.05694e-06
gender-dimorphic	NFIL3	4.05249e-07	1.02214e-12
gender-dimorphic	LRRC7	4.83073e-07	2.88669e-29
gender-dimorphic	KCNIP1	5.99861e-07	1.48987e-55
gender-dimorphic	NAV3	6.71432e-07	1.25782e-37
gender-dimorphic	SPAG16	7.17171e-07	2.49395e-10
gender-dimorphic	PTPN13	7.43811e-07	2.05323e-44
gender-dimorphic	BAMBI	1.02107e-06	0.0291519
gender-dimorphic	BCAN	1.17598e-06	1.19633e-25
gender-dimorphic	FAM135B	1.46483e-06	9.75777e-06
gender-dimorphic	STON2	1.54121e-06	6.79393e-37
gender-dimorphic	TTN	1.96796e-06	0.00847164
gender-dimorphic	MT1G	2.22359e-06	5.92815e-293
gender-dimorphic	PPM1B	2.356e-06	1.85918e-06
gender-dimorphic	SLC4A10	2.54765e-06	0.00275689
gender-dimorphic	ST6GAL2	2.77262e-06	4.61468e-11
gender-dimorphic	NMT1	3.5877e-06	0.00083572
gender-dimorphic	NUPR1	3.65337e-06	2.97865e-38
gender-dimorphic	CCNH	3.80944e-06	1.19536e-08
gender-dimorphic	HGF	3.87069e-06	1.09501e-251
gender-dimorphic	ARHGAP31	7.0762e-06	9.64011e-20
gender-dimorphic	PPM1E	8.53161e-06	0.00174552
gender-dimorphic	ADAMTS19	8.74212e-06	1.50727e-37
gender-dimorphic	ATP9A	9.30848e-06	0.049948
gender-dimorphic	FGF12	1.04159e-05	1.36512e-10
gender-dimorphic	CYCS	1.21115e-05	0.000169749
gender-dimorphic	TBC1D5	1.92558e-05	5.59839e-48
gender-dimorphic	LINC00298	1.98112e-05	3.68118e-47
gender-dimorphic	MYO16	2.05621e-05	0.00442181
gender-dimorphic	ADPGK-AS1	2.21504e-05	4.44739e-12
gender-dimorphic	LINC00862	3.25353e-05	8.10796e-28
gender-dimorphic	CHSY3	3.4277e-05	1.14741e-21
gender-dimorphic	ARHGEF12	3.51048e-05	6.18902e-15
gender-dimorphic	AL158840.1	3.62286e-05	2.582e-10
gender-dimorphic	EPB41L1	4.28353e-05	9.49914e-05
gender-dimorphic	RNPC3	4.68118e-05	1.88964e-14
gender-dimorphic	SGCZ	5.76435e-05	9.40159e-13
gender-dimorphic	ADGRA3	7.35221e-05	2.53881e-24
gender-dimorphic	AC091167.6	7.95128e-05	0.0420072
gender-dimorphic	MBOAT2	8.56982e-05	3.05115e-43
gender-dimorphic	CNKSR3	9.08245e-05	5.50781e-06
gender-dimorphic	GPX3	9.79432e-05	5.05493e-90
gender-dimorphic	ARHGEF40	9.99256e-05	7.399e-09
gender-dimorphic	DDR2	0.000104179	4.78077e-49
gender-dimorphic	PBX3	0.000106673	1.33469e-23
gender-dimorphic	TMEM132B	0.000114362	1.03262e-07
gender-dimorphic	ROBO1	0.000126156	8.40079e-10
gender-dimorphic	CU633967.1	0.000150917	1.28294e-17
gender-dimorphic	AL359710.1	0.000181984	0.00263757
gender-dimorphic	TFCP2L1	0.000229234	6.01071e-08
gender-dimorphic	LRRN3	0.000236935	2.09667e-14
gender-dimorphic	LPIN1	0.000240222	1.84233e-14
gender-dimorphic	LRRFIP1	0.000244437	0.000743831
gender-dimorphic	CNTN4	0.000269158	1.4435e-20
gender-dimorphic	ASTN1	0.000357542	3.40122e-09
gender-dimorphic	BHLHE41	0.000421818	7.01776e-06
gender-dimorphic	BICRAL	0.000460618	5.0781e-12
gender-dimorphic	FAM19A1	0.000488389	2.1263e-06
gender-dimorphic	MPPED2	0.000489637	0.00681709
gender-dimorphic	CASC4	0.000514747	3.4074e-07
gender-dimorphic	CLK1	0.000537889	1.49847e-23
gender-dimorphic	EIF4G3	0.000768157	8.76405e-10
gender-dimorphic	FUT9	0.000843948	1.06563e-32
gender-dimorphic	AF123462.1	0.000941252	1.04895e-06
gender-dimorphic	AL359317.1	0.000978335	0.00156817
gender-dimorphic	OTUD7A	0.00115863	0.00173619
gender-dimorphic	KLHL13	0.00125059	3.97126e-18
gender-dimorphic	MT1M	0.00149661	5.92815e-293
gender-dimorphic	PGK1	0.00165272	3.06338e-05
gender-dimorphic	WLS	0.00166911	2.56719e-11
gender-dimorphic	FAM182B	0.00196323	4.02759e-120
gender-dimorphic	TPTEP2-CSNK1E	0.00230838	4.24272e-07
gender-dimorphic	JPX	0.00273987	0.000741737
gender-dimorphic	KIAA1109	0.0051783	0.000174929
gender-dimorphic	VSNL1	0.00539897	4.11046e-22
gender-dimorphic	AC009975.1	0.00551718	1.61765e-09
gender-dimorphic	ZC3H12C	0.00586512	8.90433e-19
gender-dimorphic	LINC00982	0.00654606	3.46258e-19
gender-dimorphic	DYNLL1	0.0076839	7.53247e-35
gender-dimorphic	PDZRN4	0.00811421	4.01696e-62
gender-dimorphic	CDKN1A	0.00901527	1.58301e-11
gender-dimorphic	CNKSR2	0.0115089	0.000127094
gender-dimorphic	NXN	0.01169	1.41977e-12
gender-dimorphic	DOCK3	0.0146733	3.18257e-08
gender-dimorphic	ENTPD1	0.0167255	1.2891e-34
gender-dimorphic	TOX2	0.025374	4.95469e-08
gender-dimorphic	CDH10	0.0268264	2.084e-12
gender-dimorphic	PRKD3	0.0271224	0.0137983
gender-dimorphic	ZXDC	0.0293868	7.07215e-13
gender-dimorphic	AC008056.1	0.0294929	0.00225328
gender-dimorphic	ARHGEF6	0.031736	2.67768e-11
gender-dimorphic	AC026167.1	0.0346931	1.12134e-07
gender-dimorphic	SCN3A	0.0428117	2.6264e-08
gender-dimorphic	ELMO1	0.0470227	1.13827e-06
gender-shared	HSPH1	3.1918e-293	2.24282e-174
gender-shared	COL21A1	3.1918e-293	6.66219e-178
gender-shared	HSPA1A	3.1918e-293	4.5598e-174
gender-shared	BAALC-AS1	3.1918e-293	5.07019e-177
gender-shared	CNTNAP3B	3.1918e-293	2.16453e-116
gender-shared	NRP1	3.1918e-293	2.91361e-99
gender-shared	HSP90AA1	3.1918e-293	4.32195e-19
gender-shared	ADAMTSL3	3.1918e-293	3.48867e-37
gender-shared	UNC5C	3.1918e-293	1.27939e-05
gender-shared	MT-CO2	3.1918e-293	1.40061e-81
gender-shared	TPST1	3.1918e-293	3.95328e-46
gender-shared	ATP1A2	3.1918e-293	5.92815e-293
gender-shared	LRRTM4	3.1918e-293	4.57219e-25
gender-shared	GNA14	3.1918e-293	6.53613e-187
gender-shared	FAM189A2	3.1918e-293	3.52756e-49
gender-shared	BMPR1B	3.1918e-293	6.23016e-115
gender-shared	DST	3.1918e-293	2.91097e-22
gender-shared	CADM1	3.1918e-293	5.0033e-05
gender-shared	COLEC12	3.1918e-293	1.16025e-82
gender-shared	PCDH9	3.1918e-293	1.38484e-28
gender-shared	TRIO	3.1918e-293	1.0633e-06
gender-shared	SLC1A3	3.1918e-293	7.53231e-246
gender-shared	NPAS3	3.1918e-293	1.04095e-92
gender-shared	CADM2	3.1918e-293	1.72301e-18
gender-shared	GPC5	3.1918e-293	3.84095e-128
gender-shared	ZSWIM6	4.18402e-283	2.6881e-42
gender-shared	SLC25A18	7.49919e-276	1.28703e-245
gender-shared	SGCD	2.95866e-272	1.79965e-238
gender-shared	MAPRE2	1.03025e-268	1.26611e-110
gender-shared	MACROD2	2.5531e-265	5.92815e-293
gender-shared	ARHGEF4	1.35912e-260	7.39444e-115
gender-shared	LDLRAD4	6.06561e-252	6.54098e-134
gender-shared	FGFR3	3.68392e-251	1.79283e-32
gender-shared	PFKP	3.86129e-240	1.04432e-129
gender-shared	ZNF98	3.65508e-239	4.70619e-93
gender-shared	AC245297.3	1.26448e-236	5.92815e-293
gender-shared	RIMS1	1.6174e-234	5.92815e-293
gender-shared	CACHD1	1.15299e-233	6.40157e-75
gender-shared	LSAMP	2.48938e-225	1.90445e-09
gender-shared	BAG3	1.06558e-221	2.22962e-23
gender-shared	AQP4-AS1	2.47382e-216	1.8294e-08
gender-shared	CMIP	3.48413e-216	5.09249e-12
gender-shared	SRRM2	2.79461e-214	7.20454e-219
gender-shared	LINC02552	2.89282e-214	1.31949e-10
gender-shared	FAT3	3.608e-213	1.59271e-124
gender-shared	KCNJ10	3.70113e-211	3.06194e-285
gender-shared	FBXL7	9.37333e-205	7.23598e-29
gender-shared	FTL	1.76114e-204	1.05665e-26
gender-shared	CAPN2	3.44063e-200	3.60527e-219
gender-shared	MAOB	3.74311e-197	3.49018e-09
gender-shared	MSI2	3.4665e-196	3.48976e-51
gender-shared	MFAP3L	2.25088e-195	6.00398e-31
gender-shared	FARP1	4.45915e-193	3.56231e-54
gender-shared	FMN2	9.75922e-192	4.17472e-47
gender-shared	KCNMB2-AS1	4.34923e-188	2.58778e-167
gender-shared	TMTC2	1.43337e-185	1.56794e-42
gender-shared	TMEM184B	2.62474e-180	3.259e-144
gender-shared	SLC44A3	8.628e-179	1.71685e-23
gender-shared	GPCPD1	2.5442e-178	7.8664e-91
gender-shared	TNRC6A	1.36997e-177	6.80367e-180
gender-shared	SPOCK1	2.21979e-175	0.00687135
gender-shared	DNAJB1	2.12334e-173	0.0170827
gender-shared	NDRG1	3.04712e-173	8.99275e-64
gender-shared	AVIL	1.62553e-171	6.6558e-41
gender-shared	CHI3L1	3.67212e-171	2.37809e-116
gender-shared	CPNE8	8.09551e-169	5.68798e-18
gender-shared	SASH1	1.43093e-167	5.92815e-293
gender-shared	SLC38A1	3.12529e-165	1.01851e-09
gender-shared	MT-ND1	1.03249e-158	2.99205e-106
gender-shared	PLSCR1	4.00548e-158	4.91674e-26
gender-shared	CRISPLD1	1.68074e-157	2.4184e-52
gender-shared	PDGFRB	5.33387e-156	6.91328e-168
gender-shared	HSPA1B	1.68211e-154	3.808e-169
gender-shared	FAM171A1	4.06854e-152	7.88435e-66
gender-shared	LIMS1	5.00161e-152	1.60223e-29
gender-shared	NFAT5	6.7106e-152	2.42431e-15
gender-shared	SLC38A2	2.45698e-149	5.846e-228
gender-shared	GPM6A	5.79302e-148	0.000258284
gender-shared	DNAH7	7.86774e-148	2.21655e-119
gender-shared	SLC43A2	2.26347e-147	4.2185e-92
gender-shared	RUFY3	5.93418e-146	2.51901e-14
gender-shared	LGALS3	1.52785e-144	8.88057e-18
gender-shared	ZIC1	7.15404e-143	9.29956e-27
gender-shared	RGS6	1.70885e-140	2.21672e-06
gender-shared	SLC39A14	8.0851e-139	2.82875e-196
gender-shared	CKB	2.64023e-137	5.92815e-293
gender-shared	OXTR	6.39217e-137	8.0719e-07
gender-shared	PCLO	2.15512e-133	9.03739e-151
gender-shared	LRRC3B	3.12016e-133	3.72e-28
gender-shared	HPSE2	1.27162e-132	3.89465e-11
gender-shared	HMGN3	8.41722e-130	7.40138e-101
gender-shared	CDC14B	8.75405e-130	2.57014e-80
gender-shared	SLC14A1	1.26077e-128	5.92815e-293
gender-shared	CA12	8.96648e-128	1.12567e-11
gender-shared	AP3B1	1.29348e-126	8.83404e-61
gender-shared	PSD2	1.46863e-125	6.12106e-126
gender-shared	GFRA1	7.37841e-125	8.93028e-103
gender-shared	PHACTR1	2.10855e-122	3.54353e-27
gender-shared	AC012593.1	3.84536e-119	7.13141e-24
gender-shared	KCNQ1OT1	6.38635e-119	4.07169e-06
gender-shared	CRIM1	1.14138e-117	1.10284e-84
gender-shared	HILPDA	2.21093e-116	1.00189e-20
gender-shared	CAMK2G	5.11518e-116	0.000103564
gender-shared	CLIP1	3.01805e-115	3.98567e-131
gender-shared	L3MBTL4	3.05184e-115	1.98816e-31
gender-shared	DDX17	1.0185e-114	7.10812e-137
gender-shared	TMEM132C	1.06915e-114	3.20779e-23
gender-shared	SLCO3A1	1.70181e-114	1.72377e-58
gender-shared	GAREM2	2.96206e-113	3.67099e-55
gender-shared	PAX3	1.94744e-112	4.07089e-16
gender-shared	DUSP1	8.17985e-112	2.22325e-84
gender-shared	JUND	6.23478e-110	9.04274e-81
gender-shared	FP671120.1	2.22274e-109	0.0145352
gender-shared	PSD3	2.53717e-109	4.59596e-26
gender-shared	RBPMS	1.03641e-108	1.18778e-26
gender-shared	EGFR	1.27996e-108	4.06475e-53
gender-shared	MKL2	7.42324e-107	3.08327e-18
gender-shared	THSD4	3.21784e-106	1.97898e-139
gender-shared	NEO1	3.74701e-106	6.7436e-76
gender-shared	AP3B2	1.88508e-105	7.91608e-124
gender-shared	ADGRG1	9.52851e-105	6.44486e-101
gender-shared	LCNL1	7.08136e-104	1.76059e-19
gender-shared	FBXO2	1.09243e-101	5.92815e-293
gender-shared	OGA	8.67214e-101	8.38789e-28
gender-shared	PKN2-AS1	2.35958e-100	9.58136e-24
gender-shared	ARHGEF3	1.53034e-99	7.05482e-08
gender-shared	AHNAK	2.36769e-98	4.64089e-50
gender-shared	TRIL	7.29025e-98	1.63657e-79
gender-shared	ZFYVE28	1.33904e-97	2.93609e-77
gender-shared	COL9A2	9.75965e-97	5.63359e-32
gender-shared	NCKAP5	2.84615e-96	3.71345e-90
gender-shared	ECE1	1.79927e-95	2.39338e-25
gender-shared	ATP2B2	2.35042e-95	2.87806e-22
gender-shared	CLU	2.41778e-94	5.92815e-293
gender-shared	ACSS3	4.17765e-94	4.84691e-15
gender-shared	ABHD3	1.38678e-93	2.82763e-20
gender-shared	FRMPD2	4.49429e-93	4.20463e-24
gender-shared	MT1E	4.05805e-92	5.92815e-293
gender-shared	CDH23	4.4235e-89	1.38885e-95
gender-shared	PLXNB1	4.80556e-89	4.77752e-99
gender-shared	ENHO	9.63471e-88	1.00862e-100
gender-shared	C2orf72	1.65642e-87	1.22859e-67
gender-shared	WFS1	1.83727e-87	6.45134e-78
gender-shared	TTYH1	2.2293e-87	1.23183e-105
gender-shared	AC233296.1	3.97572e-87	2.313e-27
gender-shared	GLUL	7.91856e-87	5.92815e-293
gender-shared	GNAQ	1.54485e-86	6.73803e-13
gender-shared	LCAT	3.87899e-84	3.44773e-30
gender-shared	MARCH3	6.47704e-84	2.40083e-149
gender-shared	B4GALNT4	2.49404e-82	6.17434e-190
gender-shared	ACTN1	1.70386e-81	2.29293e-46
gender-shared	SLC24A4	1.01325e-80	3.22871e-29
gender-shared	LEPR	1.83676e-79	0.000295845
gender-shared	GAB2	7.77869e-77	3.80511e-07
gender-shared	CHDH	1.03673e-76	1.43836e-108
gender-shared	PRKAR2B	1.16402e-76	5.73133e-10
gender-shared	P4HA1	1.56588e-76	3.44566e-12
gender-shared	MAP3K5	2.27233e-75	0.0159952
gender-shared	DEPP1	3.23811e-75	4.14506e-121
gender-shared	NAMPT	1.37911e-74	5.92815e-293
gender-shared	PPP3CA	1.74383e-74	1.54416e-20
gender-shared	ME1	7.83492e-74	0.0214922
gender-shared	BTBD9	2.50829e-72	8.57752e-36
gender-shared	MGST1	3.38801e-72	2.13961e-56
gender-shared	GPR75-ASB3	1.19516e-71	1.78157e-108
gender-shared	HIP1R	2.09325e-71	9.2581e-28
gender-shared	SLC25A37	2.18488e-70	7.51491e-88
gender-shared	LINC02062	2.24977e-70	5.24193e-07
gender-shared	KCNQ3	6.60313e-70	1.11143e-204
gender-shared	FGF2	1.59427e-69	0.024802
gender-shared	MED13L	3.53219e-69	1.3182e-11
gender-shared	HSPD1	4.76247e-69	5.30056e-23
gender-shared	PPP1R1B	8.06328e-69	3.11744e-50
gender-shared	PLPP1	2.00923e-68	6.63543e-128
gender-shared	ID3	4.55555e-68	1.45957e-79
gender-shared	LINC00486	5.47098e-68	4.73649e-176
gender-shared	SLC25A29	4.15915e-67	1.30766e-79
gender-shared	UPP2	5.4942e-67	9.68556e-24
gender-shared	SNRNP70	1.69483e-66	9.21987e-53
gender-shared	CASC17	2.42005e-66	7.05862e-83
gender-shared	ENOX1	2.57039e-66	7.18713e-30
gender-shared	PRKN	4.54987e-66	8.61636e-69
gender-shared	CACNA1B	8.58402e-66	1.79122e-22
gender-shared	ATP11A	1.1181e-65	7.36285e-125
gender-shared	GRIK4	1.98694e-65	2.81795e-20
gender-shared	PEX5L	2.13552e-65	1.1148e-05
gender-shared	DAB2IP	7.84243e-65	8.99052e-14
gender-shared	SDC4	1.76283e-64	4.19671e-57
gender-shared	PON2	4.74558e-64	4.89242e-105
gender-shared	SAT1	6.00998e-64	2.27962e-98
gender-shared	OSMR	7.30932e-64	0.014419
gender-shared	GPR37L1	9.12408e-64	5.32675e-61
gender-shared	GMDS	1.29124e-63	3.59269e-17
gender-shared	C3orf70	1.93006e-63	6.91844e-09
gender-shared	MAML2	7.31392e-63	6.78344e-55
gender-shared	AC124854.1	1.06977e-62	2.94985e-21
gender-shared	ATP1B3	1.79787e-62	1.19876e-46
gender-shared	FOXO3	1.89284e-62	0.00183538
gender-shared	GOLGA8A	2.229e-62	1.84479e-31
gender-shared	PNPLA6	1.6696e-61	1.44654e-104
gender-shared	KIF1B	3.17555e-61	8.42698e-58
gender-shared	ERC2	5.04928e-61	7.33107e-09
gender-shared	SULF1	8.00779e-61	4.94256e-125
gender-shared	AC110023.1	3.18898e-60	1.11529e-53
gender-shared	FLOT2	4.77779e-60	7.65557e-23
gender-shared	SPATA6	6.21342e-60	5.73389e-12
gender-shared	AP001528.2	3.2688e-59	4.28419e-45
gender-shared	SYNE1	1.1334e-57	3.37508e-47
gender-shared	BCO1	3.20089e-57	1.01505e-19
gender-shared	LGR4	3.44774e-57	2.25044e-05
gender-shared	EPS8	1.09583e-56	1.02669e-14
gender-shared	ZNF44	1.63305e-56	2.73288e-26
gender-shared	GOLGB1	2.96097e-56	3.93721e-72
gender-shared	PTPRG	5.07715e-56	1.44233e-09
gender-shared	SIPA1L2	5.92672e-56	2.55016e-39
gender-shared	SUCLG2-AS1	2.74541e-55	4.22136e-31
gender-shared	SPACA6	5.00975e-55	6.91036e-34
gender-shared	DPP10	4.59789e-54	5.92815e-293
gender-shared	NFIB	4.6853e-54	3.71565e-158
gender-shared	AKAP13	5.3867e-54	1.30515e-43
gender-shared	UBAC2	7.78748e-54	1.4554e-15
gender-shared	AC027117.2	7.79031e-54	1.34396e-189
gender-shared	UBE2B	8.62406e-54	4.47959e-45
gender-shared	AC092691.1	1.54679e-53	3.37693e-25
gender-shared	ANGPT1	2.02336e-53	5.17319e-42
gender-shared	FERMT2	8.85557e-53	0.0294324
gender-shared	AC004158.1	1.77834e-52	0.000926492
gender-shared	SACS	2.99422e-52	3.75193e-30
gender-shared	COL16A1	5.92301e-52	6.30396e-35
gender-shared	CADPS2	6.5434e-52	8.5025e-34
gender-shared	KREMEN1	6.86641e-52	1.02184e-11
gender-shared	CHORDC1	2.12831e-51	0.00121807
gender-shared	MPC1	2.89748e-51	1.33533e-05
gender-shared	MEGF10	4.14496e-51	2.12237e-69
gender-shared	ARGLU1	4.53075e-51	4.90792e-72
gender-shared	SIK2	5.10794e-51	1.44624e-10
gender-shared	TPCN1	5.17561e-51	4.44788e-42
gender-shared	AC087482.1	5.82393e-51	0.00257641
gender-shared	AC092802.1	6.18027e-51	9.53801e-11
gender-shared	MT-ND2	7.16638e-51	1.6541e-174
gender-shared	ZSCAN31	2.62252e-50	5.92815e-293
gender-shared	NQO1	3.81166e-50	4.53599e-07
gender-shared	EMID1	5.72844e-50	1.02397e-32
gender-shared	PKNOX2	7.70138e-50	1.96578e-27
gender-shared	TANK	2.36813e-49	0.00278796
gender-shared	SLC16A6	1.5945e-48	2.0021e-34
gender-shared	BANP	4.78789e-48	0.000146142
gender-shared	CDHR3	1.17728e-47	2.99969e-22
gender-shared	FLRT2	3.59729e-47	1.93012e-22
gender-shared	AC006148.1	4.26903e-47	2.07521e-128
gender-shared	IL17RB	6.11733e-47	8.49322e-50
gender-shared	SYT11	7.12098e-47	0.000154309
gender-shared	ZNF442	7.35714e-47	6.0255e-21
gender-shared	DCLK1	2.16732e-46	1.98065e-31
gender-shared	CDK9	2.95181e-46	8.9738e-29
gender-shared	PLEKHA5	1.08527e-45	1.96836e-124
gender-shared	GALNT16	1.81606e-45	6.70609e-38
gender-shared	AL391807.1	2.9257e-45	1.04424e-20
gender-shared	SLC6A9	3.47842e-45	1.29477e-31
gender-shared	KCNE4	4.30889e-45	1.79265e-127
gender-shared	ZNF441	5.24776e-45	1.74843e-19
gender-shared	OSBPL1A	9.36208e-45	1.76638e-10
gender-shared	MPP6	2.76801e-44	0.000860481
gender-shared	C4orf19	3.04433e-44	4.87463e-07
gender-shared	PHIP	3.92905e-44	0.00010992
gender-shared	NRP2	5.30159e-44	6.54191e-61
gender-shared	ZC2HC1A	1.22991e-43	1.84866e-17
gender-shared	SYT1	3.14592e-43	3.37371e-41
gender-shared	SLC26A3	4.91766e-43	3.3654e-226
gender-shared	OXR1	3.18331e-42	8.41075e-59
gender-shared	SUSD6	3.33042e-42	7.16322e-08
gender-shared	TMBIM6	3.47518e-42	1.38479e-77
gender-shared	CDC14A	7.70352e-42	9.35457e-08
gender-shared	HMGN2	2.03053e-41	1.56801e-31
gender-shared	PDE8A	2.95199e-41	2.13268e-18
gender-shared	RYBP	3.00072e-41	5.03202e-16
gender-shared	TMEM232	3.2411e-41	0.000879606
gender-shared	RHBDL3	1.24453e-40	0.00720009
gender-shared	RBMS3	2.38812e-40	4.64695e-05
gender-shared	METRN	4.15415e-40	3.74193e-66
gender-shared	C8orf37-AS1	4.32168e-40	0.000785659
gender-shared	PLAGL1	1.67871e-39	1.73528e-63
gender-shared	APOL4	4.84179e-39	2.0127e-21
gender-shared	BMPR2	7.54238e-39	0.000691959
gender-shared	CD47	8.48479e-39	3.73036e-29
gender-shared	AC243829.1	9.52707e-39	2.63816e-15
gender-shared	WIPF1	1.37125e-38	3.93114e-14
gender-shared	PCCA	3.44342e-38	2.25079e-30
gender-shared	CLIC4	4.03655e-38	2.13704e-47
gender-shared	AJAP1	4.43481e-38	8.172e-63
gender-shared	PKM	1.09097e-37	0.000281592
gender-shared	C1orf54	1.09687e-37	6.10086e-60
gender-shared	KIAA0586	1.3216e-37	8.89658e-07
gender-shared	AC068888.1	1.7949e-37	3.0608e-06
gender-shared	HCG17	2.80272e-37	7.56791e-70
gender-shared	AGBL1	2.8228e-37	1.01923e-12
gender-shared	CAPS2	3.18841e-37	2.90301e-33
gender-shared	UBC	3.33859e-37	1.02648e-75
gender-shared	NEK6	4.62239e-37	1.16174e-05
gender-shared	ST3GAL1	7.33319e-37	6.63337e-20
gender-shared	PTPRN2	8.30324e-37	2.11741e-17
gender-shared	COL27A1	1.1468e-36	7.06819e-114
gender-shared	SYNPO2	2.30024e-36	0.00211488
gender-shared	KCTD16	3.70863e-36	8.13914e-07
gender-shared	CPE	5.38253e-36	5.92815e-293
gender-shared	ANK2	7.39819e-36	1.83499e-31
gender-shared	SEPT11	7.95222e-36	1.79032e-19
gender-shared	CFAP221	2.05785e-35	7.25818e-10
gender-shared	MT1F	4.82107e-35	5.92815e-293
gender-shared	RHOB	5.24383e-35	2.9495e-11
gender-shared	ADAM23	6.40624e-35	8.48273e-15
gender-shared	AMPD2	1.18142e-34	6.68855e-28
gender-shared	PBX1	1.40992e-34	5.26764e-14
gender-shared	FRMPD4	1.5974e-34	2.38537e-26
gender-shared	LMNTD1	2.10899e-34	3.0911e-22
gender-shared	GEM	2.67904e-34	2.21701e-98
gender-shared	TOB1	2.80945e-34	7.42748e-08
gender-shared	PROS1	5.36529e-34	1.02581e-17
gender-shared	IQCK	5.5814e-34	4.59993e-40
gender-shared	GSN	6.7881e-34	3.0834e-105
gender-shared	HSD17B12	1.12139e-33	8.60323e-06
gender-shared	ASAP1	2.54162e-33	0.0115563
gender-shared	PRAG1	2.80097e-33	1.2731e-63
gender-shared	ADORA1	6.84201e-33	1.27704e-57
gender-shared	ZSCAN18	9.71205e-33	4.55864e-22
gender-shared	FBXO44	1.37691e-32	5.85959e-34
gender-shared	IGFBP5	1.53146e-32	3.42277e-40
gender-shared	HNRNPC	2.27984e-32	2.00468e-08
gender-shared	MT2A	2.85784e-32	5.92815e-293
gender-shared	ELN	2.87122e-32	8.95863e-17
gender-shared	ABCB9	5.28383e-32	1.31439e-18
gender-shared	CBFB	6.92361e-32	5.02682e-07
gender-shared	PHF3	1.53931e-31	6.12045e-48
gender-shared	MFGE8	2.64829e-31	3.07226e-75
gender-shared	LRRC8A	3.00553e-31	3.0259e-08
gender-shared	PER1	9.06516e-31	0.0018164
gender-shared	SEPT2	1.28144e-30	3.68173e-11
gender-shared	KCNA2	1.51599e-30	2.17615e-33
gender-shared	ZNF248	1.58768e-30	2.3416e-36
gender-shared	ABCD4	1.99352e-30	0.000873072
gender-shared	NCOA7	3.207e-30	1.91447e-43
gender-shared	ID4	4.80636e-30	1.156e-11
gender-shared	GADD45A	7.88592e-30	4.06006e-09
gender-shared	ARSG	1.22529e-29	2.63664e-08
gender-shared	KCNN3	1.51617e-29	8.18807e-83
gender-shared	FBXL17	1.8427e-29	5.22333e-79
gender-shared	EPAS1	2.72167e-29	1.35556e-29
gender-shared	TLE2	4.86165e-29	3.17658e-29
gender-shared	GLCCI1	7.41487e-29	6.53871e-15
gender-shared	KANK2	9.68834e-29	1.65749e-30
gender-shared	HIPK3	1.10114e-28	2.42428e-08
gender-shared	FLNA	1.21435e-28	1.19529e-24
gender-shared	MFHAS1	1.90044e-28	7.86521e-27
gender-shared	ODC1	3.14335e-28	6.10608e-07
gender-shared	KLHDC8A	4.97045e-28	0.00517407
gender-shared	PLK5	5.42481e-28	2.83047e-33
gender-shared	ZMAT3	6.28135e-28	2.27022e-16
gender-shared	GRAMD2B	7.37283e-28	1.14566e-31
gender-shared	CDIP1	1.04158e-27	1.97904e-24
gender-shared	NOTCH2	1.50597e-27	2.27825e-55
gender-shared	NHSL1	1.58749e-27	2.08069e-24
gender-shared	HIST1H2AC	2.80336e-27	2.41007e-09
gender-shared	SLC13A5	3.4931e-27	3.33081e-60
gender-shared	P2RX7	4.1083e-27	1.38885e-19
gender-shared	AFF3	1.74916e-26	0.0051963
gender-shared	RORA	2.41749e-26	5.92815e-293
gender-shared	HIVEP2	2.49311e-26	0.000352472
gender-shared	PLCG2	2.78578e-26	1.20936e-14
gender-shared	TRIP10	3.27608e-26	3.14887e-21
gender-shared	LGMN	4.05822e-26	1.01135e-23
gender-shared	EXT1	4.48869e-26	3.51108e-35
gender-shared	PTMS	6.39216e-26	5.73763e-76
gender-shared	APBA2	1.09989e-25	1.10479e-29
gender-shared	LCORL	1.66567e-25	2.63362e-29
gender-shared	AKAP10	1.99378e-25	0.00425611
gender-shared	ELMOD1	2.13748e-25	3.20714e-11
gender-shared	MDFIC	2.30607e-25	4.96619e-28
gender-shared	FTX	2.31659e-25	8.61682e-56
gender-shared	NR4A3	2.56385e-25	2.20769e-63
gender-shared	PLEKHB1	2.67714e-25	0.000321624
gender-shared	CHN1	2.70852e-25	6.10619e-06
gender-shared	SDSL	3.37677e-25	1.98054e-13
gender-shared	GRIK1-AS1	5.55674e-25	1.60787e-13
gender-shared	APOL3	7.14227e-25	0.000672661
gender-shared	RASGEF1B	1.34666e-24	3.83538e-160
gender-shared	GADD45G	2.09534e-24	2.36632e-55
gender-shared	SLC18B1	3.921e-24	1.28071e-64
gender-shared	MSRA	4.26257e-24	1.26567e-35
gender-shared	FAM184A	4.78459e-24	3.41143e-08
gender-shared	KCNMA1	6.12711e-24	1.17916e-12
gender-shared	PPM1L	1.1627e-23	2.1753e-45
gender-shared	HSPE1-MOB4	1.62556e-23	1.01813e-24
gender-shared	IFIT1	2.25515e-23	0.0208366
gender-shared	SFTPD-AS1	2.42536e-23	1.10206e-47
gender-shared	RASA3	3.26979e-23	1.16675e-08
gender-shared	CCDC14	3.44958e-23	0.0274062
gender-shared	NEDD4L	3.92885e-23	3.06979e-48
gender-shared	ITGB8	4.78534e-23	3.37512e-20
gender-shared	CHSY1	4.80756e-23	9.79329e-17
gender-shared	GPATCH8	6.10096e-23	7.49092e-16
gender-shared	PTMA	7.57675e-23	1.35907e-85
gender-shared	PTCH1	9.66852e-23	0.00717624
gender-shared	MXD4	1.03963e-22	0.00116901
gender-shared	GOLIM4	1.61985e-22	0.000611518
gender-shared	FZD9	1.70508e-22	7.90744e-24
gender-shared	AL445472.1	2.41214e-22	2.85673e-12
gender-shared	TERF2IP	3.41889e-22	5.4392e-22
gender-shared	TMEM165	3.59369e-22	2.12762e-07
gender-shared	MGMT	4.29401e-22	1.53252e-06
gender-shared	GALNT7	5.52496e-22	7.62783e-19
gender-shared	POU3F2	9.49939e-22	2.0658e-08
gender-shared	PURG	1.02473e-21	4.75979e-17
gender-shared	NOD1	1.07779e-21	3.98068e-13
gender-shared	SLC17A5	1.20036e-21	5.55912e-11
gender-shared	CEBPD	1.21341e-21	2.14662e-09
gender-shared	CBARP	1.62984e-21	6.73283e-06
gender-shared	AC007388.1	1.91101e-21	1.38272e-17
gender-shared	GPR137C	1.99365e-21	0.000170778
gender-shared	LHFPL6	2.65611e-21	1.63542e-11
gender-shared	KCTD8	3.58128e-21	4.44048e-16
gender-shared	MEGF9	3.5867e-21	1.15629e-26
gender-shared	AC244131.2	5.00322e-21	6.41613e-49
gender-shared	CYB5A	6.343e-21	1.76746e-10
gender-shared	SMAD9	7.8767e-21	0.00758349
gender-shared	FKBP5	8.21623e-21	1.28938e-54
gender-shared	MDGA2	1.37777e-20	3.48963e-15
gender-shared	PTPRF	2.08034e-20	0.000886297
gender-shared	MEF2C-AS1	2.23071e-20	6.76558e-43
gender-shared	ACAP2	2.93994e-20	3.21003e-23
gender-shared	ANO10	3.19268e-20	1.36314e-09
gender-shared	AC073050.1	3.4547e-20	0.000189642
gender-shared	FN1	4.00112e-20	7.84635e-18
gender-shared	FAR1	5.83234e-20	1.05973e-05
gender-shared	XPR1	8.7985e-20	4.60015e-09
gender-shared	SOX2	1.03478e-19	1.94401e-11
gender-shared	APLN	1.1088e-19	1.08527e-31
gender-shared	AC003102.1	1.30703e-19	5.50232e-18
gender-shared	POU3F4	1.59322e-19	0.0102011
gender-shared	HTRA1	1.74803e-19	3.07444e-88
gender-shared	PARP8	1.85008e-19	0.00763751
gender-shared	PLEC	3.78492e-19	2.83392e-49
gender-shared	HSF1	8.02068e-19	2.89465e-12
gender-shared	NUMA1	8.29135e-19	1.3708e-15
gender-shared	EPHB2	8.46523e-19	7.65692e-14
gender-shared	SPRY4-AS1	1.05231e-18	2.89076e-14
gender-shared	TRAF3	1.22054e-18	4.9893e-23
gender-shared	RHOBTB3	1.79911e-18	6.12766e-20
gender-shared	RAB4A	2.0929e-18	0.00582138
gender-shared	GNG7	2.74343e-18	2.19152e-16
gender-shared	LINC00844	2.76498e-18	8.21078e-19
gender-shared	MAP4K5	3.53225e-18	2.15697e-60
gender-shared	FBXO32	3.91296e-18	4.78807e-33
gender-shared	MAP2K5	3.91791e-18	0.0401891
gender-shared	PIK3R1	5.44865e-18	0.00175174
gender-shared	PHLPP1	5.54053e-18	6.73235e-09
gender-shared	C1QL2	9.1448e-18	1.02736e-08
gender-shared	ZNF345	1.05366e-17	7.72433e-05
gender-shared	GLRX	1.07987e-17	0.0122661
gender-shared	GAN	1.14629e-17	2.34564e-05
gender-shared	AIG1	1.39581e-17	0.00919476
gender-shared	SERPING1	1.41022e-17	1.78086e-16
gender-shared	ELP4	3.55869e-17	9.16347e-06
gender-shared	ZIC4	3.5966e-17	0.00147791
gender-shared	WNK2	5.14189e-17	2.09247e-12
gender-shared	MTR	5.15607e-17	0.000264434
gender-shared	CLIP2	5.88103e-17	4.80784e-70
gender-shared	AC069368.1	6.25246e-17	2.79012e-06
gender-shared	SLC6A1	1.256e-16	6.5674e-09
gender-shared	PPARD	2.36826e-16	5.04483e-08
gender-shared	AQP6	2.56342e-16	1.46281e-07
gender-shared	FAM66D	2.8908e-16	6.4096e-28
gender-shared	PTCHD1-AS	3.01839e-16	4.77609e-192
gender-shared	SPART-AS1	4.11317e-16	0.000325966
gender-shared	KIAA0930	5.35278e-16	4.63057e-53
gender-shared	DPY19L3	6.5082e-16	6.18472e-30
gender-shared	IGSF11	1.27324e-15	2.09825e-19
gender-shared	NPL	1.57073e-15	1.43009e-34
gender-shared	ZNF682	2.31604e-15	3.83608e-11
gender-shared	HAVCR2	2.91919e-15	5.91495e-10
gender-shared	OLMALINC	3.49442e-15	5.97848e-71
gender-shared	AC002428.2	3.97142e-15	9.62006e-39
gender-shared	PPP4R4	4.00103e-15	2.91418e-51
gender-shared	TNC	4.01318e-15	2.26478e-20
gender-shared	JAM2	4.06878e-15	5.41186e-22
gender-shared	TMEM132A	5.21862e-15	2.21733e-17
gender-shared	FTCDNL1	7.88462e-15	4.44069e-10
gender-shared	TOGARAM2	8.0802e-15	0.000470743
gender-shared	TKT	1.52834e-14	0.00135175
gender-shared	SH3BGRL	1.71239e-14	7.91e-23
gender-shared	SIRPA	2.19641e-14	5.82701e-18
gender-shared	C4orf47	2.23038e-14	8.99765e-11
gender-shared	MAPK1IP1L	2.31261e-14	0.0093152
gender-shared	SH3BGR	2.59607e-14	9.84864e-55
gender-shared	AL445426.1	2.83353e-14	2.90325e-08
gender-shared	ILDR2	2.99936e-14	8.83833e-08
gender-shared	SMARCA2	3.20394e-14	6.56983e-08
gender-shared	VEZT	3.26531e-14	4.91838e-06
gender-shared	PNPLA8	3.85933e-14	2.61213e-05
gender-shared	CD38	3.94145e-14	3.93589e-43
gender-shared	WNT7A	4.19491e-14	1.25992e-20
gender-shared	MIR99AHG	4.77178e-14	1.88479e-33
gender-shared	PLCG1	7.36121e-14	0.0089908
gender-shared	CAST	1.01028e-13	3.95498e-08
gender-shared	ANK3	1.13483e-13	0.00526189
gender-shared	SRP14	1.16553e-13	6.68024e-61
gender-shared	ELOVL6	1.63484e-13	4.15003e-05
gender-shared	HSPA2	1.82119e-13	5.46954e-62
gender-shared	PRKX	2.29597e-13	8.66707e-06
gender-shared	EEF2K	2.33576e-13	2.16585e-23
gender-shared	NAALADL2	2.46975e-13	7.35844e-63
gender-shared	ZNF644	3.57218e-13	7.30633e-12
gender-shared	KMT2E	3.78518e-13	1.36028e-32
gender-shared	CNTFR	4.08533e-13	0.000862469
gender-shared	GLDC	4.78141e-13	1.73517e-15
gender-shared	CACNA1A	9.29827e-13	5.52947e-07
gender-shared	F11-AS1	9.42045e-13	9.16318e-108
gender-shared	AC016831.7	1.02399e-12	1.33619e-18
gender-shared	POU2F1	1.03054e-12	5.45174e-10
gender-shared	ID1	1.31869e-12	3.2892e-17
gender-shared	SAMD4B	1.50017e-12	1.27759e-22
gender-shared	SAMHD1	1.72784e-12	5.18066e-18
gender-shared	KLHL32	1.93736e-12	3.59187e-24
gender-shared	MARCH6	1.97993e-12	2.25424e-83
gender-shared	CTNND2	2.24215e-12	1.44152e-261
gender-shared	UBB	2.32513e-12	4.05432e-10
gender-shared	IL33	2.46518e-12	4.75667e-06
gender-shared	STAT3	2.83518e-12	6.95794e-15
gender-shared	MAGED1	2.85136e-12	0.0027735
gender-shared	CRYL1	3.63193e-12	1.35703e-05
gender-shared	IGFBP7	3.69365e-12	1.07273e-19
gender-shared	ANKRD33B	4.33118e-12	7.4072e-25
gender-shared	SAMD4A	4.33666e-12	2.60008e-118
gender-shared	GJB6	4.51765e-12	4.37823e-07
gender-shared	PTBP2	4.7597e-12	2.65452e-30
gender-shared	ATP8A1	5.11487e-12	7.97492e-06
gender-shared	SNAP25-AS1	5.58757e-12	1.4218e-14
gender-shared	RGMA	5.94303e-12	0.00157098
gender-shared	POU6F2	6.70384e-12	4.12215e-10
gender-shared	KCNQ5	7.65018e-12	0.0229769
gender-shared	AL139424.2	8.65611e-12	1.10609e-07
gender-shared	IQGAP2	1.04695e-11	3.75751e-12
gender-shared	DDIT4	1.98184e-11	4.30325e-241
gender-shared	RABGGTA	2.1398e-11	8.7817e-10
gender-shared	GPER1	2.29955e-11	1.26091e-08
gender-shared	POT1-AS1	2.4259e-11	2.47018e-13
gender-shared	CEPT1	3.09059e-11	1.8992e-09
gender-shared	ITGA3	3.37066e-11	2.16612e-27
gender-shared	GLI3	3.43583e-11	1.64683e-05
gender-shared	GPI	3.95957e-11	0.0388733
gender-shared	AC007529.2	4.26012e-11	0.000734359
gender-shared	CADPS	5.54536e-11	1.02078e-39
gender-shared	MAN2A1	5.79942e-11	0.0470944
gender-shared	MSX2	6.29422e-11	0.00132751
gender-shared	FER	6.82034e-11	3.64176e-31
gender-shared	S1PR3	8.31363e-11	8.89489e-06
gender-shared	BTBD7	8.83449e-11	1.14472e-12
gender-shared	SMG6	1.11834e-10	8.491e-05
gender-shared	LRIG1	1.42717e-10	3.06333e-15
gender-shared	MERTK	1.52009e-10	1.25976e-09
gender-shared	DAB1	1.53939e-10	5.7787e-33
gender-shared	PJA2	2.11996e-10	1.52717e-07
gender-shared	DGKZ	2.49717e-10	1.98946e-51
gender-shared	AL121956.4	2.58148e-10	1.44364e-09
gender-shared	ALDH1L1	2.60354e-10	9.02851e-57
gender-shared	AC091826.2	2.75856e-10	1.58381e-05
gender-shared	AC097460.1	3.09982e-10	0.0382498
gender-shared	MYO10	3.39561e-10	3.31752e-39
gender-shared	CRB1	3.48369e-10	1.74024e-24
gender-shared	HECW1	4.93166e-10	0.0258594
gender-shared	CASTOR1	5.55864e-10	1.338e-11
gender-shared	SDS	6.25187e-10	1.25443e-44
gender-shared	ABCC8	6.38876e-10	2.44511e-12
gender-shared	TECR	7.93253e-10	6.16186e-05
gender-shared	SYCP2L	1.3097e-09	8.18314e-05
gender-shared	KLF4	1.35211e-09	0.00015576
gender-shared	GAP43	1.51317e-09	2.85099e-12
gender-shared	CHODL	1.77941e-09	5.6213e-14
gender-shared	CX3CL1	2.47111e-09	0.000924549
gender-shared	SLC35G2	2.62539e-09	1.01093e-34
gender-shared	ADAMTSL4	2.65707e-09	3.19396e-09
gender-shared	ANTXR1	3.2571e-09	1.06971e-22
gender-shared	EPB41L2	3.35892e-09	1.55557e-05
gender-shared	COL23A1	4.18237e-09	2.41824e-57
gender-shared	AC246817.2	4.82115e-09	0.00182104
gender-shared	LPAR4	4.94867e-09	9.12214e-06
gender-shared	ZKSCAN1	5.15149e-09	2.57573e-06
gender-shared	NEK8	6.84915e-09	5.75287e-16
gender-shared	MXI1	6.89462e-09	1.15135e-47
gender-shared	SNX10	8.27156e-09	3.74133e-15
gender-shared	DUSP15	8.41737e-09	2.65634e-16
gender-shared	DPP8	1.08735e-08	4.56674e-08
gender-shared	MTSS1L	1.1415e-08	8.09047e-34
gender-shared	COL4A1	1.62384e-08	1.02911e-05
gender-shared	PCDH17	1.93648e-08	5.94305e-58
gender-shared	FAM181B	2.90658e-08	1.62956e-59
gender-shared	NID1	3.32648e-08	4.04724e-07
gender-shared	WSB1	5.45469e-08	0.000125626
gender-shared	PREPL	5.52033e-08	2.29152e-05
gender-shared	C8orf34	5.61682e-08	0.00178833
gender-shared	JUNB	5.73306e-08	1.9747e-115
gender-shared	IL6R	6.18054e-08	2.67325e-14
gender-shared	LAPTM4A	9.55213e-08	7.27341e-30
gender-shared	KDM4C	9.59637e-08	0.0366659
gender-shared	DIO3OS	1.01092e-07	2.33405e-18
gender-shared	ABHD2	1.127e-07	1.92371e-42
gender-shared	KIF26B	1.21023e-07	1.9985e-05
gender-shared	ZDHHC3	1.34205e-07	1.40674e-05
gender-shared	MINK1	1.37059e-07	4.00084e-06
gender-shared	SRI	1.43733e-07	1.01887e-17
gender-shared	AES	1.49787e-07	2.96107e-16
gender-shared	NEK11	1.66034e-07	1.26939e-06
gender-shared	HIF1A	1.91483e-07	3.30016e-18
gender-shared	CAPN5	2.26463e-07	0.00683677
gender-shared	KANTR	2.57616e-07	6.17966e-19
gender-shared	LINGO2	3.01442e-07	0.0118836
gender-shared	INO80D	3.18463e-07	2.04146e-78
gender-shared	PIR	3.63245e-07	9.58514e-30
gender-shared	DHX36	3.85121e-07	6.27693e-10
gender-shared	CACNA1D	4.35195e-07	1.96578e-54
gender-shared	LINC01184	4.88566e-07	1.3758e-11
gender-shared	SPAG9	5.20958e-07	0.0281753
gender-shared	EMP3	5.3877e-07	2.51846e-51
gender-shared	ITPKB	6.81113e-07	2.8762e-227
gender-shared	PCDH19	7.0385e-07	5.37815e-06
gender-shared	RPS6KA2	8.40508e-07	7.38556e-12
gender-shared	KCNG1	8.46891e-07	0.0304622
gender-shared	NHSL2	8.8632e-07	0.000371217
gender-shared	TNRC6B	9.27192e-07	1.1783e-09
gender-shared	SLC7A2	9.89116e-07	2.79005e-194
gender-shared	MAPK4	1.09708e-06	0.00225805
gender-shared	GSE1	1.11205e-06	0.000623335
gender-shared	AP002812.2	1.29015e-06	3.81871e-25
gender-shared	AL591518.1	1.75868e-06	1.23964e-07
gender-shared	LSMEM1	1.75882e-06	7.8931e-21
gender-shared	AL024498.2	1.80204e-06	8.31089e-13
gender-shared	GALNT10	2.04095e-06	6.44628e-41
gender-shared	CYB5B	2.45258e-06	1.06137e-05
gender-shared	LINC01503	2.689e-06	0.00260016
gender-shared	TEAD2	3.01405e-06	6.48101e-06
gender-shared	MGLL	3.07614e-06	9.02912e-100
gender-shared	SCN2A	3.53374e-06	0.00665008
gender-shared	BNIP3L	4.10987e-06	7.5185e-35
gender-shared	SMOX	4.377e-06	4.94037e-32
gender-shared	AC002429.2	5.33375e-06	2.23556e-96
gender-shared	AC004784.1	5.43495e-06	0.0107655
gender-shared	NUP98	5.65922e-06	8.43585e-08
gender-shared	ENO1	5.73368e-06	3.38467e-41
gender-shared	STK33	6.00905e-06	0.000405073
gender-shared	FZD8	8.06357e-06	1.44336e-15
gender-shared	LARP4	9.10754e-06	2.30981e-06
gender-shared	ZIM2	1.05603e-05	0.000173562
gender-shared	HEPACAM	1.4817e-05	0.000290034
gender-shared	AMD1	1.51571e-05	2.86634e-05
gender-shared	CEMIP	1.69238e-05	2.73068e-15
gender-shared	BSG	1.93999e-05	3.85819e-59
gender-shared	THRB	2.26963e-05	2.73731e-10
gender-shared	DLL1	2.41816e-05	7.00564e-05
gender-shared	MAPT	2.59886e-05	1.22627e-33
gender-shared	CRADD	2.60218e-05	7.58721e-11
gender-shared	ATP6V1A	2.65554e-05	0.000468608
gender-shared	ZNF706	2.65802e-05	9.8888e-14
gender-shared	AC093305.1	3.54518e-05	2.25187e-09
gender-shared	ARHGAP29	3.67172e-05	3.89961e-54
gender-shared	NFE2L2	5.26453e-05	5.82377e-05
gender-shared	MRGPRF	5.62332e-05	5.30037e-19
gender-shared	PLCE1	6.45171e-05	5.92815e-293
gender-shared	GNAO1	9.32796e-05	0.00197146
gender-shared	AC093334.1	9.66871e-05	0.00010552
gender-shared	ADAMTS12	0.000104208	0.00449075
gender-shared	GPSM2	0.000148722	9.46753e-15
gender-shared	ZC3H6	0.000153771	5.11309e-30
gender-shared	AAGAB	0.000158275	0.00438531
gender-shared	NASP	0.00016038	5.28603e-08
gender-shared	HSPB8	0.00024567	4.61964e-08
gender-shared	MYL6	0.000309177	7.26496e-13
gender-shared	AC103810.2	0.000330874	9.91992e-06
gender-shared	AC022039.1	0.000337013	7.94795e-18
gender-shared	KIAA0040	0.000345675	5.55328e-06
gender-shared	BCAS3	0.000411891	0.00101913
gender-shared	NPAS2	0.000422641	8.00506e-186
gender-shared	IGF2BP2	0.000440308	0.0328132
gender-shared	MVB12B	0.000455136	1.44142e-07
gender-shared	N4BP2L1	0.000499194	4.07482e-06
gender-shared	GLUD1	0.000514188	1.03074e-31
gender-shared	CAMK2N1	0.000518375	8.61627e-14
gender-shared	C1orf122	0.000551254	3.68686e-21
gender-shared	KSR1	0.000593615	1.99788e-08
gender-shared	PARVA	0.000604256	0.00255628
gender-shared	RBM6	0.000713163	0.000934088
gender-shared	GATM	0.000713592	7.3707e-08
gender-shared	THY1	0.000912665	3.9921e-12
gender-shared	PTPN12	0.000912691	0.00502662
gender-shared	HNRNPA3	0.00098855	6.08188e-17
gender-shared	TMEM150C	0.0010474	3.59824e-14
gender-shared	AMZ1	0.00111408	2.99672e-05
gender-shared	SNTB1	0.00117385	0.000456674
gender-shared	KAZN	0.00118022	2.04222e-40
gender-shared	MYO6	0.00153198	0.0226564
gender-shared	VCL	0.00186401	4.20637e-06
gender-shared	ATP2A2	0.0020372	2.60739e-11
gender-shared	CHST11	0.00216136	6.7725e-12
gender-shared	STUM	0.00222476	3.31198e-05
gender-shared	SLCO1C1	0.00250904	2.22694e-09
gender-shared	PIK3IP1	0.00260508	2.36499e-10
gender-shared	DCLK2	0.00264695	2.11292e-05
gender-shared	KIF13A	0.00286773	2.02271e-09
gender-shared	SLC2A4	0.00287947	3.84404e-07
gender-shared	BAIAP2	0.0032921	1.41748e-08
gender-shared	FAM172A	0.00332795	5.24631e-07
gender-shared	CLEC16A	0.00356841	0.032749
gender-shared	NPEPPS	0.00384527	3.2984e-11
gender-shared	CEP350	0.00463962	1.22934e-31
gender-shared	GHR	0.00464305	0.00041085
gender-shared	GPR158	0.00465079	9.55218e-10
gender-shared	AL589740.1	0.00497844	1.69111e-31
gender-shared	DEAF1	0.00516631	9.85709e-11
gender-shared	ZDHHC21	0.00544428	1.28866e-27
gender-shared	COTL1	0.00555243	6.45998e-09
gender-shared	LINC02296	0.00619078	2.09272e-16
gender-shared	AL136164.2	0.00657403	5.77704e-13
gender-shared	KCNJ3	0.00782695	3.9293e-20
gender-shared	PAMR1	0.00788202	4.18605e-32
gender-shared	SLC45A2	0.00879332	0.000632541
gender-shared	SMS	0.00933162	3.57785e-19
gender-shared	LINC00500	0.010162	2.74821e-104
gender-shared	UBE2Q2	0.0135213	3.5673e-12
gender-shared	S100B	0.0139441	0.041785
gender-shared	BRINP3	0.0145574	8.52761e-09
gender-shared	UBA6-AS1	0.0158304	2.09829e-06
gender-shared	VEGFC	0.0161381	0.000350573
gender-shared	AC008543.1	0.0192136	0.000197841
gender-shared	RBBP6	0.0200772	1.02893e-18
gender-shared	AC245297.2	0.0210205	8.17605e-12
gender-shared	PRDX1	0.0212417	5.84643e-43
gender-shared	SLC9C2	0.0238015	1.06516e-17
gender-shared	USP54	0.0253946	1.57889e-16
gender-shared	RPS6KA3	0.0271662	2.77379e-08
gender-shared	PRNP	0.0277547	1.27575e-40
gender-shared	VAV3-AS1	0.0317389	9.10227e-05
gender-shared	AKT3	0.0338319	5.21962e-32
gender-shared	RNF150	0.041864	1.9983e-14
gender-shared	PPP2R5C	0.0431376	0.00193022
gender-shared	CCDC171	0.0438677	0.00319394
gender-shared	NUTM2B-AS1	0.0460588	1.24753e-50

## Sheet: Excitatory neurons, subgroup 1
Suppl. Table 2: Differentially expressed genes in excitatory neurons (cell type cluster subgroup 1) (Column 1: Category of differentially expressed gene (DEG) in terms of sex-specificity, Column 2: gene symbol, Column 3: FDR in males, column 4: FDR in females)
DEG.type	Gene.symbols	Male.FDR	Female.FDR
male-specific	AC019211.1	1.12879e-217	1
male-specific	LINC01515	6.1186e-176	1
male-specific	LINC01580	7.49127e-132	1
male-specific	ZBBX	4.54816e-129	1
male-specific	MAN2A1	9.72215e-74	1
male-specific	CPOX	1.10796e-52	1
male-specific	LINC01551	7.63488e-52	1
male-specific	LINC02207	7.99997e-52	1
male-specific	GRM4	1.02043e-51	1
male-specific	AFAP1	6.28214e-48	1
male-specific	CLEC2L	3.03125e-43	1
male-specific	DIP2A	9.76585e-37	1
male-specific	PRH1	7.93409e-29	1
male-specific	CENPP	6.81169e-27	1
male-specific	U2AF1	3.55556e-26	1
male-specific	COL19A1	6.87736e-24	1
male-specific	RGMA	2.52861e-23	1
male-specific	CNGA3	2.72676e-23	1
male-specific	IFIT3	4.34113e-23	1
male-specific	SLX4IP	8.28183e-23	1
male-specific	XKR9	1.17435e-22	1
male-specific	TSGA10	1.24885e-22	1
male-specific	CNTN2	1.48386e-22	1
male-specific	PUM3	5.11733e-22	1
male-specific	DCDC1	1.59919e-21	1
male-specific	ABCB9	6.85513e-21	1
male-specific	TLE2	4.06763e-20	1
male-specific	C12orf40	2.52487e-19	1
male-specific	ZNF420	1.27495e-17	1
male-specific	MAP2K3	9.4766e-17	1
male-specific	TYW5	1.17396e-16	1
male-specific	PRMT3	1.78184e-16	1
male-specific	ELF1	3.38205e-16	1
male-specific	MTR	4.70526e-16	1
male-specific	AL138831.1	1.59934e-15	1
male-specific	PHC3	2.08838e-15	1
male-specific	KIAA0232	2.96016e-15	1
male-specific	SPACA6	2.08766e-14	1
male-specific	DLGAP4	2.60985e-14	1
male-specific	GRIP1	7.69187e-14	1
male-specific	AC092813.1	1.23683e-13	1
male-specific	RAB7B	1.59256e-13	1
male-specific	ALG14	2.67356e-13	1
male-specific	AF117829.1	1.43837e-12	1
male-specific	C10orf90	1.68536e-12	1
male-specific	ESR1	7.58716e-12	1
male-specific	FAM219A	1.18711e-11	1
male-specific	AC005482.1	1.54894e-10	1
male-specific	SLBP	3.92891e-10	1
male-specific	ALOX5	5.38169e-10	1
male-specific	GSTA4	3.31231e-09	1
male-specific	CASC2	5.5254e-09	1
male-specific	LAMB1	5.93429e-09	1
male-specific	AC103681.2	7.05875e-09	1
male-specific	AC079193.2	1.76298e-08	1
male-specific	DPH6	2.93058e-08	1
male-specific	AC069234.1	3.48832e-08	1
male-specific	AL138694.1	5.86435e-08	1
male-specific	SCCPDH	6.79766e-08	1
male-specific	TNFRSF14	1.09656e-07	1
male-specific	AC046130.2	2.39306e-07	1
male-specific	ALPK1	2.53589e-07	1
male-specific	AL049869.3	2.73474e-07	1
male-specific	LINC01572	6.77587e-07	1
male-specific	TGOLN2	1.0073e-06	1
male-specific	ARMC3	2.65758e-06	1
male-specific	AC105411.1	3.61716e-06	1
male-specific	RNPS1	4.31869e-06	1
male-specific	SLF1	1.3012e-05	1
male-specific	AP001347.1	3.23861e-05	1
male-specific	AC006213.2	3.63489e-05	1
male-specific	KDM1B	4.18878e-05	1
male-specific	AC005253.1	7.66427e-05	1
male-specific	MTSS1	8.24611e-05	1
male-specific	NR1D2	8.50137e-05	1
male-specific	MOGS	9.04682e-05	1
male-specific	STX17	9.40132e-05	1
male-specific	LYPLAL1	9.60869e-05	1
male-specific	SYAP1	0.000102699	1
male-specific	ZNF66	0.00014617	1
male-specific	TP53INP1	0.00027289	1
male-specific	MRPS27	0.000390936	1
male-specific	TRPV2	0.000470349	1
male-specific	KIAA0355	0.000668377	1
male-specific	PDC	0.000719423	1
male-specific	GAN	0.000854981	1
male-specific	WDSUB1	0.000940448	1
male-specific	COL18A1	0.00131054	1
male-specific	MYO16	0.00153228	1
male-specific	LARS2	0.00173343	1
male-specific	PLCH1	0.00190518	1
male-specific	UVSSA	0.00214605	1
male-specific	GRB14	0.00224338	1
male-specific	TENM1	0.00226867	1
male-specific	MADD	0.00245402	1
male-specific	AC092159.1	0.00290053	1
male-specific	FAM71D	0.00314884	1
male-specific	BDNF-AS	0.00361457	1
male-specific	ACVR2A	0.0037552	1
male-specific	AC103876.1	0.00557429	1
male-specific	TM7SF3	0.00560649	1
male-specific	AC011337.1	0.00583079	1
male-specific	ZNF821	0.00663031	1
male-specific	HEATR5B	0.00723783	1
male-specific	AC026367.3	0.00851885	1
male-specific	WDR63	0.00995385	1
male-specific	AC092384.1	0.010323	1
male-specific	POLB	0.0115892	1
male-specific	NUMB	0.012335	1
male-specific	SLC25A4	0.0125402	1
male-specific	XRCC4	0.0126105	1
male-specific	DPYS	0.0128866	1
male-specific	TNFAIP8	0.0155155	1
male-specific	SRP14	0.0161683	1
male-specific	GAS1	0.0170946	1
male-specific	UQCR11	0.0172017	1
male-specific	CNPY1	0.0182952	1
male-specific	SMIM20	0.0191015	1
male-specific	SCN9A	0.0219622	1
male-specific	ZNF704	0.0231822	1
male-specific	STRBP	0.0232473	1
male-specific	AC114912.1	0.0244145	1
male-specific	FBXO40	0.0290221	1
male-specific	ISPD-AS1	0.030915	1
male-specific	TCAF2	0.030947	1
male-specific	C1QTNF3-AMACR	0.0339701	1
male-specific	CAMKK2	0.0399063	1
male-specific	COPS4	0.0433212	1
male-specific	NES	0.0453696	1
female-specific	PCSK2	1	1.79075e-294
female-specific	ABCB1	1	1.79075e-294
female-specific	ST6GALNAC5	1	1.79075e-294
female-specific	MTHFD1L	1	1.79075e-294
female-specific	EIF4G3	1	1.79075e-294
female-specific	NBEA	1	1.79075e-294
female-specific	GRIN2A	1	1.79075e-294
female-specific	AL162254.1	1	1.79075e-294
female-specific	NRG3	1	1.79075e-294
female-specific	TAGLN3	1	2.20187e-216
female-specific	RPS6KC1	1	1.98115e-214
female-specific	SYNDIG1	1	1.30057e-202
female-specific	TIMM23B	1	4.34003e-192
female-specific	SPIDR	1	3.43087e-178
female-specific	HIP1	1	2.46588e-175
female-specific	RUNDC3B	1	2.88097e-164
female-specific	FER	1	6.9297e-162
female-specific	NPTXR	1	9.30777e-161
female-specific	PPP2R2C	1	2.22518e-157
female-specific	KIF21A	1	5.53588e-157
female-specific	SLC38A1	1	1.46661e-145
female-specific	COG6	1	5.04249e-138
female-specific	CDH2	1	1.92233e-136
female-specific	SEMA3A	1	3.03183e-136
female-specific	LTBP4	1	2.24265e-133
female-specific	TTLL7	1	2.21703e-131
female-specific	AC090568.2	1	3.05886e-130
female-specific	ASTN1	1	4.13223e-128
female-specific	RNF175	1	2.26486e-127
female-specific	ISPD	1	1.4025e-125
female-specific	CDC34	1	4.05076e-121
female-specific	HERC1	1	3.89514e-117
female-specific	MAST4	1	2.08944e-116
female-specific	TP53I11	1	9.74889e-111
female-specific	STPG2	1	1.83407e-109
female-specific	TUBB2A	1	3.67333e-107
female-specific	ARHGAP26-AS1	1	2.42587e-105
female-specific	NALCN	1	8.3801e-103
female-specific	FLT3	1	1.20861e-101
female-specific	KDM7A	1	2.14685e-100
female-specific	MIR4500HG	1	1.17236e-97
female-specific	FBXL17	1	1.96702e-97
female-specific	TPST2	1	3.01828e-92
female-specific	GOLGB1	1	5.61804e-91
female-specific	AC010230.1	1	2.2041e-90
female-specific	SLC41A2	1	1.95491e-84
female-specific	ZFPM2	1	1.49931e-80
female-specific	WDR60	1	1.04304e-74
female-specific	PEBP1	1	2.45819e-73
female-specific	RAB31	1	4.2469e-71
female-specific	CWC27	1	4.10739e-70
female-specific	LRMDA	1	4.01999e-69
female-specific	FGF12	1	4.16086e-67
female-specific	ROCK1	1	2.23388e-66
female-specific	ZNF462	1	4.65944e-66
female-specific	SH3YL1	1	2.46993e-65
female-specific	AC010615.4	1	2.31188e-64
female-specific	C11orf49	1	3.09879e-63
female-specific	NKD2	1	4.71865e-62
female-specific	MOB2	1	1.8448e-60
female-specific	SLC3A2	1	8.60653e-60
female-specific	UBE4B	1	1.77472e-59
female-specific	PIK3C2G	1	1.90594e-58
female-specific	DENND5B	1	6.04829e-58
female-specific	TBC1D3D	1	4.02041e-57
female-specific	SLC22A15	1	1.94337e-56
female-specific	DERA	1	1.20448e-55
female-specific	ABCA5	1	2.62921e-55
female-specific	SHTN1	1	3.22489e-55
female-specific	TRIM33	1	9.62865e-54
female-specific	C9orf153	1	6.32111e-53
female-specific	PKN2	1	6.43868e-53
female-specific	LINC02248	1	8.4727e-53
female-specific	DDR2	1	8.54339e-53
female-specific	AL021396.1	1	1.08493e-52
female-specific	LRRC49	1	1.11176e-51
female-specific	FBXO22	1	4.88571e-51
female-specific	PTPRF	1	2.30971e-50
female-specific	NEK1	1	3.97373e-48
female-specific	PTOV1	1	1.37587e-46
female-specific	RNGTT	1	1.69089e-46
female-specific	ENPP1	1	4.20667e-45
female-specific	CHCHD2	1	5.58331e-45
female-specific	CCDC61	1	9.45218e-45
female-specific	ZNF532	1	1.33543e-44
female-specific	AC073332.1	1	1.99166e-44
female-specific	TRPC3	1	3.23013e-43
female-specific	XPO7	1	1.03337e-42
female-specific	NAPA	1	1.64919e-42
female-specific	ZC3H6	1	2.11509e-42
female-specific	ERCC6L2	1	7.92774e-42
female-specific	DNAH7	1	2.03638e-41
female-specific	KIF5B	1	4.18832e-41
female-specific	MARCH3	1	6.39054e-41
female-specific	RIF1	1	2.80204e-39
female-specific	ANKRD13C	1	5.78049e-39
female-specific	ANAPC10	1	1.30745e-37
female-specific	SGCE	1	1.6946e-37
female-specific	USP33	1	3.87287e-37
female-specific	USP48	1	4.44647e-37
female-specific	GALNT13	1	1.87742e-36
female-specific	EPC2	1	2.97143e-36
female-specific	DDRGK1	1	3.30839e-36
female-specific	ZFAND5	1	3.37133e-36
female-specific	FIG4	1	7.40017e-36
female-specific	KDM5A	1	5.81937e-35
female-specific	RBM47	1	1.10927e-34
female-specific	CCNT2	1	1.15978e-34
female-specific	UBE3C	1	3.08843e-34
female-specific	NFX1	1	1.93468e-33
female-specific	RRAD	1	2.23116e-32
female-specific	AC018682.1	1	2.72735e-32
female-specific	UBR1	1	6.39659e-32
female-specific	SMCHD1	1	9.20995e-32
female-specific	RAB21	1	1.80434e-31
female-specific	KCNK6	1	2.88612e-31
female-specific	GIGYF2	1	3.65395e-31
female-specific	TBCA	1	3.76339e-31
female-specific	PIGK	1	6.84608e-31
female-specific	OTULIN	1	2.36063e-30
female-specific	RNLS	1	9.86947e-30
female-specific	CKAP5	1	2.05869e-29
female-specific	SMARCAL1	1	2.88637e-29
female-specific	ACTR2	1	8.32167e-29
female-specific	N4BP2L2	1	1.39846e-28
female-specific	LINC00326	1	2.35164e-28
female-specific	SPRED3	1	3.05634e-28
female-specific	PDE6D	1	5.45001e-28
female-specific	NUP210L	1	6.66297e-28
female-specific	ANKIB1	1	7.88728e-28
female-specific	CPLANE1	1	8.15807e-28
female-specific	UNC13B	1	1.05066e-27
female-specific	UBAC2	1	1.32707e-27
female-specific	ADNP2	1	1.86096e-27
female-specific	RASSF5	1	2.1807e-27
female-specific	RNF187	1	2.67221e-27
female-specific	LUC7L3	1	3.12786e-27
female-specific	GOLT1B	1	5.17548e-27
female-specific	TGFBR1	1	8.06268e-27
female-specific	LINC01031	1	1.6181e-26
female-specific	INO80	1	9.47841e-26
female-specific	AL451070.1	1	1.0383e-25
female-specific	VAMP4	1	1.45687e-25
female-specific	SKAP2	1	3.16101e-25
female-specific	AL133372.3	1	3.5626e-25
female-specific	MPP3	1	3.86328e-25
female-specific	DRAM2	1	5.44311e-25
female-specific	STARD3NL	1	1.17431e-24
female-specific	SLC27A4	1	1.40135e-24
female-specific	AC118549.1	1	1.79096e-24
female-specific	CLIP4	1	2.17244e-24
female-specific	RBM41	1	3.96566e-24
female-specific	ZDBF2	1	6.64376e-24
female-specific	DEPDC1B	1	7.03402e-24
female-specific	GDF11	1	9.66056e-24
female-specific	KIF14	1	9.879e-24
female-specific	AGAP9	1	1.02391e-23
female-specific	RNF24	1	1.75955e-23
female-specific	SS18L2	1	1.86155e-23
female-specific	ERI2	1	2.56431e-23
female-specific	MRPL9	1	2.87071e-23
female-specific	RGS3	1	1.27644e-22
female-specific	AL022323.1	1	2.19468e-22
female-specific	TNKS2	1	2.37454e-22
female-specific	USP50	1	2.83715e-22
female-specific	MYO5B	1	2.94426e-22
female-specific	TMEM50A	1	3.63118e-22
female-specific	MBD4	1	1.12639e-21
female-specific	SET	1	1.49273e-21
female-specific	CXorf38	1	1.97173e-21
female-specific	KTN1	1	2.1073e-21
female-specific	CORO1A	1	3.67602e-20
female-specific	AC079296.1	1	3.97905e-20
female-specific	DCP1B	1	4.44592e-20
female-specific	SCAF11	1	4.47815e-20
female-specific	TCEAL9	1	5.57351e-20
female-specific	LINC01482	1	9.66593e-20
female-specific	AC138305.1	1	2.16018e-19
female-specific	GHITM	1	2.37464e-19
female-specific	MRPL19	1	2.85455e-19
female-specific	PTDSS2	1	7.03499e-19
female-specific	DYRK3	1	9.33941e-19
female-specific	SLC25A36	1	1.19732e-18
female-specific	CPEB2	1	1.31891e-18
female-specific	AC009163.1	1	1.47102e-18
female-specific	MYOCD	1	1.52723e-18
female-specific	MAP3K13	1	1.61519e-18
female-specific	ZBTB41	1	1.70496e-18
female-specific	ERI1	1	1.91812e-18
female-specific	TNFAIP6	1	2.40795e-18
female-specific	EIF3J	1	3.11999e-18
female-specific	CACUL1	1	3.34221e-18
female-specific	TMEM87A	1	4.32104e-18
female-specific	AL137786.1	1	6.24349e-18
female-specific	MEAF6	1	6.94412e-18
female-specific	HPX	1	7.07504e-18
female-specific	SLC24A1	1	7.80805e-18
female-specific	WDR49	1	1.0181e-17
female-specific	SPATA33	1	1.76149e-17
female-specific	RPL8	1	2.45091e-17
female-specific	AFAP1L1	1	2.89612e-17
female-specific	LINC02388	1	3.53162e-17
female-specific	FAM117B	1	3.73302e-17
female-specific	GSTO1	1	3.88433e-17
female-specific	AP000721.2	1	4.24609e-17
female-specific	CBX4	1	4.517e-17
female-specific	PENK	1	4.52521e-17
female-specific	HDAC3	1	4.85534e-17
female-specific	TRIP12	1	7.25841e-17
female-specific	SIX4	1	7.56128e-17
female-specific	FAM213B	1	8.27322e-17
female-specific	GALNT12	1	1.21512e-16
female-specific	LINC00877	1	1.34465e-16
female-specific	DNAJC24	1	1.8423e-16
female-specific	SRP9	1	2.06378e-16
female-specific	NEK4	1	2.70963e-16
female-specific	LCORL	1	3.1474e-16
female-specific	OXNAD1	1	3.49718e-16
female-specific	STT3B	1	3.64864e-16
female-specific	TTC39B	1	4.4686e-16
female-specific	IDI1	1	6.1238e-16
female-specific	CA7	1	6.36796e-16
female-specific	HPN-AS1	1	6.37921e-16
female-specific	UQCRB	1	7.21547e-16
female-specific	NUP214	1	7.72778e-16
female-specific	AP003393.1	1	9.67264e-16
female-specific	TTC34	1	1.22535e-15
female-specific	ADGRG1	1	1.6793e-15
female-specific	ACOX3	1	3.77973e-15
female-specific	PTCHD1-AS	1	3.84e-15
female-specific	CELA2B	1	4.40191e-15
female-specific	AL136164.2	1	6.49812e-15
female-specific	PRPS2	1	8.75469e-15
female-specific	DTX2	1	9.99115e-15
female-specific	KCTD21	1	1.06817e-14
female-specific	SELENOM	1	1.38656e-14
female-specific	SLC12A6	1	1.39347e-14
female-specific	NAPB	1	1.90319e-14
female-specific	DLC1	1	1.91926e-14
female-specific	LDHC	1	2.99291e-14
female-specific	AP000842.2	1	3.53053e-14
female-specific	COG3	1	3.78562e-14
female-specific	USPL1	1	4.85432e-14
female-specific	LYRM4	1	4.92581e-14
female-specific	RAN	1	6.83195e-14
female-specific	SLC12A3	1	8.28376e-14
female-specific	GINS3	1	1.0182e-13
female-specific	LINC00265	1	1.08326e-13
female-specific	EPB41L5	1	1.16092e-13
female-specific	BOLA3	1	1.18424e-13
female-specific	FHDC1	1	1.51994e-13
female-specific	C9orf147	1	1.61809e-13
female-specific	CTXN1	1	1.85679e-13
female-specific	ATXN7L1	1	2.44921e-13
female-specific	GRPEL1	1	2.63988e-13
female-specific	FAM124A	1	3.41362e-13
female-specific	SEC31B	1	3.54428e-13
female-specific	NYAP2	1	6.7381e-13
female-specific	AC104461.1	1	8.14451e-13
female-specific	VPS4B	1	8.6712e-13
female-specific	AC005355.1	1	9.34335e-13
female-specific	DHX36	1	1.12705e-12
female-specific	CCDC181	1	2.15961e-12
female-specific	PRMT2	1	2.75383e-12
female-specific	PLAGL1	1	2.77352e-12
female-specific	VDAC2	1	3.34063e-12
female-specific	FAM20C	1	4.07506e-12
female-specific	HCLS1	1	5.31345e-12
female-specific	NFKBIE	1	5.76495e-12
female-specific	DNAH3	1	5.80742e-12
female-specific	ABCG2	1	5.93632e-12
female-specific	KIAA0586	1	5.94281e-12
female-specific	AL139383.1	1	7.94527e-12
female-specific	YPEL5	1	8.47122e-12
female-specific	PSMD6	1	8.79145e-12
female-specific	TWISTNB	1	1.14948e-11
female-specific	JHY	1	1.18583e-11
female-specific	AL512506.3	1	1.20488e-11
female-specific	CD4	1	1.526e-11
female-specific	C16orf91	1	1.60445e-11
female-specific	EIF2S2	1	1.98614e-11
female-specific	RPRML	1	2.19006e-11
female-specific	AL353608.2	1	2.32205e-11
female-specific	FIS1	1	2.43477e-11
female-specific	CEP68	1	2.50813e-11
female-specific	RDH12	1	3.0949e-11
female-specific	OPTN	1	3.24128e-11
female-specific	LINC00504	1	3.28577e-11
female-specific	PHC1	1	3.49818e-11
female-specific	STON1-GTF2A1L	1	3.72583e-11
female-specific	SAP18	1	5.0452e-11
female-specific	COLEC11	1	5.24821e-11
female-specific	RPS17	1	5.64899e-11
female-specific	RAMP3	1	9.80102e-11
female-specific	EHD4	1	1.13803e-10
female-specific	UBQLN1	1	1.58088e-10
female-specific	ARSJ	1	1.91704e-10
female-specific	LINC00683	1	1.95762e-10
female-specific	ERGIC2	1	2.23101e-10
female-specific	LMF1	1	2.97903e-10
female-specific	CHAC1	1	3.31168e-10
female-specific	VSIG10	1	3.58366e-10
female-specific	MCCC2	1	3.77612e-10
female-specific	PTP4A1	1	5.56159e-10
female-specific	CDON	1	6.85843e-10
female-specific	AC127164.1	1	7.96586e-10
female-specific	RASGRF2-AS1	1	8.26069e-10
female-specific	APOOL	1	8.31779e-10
female-specific	SLC35E3	1	9.69637e-10
female-specific	CCDC134	1	1.10305e-09
female-specific	DCAF5	1	1.4169e-09
female-specific	AP002991.1	1	2.11768e-09
female-specific	SRP19	1	2.50331e-09
female-specific	TMEM217	1	2.744e-09
female-specific	SLC13A4	1	2.86879e-09
female-specific	UQCRFS1	1	3.03365e-09
female-specific	SCGB2B2	1	3.40091e-09
female-specific	GNAI1	1	3.89345e-09
female-specific	TMEM135	1	5.0015e-09
female-specific	AC008127.1	1	5.60372e-09
female-specific	BICDL2	1	6.04077e-09
female-specific	ATP13A3	1	6.67116e-09
female-specific	ZNF782	1	8.06618e-09
female-specific	NAF1	1	8.1961e-09
female-specific	ABCC11	1	9.67917e-09
female-specific	GABRA5	1	1.16505e-08
female-specific	AP2M1	1	1.20159e-08
female-specific	SLC30A5	1	1.39201e-08
female-specific	EIF3H	1	1.47242e-08
female-specific	TMEM121	1	1.69918e-08
female-specific	WDR88	1	2.05627e-08
female-specific	TUFT1	1	2.24937e-08
female-specific	NDUFS1	1	2.76347e-08
female-specific	C3orf14	1	3.27168e-08
female-specific	AC026316.5	1	3.95365e-08
female-specific	AP003063.1	1	4.07616e-08
female-specific	GALNT14	1	4.28819e-08
female-specific	MMD	1	5.92527e-08
female-specific	HAVCR2	1	6.57067e-08
female-specific	GAB2	1	8.28765e-08
female-specific	LARP4B	1	8.88185e-08
female-specific	AL358335.2	1	1.02731e-07
female-specific	ABTB1	1	1.10406e-07
female-specific	ASB14	1	1.10516e-07
female-specific	IRAK4	1	1.12071e-07
female-specific	PSG8-AS1	1	1.12079e-07
female-specific	PLAUR	1	1.79062e-07
female-specific	LMNB1-DT	1	1.97915e-07
female-specific	FGFR1OP	1	2.14881e-07
female-specific	SDR42E2	1	2.33127e-07
female-specific	COX5B	1	2.75657e-07
female-specific	NFKBID	1	3.52908e-07
female-specific	POMGNT1	1	3.56902e-07
female-specific	SLC46A2	1	3.61045e-07
female-specific	ELK3	1	3.91222e-07
female-specific	ALS2	1	4.04682e-07
female-specific	NARS	1	4.38845e-07
female-specific	GPR75-ASB3	1	4.51406e-07
female-specific	AC011995.2	1	5.64888e-07
female-specific	TESC-AS1	1	5.65728e-07
female-specific	AC013546.1	1	6.11246e-07
female-specific	CMTM6	1	6.759e-07
female-specific	LINC02021	1	6.76829e-07
female-specific	BTBD11	1	7.32851e-07
female-specific	AC011933.4	1	7.83959e-07
female-specific	ORMDL1	1	8.08423e-07
female-specific	TLL2	1	9.02419e-07
female-specific	HBP1	1	9.60589e-07
female-specific	AL807752.6	1	9.64639e-07
female-specific	GCLM	1	1.07044e-06
female-specific	CD163L1	1	1.11251e-06
female-specific	HIF3A	1	1.14244e-06
female-specific	RIPOR3	1	1.14653e-06
female-specific	ACADS	1	1.39404e-06
female-specific	TUBGCP5	1	1.41249e-06
female-specific	AL596220.1	1	1.57205e-06
female-specific	KCNJ10	1	1.65867e-06
female-specific	ZBED9	1	1.73233e-06
female-specific	CRB2	1	2.04616e-06
female-specific	EIF4G2	1	2.18838e-06
female-specific	AC074032.1	1	2.31716e-06
female-specific	WNT5A	1	2.57567e-06
female-specific	NCK1-DT	1	3.12346e-06
female-specific	SOX6	1	3.41233e-06
female-specific	TMC5	1	3.6911e-06
female-specific	LINC02355	1	3.92586e-06
female-specific	ERN1	1	4.29622e-06
female-specific	MOCOS	1	4.91919e-06
female-specific	INPP5B	1	5.18312e-06
female-specific	SERPINE3	1	6.07911e-06
female-specific	IDE	1	6.30269e-06
female-specific	LDOC1	1	6.81411e-06
female-specific	SUPT20H	1	7.1275e-06
female-specific	ZNF283	1	7.15572e-06
female-specific	NDUFC1	1	7.25975e-06
female-specific	TRNAU1AP	1	8.67393e-06
female-specific	AC133065.1	1	9.31083e-06
female-specific	ZNF574	1	9.37182e-06
female-specific	PDHA1	1	9.44682e-06
female-specific	MIR181A2HG	1	9.81398e-06
female-specific	TMEM62	1	1.08245e-05
female-specific	ISM1	1	1.18416e-05
female-specific	C2orf42	1	1.18505e-05
female-specific	CAPN12	1	1.49125e-05
female-specific	NPAT	1	1.68803e-05
female-specific	DNMBP-AS1	1	1.88699e-05
female-specific	COLQ	1	1.89124e-05
female-specific	ZNF765	1	2.06299e-05
female-specific	CEP120	1	2.13195e-05
female-specific	MRPL34	1	2.22772e-05
female-specific	SLAIN2	1	2.47809e-05
female-specific	NOXRED1	1	2.64497e-05
female-specific	GPATCH2L	1	2.75223e-05
female-specific	AC139100.1	1	3.60989e-05
female-specific	AC019186.1	1	3.77835e-05
female-specific	RAD18	1	4.12227e-05
female-specific	ASAP3	1	4.15269e-05
female-specific	GALNS	1	4.60239e-05
female-specific	ZNF771	1	5.38426e-05
female-specific	LINC01841	1	5.86684e-05
female-specific	Z83844.2	1	6.15368e-05
female-specific	POLR3GL	1	6.3546e-05
female-specific	EZH2	1	6.91378e-05
female-specific	TSPEAR	1	7.16865e-05
female-specific	MCRS1	1	7.70527e-05
female-specific	FBXO38	1	7.84108e-05
female-specific	GABARAPL2	1	8.36148e-05
female-specific	AC093673.1	1	9.08811e-05
female-specific	C6orf58	1	9.37118e-05
female-specific	CNKSR1	1	0.000108674
female-specific	PIGN	1	0.000137098
female-specific	AL162414.1	1	0.000138019
female-specific	RIN1	1	0.000141727
female-specific	TMEM108-AS1	1	0.000152057
female-specific	AC026894.1	1	0.000158325
female-specific	PEX12	1	0.000171168
female-specific	SLC22A5	1	0.000177213
female-specific	ABI3BP	1	0.000199542
female-specific	HCN3	1	0.000211983
female-specific	OXSR1	1	0.00022885
female-specific	PAX7	1	0.000235934
female-specific	AC090527.2	1	0.000237137
female-specific	DPM1	1	0.000240141
female-specific	RAB11FIP2	1	0.000241753
female-specific	RBM15	1	0.000283735
female-specific	TARSL2	1	0.000348406
female-specific	AC090531.1	1	0.000350233
female-specific	IER2	1	0.000373877
female-specific	RHBDF1	1	0.000399687
female-specific	CHURC1-FNTB	1	0.000410975
female-specific	TLE6	1	0.000428431
female-specific	KPNA2	1	0.000452772
female-specific	AC004949.1	1	0.000457258
female-specific	PTPN2	1	0.0004873
female-specific	ACOT12	1	0.000511543
female-specific	SDAD1	1	0.000531221
female-specific	SLC37A3	1	0.000533855
female-specific	SGPP1	1	0.000543198
female-specific	PTGIS	1	0.000547588
female-specific	GCNT4	1	0.000602201
female-specific	NOL10	1	0.000603175
female-specific	AL355304.1	1	0.00066458
female-specific	ACTR1A	1	0.000671315
female-specific	DNAH8	1	0.000686392
female-specific	CBX3	1	0.000746401
female-specific	CARS	1	0.000855389
female-specific	USE1	1	0.000995814
female-specific	SHH	1	0.00106278
female-specific	HIST1H2BD	1	0.001089
female-specific	RIOK3	1	0.00128003
female-specific	AC005899.6	1	0.00150742
female-specific	TPTEP2-CSNK1E	1	0.00160355
female-specific	RNF7	1	0.00168182
female-specific	AL049780.2	1	0.00175433
female-specific	IQCD	1	0.00180784
female-specific	SRGAP2-AS1	1	0.00193082
female-specific	KSR2	1	0.0023314
female-specific	CTNNBL1	1	0.00238503
female-specific	SPTAN1	1	0.00252201
female-specific	TMLHE	1	0.00254147
female-specific	NKIRAS2	1	0.00260535
female-specific	MTRF1L	1	0.00280749
female-specific	CLDN12	1	0.0028216
female-specific	TMCC3	1	0.00300842
female-specific	SPDYE6	1	0.00335631
female-specific	CDK5R2	1	0.00340445
female-specific	LYPLA1	1	0.00352269
female-specific	CAPNS1	1	0.00368608
female-specific	WDR66	1	0.00370419
female-specific	TOP2B	1	0.00371175
female-specific	FGF17	1	0.00395258
female-specific	EFCAB8	1	0.00424181
female-specific	SIDT1-AS1	1	0.00442752
female-specific	RMND5B	1	0.0046307
female-specific	GLRA1	1	0.00501527
female-specific	LINC01847	1	0.00509056
female-specific	SPDYE2B	1	0.00550119
female-specific	HCN4	1	0.00610652
female-specific	SMC1B	1	0.00727273
female-specific	UPRT	1	0.00743335
female-specific	MRPS15	1	0.00774325
female-specific	ARF4	1	0.00802596
female-specific	PYGO1	1	0.00828751
female-specific	C9orf50	1	0.00847288
female-specific	TXNRD1	1	0.00857808
female-specific	AC021678.2	1	0.00964608
female-specific	LINC02265	1	0.00967761
female-specific	BLOC1S2	1	0.0101024
female-specific	INSIG1	1	0.0102177
female-specific	THSD7B	1	0.0102907
female-specific	MOCS1	1	0.0117427
female-specific	CCDC126	1	0.0118399
female-specific	ERMN	1	0.0127418
female-specific	NUDCD1	1	0.0157132
female-specific	RHOG	1	0.0157926
female-specific	NFKBIZ	1	0.0157968
female-specific	IL17RA	1	0.016723
female-specific	ARL14EP	1	0.0167484
female-specific	HABP4	1	0.0169739
female-specific	KANK4	1	0.0226965
female-specific	AC092053.3	1	0.0240588
female-specific	LRRC75A	1	0.0293848
female-specific	AC010531.3	1	0.0298975
female-specific	KCNK3	1	0.0310304
female-specific	ZNF579	1	0.0324618
female-specific	MTG2	1	0.0342898
female-specific	ZNF775	1	0.0374243
female-specific	SEMA4D	1	0.0378872
female-specific	GDAP2	1	0.0407795
female-specific	HRH3	1	0.041068
female-specific	AC009312.1	1	0.0417907
female-specific	AL353613.1	1	0.0424309
female-specific	GFRAL	1	0.0450227
gender-dimorphic	MEIS3	1.52454e-293	6.09137e-28
gender-dimorphic	AC093607.1	1.52454e-293	1.79075e-294
gender-dimorphic	ZNF804B	1.52454e-293	1.88891e-241
gender-dimorphic	FKBP5	1.52454e-293	1.79075e-294
gender-dimorphic	AC103855.3	1.52454e-293	1.79075e-294
gender-dimorphic	AC109779.1	1.52454e-293	2.53457e-51
gender-dimorphic	MT-ND5	1.52454e-293	1.79075e-294
gender-dimorphic	GULP1	1.52454e-293	2.21398e-13
gender-dimorphic	XIST	1.52454e-293	1.41095e-129
gender-dimorphic	CEMIP2	1.52454e-293	1.34895e-281
gender-dimorphic	MT-ND2	1.52454e-293	1.79075e-294
gender-dimorphic	RTN4RL1	1.52454e-293	4.94762e-277
gender-dimorphic	CBLN2	1.52454e-293	1.79075e-294
gender-dimorphic	LINC01322	1.52454e-293	1.79075e-294
gender-dimorphic	MT-ND1	1.52454e-293	1.79075e-294
gender-dimorphic	MT-ND4	1.52454e-293	1.79075e-294
gender-dimorphic	PDZD2	1.52454e-293	1.79075e-294
gender-dimorphic	MT-CYB	1.52454e-293	1.79075e-294
gender-dimorphic	OLFM1	1.52454e-293	1.79075e-294
gender-dimorphic	FAM19A1	1.52454e-293	1.79075e-294
gender-dimorphic	KCND2	1.52454e-293	1.79075e-294
gender-dimorphic	SNTB2	1.52454e-293	1.79075e-294
gender-dimorphic	KCTD16	1.52454e-293	1.79075e-294
gender-dimorphic	BRINP1	1.52454e-293	1.79075e-294
gender-dimorphic	AC016831.7	1.52454e-293	1.79075e-294
gender-dimorphic	CCSER1	1.52454e-293	7.91252e-11
gender-dimorphic	NKAIN2	1.52454e-293	4.79114e-71
gender-dimorphic	CAMK1D	1.52454e-293	1.79075e-294
gender-dimorphic	LSAMP	1.52454e-293	1.79075e-294
gender-dimorphic	RBFOX3	1.52454e-293	1.79075e-294
gender-dimorphic	ENC1	1.52454e-293	1.79075e-294
gender-dimorphic	EFNA5	1.52454e-293	1.79075e-294
gender-dimorphic	PTPRD	1.52454e-293	6.53468e-222
gender-dimorphic	CACNA1C	1.52454e-293	1.79075e-294
gender-dimorphic	SYN3	1.52454e-293	1.79075e-294
gender-dimorphic	TET3	1.52454e-293	9.28047e-208
gender-dimorphic	DGKG	1.52454e-293	4.02379e-280
gender-dimorphic	SLC35F3	1.52454e-293	1.79075e-294
gender-dimorphic	NRXN3	1.52454e-293	1.79075e-294
gender-dimorphic	MEIS2	3.25362e-293	1.98792e-184
gender-dimorphic	KCNQ3	2.29899e-293	1.79075e-294
gender-dimorphic	DPP6	1.52454e-293	1.79075e-294
gender-dimorphic	SPRY4-AS1	3.79234e-283	1.79075e-294
gender-dimorphic	FP236383.1	1.05471e-277	6.29085e-190
gender-dimorphic	COL5A1	4.09924e-275	5.22574e-265
gender-dimorphic	OTOGL	2.60187e-272	2.90342e-05
gender-dimorphic	ZMYND8	7.62075e-268	1.79075e-294
gender-dimorphic	HIBCH	2.04025e-244	1.23283e-73
gender-dimorphic	AC092691.1	2.89994e-244	4.2836e-148
gender-dimorphic	SLC24A2	1.29363e-243	4.40912e-145
gender-dimorphic	FNIP2	1.81705e-230	1.79075e-294
gender-dimorphic	SPOCK3	6.18973e-226	1.79075e-294
gender-dimorphic	PLCB1	3.43607e-221	8.85721e-23
gender-dimorphic	CDH9	1.64081e-220	1.79075e-294
gender-dimorphic	MTRNR2L8	9.95699e-220	2.10981e-118
gender-dimorphic	CAMKK1	1.02292e-217	3.67532e-251
gender-dimorphic	KCND3	3.08764e-216	1.70727e-225
gender-dimorphic	BAIAP2	4.30935e-209	5.40567e-242
gender-dimorphic	TFDP2	7.9306e-208	3.90577e-225
gender-dimorphic	R3HDM1	2.1152e-207	1.79075e-294
gender-dimorphic	SYT7	2.57887e-206	1.79075e-294
gender-dimorphic	IFI6	4.37076e-206	4.83612e-137
gender-dimorphic	RABGAP1L	8.46529e-199	1.79075e-294
gender-dimorphic	IGSF9B	9.50867e-198	1.79075e-294
gender-dimorphic	SYNJ2	2.46212e-197	1.79075e-294
gender-dimorphic	NSF	6.64459e-194	1.79075e-294
gender-dimorphic	ZNF385D	1.23789e-193	1.79075e-294
gender-dimorphic	CAMK2N1	1.00969e-192	3.5671e-84
gender-dimorphic	CHD5	1.01612e-192	1.79075e-294
gender-dimorphic	ZNF804A	3.8025e-192	1.79075e-294
gender-dimorphic	PPP2R2B	9.33808e-192	5.59134e-18
gender-dimorphic	ARL15	2.0934e-191	1.76219e-60
gender-dimorphic	NFIC	4.64085e-191	6.7581e-173
gender-dimorphic	CSMD3	5.50758e-184	1.79075e-294
gender-dimorphic	AL359915.2	4.6825e-182	5.90296e-110
gender-dimorphic	NR3C2	8.10095e-180	1.79075e-294
gender-dimorphic	HES4	2.81274e-177	2.05917e-11
gender-dimorphic	PTPRK	8.21313e-175	1.79075e-294
gender-dimorphic	DHFR	8.50821e-175	1.79075e-294
gender-dimorphic	DSCAM	1.34332e-168	1.35371e-249
gender-dimorphic	MTRNR2L12	2.74353e-167	1.79075e-294
gender-dimorphic	DCC	1.76433e-165	1.79075e-294
gender-dimorphic	TYRO3	8.09593e-158	5.10132e-209
gender-dimorphic	PPM1E	2.35975e-156	1.79075e-294
gender-dimorphic	ATP1A1	2.61317e-155	3.01849e-42
gender-dimorphic	MAP1B	3.64892e-154	1.79075e-294
gender-dimorphic	CELF1	4.74132e-154	3.96629e-192
gender-dimorphic	DNMT3A	5.7027e-153	1.79075e-294
gender-dimorphic	NFIB	1.1003e-149	1.85686e-65
gender-dimorphic	PDE4DIP	2.90404e-149	1.79075e-294
gender-dimorphic	MICAL3	6.30566e-148	1.79075e-294
gender-dimorphic	FAM135B	3.19723e-145	1.79075e-294
gender-dimorphic	ZMIZ1	2.10958e-143	1.79075e-294
gender-dimorphic	NEAT1	1.06499e-141	1.79075e-294
gender-dimorphic	NTRK3	1.21692e-140	1.79075e-294
gender-dimorphic	AP002370.2	2.7118e-140	4.12045e-27
gender-dimorphic	ELAVL3	1.74769e-138	1.79075e-294
gender-dimorphic	KCNB1	2.31362e-138	3.17329e-137
gender-dimorphic	PELI2	3.56078e-138	1.23513e-17
gender-dimorphic	CHGA	6.75835e-136	1.79075e-294
gender-dimorphic	NFIX	1.29516e-135	1.79075e-294
gender-dimorphic	MIR646HG	6.40732e-130	1.79075e-294
gender-dimorphic	GSE1	8.23594e-130	1.95171e-29
gender-dimorphic	TESPA1	1.7274e-129	1.79075e-294
gender-dimorphic	LINC02296	9.83765e-129	1.03908e-77
gender-dimorphic	AGBL1	1.33328e-127	8.69867e-290
gender-dimorphic	CACNA1A	6.97744e-126	1.79075e-294
gender-dimorphic	EPHA4	8.66485e-125	1.79075e-294
gender-dimorphic	KCTD8	8.17281e-124	1.79075e-294
gender-dimorphic	LRP4	6.31336e-122	1.17369e-55
gender-dimorphic	DKK3	7.11756e-122	1.79075e-294
gender-dimorphic	L3MBTL4	1.97494e-121	2.96344e-33
gender-dimorphic	NPTX2	3.87718e-121	1.79075e-294
gender-dimorphic	ACVR1C	4.75279e-118	4.99395e-170
gender-dimorphic	PLXNA4	2.97892e-117	1.79075e-294
gender-dimorphic	KIAA1217	2.07246e-115	5.15001e-293
gender-dimorphic	EDIL3	2.12172e-115	1.79075e-294
gender-dimorphic	JARID2	8.85859e-113	3.99625e-293
gender-dimorphic	ANKRD11	1.41316e-112	1.79075e-294
gender-dimorphic	MAP2K1	2.91199e-112	1.02843e-94
gender-dimorphic	EML5	3.53773e-112	1.46012e-281
gender-dimorphic	PALLD	1.58715e-110	3.02062e-40
gender-dimorphic	JAK2	2.77616e-110	1.79075e-294
gender-dimorphic	NRXN2	1.673e-109	1.79075e-294
gender-dimorphic	ARHGEF7	3.55967e-109	3.08485e-174
gender-dimorphic	PTPN9	2.08989e-108	4.17047e-56
gender-dimorphic	LINC02552	9.77794e-108	1.79075e-294
gender-dimorphic	NCS1	5.27036e-107	8.04534e-263
gender-dimorphic	PARD3	4.47407e-106	1.07658e-31
gender-dimorphic	IGF1R	3.1148e-105	1.16823e-169
gender-dimorphic	MAPK1	1.17736e-104	2.30905e-179
gender-dimorphic	GNAS	4.17697e-104	1.79075e-294
gender-dimorphic	SAMD3	2.15681e-103	3.13301e-102
gender-dimorphic	EPHA5	3.13078e-103	1.18898e-74
gender-dimorphic	CDH20	9.01645e-103	9.6754e-05
gender-dimorphic	KIF13A	3.0812e-102	1.10623e-261
gender-dimorphic	CPEB4	6.47673e-102	1.79075e-294
gender-dimorphic	AL442647.1	9.76317e-101	1.28546e-210
gender-dimorphic	CLIP2	1.6503e-99	6.12501e-19
gender-dimorphic	SRRM3	1.77909e-98	2.26709e-79
gender-dimorphic	TBC1D1	5.16718e-98	1.79075e-294
gender-dimorphic	CNTN6	2.20847e-97	1.74765e-05
gender-dimorphic	AL136531.2	8.74311e-96	3.97261e-79
gender-dimorphic	KCNAB2	1.12285e-94	1.6728e-118
gender-dimorphic	VPS13D	4.32664e-94	1.79075e-294
gender-dimorphic	AL078639.1	2.51125e-93	9.32582e-210
gender-dimorphic	MKLN1	6.88774e-93	1.79075e-294
gender-dimorphic	PHF21A	6.27675e-92	4.57142e-127
gender-dimorphic	CHN1	3.02361e-91	1.79075e-294
gender-dimorphic	ATP1B1	1.19391e-90	1.79075e-294
gender-dimorphic	SPDYE3	1.91103e-90	6.66724e-135
gender-dimorphic	KIAA0513	8.15784e-90	1.15883e-127
gender-dimorphic	PDE5A	8.8123e-89	1.19188e-145
gender-dimorphic	LINC01202	1.72339e-88	8.99067e-23
gender-dimorphic	LINC02306	3.27385e-88	7.35875e-91
gender-dimorphic	RAPGEF5	3.49497e-88	1.79075e-294
gender-dimorphic	LINC00599	2.76553e-87	2.23193e-99
gender-dimorphic	MAPK8IP3	3.93218e-87	1.79075e-294
gender-dimorphic	SNAP25	4.25118e-87	1.79075e-294
gender-dimorphic	AC068205.1	3.37101e-86	1.79075e-294
gender-dimorphic	RAB11A	3.74669e-86	3.39386e-35
gender-dimorphic	SHANK2	3.83078e-86	3.1508e-265
gender-dimorphic	NR4A1	7.63604e-85	2.54689e-28
gender-dimorphic	AC007388.1	3.19077e-84	8.08425e-21
gender-dimorphic	CAMK2G	4.10095e-83	1.39184e-230
gender-dimorphic	CDC14B	7.70713e-83	6.7178e-28
gender-dimorphic	IDS	1.39863e-82	1.79075e-294
gender-dimorphic	AC069133.1	1.86616e-82	3.63637e-44
gender-dimorphic	EGR4	8.02381e-82	1.79075e-294
gender-dimorphic	ITPR1	2.16632e-81	5.6198e-176
gender-dimorphic	TPD52L1	7.04776e-81	3.02258e-49
gender-dimorphic	PIP5K1B	2.77278e-80	3.52436e-33
gender-dimorphic	TTC28	4.08922e-80	1.26226e-252
gender-dimorphic	TSPAN7	1.12724e-79	5.94067e-286
gender-dimorphic	FOS	2.37885e-79	1.50604e-92
gender-dimorphic	SLC35F1	2.59199e-79	5.78886e-170
gender-dimorphic	ROBO2	2.76468e-79	8.50939e-71
gender-dimorphic	ABLIM1	3.61303e-79	5.17694e-199
gender-dimorphic	AC104827.1	5.89467e-79	0.00225198
gender-dimorphic	AJ009632.2	9.20743e-79	3.13238e-08
gender-dimorphic	SAMD12	1.689e-78	2.77408e-55
gender-dimorphic	RGS7	4.37438e-78	1.79075e-294
gender-dimorphic	DCHS2	5.74092e-78	8.71856e-54
gender-dimorphic	AC018697.1	1.93443e-77	1.4157e-07
gender-dimorphic	DAB1	2.9111e-77	1.79075e-294
gender-dimorphic	SUGP2	2.40931e-76	1.93761e-97
gender-dimorphic	NR2F1	1.43201e-75	2.3138e-95
gender-dimorphic	FAM153C	2.41356e-75	2.0645e-30
gender-dimorphic	AC120193.1	2.78829e-75	4.37618e-75
gender-dimorphic	SLC4A8	1.9391e-74	2.02674e-102
gender-dimorphic	RMDN2-AS1	1.21349e-73	1.75328e-12
gender-dimorphic	AC092440.1	2.9031e-73	3.26207e-25
gender-dimorphic	FAM49B	4.67754e-72	1.01892e-16
gender-dimorphic	WDR17	7.42432e-72	2.13652e-11
gender-dimorphic	NPTN	4.0611e-71	1.67887e-174
gender-dimorphic	IL17RC	7.23143e-71	4.31984e-143
gender-dimorphic	VGF	7.90671e-71	1.79075e-294
gender-dimorphic	CNTNAP4	1.29736e-70	4.72017e-71
gender-dimorphic	SLC5A4-AS1	1.57304e-70	8.22639e-92
gender-dimorphic	KCNQ1OT1	2.01823e-70	2.60009e-20
gender-dimorphic	HMGB1	2.13896e-70	3.17095e-09
gender-dimorphic	CTNND2	4.3015e-70	1.79075e-294
gender-dimorphic	MROH1	7.98729e-70	2.14082e-268
gender-dimorphic	KCNIP2	1.38035e-69	1.27763e-80
gender-dimorphic	SLC25A25	5.2792e-69	9.2743e-11
gender-dimorphic	LMO3	7.5535e-69	1.79075e-294
gender-dimorphic	CSMD1	1.34243e-68	1.79075e-294
gender-dimorphic	MAN1C1	1.99178e-68	2.64777e-71
gender-dimorphic	NCOR2	1.99808e-68	8.20432e-81
gender-dimorphic	XKR6	2.55862e-68	7.27036e-59
gender-dimorphic	PTCHD1	4.76887e-67	5.59683e-39
gender-dimorphic	CADM3	5.88822e-67	8.22276e-134
gender-dimorphic	RIMBP2	7.76066e-67	1.79075e-294
gender-dimorphic	ATP2B1	1.01034e-66	1.79075e-294
gender-dimorphic	AC060765.1	1.59023e-66	1.79075e-294
gender-dimorphic	DPH6-DT	4.10889e-66	2.29376e-26
gender-dimorphic	TOM1L1	5.22745e-66	9.27144e-40
gender-dimorphic	LINGO1	7.58053e-66	1.79075e-294
gender-dimorphic	SPTBN4	1.13751e-65	4.44664e-194
gender-dimorphic	AFF4	1.1497e-65	1.26498e-62
gender-dimorphic	HERC4	1.74269e-65	8.36889e-27
gender-dimorphic	VGLL4	2.02795e-65	1.0524e-216
gender-dimorphic	DAPK1	1.80445e-64	2.72874e-92
gender-dimorphic	GPC5	2.57971e-64	6.48757e-233
gender-dimorphic	PWRN1	3.06459e-64	5.94636e-154
gender-dimorphic	GLS	3.5803e-64	8.90593e-132
gender-dimorphic	SORCS1	1.09609e-63	1.09117e-213
gender-dimorphic	TJP1	1.11383e-63	2.22687e-216
gender-dimorphic	BSG	2.57382e-63	1.79075e-294
gender-dimorphic	CCNH	4.72768e-63	1.79075e-294
gender-dimorphic	CLSTN3	7.9399e-62	4.61282e-25
gender-dimorphic	ORAI2	1.21404e-61	1.79075e-294
gender-dimorphic	AC073167.1	1.35154e-61	2.38919e-16
gender-dimorphic	SLC35F4	1.93316e-61	6.28576e-145
gender-dimorphic	SYN2	3.04588e-61	1.79075e-294
gender-dimorphic	AES	3.74064e-61	7.11789e-196
gender-dimorphic	SVOP	6.54181e-61	1.3743e-55
gender-dimorphic	SV2A	9.06962e-61	1.27903e-176
gender-dimorphic	KAZN	1.89707e-60	1.41307e-27
gender-dimorphic	UBE2E2	3.82358e-60	1.79075e-294
gender-dimorphic	AC007614.1	6.75691e-60	6.4134e-21
gender-dimorphic	GRIA1	8.41093e-60	3.93523e-88
gender-dimorphic	EPHB6	1.19997e-59	3.77372e-212
gender-dimorphic	GNAO1	5.91016e-59	1.48805e-226
gender-dimorphic	CCDC6	6.89236e-59	2.36436e-147
gender-dimorphic	UNC79	3.08724e-58	1.4114e-19
gender-dimorphic	STK4	3.12948e-58	1.4595e-22
gender-dimorphic	KHDRBS2	1.31645e-57	1.79075e-294
gender-dimorphic	SORBS1	1.48846e-57	1.79075e-294
gender-dimorphic	MARK2	7.95909e-57	2.80871e-68
gender-dimorphic	CELF2	1.41517e-56	1.79075e-294
gender-dimorphic	PCSK7	1.78075e-56	1.79075e-294
gender-dimorphic	PRKCH	1.99437e-56	2.4333e-10
gender-dimorphic	SORCS2	3.29556e-56	1.05716e-08
gender-dimorphic	GDAP1	3.61818e-56	4.09315e-87
gender-dimorphic	CORO1C	1.27809e-55	1.53431e-33
gender-dimorphic	LAMC1	1.16572e-54	2.45312e-45
gender-dimorphic	CCDC138	1.6157e-54	1.53812e-51
gender-dimorphic	SLC7A14	1.74887e-54	1.50999e-75
gender-dimorphic	ANKRD30B	2.34436e-54	1.85633e-26
gender-dimorphic	LINC00511	3.7701e-54	6.02754e-97
gender-dimorphic	GPATCH2	4.38327e-54	2.90946e-08
gender-dimorphic	LIMCH1	4.53472e-54	1.79075e-294
gender-dimorphic	AMZ1	5.52806e-54	1.26275e-249
gender-dimorphic	CCNT2-AS1	9.34566e-54	1.79075e-294
gender-dimorphic	RIT2	1.82552e-53	4.14018e-28
gender-dimorphic	ELAVL2	2.34581e-53	1.75656e-08
gender-dimorphic	LINC00507	3.67599e-53	1.51691e-31
gender-dimorphic	KLRD1	4.49285e-53	2.41208e-21
gender-dimorphic	FAM84A	5.83429e-53	1.18528e-35
gender-dimorphic	MPDZ	6.39962e-53	8.99219e-136
gender-dimorphic	MAGI2	9.49643e-53	1.79075e-294
gender-dimorphic	SCN3A	2.60551e-52	4.68103e-81
gender-dimorphic	GABRA2	5.08114e-52	4.8342e-110
gender-dimorphic	CAMK2D	1.02427e-51	2.51929e-81
gender-dimorphic	UBE2R2	1.32654e-51	2.97929e-126
gender-dimorphic	VAV3	1.66326e-51	4.77495e-71
gender-dimorphic	LINC01122	3.86952e-51	6.29962e-113
gender-dimorphic	BAIAP2L2	5.58357e-51	4.56745e-103
gender-dimorphic	CORO2B	6.31327e-51	6.32831e-61
gender-dimorphic	KDM4B	6.73633e-51	1.79075e-294
gender-dimorphic	GPI	8.2216e-51	2.35165e-152
gender-dimorphic	KLF13	8.36147e-51	1.20588e-36
gender-dimorphic	ST3GAL2	1.1132e-50	3.76547e-79
gender-dimorphic	UNC13C	1.24003e-50	0.00376105
gender-dimorphic	EBF1	1.34721e-50	1.52429e-58
gender-dimorphic	PRKAR2A	1.67902e-50	3.19625e-99
gender-dimorphic	ZER1	3.02648e-50	8.94343e-127
gender-dimorphic	LRRFIP1	5.55747e-50	1.79075e-294
gender-dimorphic	USF2	8.93537e-50	4.63587e-76
gender-dimorphic	TANC2	1.19182e-49	1.79075e-294
gender-dimorphic	NETO1	1.8187e-49	1.79075e-294
gender-dimorphic	GDA	2.37911e-49	2.12126e-18
gender-dimorphic	ZBTB38	2.62492e-49	2.53072e-29
gender-dimorphic	RASGRF2	2.87761e-49	1.1091e-77
gender-dimorphic	PNMA2	6.8466e-49	9.79738e-185
gender-dimorphic	ZIC1	9.40587e-49	6.12374e-35
gender-dimorphic	PFKFB3	9.86911e-49	2.63484e-37
gender-dimorphic	IGFBP5	1.28331e-48	2.51924e-68
gender-dimorphic	MSC-AS1	1.87937e-48	2.74784e-57
gender-dimorphic	ABLIM2	1.17291e-47	4.7468e-148
gender-dimorphic	PREPL	2.51247e-47	1.53047e-286
gender-dimorphic	JCAD	3.58369e-47	2.33769e-74
gender-dimorphic	MOB1B	4.00749e-47	4.70355e-15
gender-dimorphic	ARMC9	6.70767e-47	6.73486e-100
gender-dimorphic	CRYM	8.89887e-47	7.61713e-107
gender-dimorphic	FOSL2	1.03033e-46	1.8522e-53
gender-dimorphic	ULK1	1.2641e-46	8.40086e-05
gender-dimorphic	RNF19A	1.81439e-46	4.20472e-108
gender-dimorphic	LPCAT4	3.0479e-46	2.75338e-83
gender-dimorphic	RGL1	3.5901e-46	1.388e-61
gender-dimorphic	SYP	7.57458e-46	7.85579e-15
gender-dimorphic	LY86-AS1	8.22221e-46	4.87129e-191
gender-dimorphic	ADD3	1.31495e-45	6.90173e-26
gender-dimorphic	HNRNPLL	2.50724e-45	8.73281e-164
gender-dimorphic	PSAP	4.692e-45	1.75305e-23
gender-dimorphic	SPTB	5.40388e-45	1.14065e-47
gender-dimorphic	PALMD	1.02546e-44	4.06052e-33
gender-dimorphic	NUTM2B-AS1	1.19805e-44	1.80814e-60
gender-dimorphic	TTC3	2.87438e-44	1.79075e-294
gender-dimorphic	AJAP1	2.94746e-44	1.13964e-96
gender-dimorphic	ADAMTSL3	4.41065e-44	1.21937e-63
gender-dimorphic	ID2	5.05609e-44	1.79075e-294
gender-dimorphic	SPRED2	1.09854e-43	2.97794e-174
gender-dimorphic	PDIA6	1.20797e-43	0.0132281
gender-dimorphic	SLITRK4	1.9113e-43	2.32907e-98
gender-dimorphic	SLC4A4	2.12428e-43	6.00259e-36
gender-dimorphic	MT-ATP8	2.16738e-43	2.73492e-145
gender-dimorphic	SNTG1	2.71412e-43	1.79075e-294
gender-dimorphic	HSP90AA1	3.90184e-43	4.71621e-18
gender-dimorphic	MCTP1	4.67392e-43	1.79075e-294
gender-dimorphic	CES4A	6.90461e-43	2.38902e-97
gender-dimorphic	SRCIN1	1.21907e-42	5.1998e-181
gender-dimorphic	HIC2	1.6593e-42	1.72226e-70
gender-dimorphic	GABRG3	2.00034e-42	2.79133e-225
gender-dimorphic	HS6ST3	2.24885e-42	1.79075e-294
gender-dimorphic	PREX1	3.95884e-42	6.96233e-06
gender-dimorphic	PLXNA2	1.00782e-41	1.08541e-168
gender-dimorphic	RELN	1.21847e-41	1.57345e-153
gender-dimorphic	TMEM132B	1.4653e-41	2.74679e-175
gender-dimorphic	SEL1L3	1.88644e-41	2.01687e-38
gender-dimorphic	KLHL29	2.13762e-41	2.21686e-149
gender-dimorphic	LINC00923	2.45381e-41	2.29453e-49
gender-dimorphic	AGBL4	2.69398e-41	1.79075e-294
gender-dimorphic	TCF7L2	4.12877e-41	2.03171e-16
gender-dimorphic	TOMM20	4.59729e-41	1.97698e-102
gender-dimorphic	LZTS1	8.59616e-41	2.64462e-13
gender-dimorphic	ASH1L	1.1811e-40	4.74569e-259
gender-dimorphic	CALB1	1.55953e-40	3.03204e-10
gender-dimorphic	ABHD2	1.62625e-40	3.48295e-216
gender-dimorphic	KLHL1	2.39406e-40	2.14856e-12
gender-dimorphic	AP003049.2	3.32524e-40	7.40334e-27
gender-dimorphic	FHOD3	4.02704e-40	8.2506e-41
gender-dimorphic	HYDIN	4.64508e-40	1.01109e-194
gender-dimorphic	TLN2	5.61019e-40	7.90931e-129
gender-dimorphic	SUN2	6.09208e-40	1.09828e-132
gender-dimorphic	FAM66A	9.77675e-40	4.86214e-61
gender-dimorphic	STXBP6	1.09696e-39	1.79075e-294
gender-dimorphic	FBXO11	1.56327e-39	7.42162e-49
gender-dimorphic	NIN	4.18303e-39	1.79075e-294
gender-dimorphic	AC098829.1	4.48935e-39	1.90457e-99
gender-dimorphic	SEMA3C	5.91564e-39	1.79075e-294
gender-dimorphic	CPE	1.01399e-38	6.21909e-46
gender-dimorphic	NAV2	1.44085e-38	2.49333e-57
gender-dimorphic	CRLF1	1.91979e-38	9.82244e-28
gender-dimorphic	LINC02150	5.2921e-38	4.09643e-34
gender-dimorphic	BRD4	5.6317e-38	4.96577e-112
gender-dimorphic	CNNM1	1.11188e-37	2.07249e-33
gender-dimorphic	MLXIPL	5.60518e-37	7.03016e-21
gender-dimorphic	CRTC1	6.08337e-37	2.61895e-64
gender-dimorphic	LSAMP-AS1	1.21512e-36	4.34966e-125
gender-dimorphic	MSI2	1.66733e-36	3.35672e-19
gender-dimorphic	USP22	1.71074e-36	2.41349e-95
gender-dimorphic	OPCML	1.91176e-36	1.79075e-294
gender-dimorphic	MAL2	2.47733e-36	1.37114e-05
gender-dimorphic	PLEKHO1	2.65665e-36	2.02397e-110
gender-dimorphic	CLIP1	2.69456e-36	6.21319e-197
gender-dimorphic	SIPA1L3	3.17999e-36	1.48515e-68
gender-dimorphic	NAALADL2	4.33535e-36	1.81766e-16
gender-dimorphic	ATCAY	5.50229e-36	4.12332e-51
gender-dimorphic	ACTG1	6.57281e-36	5.89102e-23
gender-dimorphic	H1F0	9.77101e-36	3.97774e-54
gender-dimorphic	MDGA1	1.53934e-35	0.00200824
gender-dimorphic	PHACTR3	2.43896e-35	1.66241e-11
gender-dimorphic	TTN-AS1	2.43944e-35	2.36256e-15
gender-dimorphic	ARIH1	2.98231e-35	1.57387e-12
gender-dimorphic	LINC00508	4.95741e-35	0.0272185
gender-dimorphic	MLF2	5.35315e-35	2.88646e-174
gender-dimorphic	RFC3	6.01098e-35	2.80641e-131
gender-dimorphic	PPIP5K1	6.14061e-35	3.27033e-110
gender-dimorphic	SORL1	7.35462e-35	3.16589e-92
gender-dimorphic	DAB2IP	1.0105e-34	7.50395e-39
gender-dimorphic	AC096711.2	2.07644e-34	2.28864e-99
gender-dimorphic	CHST11	2.41081e-34	4.65015e-80
gender-dimorphic	BRINP2	6.71503e-34	1.1677e-198
gender-dimorphic	CATSPER2	8.10991e-34	6.65192e-120
gender-dimorphic	DIO3OS	9.72071e-34	7.96306e-48
gender-dimorphic	DISP3	9.81582e-34	9.46785e-92
gender-dimorphic	ARGLU1	1.47105e-33	3.20438e-248
gender-dimorphic	DPF1	1.60473e-33	7.30506e-140
gender-dimorphic	PRSS23	2.06588e-33	1.99533e-45
gender-dimorphic	MXI1	2.27576e-33	7.70582e-43
gender-dimorphic	SLC4A10	2.28627e-33	1.79075e-294
gender-dimorphic	MACF1	2.29459e-33	2.97374e-162
gender-dimorphic	ADAMTS18	3.34819e-33	5.7376e-09
gender-dimorphic	QKI	3.57676e-33	1.79075e-294
gender-dimorphic	KPNA6	4.00765e-33	8.05056e-18
gender-dimorphic	SIPA1L1	6.14421e-33	1.79075e-294
gender-dimorphic	DNM1	6.62761e-33	1.79075e-294
gender-dimorphic	SETD5	8.17541e-33	7.86647e-74
gender-dimorphic	HPCA	1.40584e-32	5.84654e-12
gender-dimorphic	SLC2A3	1.4991e-32	1.79075e-294
gender-dimorphic	C1orf112	1.68933e-32	1.33155e-39
gender-dimorphic	ABCA3	1.79353e-32	4.46483e-37
gender-dimorphic	KIF1B	2.42459e-32	6.00551e-132
gender-dimorphic	ZBTB44	2.85401e-32	1.50811e-83
gender-dimorphic	NCDN	4.20792e-32	1.69167e-42
gender-dimorphic	L1CAM	5.98215e-32	7.04251e-33
gender-dimorphic	CELF4	6.4065e-32	1.79075e-294
gender-dimorphic	HSPH1	1.07821e-31	1.79075e-294
gender-dimorphic	ADAMTS16	1.10874e-31	4.37955e-64
gender-dimorphic	CTIF	1.2526e-31	2.61855e-232
gender-dimorphic	NKTR	1.5469e-31	9.40635e-72
gender-dimorphic	ACOT11	1.71328e-31	9.52339e-06
gender-dimorphic	ANKRD12	2.37179e-31	1.79075e-294
gender-dimorphic	SCAPER	3.09315e-31	1.63128e-103
gender-dimorphic	IRS1	3.13722e-31	2.26718e-22
gender-dimorphic	FRMD6	6.95588e-31	3.68745e-13
gender-dimorphic	WASF1	1.60353e-30	5.31299e-293
gender-dimorphic	ADGRB1	1.96885e-30	1.79075e-294
gender-dimorphic	CNTNAP5	2.25554e-30	4.87577e-124
gender-dimorphic	ADGRB2	2.60858e-30	3.10663e-165
gender-dimorphic	APP	2.72136e-30	5.35527e-102
gender-dimorphic	HSPA4L	2.81449e-30	4.53843e-43
gender-dimorphic	ANKS1B	3.72456e-30	1.79075e-294
gender-dimorphic	FAT4	3.75701e-30	0.00734442
gender-dimorphic	KIAA0319	4.40088e-30	7.34914e-06
gender-dimorphic	ARID3A	6.1751e-30	2.92182e-127
gender-dimorphic	KIF1A	6.57454e-30	1.94982e-142
gender-dimorphic	CCDC88C	9.33034e-30	8.50128e-10
gender-dimorphic	TTC7B	1.34241e-29	1.57797e-128
gender-dimorphic	ZFHX3	1.59953e-29	1.96672e-77
gender-dimorphic	DLGAP3	1.60329e-29	1.58183e-11
gender-dimorphic	MTMR2	1.75218e-29	6.41267e-133
gender-dimorphic	PDGFB	1.7696e-29	1.84457e-208
gender-dimorphic	CCDC57	1.93428e-29	2.8165e-134
gender-dimorphic	ESYT2	2.00453e-29	2.55138e-13
gender-dimorphic	SERINC1	2.08389e-29	2.85611e-210
gender-dimorphic	GABRB1	2.77479e-29	1.79075e-294
gender-dimorphic	PNMA6F	3.03091e-29	6.52005e-41
gender-dimorphic	CHD7	3.38401e-29	6.56329e-80
gender-dimorphic	STAT5B	3.61116e-29	9.36095e-05
gender-dimorphic	ROBO1	3.68382e-29	4.03552e-202
gender-dimorphic	PHF14	3.70574e-29	1.18289e-13
gender-dimorphic	B4GALNT1	5.52669e-29	4.04222e-52
gender-dimorphic	PRKACB	5.8432e-29	2.6235e-274
gender-dimorphic	HLF	6.15261e-29	0.000864389
gender-dimorphic	BTAF1	7.12831e-29	9.03982e-32
gender-dimorphic	AC117944.1	7.15373e-29	2.20516e-05
gender-dimorphic	TMEM178A	1.00973e-28	2.61018e-262
gender-dimorphic	CAMK1G	1.37083e-28	6.66782e-35
gender-dimorphic	PPFIA1	1.66213e-28	2.22636e-30
gender-dimorphic	RUNX1	1.6709e-28	1.45125e-28
gender-dimorphic	BCAS3	1.79918e-28	3.29291e-30
gender-dimorphic	OGFRL1	1.98539e-28	1.33058e-39
gender-dimorphic	CREBBP	2.81759e-28	6.17171e-120
gender-dimorphic	SIAH3	3.32201e-28	0.000174666
gender-dimorphic	SUN1	3.75497e-28	1.12372e-142
gender-dimorphic	KAT6A	4.17422e-28	8.54831e-70
gender-dimorphic	NSD2	4.21737e-28	5.57818e-95
gender-dimorphic	NECTIN1	4.55703e-28	5.07504e-93
gender-dimorphic	CRYAB	5.2161e-28	1.72289e-90
gender-dimorphic	AL359710.1	6.61902e-28	0.0135911
gender-dimorphic	NUDT3	8.61905e-28	9.24921e-98
gender-dimorphic	DIP2C	1.27949e-27	1.79075e-294
gender-dimorphic	AL591501.1	1.33103e-27	0.00378849
gender-dimorphic	PTPRN	2.34006e-27	5.37321e-51
gender-dimorphic	CADM1	4.04821e-27	1.50044e-93
gender-dimorphic	PPP1R13B	4.77947e-27	7.61208e-08
gender-dimorphic	TMEM132D	4.89095e-27	2.85255e-63
gender-dimorphic	PNPLA7	6.55591e-27	2.69001e-11
gender-dimorphic	NFKBIA	8.78857e-27	2.98924e-11
gender-dimorphic	AATK	9.47448e-27	9.5957e-35
gender-dimorphic	GPRIN3	1.68055e-26	1.18779e-21
gender-dimorphic	SGK1	1.8322e-26	1.26315e-64
gender-dimorphic	RANBP17	1.96142e-26	6.95365e-45
gender-dimorphic	KCNC4	1.99009e-26	5.84499e-18
gender-dimorphic	AC091138.1	2.34273e-26	8.11209e-07
gender-dimorphic	ADCY8	2.37265e-26	8.97494e-08
gender-dimorphic	SPATS2	2.73965e-26	2.13987e-09
gender-dimorphic	CLIP3	2.78245e-26	7.50736e-187
gender-dimorphic	SNN	3.24198e-26	0.00204276
gender-dimorphic	TUT7	3.55346e-26	7.62345e-61
gender-dimorphic	PTPN5	4.92727e-26	9.15795e-57
gender-dimorphic	CRTAM	8.00346e-26	1.8131e-12
gender-dimorphic	CDYL2	9.46058e-26	3.11341e-47
gender-dimorphic	SGIP1	9.64651e-26	3.56676e-07
gender-dimorphic	TIPARP	1.0765e-25	1.06894e-134
gender-dimorphic	CCDC65	1.10113e-25	8.2847e-128
gender-dimorphic	LRRC37B	1.58869e-25	2.95e-98
gender-dimorphic	FAM153B	1.74806e-25	7.2131e-118
gender-dimorphic	STMN1	2.1878e-25	0.00109488
gender-dimorphic	GRIA2	2.9108e-25	1.79075e-294
gender-dimorphic	CAMSAP2	3.82151e-25	6.6013e-72
gender-dimorphic	SHOC2	4.48587e-25	2.55223e-96
gender-dimorphic	AC005537.1	4.70561e-25	3.79029e-73
gender-dimorphic	CERKL	5.21271e-25	4.83005e-23
gender-dimorphic	Z99774.1	5.37908e-25	4.36293e-42
gender-dimorphic	CCDC3	6.25457e-25	1.79075e-294
gender-dimorphic	DGKZ	6.59771e-25	4.87741e-102
gender-dimorphic	AC078881.1	7.12033e-25	4.37957e-05
gender-dimorphic	ADAMTSL1	7.28379e-25	1.06582e-46
gender-dimorphic	ZNF318	7.44006e-25	1.80838e-56
gender-dimorphic	FBXO34	7.66147e-25	1.26463e-12
gender-dimorphic	JPX	8.67064e-25	5.88081e-09
gender-dimorphic	SOX5	9.40433e-25	1.30596e-131
gender-dimorphic	TLL1	9.91735e-25	3.89581e-153
gender-dimorphic	SRRM4	1.04997e-24	2.50264e-93
gender-dimorphic	STX12	1.28696e-24	1.44201e-09
gender-dimorphic	NEGR1	1.58039e-24	1.79075e-294
gender-dimorphic	GLB1L3	1.77157e-24	1.24706e-20
gender-dimorphic	DNAH11	1.91828e-24	7.96721e-13
gender-dimorphic	ADCY5	1.98101e-24	2.00744e-12
gender-dimorphic	AC097487.1	2.8059e-24	1.0501e-10
gender-dimorphic	AP2A2	3.38362e-24	4.21844e-263
gender-dimorphic	SEMA6A	3.81794e-24	1.4239e-15
gender-dimorphic	CYTOR	3.84669e-24	0.0109712
gender-dimorphic	LTBP3	4.54739e-24	1.98463e-67
gender-dimorphic	NOS1AP	4.7603e-24	3.65016e-91
gender-dimorphic	OGDH	5.94449e-24	1.1136e-42
gender-dimorphic	CCSAP	6.04585e-24	1.32111e-118
gender-dimorphic	SOD1	8.17915e-24	0.00955083
gender-dimorphic	MOB3B	9.74021e-24	1.29922e-74
gender-dimorphic	USP47	1.325e-23	1.79075e-294
gender-dimorphic	AC025159.1	1.54844e-23	1.58788e-168
gender-dimorphic	TMEM131L	1.72249e-23	1.17832e-06
gender-dimorphic	AACS	1.72411e-23	9.53197e-104
gender-dimorphic	PLEKHA2	1.898e-23	1.79602e-73
gender-dimorphic	RAB15	1.95234e-23	2.44846e-56
gender-dimorphic	TERF2IP	1.95812e-23	1.89854e-34
gender-dimorphic	ABHD12	2.05758e-23	1.67247e-43
gender-dimorphic	PAK2	2.13642e-23	3.93853e-96
gender-dimorphic	AIG1	2.86076e-23	3.1052e-13
gender-dimorphic	DENND2A	2.88886e-23	1.47479e-176
gender-dimorphic	VSTM2B	3.06042e-23	1.79075e-294
gender-dimorphic	ARRB1	3.62686e-23	5.11647e-27
gender-dimorphic	MTURN	3.82304e-23	2.33701e-149
gender-dimorphic	TMEM117	4.02076e-23	8.87396e-40
gender-dimorphic	AC091885.2	8.77563e-23	1.31599e-24
gender-dimorphic	SRSF11	9.17638e-23	1.03048e-80
gender-dimorphic	FZD3	9.46579e-23	1.09428e-229
gender-dimorphic	KIAA0825	9.57469e-23	7.88318e-09
gender-dimorphic	PLD1	1.02354e-22	0.000366425
gender-dimorphic	LDLRAD3	1.07706e-22	4.971e-41
gender-dimorphic	ZFYVE28	1.30264e-22	2.03929e-283
gender-dimorphic	GALNT9	1.36296e-22	9.35516e-74
gender-dimorphic	CHRD	1.63781e-22	1.50887e-47
gender-dimorphic	FMN1	2.36622e-22	2.1423e-123
gender-dimorphic	RAB7A	2.43395e-22	2.73128e-16
gender-dimorphic	GALNTL6	2.62099e-22	1.79075e-294
gender-dimorphic	CELF5	2.95585e-22	1.79075e-294
gender-dimorphic	PDZD4	2.96517e-22	8.01774e-76
gender-dimorphic	STMN3	3.08887e-22	1.91803e-44
gender-dimorphic	VLDLR-AS1	3.35829e-22	2.22459e-07
gender-dimorphic	ZBTB20	3.94049e-22	2.73645e-104
gender-dimorphic	RNPC3	5.08692e-22	5.85834e-154
gender-dimorphic	TAOK3	6.3915e-22	3.05331e-34
gender-dimorphic	KCNJ4	6.61261e-22	2.23318e-56
gender-dimorphic	PRKCI	6.99914e-22	4.44325e-06
gender-dimorphic	SYT2	7.59055e-22	5.29874e-10
gender-dimorphic	TRRAP	8.19745e-22	2.07604e-96
gender-dimorphic	LINC02378	9.22742e-22	1.65968e-05
gender-dimorphic	GTF2I	9.91259e-22	1.79075e-294
gender-dimorphic	AQP4-AS1	1.03138e-21	4.7463e-89
gender-dimorphic	PTPN13	1.04128e-21	1.79075e-294
gender-dimorphic	INTS1	1.25967e-21	0.00634161
gender-dimorphic	IQGAP1	1.42201e-21	2.71327e-43
gender-dimorphic	CXXC5	1.68477e-21	1.79075e-294
gender-dimorphic	PNCK	1.69656e-21	4.37384e-10
gender-dimorphic	NAV1	1.92169e-21	5.10849e-13
gender-dimorphic	AC246817.2	2.62664e-21	1.00334e-05
gender-dimorphic	ELFN2	2.66566e-21	3.19311e-07
gender-dimorphic	SYT4	2.73157e-21	3.04021e-16
gender-dimorphic	PCDH11X	2.77515e-21	4.38401e-57
gender-dimorphic	NRGN	2.82513e-21	3.46856e-87
gender-dimorphic	ZDHHC14	2.85764e-21	2.01203e-246
gender-dimorphic	COL27A1	3.33724e-21	7.53626e-260
gender-dimorphic	CFAP43	4.1632e-21	3.08717e-19
gender-dimorphic	AC012404.1	5.51965e-21	9.18131e-59
gender-dimorphic	NEXMIF	5.826e-21	2.29951e-106
gender-dimorphic	EHBP1	7.37915e-21	1.81649e-45
gender-dimorphic	SLITRK5	9.13686e-21	3.20032e-49
gender-dimorphic	ZNF717	1.02413e-20	1.72052e-06
gender-dimorphic	DNM3	1.0478e-20	3.45498e-21
gender-dimorphic	GTF2IRD1	1.06115e-20	1.07184e-90
gender-dimorphic	RPRD2	1.0744e-20	4.0094e-142
gender-dimorphic	HSPA5	1.3385e-20	3.42264e-12
gender-dimorphic	LINC01821	1.35189e-20	0.0187599
gender-dimorphic	UBE2E3	2.22972e-20	1.56669e-05
gender-dimorphic	MIR137HG	2.30098e-20	1.40941e-223
gender-dimorphic	C2CD2	3.12529e-20	4.25884e-20
gender-dimorphic	MYO5C	3.19915e-20	2.32495e-27
gender-dimorphic	ZFAND3	3.25654e-20	1.47744e-245
gender-dimorphic	ITSN2	3.28833e-20	2.20754e-24
gender-dimorphic	ELP2	3.44089e-20	1.4985e-61
gender-dimorphic	PALM	3.55439e-20	7.36855e-157
gender-dimorphic	CTCF	5.01513e-20	1.20806e-50
gender-dimorphic	CTTNBP2NL	5.61324e-20	3.8256e-18
gender-dimorphic	LINC02133	5.63322e-20	7.58461e-41
gender-dimorphic	BLCAP	7.45646e-20	2.25649e-98
gender-dimorphic	VPS41	7.82087e-20	3.81482e-11
gender-dimorphic	DZIP3	8.72076e-20	7.67719e-38
gender-dimorphic	LHFPL2	8.78818e-20	1.42032e-15
gender-dimorphic	MORF4L1	9.92305e-20	9.16769e-66
gender-dimorphic	MBTPS1	1.00092e-19	5.7723e-76
gender-dimorphic	LINC02112	1.04858e-19	8.31649e-122
gender-dimorphic	UPF3A	1.08876e-19	1.86419e-36
gender-dimorphic	RFPL2	1.12361e-19	1.91325e-13
gender-dimorphic	ATP6V1H	1.13096e-19	3.11218e-159
gender-dimorphic	Z94721.1	1.25239e-19	5.22297e-26
gender-dimorphic	SUMF1	1.65921e-19	2.29356e-16
gender-dimorphic	AL021937.3	1.77739e-19	0.0112949
gender-dimorphic	RC3H1	1.82929e-19	2.56933e-33
gender-dimorphic	LEPR	2.12818e-19	2.77234e-125
gender-dimorphic	BRWD1	2.72625e-19	1.79075e-294
gender-dimorphic	U95743.1	3.01709e-19	1.03272e-10
gender-dimorphic	SYNGR1	3.39442e-19	4.91602e-41
gender-dimorphic	HEXDC	3.60736e-19	8.07536e-09
gender-dimorphic	USP34	3.74599e-19	1.79075e-294
gender-dimorphic	HSPA1A	3.79225e-19	1.79075e-294
gender-dimorphic	ANKRD44	4.08546e-19	5.01704e-10
gender-dimorphic	SMARCC2	4.6286e-19	5.24664e-39
gender-dimorphic	ARHGEF6	5.63665e-19	2.96999e-06
gender-dimorphic	MAP7	7.36255e-19	4.61521e-188
gender-dimorphic	VPS45	7.94733e-19	6.84126e-111
gender-dimorphic	CCNL1	9.03409e-19	0.00117227
gender-dimorphic	MTCH1	1.15517e-18	2.17797e-18
gender-dimorphic	PPID	1.51651e-18	2.99993e-18
gender-dimorphic	PEX5L	1.76324e-18	3.87768e-293
gender-dimorphic	ITGA7	1.76341e-18	5.04594e-12
gender-dimorphic	ATP8A2	1.92267e-18	1.79075e-294
gender-dimorphic	ARHGEF25	1.96556e-18	4.87162e-79
gender-dimorphic	ETV1	1.96801e-18	7.86143e-203
gender-dimorphic	MAGI1	2.42675e-18	1.62957e-54
gender-dimorphic	WDR1	2.74062e-18	1.54714e-55
gender-dimorphic	SVIL	2.8486e-18	1.73794e-93
gender-dimorphic	CTNNA3	3.34865e-18	0.00902955
gender-dimorphic	LINC02062	4.18912e-18	4.00987e-35
gender-dimorphic	TSPAN15	4.37895e-18	1.50173e-06
gender-dimorphic	TNRC6B	4.4241e-18	3.03494e-194
gender-dimorphic	FAM153A	4.6204e-18	7.15537e-17
gender-dimorphic	CLVS2	4.63868e-18	7.51295e-185
gender-dimorphic	SV2C	4.76321e-18	1.79075e-294
gender-dimorphic	ODF2L	5.21127e-18	2.38437e-184
gender-dimorphic	SLC26A3	5.68516e-18	1.79075e-294
gender-dimorphic	SLC22A23	5.98525e-18	1.57283e-34
gender-dimorphic	NRN1	6.33901e-18	1.20451e-135
gender-dimorphic	SAMD8	6.96973e-18	3.41179e-16
gender-dimorphic	BRINP3	7.02996e-18	3.49057e-25
gender-dimorphic	RPS8	7.74031e-18	0.0042303
gender-dimorphic	IL1RAPL2	9.11474e-18	2.37353e-170
gender-dimorphic	TPST1	1.09116e-17	1.11585e-30
gender-dimorphic	RUSC2	1.13204e-17	1.33087e-37
gender-dimorphic	EEF1A2	1.14421e-17	1.79075e-294
gender-dimorphic	LHX2	1.15114e-17	1.72304e-45
gender-dimorphic	RAPGEF4	1.15693e-17	8.66315e-120
gender-dimorphic	EIPR1	1.16696e-17	9.66108e-09
gender-dimorphic	MAMLD1	1.28017e-17	7.20446e-20
gender-dimorphic	GALNT16	1.43905e-17	1.57335e-51
gender-dimorphic	HSPA8	1.53873e-17	4.88223e-164
gender-dimorphic	DOCK4	1.64671e-17	3.11578e-275
gender-dimorphic	ASB18	1.67898e-17	0.00270583
gender-dimorphic	CBARP	1.71781e-17	1.98158e-95
gender-dimorphic	PMPCB	2.07692e-17	9.98257e-50
gender-dimorphic	SYT16	2.77071e-17	2.4441e-15
gender-dimorphic	JAKMIP3	3.08601e-17	8.98615e-34
gender-dimorphic	RNF145	3.20047e-17	1.19008e-20
gender-dimorphic	CST3	3.42772e-17	6.89881e-83
gender-dimorphic	TRPM3	3.64391e-17	1.79075e-294
gender-dimorphic	AP2A1	4.20635e-17	2.6896e-14
gender-dimorphic	GPR176	4.23737e-17	2.18309e-63
gender-dimorphic	SNCG	4.28316e-17	4.98997e-13
gender-dimorphic	NELL2	5.04332e-17	1.79075e-294
gender-dimorphic	ARPP19	5.86117e-17	1.62415e-24
gender-dimorphic	SLC2A13	5.89121e-17	1.79075e-294
gender-dimorphic	TENM3	7.86845e-17	2.82363e-29
gender-dimorphic	SYT12	8.58446e-17	4.4209e-61
gender-dimorphic	TRAF6	8.59624e-17	0.00906186
gender-dimorphic	MTMR3	1.31094e-16	1.05356e-62
gender-dimorphic	GPATCH8	1.35472e-16	1.17484e-228
gender-dimorphic	BEX2	1.52181e-16	7.6358e-64
gender-dimorphic	RNF216	1.69283e-16	3.63171e-86
gender-dimorphic	LIPA	1.73041e-16	0.00123942
gender-dimorphic	LRRC7	1.76069e-16	1.79075e-294
gender-dimorphic	BEND6	1.82104e-16	2.35314e-38
gender-dimorphic	FAT2	1.96638e-16	9.66732e-28
gender-dimorphic	CTTN	2.40252e-16	4.5935e-81
gender-dimorphic	YY1	2.59849e-16	4.12459e-26
gender-dimorphic	SMC5	2.71393e-16	3.98819e-37
gender-dimorphic	EFHD2	2.88335e-16	1.91452e-82
gender-dimorphic	SFT2D2	3.01824e-16	8.38793e-103
gender-dimorphic	FGF14	3.56157e-16	1.79075e-294
gender-dimorphic	NLGN2	3.85356e-16	1.43595e-23
gender-dimorphic	TPM4	4.09445e-16	6.3729e-36
gender-dimorphic	MGAT4C	4.51099e-16	1.52966e-265
gender-dimorphic	LINC00513	5.14995e-16	0.0174794
gender-dimorphic	CCNG2	5.55777e-16	5.67697e-15
gender-dimorphic	FAM66C	6.20126e-16	2.55355e-30
gender-dimorphic	SORCS3	6.45637e-16	1.79075e-294
gender-dimorphic	ARHGEF28	6.92895e-16	4.18236e-24
gender-dimorphic	LINC01798	8.19651e-16	1.88515e-09
gender-dimorphic	FOXP1	9.76903e-16	6.18499e-52
gender-dimorphic	ABHD3	9.95462e-16	1.79075e-294
gender-dimorphic	FAM222B	1.06865e-15	4.50027e-38
gender-dimorphic	KCNJ9	1.43697e-15	1.36234e-07
gender-dimorphic	NORAD	1.71171e-15	1.2045e-14
gender-dimorphic	MPPED1	2.11738e-15	0.000301876
gender-dimorphic	CACNA1H	2.23771e-15	6.02708e-37
gender-dimorphic	H1FX	2.31092e-15	7.41812e-58
gender-dimorphic	BAZ2A	2.31594e-15	3.58268e-08
gender-dimorphic	CFAP46	2.39411e-15	4.03656e-31
gender-dimorphic	PTMA	2.51711e-15	1.79075e-294
gender-dimorphic	LATS1	2.62116e-15	3.02861e-23
gender-dimorphic	TSPYL2	3.30935e-15	9.12988e-53
gender-dimorphic	CEBPD	3.44975e-15	1.10834e-117
gender-dimorphic	SLC1A2	4.84258e-15	2.0961e-24
gender-dimorphic	RAP1A	5.14723e-15	5.21212e-31
gender-dimorphic	B4GALT1	5.74931e-15	0.0497774
gender-dimorphic	GNG3	7.10352e-15	7.59703e-16
gender-dimorphic	PPP3CB	7.28868e-15	1.1246e-17
gender-dimorphic	PRUNE2	7.37486e-15	6.59567e-14
gender-dimorphic	TLE1	7.43454e-15	3.94151e-16
gender-dimorphic	PKIB	8.01772e-15	1.96021e-08
gender-dimorphic	GOLPH3	8.55782e-15	0.0067753
gender-dimorphic	FAM214A	9.35248e-15	5.52079e-21
gender-dimorphic	RTN3	9.68492e-15	9.35339e-228
gender-dimorphic	SNX25	1.06487e-14	1.31752e-08
gender-dimorphic	RAB6B	1.21773e-14	1.79165e-08
gender-dimorphic	AC008014.1	1.34893e-14	3.07674e-06
gender-dimorphic	ALCAM	1.55901e-14	1.60352e-23
gender-dimorphic	TGFBR3	1.92546e-14	3.73363e-06
gender-dimorphic	CYFIP2	2.00788e-14	4.84181e-14
gender-dimorphic	FAM13A	2.06008e-14	6.6259e-293
gender-dimorphic	GDI1	2.19698e-14	1.79075e-294
gender-dimorphic	PPFIBP1	2.44808e-14	1.89828e-07
gender-dimorphic	TRAPPC10	2.54234e-14	3.12793e-41
gender-dimorphic	UBE2O	2.59099e-14	2.12046e-32
gender-dimorphic	DACH1	2.70236e-14	1.7019e-24
gender-dimorphic	KREMEN1	2.71306e-14	0.00744442
gender-dimorphic	MINDY3	3.38246e-14	0.00660447
gender-dimorphic	PTEN	3.8591e-14	4.8778e-20
gender-dimorphic	EHD3	3.88769e-14	1.99306e-31
gender-dimorphic	SLC29A4	3.92261e-14	0.000363378
gender-dimorphic	STRN3	4.04103e-14	7.88812e-45
gender-dimorphic	SP4	4.12528e-14	2.43345e-59
gender-dimorphic	GNG2	4.31422e-14	1.89869e-42
gender-dimorphic	COLGALT2	5.04765e-14	7.24901e-17
gender-dimorphic	HECW1	5.05076e-14	3.32759e-221
gender-dimorphic	UBC	5.16064e-14	4.74279e-96
gender-dimorphic	CRIM1	5.22548e-14	4.07117e-98
gender-dimorphic	RUNDC1	5.30298e-14	2.71945e-19
gender-dimorphic	CASK	5.59273e-14	8.97834e-10
gender-dimorphic	DUSP16	5.68053e-14	2.84413e-10
gender-dimorphic	AP000317.1	5.96323e-14	5.6089e-06
gender-dimorphic	PTPRG	6.53213e-14	1.66079e-51
gender-dimorphic	MAP3K14	6.54932e-14	8.45538e-11
gender-dimorphic	MAPK8	6.62681e-14	1.18281e-38
gender-dimorphic	SETBP1	7.07174e-14	1.7838e-39
gender-dimorphic	FBXO27	8.28856e-14	2.82077e-13
gender-dimorphic	DUSP6	8.68042e-14	2.61277e-21
gender-dimorphic	ASB3	9.1099e-14	3.69872e-05
gender-dimorphic	CHST8	1.08949e-13	0.00343433
gender-dimorphic	SLC5A8	1.11248e-13	1.60113e-06
gender-dimorphic	SPNS2	1.17603e-13	4.13614e-118
gender-dimorphic	NDST3	1.29317e-13	1.79075e-294
gender-dimorphic	ATP2C1	1.31131e-13	5.16727e-51
gender-dimorphic	GALNT17	1.47644e-13	1.79075e-294
gender-dimorphic	SNAP23	1.81478e-13	1.05128e-84
gender-dimorphic	BRSK2	2.06818e-13	1.34643e-228
gender-dimorphic	DOCK11	2.77136e-13	0.00198903
gender-dimorphic	AKAP9	2.9216e-13	8.27979e-212
gender-dimorphic	CDK5RAP2	3.06829e-13	8.14768e-27
gender-dimorphic	LINC01088	3.64589e-13	0.0049897
gender-dimorphic	IPO9	4.45089e-13	1.08678e-59
gender-dimorphic	OVOL2	4.58506e-13	3.074e-11
gender-dimorphic	ZBED5	4.73942e-13	6.67328e-09
gender-dimorphic	DDX24	4.90981e-13	1.44518e-95
gender-dimorphic	PTPRN2	4.98703e-13	1.79075e-294
gender-dimorphic	ARHGEF3	6.01135e-13	3.76868e-19
gender-dimorphic	FBXL13	6.4864e-13	6.96726e-10
gender-dimorphic	GFPT2	6.68214e-13	5.13202e-09
gender-dimorphic	PRKAR1B	6.86746e-13	1.79075e-294
gender-dimorphic	ANKAR	6.89339e-13	1.61338e-15
gender-dimorphic	EP400	7.57481e-13	2.43235e-32
gender-dimorphic	MARS	7.65643e-13	4.98217e-90
gender-dimorphic	SFI1	9.38961e-13	1.95731e-20
gender-dimorphic	RAB3GAP1	9.533e-13	2.27012e-89
gender-dimorphic	CNKSR2	1.03143e-12	1.79075e-294
gender-dimorphic	CLCN7	1.25827e-12	1.92487e-81
gender-dimorphic	RAP1GAP	1.31058e-12	1.79075e-294
gender-dimorphic	USP9X	1.34141e-12	1.30685e-55
gender-dimorphic	IDH2	1.38037e-12	3.23596e-24
gender-dimorphic	VPS36	1.60214e-12	2.23119e-09
gender-dimorphic	SLC25A37	1.66957e-12	4.35382e-39
gender-dimorphic	COL24A1	1.8539e-12	5.5457e-62
gender-dimorphic	SERTAD2	1.98473e-12	8.05628e-95
gender-dimorphic	NIPBL	2.10517e-12	4.06597e-242
gender-dimorphic	AC003991.1	2.47662e-12	3.42522e-47
gender-dimorphic	PIP5K1C	2.66367e-12	1.07836e-68
gender-dimorphic	PLD3	3.09177e-12	1.35076e-173
gender-dimorphic	ACTR3	3.34028e-12	7.15124e-68
gender-dimorphic	SSBP4	3.39084e-12	1.0905e-31
gender-dimorphic	EIF4A2	3.46003e-12	2.18863e-62
gender-dimorphic	TRIP11	3.48745e-12	4.55351e-71
gender-dimorphic	TMLHE-AS1	3.6311e-12	0.000685872
gender-dimorphic	EWSR1	3.73759e-12	1.1806e-52
gender-dimorphic	JPH4	3.97169e-12	3.40968e-217
gender-dimorphic	AC099788.1	4.56899e-12	9.31078e-160
gender-dimorphic	ADNP	4.72369e-12	3.55805e-08
gender-dimorphic	TMEM260	4.83846e-12	2.62565e-09
gender-dimorphic	RORA	5.20987e-12	1.00323e-45
gender-dimorphic	AC009975.1	5.48689e-12	1.8282e-39
gender-dimorphic	KLHL25	5.7136e-12	7.81617e-70
gender-dimorphic	PRELP	5.92379e-12	8.03366e-23
gender-dimorphic	UBE2I	6.02606e-12	4.77698e-21
gender-dimorphic	NEUROD2	6.23048e-12	5.09298e-55
gender-dimorphic	MAP3K21	6.25031e-12	1.8767e-19
gender-dimorphic	PTPRZ1	6.30746e-12	4.40484e-35
gender-dimorphic	SUCLG2-AS1	6.32223e-12	2.90334e-56
gender-dimorphic	JMJD1C	6.39795e-12	7.31864e-13
gender-dimorphic	INHBA	6.55927e-12	1.79075e-294
gender-dimorphic	RASD1	6.71443e-12	2.27183e-242
gender-dimorphic	NOVA1	6.94518e-12	1.79075e-294
gender-dimorphic	AC022639.1	7.1881e-12	2.28909e-28
gender-dimorphic	STX1B	8.3574e-12	2.09599e-45
gender-dimorphic	SNRPN	8.60051e-12	2.93448e-29
gender-dimorphic	LINC00271	8.72614e-12	0.00382727
gender-dimorphic	MAP1S	1.04039e-11	2.16485e-100
gender-dimorphic	AC098864.1	1.05459e-11	2.95463e-12
gender-dimorphic	SELENOW	1.2932e-11	3.77379e-101
gender-dimorphic	ARF1	1.63859e-11	4.27083e-113
gender-dimorphic	IP6K1	1.72366e-11	3.22841e-06
gender-dimorphic	KNDC1	1.83033e-11	8.21623e-194
gender-dimorphic	PLPPR5	1.87954e-11	1.31785e-11
gender-dimorphic	SMARCD3	1.90972e-11	1.56381e-196
gender-dimorphic	CHSY1	1.94852e-11	7.69551e-09
gender-dimorphic	ADORA1	2.07391e-11	1.85646e-08
gender-dimorphic	ANKH	2.20018e-11	2.32842e-75
gender-dimorphic	BCLAF1	3.02914e-11	5.84332e-136
gender-dimorphic	SPIN1	3.08315e-11	0.0101484
gender-dimorphic	CNIH2	3.34719e-11	7.03384e-125
gender-dimorphic	RCAN3	3.52452e-11	1.51748e-05
gender-dimorphic	PDPK1	3.59524e-11	2.92032e-15
gender-dimorphic	ACSL3	3.92197e-11	5.62348e-05
gender-dimorphic	ONECUT2	3.9462e-11	1.92434e-57
gender-dimorphic	SVEP1	4.55198e-11	0.000113026
gender-dimorphic	DHRS4L2	4.81806e-11	6.21468e-23
gender-dimorphic	SLC12A5	5.00371e-11	3.11539e-29
gender-dimorphic	KCNH1	5.23912e-11	1.6236e-70
gender-dimorphic	FNDC3B	5.95806e-11	3.77297e-08
gender-dimorphic	TSPAN18	6.20052e-11	1.66985e-13
gender-dimorphic	PLPPR2	6.41629e-11	1.88844e-72
gender-dimorphic	TNIK	7.06105e-11	1.14821e-33
gender-dimorphic	TRANK1	7.70331e-11	2.06034e-21
gender-dimorphic	GPR171	8.48286e-11	4.80192e-16
gender-dimorphic	CSNK1G2	1.16575e-10	1.47875e-38
gender-dimorphic	SCN1A	1.23584e-10	2.85891e-142
gender-dimorphic	OSBPL8	1.28967e-10	5.25229e-06
gender-dimorphic	DOT1L	1.49155e-10	3.30076e-130
gender-dimorphic	AC092535.3	1.52082e-10	8.95341e-13
gender-dimorphic	AP005230.1	1.55758e-10	3.9377e-28
gender-dimorphic	RPL13	1.69859e-10	2.9496e-48
gender-dimorphic	CDH6	1.83339e-10	1.19734e-10
gender-dimorphic	MIR22HG	1.86848e-10	4.45605e-39
gender-dimorphic	DDX46	2.03718e-10	4.96445e-85
gender-dimorphic	PLPP1	2.14285e-10	2.32598e-19
gender-dimorphic	LPIN2	2.15502e-10	6.2802e-19
gender-dimorphic	RAP2A	2.16577e-10	1.0242e-171
gender-dimorphic	BHMT2	2.21308e-10	0.00748054
gender-dimorphic	AL139095.4	2.55737e-10	5.94816e-11
gender-dimorphic	UBAP1	2.58916e-10	0.00350664
gender-dimorphic	EGR1	2.73314e-10	1.23474e-53
gender-dimorphic	SOBP	3.17619e-10	1.37866e-05
gender-dimorphic	SYNC	3.26986e-10	1.70253e-17
gender-dimorphic	TMEM161B-AS1	3.78884e-10	1.36753e-181
gender-dimorphic	PCSK1N	3.85625e-10	6.70787e-52
gender-dimorphic	FLG-AS1	3.97567e-10	2.32242e-62
gender-dimorphic	TBCD	4.00474e-10	1.27447e-46
gender-dimorphic	EEF1A1	4.28376e-10	1.10371e-130
gender-dimorphic	MIR34AHG	4.39624e-10	2.25431e-09
gender-dimorphic	SLIT1	4.61237e-10	0.00732394
gender-dimorphic	RAB3A	4.80091e-10	3.63316e-15
gender-dimorphic	ARF5	4.89749e-10	0.00925193
gender-dimorphic	TMEM9	5.10342e-10	3.73828e-36
gender-dimorphic	SERINC3	5.17954e-10	2.41536e-45
gender-dimorphic	NPAS3	5.61437e-10	7.8415e-214
gender-dimorphic	ATP8A1	6.07154e-10	6.4573e-192
gender-dimorphic	AKAP8L	6.46517e-10	5.59937e-178
gender-dimorphic	GNB1	6.58362e-10	1.51741e-49
gender-dimorphic	TBL1X	7.54862e-10	7.01076e-27
gender-dimorphic	SLC7A2	7.65619e-10	2.57401e-07
gender-dimorphic	AHRR	8.24441e-10	1.32868e-13
gender-dimorphic	MTPN	8.29322e-10	6.55673e-66
gender-dimorphic	SERP1	8.51225e-10	9.89022e-07
gender-dimorphic	KCTD4	8.8516e-10	0.00492599
gender-dimorphic	MED13	8.92069e-10	5.00404e-75
gender-dimorphic	IPCEF1	9.24892e-10	2.73287e-16
gender-dimorphic	SPAG1	9.38988e-10	0.034676
gender-dimorphic	PGAP1	9.5863e-10	1.27149e-17
gender-dimorphic	SLC9A7	1.0506e-09	1.75341e-35
gender-dimorphic	ZMYND11	1.05644e-09	1.04261e-172
gender-dimorphic	RAB12	1.15944e-09	9.41651e-32
gender-dimorphic	TBC1D12	1.19138e-09	2.25081e-12
gender-dimorphic	BMP8A	1.19682e-09	3.3678e-17
gender-dimorphic	OTULINL	1.19903e-09	2.3412e-14
gender-dimorphic	LINC01376	1.34358e-09	7.20764e-27
gender-dimorphic	DNAJC5	1.34469e-09	2.20056e-47
gender-dimorphic	YIPF4	1.35837e-09	4.7999e-28
gender-dimorphic	CLMN	1.46049e-09	2.74021e-09
gender-dimorphic	AP003108.1	1.4818e-09	2.37694e-66
gender-dimorphic	LINC01748	1.59068e-09	2.84796e-06
gender-dimorphic	AP006621.3	1.93823e-09	0.043738
gender-dimorphic	ZC3H8	2.03898e-09	3.51237e-15
gender-dimorphic	KCNQ1	2.0578e-09	2.0741e-15
gender-dimorphic	PILRB	2.4099e-09	1.24457e-06
gender-dimorphic	CA11	2.5785e-09	6.43851e-105
gender-dimorphic	OPN3	2.65905e-09	8.01345e-43
gender-dimorphic	NTNG2	3.26382e-09	1.44339e-13
gender-dimorphic	SLC39A14	3.89524e-09	1.42232e-14
gender-dimorphic	DST	4.06428e-09	1.79075e-294
gender-dimorphic	TTN	4.33367e-09	1.19077e-83
gender-dimorphic	GAS7	4.63114e-09	1.32661e-101
gender-dimorphic	RTKN2	5.22432e-09	1.41496e-25
gender-dimorphic	PKM	5.52101e-09	5.07309e-109
gender-dimorphic	SYTL1	6.71528e-09	4.59578e-08
gender-dimorphic	C9orf85	6.7166e-09	5.67129e-08
gender-dimorphic	AC079298.3	6.85896e-09	8.91263e-103
gender-dimorphic	PLK5	7.02102e-09	6.56172e-05
gender-dimorphic	UTP4	7.06465e-09	2.84636e-81
gender-dimorphic	AC111006.1	7.62287e-09	0.00039224
gender-dimorphic	CXCL13	7.81042e-09	2.83741e-63
gender-dimorphic	BEAN1	8.18398e-09	7.83627e-34
gender-dimorphic	ATP13A2	9.38132e-09	7.94258e-41
gender-dimorphic	ZBTB1	9.38381e-09	9.89786e-59
gender-dimorphic	CSNK1A1	1.01938e-08	2.51433e-143
gender-dimorphic	STIM1	1.13006e-08	7.89555e-16
gender-dimorphic	UBE2H	1.1761e-08	0.00177021
gender-dimorphic	ITGB1BP1	1.21583e-08	7.93492e-21
gender-dimorphic	TRIM54	1.26983e-08	1.55917e-21
gender-dimorphic	RFLNB	1.29748e-08	2.94539e-97
gender-dimorphic	CACNG3	1.29881e-08	2.19446e-16
gender-dimorphic	RPL28	1.3503e-08	3.57762e-16
gender-dimorphic	KCNN2	1.49447e-08	2.73539e-06
gender-dimorphic	TUBGCP3	1.55965e-08	1.65144e-42
gender-dimorphic	ARID1B	1.61876e-08	1.79075e-294
gender-dimorphic	TIMP2	1.76305e-08	2.35442e-20
gender-dimorphic	MAFG	2.04079e-08	1.18689e-12
gender-dimorphic	SPOP	2.13278e-08	1.43778e-13
gender-dimorphic	AC008591.1	2.23412e-08	1.42332e-06
gender-dimorphic	PCDH9-AS1	2.25733e-08	3.5874e-27
gender-dimorphic	GPLD1	2.4861e-08	0.0175407
gender-dimorphic	WWC2	2.55299e-08	2.02464e-23
gender-dimorphic	ANO2	3.49189e-08	1.17679e-09
gender-dimorphic	PAG1	3.74466e-08	0.00238493
gender-dimorphic	FAM171B	3.99415e-08	2.06217e-102
gender-dimorphic	GLDC	4.07964e-08	2.34028e-29
gender-dimorphic	RASA2	4.52889e-08	6.37157e-57
gender-dimorphic	LOXHD1	4.94039e-08	1.79075e-294
gender-dimorphic	LINC02054	5.27667e-08	4.56952e-05
gender-dimorphic	DUOX1	5.37538e-08	5.72117e-64
gender-dimorphic	SEMA4A	5.7257e-08	1.28106e-35
gender-dimorphic	CLTB	5.84369e-08	1.4274e-12
gender-dimorphic	KLF12	6.03481e-08	7.94878e-49
gender-dimorphic	CABLES1	6.07969e-08	8.56923e-18
gender-dimorphic	DDHD1	7.19382e-08	1.96982e-120
gender-dimorphic	MGAT3	7.78938e-08	1.96872e-27
gender-dimorphic	AC137579.1	7.90777e-08	1.78579e-17
gender-dimorphic	DLG1	8.15034e-08	1.79075e-294
gender-dimorphic	KCNH4	8.24494e-08	6.34772e-65
gender-dimorphic	SEC16B	8.27221e-08	1.03242e-12
gender-dimorphic	PTCHD4	8.59641e-08	6.92548e-144
gender-dimorphic	YJEFN3	8.68967e-08	1.10138e-05
gender-dimorphic	MYO6	8.83113e-08	7.84882e-88
gender-dimorphic	C15orf53	9.91427e-08	1.48539e-09
gender-dimorphic	IGF2R	1.04948e-07	1.67761e-27
gender-dimorphic	GUK1	1.12398e-07	4.89337e-41
gender-dimorphic	LRP12	1.15354e-07	1.08995e-77
gender-dimorphic	SCYL2	1.17283e-07	2.25237e-10
gender-dimorphic	BRD2	1.17737e-07	4.73853e-14
gender-dimorphic	SNX27	1.22145e-07	1.78901e-28
gender-dimorphic	FAM182B	1.24741e-07	1.79075e-294
gender-dimorphic	SH3RF2	1.26913e-07	1.96893e-58
gender-dimorphic	ADGRL3	1.4235e-07	1.79075e-294
gender-dimorphic	STK3	1.56596e-07	2.61496e-42
gender-dimorphic	CCND3	1.63438e-07	7.27346e-41
gender-dimorphic	ATF7IP	1.65709e-07	1.87538e-10
gender-dimorphic	ADD1	1.68197e-07	1.68417e-67
gender-dimorphic	CAPN15	1.81068e-07	1.61346e-53
gender-dimorphic	PHYHIP	1.90528e-07	3.46702e-21
gender-dimorphic	RAD9A	2.04665e-07	1.94344e-38
gender-dimorphic	DENND4C	2.09899e-07	1.3483e-07
gender-dimorphic	PHF21B	2.14876e-07	4.27312e-16
gender-dimorphic	KCNMA1	2.24818e-07	1.79075e-294
gender-dimorphic	GLCCI1	2.32338e-07	1.51529e-195
gender-dimorphic	DCLK2	2.43526e-07	0.039545
gender-dimorphic	BDNF	2.58813e-07	3.55764e-293
gender-dimorphic	TBC1D2B	2.93152e-07	1.10082e-07
gender-dimorphic	AC020911.2	2.94122e-07	9.12169e-210
gender-dimorphic	CCDC88A	3.16308e-07	3.99643e-294
gender-dimorphic	GRM1	3.41626e-07	4.40549e-106
gender-dimorphic	GSG1L	3.45608e-07	9.18199e-09
gender-dimorphic	MNAT1	3.98107e-07	5.75016e-17
gender-dimorphic	ARMH1	3.98634e-07	1.85227e-07
gender-dimorphic	KCNC3	4.24648e-07	8.82763e-130
gender-dimorphic	IFT81	4.28183e-07	4.24855e-07
gender-dimorphic	LINC00924	4.49889e-07	3.2319e-31
gender-dimorphic	TSHZ2	4.77752e-07	0.000230186
gender-dimorphic	TRIM2	4.78489e-07	2.97475e-154
gender-dimorphic	WSB1	4.87056e-07	7.87882e-70
gender-dimorphic	ATP7B	4.91865e-07	2.00632e-106
gender-dimorphic	SRI	5.14858e-07	1.69256e-43
gender-dimorphic	RPL31	5.17402e-07	1.02539e-91
gender-dimorphic	SPIRE1	5.35431e-07	4.37786e-56
gender-dimorphic	IFIT1	5.79204e-07	5.1009e-06
gender-dimorphic	RPL3	5.93365e-07	3.39266e-23
gender-dimorphic	KDM3B	6.09548e-07	5.05148e-12
gender-dimorphic	CHD6	6.16669e-07	5.04177e-14
gender-dimorphic	PLS3	6.33829e-07	1.72828e-50
gender-dimorphic	DSTN	7.23172e-07	3.73458e-43
gender-dimorphic	AC079447.1	7.56207e-07	3.46925e-137
gender-dimorphic	WNK1	7.94907e-07	2.20489e-163
gender-dimorphic	NRDC	8.4375e-07	3.03915e-26
gender-dimorphic	AMOTL1	8.5221e-07	2.08176e-24
gender-dimorphic	ARFGEF2	8.73105e-07	3.1751e-32
gender-dimorphic	NBAS	8.76792e-07	4.77209e-117
gender-dimorphic	AC131009.2	8.91553e-07	1.70456e-93
gender-dimorphic	NAA16	9.1609e-07	1.59387e-08
gender-dimorphic	TOX	1.0079e-06	9.92204e-15
gender-dimorphic	DNAJA4	1.06475e-06	1.79075e-294
gender-dimorphic	SLC25A22	1.06555e-06	4.67368e-87
gender-dimorphic	PTPN12	1.07602e-06	1.54951e-27
gender-dimorphic	OLFM2	1.13302e-06	1.63209e-76
gender-dimorphic	ZNF827	1.27284e-06	5.99895e-06
gender-dimorphic	CLMP	1.30371e-06	6.65503e-35
gender-dimorphic	GGT7	1.31154e-06	5.40532e-08
gender-dimorphic	NALCN-AS1	1.49434e-06	5.90522e-15
gender-dimorphic	VKORC1L1	1.56226e-06	0.000556969
gender-dimorphic	HTR1E	1.57599e-06	1.79075e-294
gender-dimorphic	GOLGA8A	1.65418e-06	1.02998e-155
gender-dimorphic	C5orf24	1.68612e-06	4.66307e-15
gender-dimorphic	CCK	1.70812e-06	3.89457e-80
gender-dimorphic	RRP12	1.71635e-06	0.039607
gender-dimorphic	ADIPOR2	1.78338e-06	4.04372e-05
gender-dimorphic	PTPA	1.85167e-06	3.12821e-09
gender-dimorphic	YWHAQ	1.85654e-06	9.88461e-36
gender-dimorphic	PNMA1	1.92364e-06	4.44175e-77
gender-dimorphic	DNAH17	1.9464e-06	3.0384e-06
gender-dimorphic	ZNF331	1.98222e-06	6.14201e-13
gender-dimorphic	NEFM	2.02145e-06	1.18293e-10
gender-dimorphic	LINC01950	2.03893e-06	0.000341347
gender-dimorphic	LIN7C	2.07407e-06	6.36816e-38
gender-dimorphic	LINC02055	2.25636e-06	1.79075e-294
gender-dimorphic	LINC01164	2.4748e-06	4.02535e-22
gender-dimorphic	INO80D	2.5014e-06	1.79075e-294
gender-dimorphic	ZEB1	2.58718e-06	5.85497e-207
gender-dimorphic	FGF1	2.78644e-06	5.43034e-21
gender-dimorphic	CRELD1	2.96322e-06	3.37378e-07
gender-dimorphic	CD2AP	2.99145e-06	2.53271e-09
gender-dimorphic	IPO11	3.04395e-06	5.14932e-14
gender-dimorphic	AMMECR1	3.15748e-06	5.23692e-11
gender-dimorphic	HECTD4	3.28651e-06	3.74936e-64
gender-dimorphic	AC007040.2	3.34003e-06	1.17861e-16
gender-dimorphic	XPR1	3.38017e-06	2.3362e-77
gender-dimorphic	GPR162	3.66978e-06	2.87097e-14
gender-dimorphic	RUNX1T1	3.96947e-06	1.84598e-06
gender-dimorphic	AC145350.2	4.2704e-06	7.86127e-20
gender-dimorphic	CERS5	4.55348e-06	9.90824e-35
gender-dimorphic	KCNMB4	4.8016e-06	9.43837e-43
gender-dimorphic	LINC01500	4.83172e-06	3.79913e-41
gender-dimorphic	LINC02330	5.12548e-06	2.52647e-29
gender-dimorphic	TBCK	5.3448e-06	5.41386e-19
gender-dimorphic	UBE2G1	5.52214e-06	1.28953e-06
gender-dimorphic	GABRA4	5.74554e-06	3.63264e-27
gender-dimorphic	ETFDH	6.42025e-06	4.78161e-05
gender-dimorphic	FOXRED1	6.48362e-06	4.14171e-38
gender-dimorphic	GALNT8	6.51413e-06	1.95932e-35
gender-dimorphic	TBC1D4	6.55069e-06	1.43424e-10
gender-dimorphic	NECTIN3-AS1	6.68108e-06	1.37097e-40
gender-dimorphic	CALD1	6.81176e-06	4.09203e-94
gender-dimorphic	AHCYL2	7.34551e-06	5.6992e-12
gender-dimorphic	SYT14	7.46577e-06	5.61568e-69
gender-dimorphic	EVI5	7.54746e-06	9.57847e-18
gender-dimorphic	FAM193A	8.74414e-06	1.97541e-161
gender-dimorphic	ZNF521	9.16266e-06	4.97411e-97
gender-dimorphic	CBFA2T2	9.53369e-06	4.20578e-96
gender-dimorphic	STOX2	9.74047e-06	2.72962e-77
gender-dimorphic	DICER1	1.00289e-05	2.96841e-52
gender-dimorphic	PCDH8	1.02215e-05	6.3475e-06
gender-dimorphic	APMAP	1.02417e-05	1.09945e-07
gender-dimorphic	MCU	1.0518e-05	2.02579e-65
gender-dimorphic	RAD23A	1.07395e-05	5.82097e-40
gender-dimorphic	ARHGAP28	1.07602e-05	2.99533e-28
gender-dimorphic	SERPINB7	1.10673e-05	1.56609e-15
gender-dimorphic	RNF165	1.13429e-05	2.40765e-48
gender-dimorphic	CHD1	1.14432e-05	6.39645e-45
gender-dimorphic	SEC24B	1.22443e-05	6.28806e-36
gender-dimorphic	AC084032.1	1.25512e-05	0.0155171
gender-dimorphic	DIAPH1	1.25602e-05	3.21783e-14
gender-dimorphic	FAM49A	1.27419e-05	0.000158245
gender-dimorphic	SLC25A3	1.52125e-05	1.5304e-47
gender-dimorphic	SRRM1	1.56733e-05	1.16973e-128
gender-dimorphic	NOVA2	1.60122e-05	0.000249234
gender-dimorphic	NHLRC2	1.6437e-05	3.62108e-132
gender-dimorphic	PPP2R5A	1.70638e-05	9.51258e-40
gender-dimorphic	LRCH1	1.85037e-05	3.8972e-76
gender-dimorphic	CHCHD10	1.86665e-05	0.000725364
gender-dimorphic	AADACL2-AS1	1.94297e-05	3.9832e-18
gender-dimorphic	HCN1	2.01926e-05	1.79075e-294
gender-dimorphic	BANP	2.11641e-05	3.46698e-09
gender-dimorphic	ETV6	2.1949e-05	1.04596e-08
gender-dimorphic	PRKAG1	2.28645e-05	5.36546e-13
gender-dimorphic	EIF3A	2.39237e-05	6.23357e-30
gender-dimorphic	SLC25A27	2.45626e-05	0.00248443
gender-dimorphic	NEFH	2.89021e-05	6.52403e-08
gender-dimorphic	MAP4	3.07417e-05	0.00401959
gender-dimorphic	DCDC2C	3.11388e-05	3.43628e-07
gender-dimorphic	ACO2	3.16054e-05	2.03388e-18
gender-dimorphic	SPTBN1	3.17642e-05	9.37909e-33
gender-dimorphic	HIPK3	3.23117e-05	3.19647e-05
gender-dimorphic	AMBRA1	3.28615e-05	9.54606e-53
gender-dimorphic	INTS6	3.49882e-05	4.66154e-120
gender-dimorphic	AC090517.4	3.55442e-05	1.45919e-13
gender-dimorphic	RNF111	3.73407e-05	1.62639e-24
gender-dimorphic	DYM	3.78221e-05	9.14489e-52
gender-dimorphic	TRIM37	3.81036e-05	2.24106e-53
gender-dimorphic	ASTN2	4.08653e-05	0.000112516
gender-dimorphic	EXOC6	4.1222e-05	1.9759e-42
gender-dimorphic	CHM	4.28255e-05	3.65569e-05
gender-dimorphic	ABTB2	4.29533e-05	5.1001e-265
gender-dimorphic	MYCBP2	4.33234e-05	1.79075e-294
gender-dimorphic	DDX27	4.78642e-05	0.00373716
gender-dimorphic	NCBP3	4.82227e-05	3.6464e-150
gender-dimorphic	LINGO2	4.93931e-05	9.57096e-164
gender-dimorphic	CCPG1	5.18654e-05	1.16862e-23
gender-dimorphic	TMCO4	5.54118e-05	2.04646e-26
gender-dimorphic	FRMPD2	5.66304e-05	0.0162943
gender-dimorphic	MRPS30-DT	5.93681e-05	0.000895118
gender-dimorphic	PABPN1	6.68531e-05	2.8351e-170
gender-dimorphic	PLEKHG1	7.53556e-05	4.03396e-59
gender-dimorphic	PPP1R12B	8.13949e-05	7.02347e-93
gender-dimorphic	SDC3	8.60582e-05	8.6865e-17
gender-dimorphic	AP2S1	9.20202e-05	3.49453e-33
gender-dimorphic	CAB39	9.23714e-05	3.18797e-13
gender-dimorphic	EEF2	9.41298e-05	1.70723e-33
gender-dimorphic	OPRM1	9.51763e-05	1.27792e-05
gender-dimorphic	YIPF7	9.78033e-05	6.15199e-06
gender-dimorphic	NTM	9.84348e-05	8.34701e-69
gender-dimorphic	ITGA9	0.000101217	5.64593e-128
gender-dimorphic	BCAR3	0.000102309	3.53008e-11
gender-dimorphic	CDC42BPB	0.000103308	3.66493e-25
gender-dimorphic	PRKG1	0.000108045	1.79075e-294
gender-dimorphic	FZD4	0.000110324	8.78751e-17
gender-dimorphic	ANO6	0.00011202	3.17952e-05
gender-dimorphic	KIAA1671	0.000121002	1.45825e-33
gender-dimorphic	USP37	0.000130406	1.83737e-19
gender-dimorphic	TMEM245	0.000131508	3.57031e-41
gender-dimorphic	AC009690.2	0.00013615	6.02233e-24
gender-dimorphic	SLC24A3	0.000141525	2.69254e-14
gender-dimorphic	IQSEC3	0.000142241	5.98087e-66
gender-dimorphic	FBN1	0.000146643	5.12367e-263
gender-dimorphic	MAPRE3	0.000151027	3.40523e-38
gender-dimorphic	XXYLT1	0.0001546	4.49055e-05
gender-dimorphic	SCAND1	0.000162015	2.83709e-10
gender-dimorphic	AC097480.1	0.000167277	1.67035e-09
gender-dimorphic	BASP1-AS1	0.000184266	6.70672e-82
gender-dimorphic	LIMK2	0.000185211	5.71596e-114
gender-dimorphic	RNF152	0.000185278	9.12413e-53
gender-dimorphic	UCHL1	0.000185809	3.74329e-207
gender-dimorphic	HNRNPU	0.000205117	3.08869e-24
gender-dimorphic	BAZ1B	0.000205801	7.80346e-42
gender-dimorphic	CRY1	0.000208251	4.52502e-61
gender-dimorphic	MIR181A1HG	0.000216162	1.79075e-294
gender-dimorphic	LINC00159	0.000222469	1.5365e-05
gender-dimorphic	ARFIP1	0.000224336	4.00787e-14
gender-dimorphic	HELZ	0.0002261	6.39278e-131
gender-dimorphic	CDIP1	0.000240425	3.75253e-72
gender-dimorphic	CD96	0.00024374	0.0024721
gender-dimorphic	KLHL20	0.000246471	2.74316e-10
gender-dimorphic	CYCS	0.000249237	3.86987e-56
gender-dimorphic	UNC80	0.000249936	4.60418e-58
gender-dimorphic	KLHL24	0.000280061	4.99194e-83
gender-dimorphic	AC025569.1	0.000303304	2.57796e-11
gender-dimorphic	LINC01141	0.000305888	1.7458e-09
gender-dimorphic	AGO4	0.000316299	1.17861e-07
gender-dimorphic	RFX8	0.000325525	3.07738e-15
gender-dimorphic	CRIP2	0.000331628	1.89909e-10
gender-dimorphic	RFLNA	0.000376004	1.2845e-27
gender-dimorphic	SENP6	0.000384883	9.31571e-154
gender-dimorphic	DDX6	0.000387577	1.56623e-11
gender-dimorphic	TBPL1	0.000438691	0.00580968
gender-dimorphic	FUS	0.000477501	1.58704e-20
gender-dimorphic	OBSCN	0.000500936	1.70712e-22
gender-dimorphic	CCT5	0.000520108	3.29373e-06
gender-dimorphic	REV3L	0.000534233	1.23609e-81
gender-dimorphic	LINC00486	0.000534304	1.45886e-111
gender-dimorphic	TPT1	0.000549222	1.22614e-293
gender-dimorphic	CSRNP3	0.000564868	8.33615e-77
gender-dimorphic	ANKRD7	0.000565701	3.05535e-06
gender-dimorphic	AC036108.1	0.000575952	9.10451e-15
gender-dimorphic	AC090630.1	0.000593198	1.28531e-22
gender-dimorphic	EMSY	0.000593583	4.4379e-75
gender-dimorphic	MICU1	0.000685673	1.89031e-48
gender-dimorphic	FGFRL1	0.000711383	5.96843e-08
gender-dimorphic	CHD2	0.000730299	2.15249e-26
gender-dimorphic	BRF1	0.000733384	1.04039e-07
gender-dimorphic	JAKMIP2-AS1	0.00075216	1.85347e-05
gender-dimorphic	ST13	0.000758843	2.22846e-08
gender-dimorphic	ME1	0.000791027	3.12457e-37
gender-dimorphic	GPCPD1	0.000835056	8.02145e-19
gender-dimorphic	HLA-C	0.000857868	2.52283e-26
gender-dimorphic	SOX4	0.000942676	4.13175e-181
gender-dimorphic	PIN1	0.000964055	0.00203921
gender-dimorphic	SNX7	0.000996541	3.10166e-07
gender-dimorphic	LINC02347	0.00101882	3.01549e-13
gender-dimorphic	VCPIP1	0.00105554	3.85443e-34
gender-dimorphic	AL356258.1	0.00113768	1.84941e-14
gender-dimorphic	MTERF1	0.00115735	8.86349e-16
gender-dimorphic	USP9Y	0.00117927	3.66161e-53
gender-dimorphic	PPP1R21	0.0012942	5.36061e-10
gender-dimorphic	METTL9	0.00132795	6.20492e-09
gender-dimorphic	AF279873.3	0.00134459	0.0383956
gender-dimorphic	PIGL	0.00137342	4.64702e-30
gender-dimorphic	LINC00632	0.00143291	7.19135e-06
gender-dimorphic	COL4A3BP	0.00149899	3.93337e-35
gender-dimorphic	CRADD	0.00151997	0.00014842
gender-dimorphic	C19orf70	0.00159855	1.9604e-20
gender-dimorphic	AFDN	0.001624	1.62265e-155
gender-dimorphic	NSMF	0.00179074	1.52835e-54
gender-dimorphic	OSBPL6	0.00181026	8.38887e-52
gender-dimorphic	EFCAB7	0.00188224	1.27242e-35
gender-dimorphic	WFIKKN1	0.00191569	2.83655e-42
gender-dimorphic	FRMD6-AS2	0.00194668	1.07238e-54
gender-dimorphic	LINC02341	0.00199097	1.00613e-06
gender-dimorphic	DCUN1D2	0.00201318	7.39408e-28
gender-dimorphic	VPS37B	0.00214415	2.5128e-21
gender-dimorphic	METRNL	0.00214961	1.20434e-141
gender-dimorphic	SLC9A6	0.00214976	5.87823e-59
gender-dimorphic	TMEM64	0.0023741	1.86656e-88
gender-dimorphic	USP53	0.00238396	4.82708e-24
gender-dimorphic	SYBU	0.00243983	2.47866e-47
gender-dimorphic	KIAA1549	0.00244947	2.06782e-68
gender-dimorphic	ASAH1	0.00255086	1.62254e-22
gender-dimorphic	HNRNPDL	0.0026461	9.3128e-64
gender-dimorphic	SIRT2	0.00279292	0.00881697
gender-dimorphic	CAMKV	0.00282678	1.47567e-10
gender-dimorphic	PACRG	0.00283898	6.59672e-54
gender-dimorphic	CNKSR3	0.00304899	1.00775e-27
gender-dimorphic	FAM69A	0.00308607	8.66977e-35
gender-dimorphic	GARS	0.00313826	2.17268e-52
gender-dimorphic	LPP	0.00336433	7.33733e-21
gender-dimorphic	LRPPRC	0.00338106	1.12098e-18
gender-dimorphic	CEP170	0.00361112	2.58652e-127
gender-dimorphic	AHCYL1	0.00363386	1.89041e-07
gender-dimorphic	AP2B1	0.00364671	3.60997e-66
gender-dimorphic	MICU2	0.00381464	8.43527e-116
gender-dimorphic	H2AFY2	0.00394983	2.34599e-09
gender-dimorphic	CDK15	0.00396562	1.32562e-12
gender-dimorphic	BNIP3	0.0039926	9.94317e-74
gender-dimorphic	MAD1L1	0.00403571	1.27043e-20
gender-dimorphic	AP000943.3	0.00404677	0.00364217
gender-dimorphic	LPIN1	0.00441722	2.69218e-07
gender-dimorphic	MEF2A	0.00446288	1.79075e-294
gender-dimorphic	ZC3H12B	0.00472541	4.92261e-42
gender-dimorphic	AL359237.1	0.00480253	3.4587e-45
gender-dimorphic	MAP3K4	0.00481565	7.7689e-111
gender-dimorphic	THY1	0.00506424	4.01919e-16
gender-dimorphic	RMND5A	0.00509896	2.45874e-24
gender-dimorphic	MCF2L2	0.00522176	6.76685e-21
gender-dimorphic	HS3ST3A1	0.00560968	1.65736e-07
gender-dimorphic	SH3BGRL3	0.00577456	1.79075e-294
gender-dimorphic	CDKAL1	0.00582632	1.00427e-08
gender-dimorphic	SDC2	0.00606897	3.2708e-27
gender-dimorphic	UQCRH	0.00724261	0.00173405
gender-dimorphic	ACER3	0.00725834	6.02903e-08
gender-dimorphic	TRERF1	0.00733013	0.0295943
gender-dimorphic	AC113414.1	0.00740432	4.23831e-05
gender-dimorphic	MAPKAPK2	0.00766985	3.72111e-07
gender-dimorphic	CEP63	0.00768637	6.34565e-10
gender-dimorphic	KIAA1328	0.00785983	0.00237317
gender-dimorphic	NCAN	0.00827702	1.12394e-24
gender-dimorphic	CHRM5	0.00830411	8.7867e-76
gender-dimorphic	SLC44A1	0.00841783	9.33873e-148
gender-dimorphic	POM121C	0.00855735	1.52206e-13
gender-dimorphic	EXPH5	0.00858502	6.27904e-47
gender-dimorphic	LINC01505	0.00900368	2.35739e-57
gender-dimorphic	CEP290	0.00900545	2.8467e-37
gender-dimorphic	ZNF577	0.00904736	1.15956e-06
gender-dimorphic	AC090921.1	0.00951103	4.77382e-10
gender-dimorphic	RBPJ	0.010581	1.00022e-46
gender-dimorphic	ZZEF1	0.0111255	3.35488e-62
gender-dimorphic	HERC6	0.0112049	0.00737648
gender-dimorphic	COL14A1	0.0120909	2.02065e-57
gender-dimorphic	PPP4R1	0.0123575	1.82641e-15
gender-dimorphic	LINGO3	0.0123992	1.72202e-08
gender-dimorphic	GNB2	0.0129429	1.43039e-25
gender-dimorphic	RACK1	0.01382	2.88344e-11
gender-dimorphic	PWAR6	0.013851	9.40209e-30
gender-dimorphic	GRK4	0.0144014	4.6588e-127
gender-dimorphic	ZDHHC17	0.0148027	1.52925e-22
gender-dimorphic	AC019118.2	0.0152455	2.6888e-23
gender-dimorphic	TPCN1	0.0152748	9.13927e-27
gender-dimorphic	PIKFYVE	0.0159391	1.80388e-31
gender-dimorphic	PSMD1	0.016422	1.70704e-90
gender-dimorphic	ACTB	0.0168923	1.79075e-294
gender-dimorphic	RTF1	0.0171836	6.18285e-34
gender-dimorphic	AKAP5	0.0172473	5.6206e-14
gender-dimorphic	RTN4	0.0191024	5.27075e-14
gender-dimorphic	CHD8	0.0194819	8.19555e-11
gender-dimorphic	ARHGAP17	0.0196012	0.000233626
gender-dimorphic	CCDC93	0.0198448	1.49242e-06
gender-dimorphic	ARAP2	0.0198746	2.48382e-163
gender-dimorphic	COG5	0.0201481	9.01405e-16
gender-dimorphic	RIMS2	0.0219796	1.79075e-294
gender-dimorphic	FAM19A2	0.0224573	4.52897e-245
gender-dimorphic	RNF185	0.0225723	2.54772e-71
gender-dimorphic	NAMPT	0.0240281	2.40281e-38
gender-dimorphic	LINC02256	0.0252633	4.8762e-40
gender-dimorphic	SAFB2	0.0255922	7.4491e-37
gender-dimorphic	SHPRH	0.0266582	8.20605e-57
gender-dimorphic	RPL36	0.0272429	0.00230848
gender-dimorphic	FOCAD	0.0275146	4.84997e-71
gender-dimorphic	MAP1LC3B	0.0284657	3.38318e-11
gender-dimorphic	RRAS2	0.0287938	5.25344e-52
gender-dimorphic	LIPE-AS1	0.0289927	5.47486e-21
gender-dimorphic	MAPKAP1	0.0290292	5.47197e-09
gender-dimorphic	INPP4A	0.030236	1.28685e-62
[truncated: 1,141 more rows]

## Sheet: Excitatory neurons, subgroup 2
Suppl. Table 2: Differentially expressed genes in excitatory neurons (cell type cluster subgroup 2) (Column 1: Category of differentially expressed gene (DEG) in terms of sex-specificity, Column 2: gene symbol, Column 3: FDR in males, column 4: FDR in females)
DEG.type	Gene.symbols	Male.FDR	Female.FDR
male-specific	ZEB1-AS1	3.41927e-159	1
male-specific	DUSP1	1.6119e-158	1
male-specific	ATP1B2	4.3606e-141	1
male-specific	MNS1	5.49257e-93	1
male-specific	NLGN4Y	3.47759e-77	1
male-specific	AIFM3	2.61817e-74	1
male-specific	SYT2	4.67418e-73	1
male-specific	CYYR1-AS1	2.87185e-72	1
male-specific	KCNAB3	5.57022e-61	1
male-specific	AC022509.2	7.06279e-54	1
male-specific	ADAMTS17	5.71027e-53	1
male-specific	MIR4300HG	8.65252e-48	1
male-specific	DHRS4L2	1.14389e-47	1
male-specific	MYO1E	2.4332e-42	1
male-specific	LINC01923	3.05943e-41	1
male-specific	FBXO30	2.62603e-40	1
male-specific	LTBP1	2.06201e-38	1
male-specific	CELSR3	3.26031e-35	1
male-specific	ISLR2	3.57448e-35	1
male-specific	RBM15-AS1	4.28146e-35	1
male-specific	CPSF1	4.08882e-34	1
male-specific	AC005832.4	1.06039e-30	1
male-specific	PSD2	2.92144e-30	1
male-specific	ENO4	5.00013e-27	1
male-specific	RAB24	9.58926e-27	1
male-specific	AL358394.1	9.47048e-26	1
male-specific	COL8A1	1.82668e-24	1
male-specific	PRELID3B	4.79367e-24	1
male-specific	LINC01018	6.83945e-22	1
male-specific	MMP15	1.06915e-21	1
male-specific	CERCAM	6.21931e-21	1
male-specific	PABPC3	2.65098e-20	1
male-specific	AC092159.1	3.11027e-20	1
male-specific	NT5DC2	4.53624e-19	1
male-specific	AC010624.2	6.11166e-19	1
male-specific	NMUR2	1.84127e-17	1
male-specific	STEAP1B	1.20718e-16	1
male-specific	GPRC5B	1.87889e-16	1
male-specific	ELN	2.46484e-16	1
male-specific	PTH1R	5.62542e-16	1
male-specific	FAM155B	2.68088e-15	1
male-specific	COL22A1	3.76526e-15	1
male-specific	AL592148.3	1.67241e-14	1
male-specific	CXCL13	3.15351e-14	1
male-specific	AC245123.1	3.38389e-14	1
male-specific	MYBPC1	1.619e-13	1
male-specific	AC090774.3	3.35583e-13	1
male-specific	AC092611.2	3.55236e-13	1
male-specific	RBMS3	8.71376e-13	1
male-specific	AL049780.1	2.53797e-12	1
male-specific	GPR146	3.53936e-12	1
male-specific	ENKD1	4.35659e-12	1
male-specific	SEMA4G	1.06798e-10	1
male-specific	ALOX15B	1.26235e-10	1
male-specific	AC008957.1	1.93752e-09	1
male-specific	TLR1	3.4724e-09	1
male-specific	LINC01633	1.98542e-08	1
male-specific	PTGES	2.83653e-07	1
male-specific	OSTN	2.85838e-07	1
male-specific	PTPN6	2.66222e-06	1
male-specific	PREX2	3.88002e-06	1
male-specific	NYNRIN	5.11969e-06	1
male-specific	S100B	5.13284e-06	1
male-specific	DISC1	6.665e-06	1
male-specific	SPSB4	1.25159e-05	1
male-specific	LCP2	3.48416e-05	1
male-specific	AL591686.2	8.30244e-05	1
male-specific	CDH19	0.000104664	1
male-specific	KDF1	0.000146648	1
male-specific	ZSWIM1	0.000265293	1
male-specific	AC093899.2	0.000329337	1
male-specific	SCGB1A1	0.000368427	1
male-specific	AC078795.2	0.000379599	1
male-specific	SH2D1B	0.000455804	1
male-specific	IGF1	0.000492376	1
male-specific	LINC01827	0.000808952	1
male-specific	AC018362.1	0.00081392	1
male-specific	AL391361.2	0.00145147	1
male-specific	AP000302.1	0.00149304	1
male-specific	AL136373.1	0.00155523	1
male-specific	AC090229.1	0.0016747	1
male-specific	AC073073.2	0.00266424	1
male-specific	AC104463.2	0.00320053	1
male-specific	KLHDC8A	0.00400657	1
male-specific	F3	0.00449722	1
male-specific	AC009108.3	0.00682314	1
male-specific	ABCC3	0.0155994	1
female-specific	FOXRED1	1	1.03749e-295
female-specific	PIP4K2A	1	1.03749e-295
female-specific	LRP2BP	1	1.03749e-295
female-specific	ADAM17	1	1.03749e-295
female-specific	GABRD	1	1.03749e-295
female-specific	THUMPD3-AS1	1	1.03749e-295
female-specific	GLIS1	1	1.03749e-295
female-specific	AP1S1	1	1.03749e-295
female-specific	GSTA4	1	1.03749e-295
female-specific	COPS7A	1	1.03749e-295
female-specific	SPCS1	1	1.03749e-295
female-specific	ARHGAP20	1	1.03749e-295
female-specific	SRPK1	1	1.03749e-295
female-specific	TRANK1	1	1.03749e-295
female-specific	PDXDC1	1	1.03749e-295
female-specific	AC239809.3	1	1.03749e-295
female-specific	SNX31	1	1.03749e-295
female-specific	DGKH	1	1.03749e-295
female-specific	ANXA11	1	1.03749e-295
female-specific	SAMD4A	1	1.03749e-295
female-specific	NRF1	1	1.03749e-295
female-specific	TMTC4	1	1.03749e-295
female-specific	FNDC3B	1	1.03749e-295
female-specific	JAKMIP1	1	1.03749e-295
female-specific	LARP4B	1	1.03749e-295
female-specific	DIS3L2	1	1.03749e-295
female-specific	KDM6A	1	1.03749e-295
female-specific	EPB41L4B	1	1.03749e-295
female-specific	PDE3B	1	1.03749e-295
female-specific	SOD1	1	1.03749e-295
female-specific	ZNF532	1	1.03749e-295
female-specific	AHCYL2	1	1.03749e-295
female-specific	CHCHD3	1	1.03749e-295
female-specific	DYNC1I2	1	1.03749e-295
female-specific	AC073365.1	1	1.03749e-295
female-specific	KCNH1	1	1.03749e-295
female-specific	CAP2	1	1.03749e-295
female-specific	PRELID2	1	1.03749e-295
female-specific	KDM4C	1	1.03749e-295
female-specific	PPHLN1	1	1.03749e-295
female-specific	AC067956.1	1	1.03749e-295
female-specific	OSBPL1A	1	1.03749e-295
female-specific	TRIM9	1	1.03749e-295
female-specific	R3HDM1	1	1.03749e-295
female-specific	HABP4	1	1.76368e-293
female-specific	AC097376.2	1	2.90844e-293
female-specific	ARMH3	1	1.69747e-289
female-specific	NT5DC1	1	1.42067e-288
female-specific	FKBP4	1	4.79507e-285
female-specific	MAPKAP1	1	5.31909e-285
female-specific	DENR	1	1.75467e-282
female-specific	CTNNA1	1	3.99988e-273
female-specific	PARG	1	3.3852e-272
female-specific	KCNIP3	1	3.10938e-269
female-specific	GPR107	1	1.94714e-262
female-specific	DNAH7	1	8.95117e-257
female-specific	MPC1	1	9.37512e-257
female-specific	COL12A1	1	3.16068e-255
female-specific	PPP2R3C	1	2.30023e-254
female-specific	PDIA3	1	5.22591e-251
female-specific	ZNRF1	1	9.7482e-251
female-specific	ULK4	1	1.36069e-248
female-specific	LCMT1	1	4.71161e-248
female-specific	ACACA	1	2.84785e-247
female-specific	ZNF83	1	3.73974e-236
female-specific	CRYL1	1	3.38311e-234
female-specific	SYT5	1	3.47048e-232
female-specific	CDK6	1	6.57514e-230
female-specific	CCT4	1	5.94659e-227
female-specific	HIF1AN	1	9.33848e-227
female-specific	CWF19L1	1	1.04299e-225
female-specific	CARS2	1	1.77816e-225
female-specific	ANKRD7	1	4.82576e-222
female-specific	CHORDC1	1	5.45081e-220
female-specific	WDR27	1	1.98829e-217
female-specific	ORAOV1	1	6.59805e-216
female-specific	SELENOM	1	1.51086e-212
female-specific	NAA35	1	4.24145e-211
female-specific	MRPS27	1	2.53749e-210
female-specific	PTPRZ1	1	1.33689e-206
female-specific	MERTK	1	2.6473e-205
female-specific	FHOD3	1	1.31448e-204
female-specific	CCZ1B	1	5.84939e-203
female-specific	C16orf58	1	3.13655e-202
female-specific	DDX10	1	4.96467e-199
female-specific	COG1	1	1.04483e-197
female-specific	CCDC12	1	2.28245e-197
female-specific	MZF1	1	1.73115e-194
female-specific	TRIM66	1	6.08348e-192
female-specific	AL022068.1	1	1.11981e-191
female-specific	ILF3-DT	1	2.27131e-190
female-specific	METTL9	1	2.65365e-190
female-specific	FAM241B	1	5.1735e-190
female-specific	FAM95B1	1	4.68959e-188
female-specific	GRASP	1	4.28756e-187
female-specific	ALG8	1	6.30912e-184
female-specific	VRK1	1	1.06405e-183
female-specific	TMEM254	1	2.45322e-183
female-specific	NUCB1	1	4.89482e-182
female-specific	TMEM260	1	1.05935e-181
female-specific	PITPNM3	1	4.71682e-180
female-specific	SLC27A1	1	2.81913e-179
female-specific	EIF3K	1	6.33801e-179
female-specific	EPHA10	1	6.89446e-179
female-specific	PRELID1	1	1.0056e-177
female-specific	BCAP31	1	1.44605e-177
female-specific	AC019197.1	1	3.96654e-176
female-specific	SLC15A2	1	2.01459e-175
female-specific	TAF11	1	4.94433e-174
female-specific	STX18	1	1.76372e-173
female-specific	LUC7L	1	7.90417e-173
female-specific	TATDN1	1	3.05956e-172
female-specific	HEXB	1	2.03584e-171
female-specific	FBXL4	1	9.67888e-169
female-specific	DSE	1	2.78202e-166
female-specific	SEC22A	1	7.43617e-166
female-specific	USP4	1	2.56372e-165
female-specific	DNASE1	1	2.22928e-164
female-specific	LINC01004	1	2.7974e-163
female-specific	SNRNP40	1	6.70118e-162
female-specific	FBXW2	1	1.18908e-161
female-specific	GVQW3	1	2.31162e-161
female-specific	ADAMTS8	1	4.97171e-161
female-specific	LAGE3	1	2.66438e-159
female-specific	PRELID3A	1	5.34401e-159
female-specific	ANKRD42	1	1.31015e-158
female-specific	BACE2	1	4.59353e-156
female-specific	C9orf85	1	2.6145e-155
female-specific	PTRH2	1	3.15695e-155
female-specific	PSMG2	1	1.15843e-153
female-specific	POLR2F	1	5.58731e-153
female-specific	HOMER2	1	6.46642e-153
female-specific	PPM1G	1	8.82012e-152
female-specific	MCRIP1	1	1.49311e-151
female-specific	HIKESHI	1	1.58449e-150
female-specific	AC007040.2	1	2.23561e-150
female-specific	PRDM11	1	7.70564e-149
female-specific	CTNNBL1	1	5.95516e-146
female-specific	NR1H3	1	6.57528e-146
female-specific	TRIM27	1	3.05396e-143
female-specific	AC007785.1	1	4.70768e-143
female-specific	PLAA	1	1.45479e-142
female-specific	SH2D5	1	2.31869e-141
female-specific	ELOVL5	1	2.712e-141
female-specific	RPS4X	1	4.03835e-141
female-specific	MLF1	1	2.0152e-140
female-specific	EFCAB11	1	3.31889e-139
female-specific	AC007216.4	1	2.41541e-137
female-specific	TK2	1	3.88018e-137
female-specific	DCLRE1C	1	1.88077e-133
female-specific	LENG8-AS1	1	5.46879e-132
female-specific	AC024600.1	1	7.27332e-132
female-specific	CCDC34	1	9.20205e-132
female-specific	ABRACL	1	8.18344e-131
female-specific	CDK7	1	3.71024e-130
female-specific	STX17	1	9.43414e-130
female-specific	SLC45A1	1	8.49543e-129
female-specific	VPS37C	1	4.36451e-128
female-specific	TMEM267	1	4.44705e-128
female-specific	LINC00299	1	6.7003e-128
female-specific	COX7B	1	1.59773e-126
female-specific	NDUFB2	1	1.71561e-126
female-specific	PTRH1	1	2.49301e-126
female-specific	RPL34-AS1	1	3.51917e-126
female-specific	GALC	1	2.37066e-123
female-specific	GEMIN5	1	3.61975e-122
female-specific	GPR89A	1	5.54151e-122
female-specific	PPP1CA	1	2.91058e-121
female-specific	TUFM	1	4.11896e-121
female-specific	GSS	1	1.99361e-119
female-specific	DPF3	1	3.31052e-119
female-specific	LIMS1	1	6.77207e-119
female-specific	SNRPC	1	7.30842e-119
female-specific	HMGN4	1	1.12561e-118
female-specific	ELOB	1	2.83811e-118
female-specific	MRTO4	1	3.50065e-118
female-specific	NDUFS5	1	2.21027e-117
female-specific	ZNF766	1	1.17669e-114
female-specific	RIMKLB	1	1.2948e-110
female-specific	LRCH2	1	6.56532e-109
female-specific	BMP2K	1	2.00241e-108
female-specific	SEC13	1	6.33922e-108
female-specific	DYSF	1	7.5717e-108
female-specific	TMEM41A	1	8.97571e-108
female-specific	APBB3	1	2.26792e-107
female-specific	SEC11A	1	2.82584e-107
female-specific	RHEBL1	1	1.00877e-106
female-specific	EAF2	1	2.01458e-105
female-specific	VPS28	1	2.73419e-104
female-specific	SLC25A33	1	9.29679e-104
female-specific	SEC11C	1	2.32039e-103
female-specific	MIR181A2HG	1	2.70728e-103
female-specific	PHF7	1	1.69743e-102
female-specific	PRDX5	1	2.05863e-102
female-specific	NUDT2	1	6.05249e-102
female-specific	HSPB11	1	7.87698e-102
female-specific	MYDGF	1	2.04572e-101
female-specific	PTGES2	1	2.96981e-101
female-specific	MCOLN1	1	3.20363e-101
female-specific	LIN7B	1	3.73e-101
female-specific	AFAP1L2	1	4.72799e-101
female-specific	FAM149A	1	5.38116e-100
female-specific	RAB11FIP1	1	1.86662e-99
female-specific	CCDC122	1	2.25683e-99
female-specific	TRAPPC4	1	2.3338e-99
female-specific	PGPEP1	1	2.4632e-99
female-specific	NCLN	1	1.29632e-98
female-specific	DDOST	1	2.86367e-96
female-specific	ZNF790	1	3.75979e-96
female-specific	TRIM26	1	6.46699e-96
female-specific	PGAP3	1	2.73114e-95
female-specific	C3orf18	1	4.53472e-95
female-specific	DCBLD1	1	1.31038e-94
female-specific	CCKBR	1	2.84973e-94
female-specific	RCN1	1	9.54595e-94
female-specific	GLT8D2	1	4.48774e-93
female-specific	ZNF140	1	6.30306e-93
female-specific	SLC16A2	1	2.50134e-92
female-specific	RPS26	1	5.29785e-91
female-specific	PDCD6	1	6.4662e-91
female-specific	SYCP2L	1	7.5823e-91
female-specific	CYB5R1	1	1.25006e-90
female-specific	CENPX	1	4.73772e-90
female-specific	ERCC2	1	5.02386e-90
female-specific	WDR54	1	5.17392e-90
female-specific	FP325318.1	1	1.10863e-89
female-specific	TRIM16	1	1.45089e-89
female-specific	AC008771.1	1	1.60488e-89
female-specific	P4HA2	1	7.47229e-89
female-specific	LIN28B-AS1	1	1.74869e-88
female-specific	PIGF	1	2.56041e-88
female-specific	DDIT3	1	2.68351e-88
female-specific	ZNHIT1	1	6.63998e-88
female-specific	RABL3	1	8.04092e-87
female-specific	CPSF4	1	3.37237e-86
female-specific	AC018816.1	1	6.03756e-86
female-specific	WDR91	1	1.6951e-83
female-specific	ACOT8	1	2.38143e-83
female-specific	ODC1	1	2.783e-83
female-specific	ADAT1	1	4.01778e-83
female-specific	POP7	1	7.83267e-82
female-specific	ZNF484	1	8.22078e-82
female-specific	MRPL15	1	1.40662e-81
female-specific	AP1S3	1	1.43235e-81
female-specific	DCTN1	1	4.16324e-81
female-specific	PMS2	1	4.32051e-81
female-specific	FBXL12	1	4.13694e-80
female-specific	RDH11	1	1.18119e-79
female-specific	KLHDC4	1	2.56927e-79
female-specific	CUL9	1	3.42127e-79
female-specific	LINC00884	1	3.82783e-79
female-specific	SDHAF3	1	6.16324e-79
female-specific	GUF1	1	1.82233e-78
female-specific	RAI2	1	1.35912e-77
female-specific	ATIC	1	2.21797e-77
female-specific	LINC00473	1	2.32946e-77
female-specific	C9orf41-AS1	1	4.9421e-77
female-specific	FABP3	1	1.55531e-76
female-specific	DRAIC	1	8.54396e-76
female-specific	ADCYAP1	1	1.1991e-75
female-specific	ZNF490	1	2.3221e-75
female-specific	CABYR	1	3.73992e-75
female-specific	ZNF2	1	2.74605e-74
female-specific	SAMM50	1	4.72386e-74
female-specific	TTF1	1	8.53912e-74
female-specific	AC107204.1	1	1.14814e-73
female-specific	UBTD2	1	5.13346e-73
female-specific	MARC1	1	2.6653e-72
female-specific	AP002991.1	1	7.50371e-72
female-specific	RIDA	1	9.91515e-71
female-specific	BAX	1	1.88633e-69
female-specific	CUTC	1	4.67711e-69
female-specific	HDDC3	1	1.75842e-68
female-specific	ALKBH3	1	1.83963e-68
female-specific	CCDC18	1	1.99442e-68
female-specific	GALT	1	4.34726e-68
female-specific	GLE1	1	5.14099e-68
female-specific	CCDC113	1	1.89337e-67
female-specific	ZNF839	1	2.27766e-67
female-specific	NFKBIL1	1	8.18682e-67
female-specific	FBLN5	1	1.24996e-66
female-specific	MBTPS2	1	2.4728e-66
female-specific	PNO1	1	4.96629e-66
female-specific	TVP23B	1	5.72829e-66
female-specific	AHRR	1	7.16659e-66
female-specific	EEF1B2	1	1.15639e-65
female-specific	CASP9	1	5.52292e-65
female-specific	SLC9A8	1	2.19778e-64
female-specific	CCNQ	1	9.61697e-64
female-specific	LMAN2	1	1.53777e-63
female-specific	UCN	1	2.91252e-63
female-specific	E2F5	1	1.98182e-62
female-specific	RPL24	1	1.98742e-62
female-specific	DNAH2	1	4.01763e-62
female-specific	RIOK1	1	8.67165e-62
female-specific	DMAC1	1	1.71873e-61
female-specific	TEX15	1	2.3484e-61
female-specific	SORD	1	2.89507e-61
female-specific	POLR3B	1	4.09548e-61
female-specific	AC012213.1	1	7.99656e-61
female-specific	ZNF34	1	1.2633e-60
female-specific	RAC3	1	1.41896e-60
female-specific	TIMM10	1	4.56771e-60
female-specific	ELAC2	1	6.23859e-60
female-specific	AL359504.2	1	7.93982e-60
female-specific	GRK6	1	1.13517e-59
female-specific	IKBKG	1	1.17732e-59
female-specific	EHBP1L1	1	5.61309e-59
female-specific	SPACA9	1	1.75399e-58
female-specific	TAF12	1	2.49625e-58
female-specific	AFAP1L1	1	2.79504e-58
female-specific	NDUFS8	1	5.67838e-58
female-specific	CCDC61	1	8.07215e-58
female-specific	ZBTB24	1	1.10055e-57
female-specific	THNSL1	1	1.34133e-57
female-specific	GAMT	1	1.87956e-57
female-specific	RPN1	1	1.30352e-56
female-specific	CCDC192	1	2.08547e-56
female-specific	MRPL2	1	2.1726e-56
female-specific	ASTE1	1	2.96949e-56
female-specific	FLNA	1	3.25285e-56
female-specific	ARMCX5	1	3.59574e-56
female-specific	TMEM147	1	1.31273e-55
female-specific	DUSP11	1	2.58132e-55
female-specific	FANCI	1	2.77679e-55
female-specific	MAS1	1	5.93773e-55
female-specific	PANX1	1	9.3127e-55
female-specific	COQ6	1	9.35155e-55
female-specific	DDN-AS1	1	9.62834e-55
female-specific	TCEANC2	1	2.24977e-54
female-specific	UVSSA	1	2.40765e-54
female-specific	NUBP2	1	6.46968e-54
female-specific	PRAF2	1	3.36331e-53
female-specific	AL357054.2	1	3.39829e-53
female-specific	ASL	1	3.68742e-53
female-specific	AL135925.1	1	4.14019e-53
female-specific	BLVRA	1	5.74174e-53
female-specific	JAK3	1	7.50484e-53
female-specific	WDR89	1	1.11174e-52
female-specific	TMEM138	1	6.47547e-52
female-specific	ZNF622	1	1.12686e-51
female-specific	ZNF610	1	1.23045e-51
female-specific	C2orf74	1	2.95288e-51
female-specific	COX7A1	1	3.02432e-51
female-specific	CTH	1	5.56439e-51
female-specific	AL121944.1	1	6.10619e-51
female-specific	AL050341.2	1	7.17962e-51
female-specific	PCYT2	1	8.61756e-51
female-specific	PPIH	1	1.0725e-50
female-specific	UPP1	1	1.79094e-50
female-specific	EFL1	1	2.85137e-50
female-specific	UQCRQ	1	2.89185e-50
female-specific	SNHG21	1	4.29849e-50
female-specific	WDR45	1	4.78814e-49
female-specific	FRY-AS1	1	1.04898e-48
female-specific	PPP5D1	1	1.62539e-48
female-specific	TEX29	1	2.50159e-48
female-specific	AC005899.8	1	3.57856e-48
female-specific	SLC39A7	1	3.93081e-48
female-specific	WTIP	1	6.52275e-48
female-specific	TSR3	1	6.52994e-48
female-specific	PSKH1	1	7.08111e-48
female-specific	CTU1	1	9.46546e-48
female-specific	NFKBID	1	9.64226e-48
female-specific	MDH1B	1	1.58851e-47
female-specific	HLA-DQB1	1	2.15049e-47
female-specific	AC091045.1	1	3.41307e-47
female-specific	PROSER3	1	4.51044e-47
female-specific	AP002852.1	1	3.19274e-46
female-specific	NUP35	1	3.77706e-46
female-specific	EDEM2	1	4.76292e-46
female-specific	PTP4A2	1	3.58459e-45
female-specific	MRPL54	1	3.87764e-45
female-specific	DGAT2	1	1.23536e-44
female-specific	FBXO4	1	1.62287e-44
female-specific	HDHD5-AS1	1	1.62646e-44
female-specific	SUGCT	1	1.66978e-44
female-specific	MIR762HG	1	2.75868e-44
female-specific	TNFRSF14	1	3.30984e-44
female-specific	HMGCL	1	3.80767e-44
female-specific	AC023906.3	1	6.28977e-44
female-specific	HAR1A	1	9.07034e-44
female-specific	TMEM220-AS1	1	2.9923e-43
female-specific	WDR4	1	4.14605e-43
female-specific	AC099778.1	1	4.57105e-43
female-specific	COL6A6	1	5.06031e-43
female-specific	STK16	1	7.09902e-43
female-specific	GLIDR	1	1.08988e-42
female-specific	ATP13A4	1	1.36747e-42
female-specific	AL022323.1	1	2.24453e-42
female-specific	KLHL11	1	2.85714e-42
female-specific	AL035409.1	1	3.04562e-42
female-specific	ZSCAN32	1	4.4192e-42
female-specific	ENTPD3-AS1	1	4.51232e-42
female-specific	PUS3	1	4.64654e-42
female-specific	AC016716.2	1	6.30536e-42
female-specific	LINC00957	1	7.81214e-42
female-specific	FAM47E-STBD1	1	8.2073e-42
female-specific	VPS25	1	8.62336e-42
female-specific	EGFL7	1	1.40664e-41
female-specific	TMEM126A	1	1.53214e-41
female-specific	AC074044.1	1	1.58855e-41
female-specific	NDUFA4L2	1	1.85644e-41
female-specific	GCNT4	1	2.82014e-41
female-specific	CHCHD5	1	4.75951e-41
female-specific	SNAPC1	1	1.50709e-40
female-specific	MAGT1	1	1.81396e-40
female-specific	AP002495.2	1	2.02716e-40
female-specific	COL4A1	1	2.25298e-40
female-specific	SLFNL1	1	5.64438e-40
female-specific	AC009264.1	1	5.64478e-40
female-specific	ATP6V0E2-AS1	1	1.0353e-39
female-specific	CCDC22	1	1.23202e-39
female-specific	ZNF367	1	1.89776e-39
female-specific	NLRC4	1	8.97067e-39
female-specific	AC008438.1	1	2.09635e-38
female-specific	AC025034.1	1	2.83969e-38
female-specific	CCDC124	1	5.09962e-38
female-specific	FAM50B	1	6.60441e-38
female-specific	AL162431.2	1	9.7422e-38
female-specific	IDNK	1	1.7796e-37
female-specific	LPXN	1	2.20532e-37
female-specific	GTF2E1	1	5.85656e-37
female-specific	ZNF593	1	7.31569e-37
female-specific	ZNF582-AS1	1	1.10612e-36
female-specific	AC107068.1	1	1.61195e-36
female-specific	CNBD2	1	2.85561e-36
female-specific	PYY	1	3.23914e-36
female-specific	AC024601.1	1	3.72958e-36
female-specific	ACTR8	1	5.13032e-36
female-specific	CCDC13	1	1.12799e-35
female-specific	ADPRHL2	1	1.32456e-35
female-specific	AC010735.2	1	1.6371e-35
female-specific	FBXW9	1	1.74095e-35
female-specific	AC011472.1	1	1.86087e-35
female-specific	POLM	1	2.29667e-35
female-specific	COA4	1	2.84685e-35
female-specific	NOD1	1	5.47466e-35
female-specific	TMBIM1	1	6.15566e-35
female-specific	AP000842.2	1	7.65936e-35
female-specific	NPY5R	1	8.71621e-35
female-specific	STAT1	1	1.09053e-34
female-specific	GML	1	1.19305e-34
female-specific	MRPL28	1	1.69332e-34
female-specific	CCR10	1	2.70876e-34
female-specific	AL357054.3	1	3.92955e-34
female-specific	SLC1A6	1	4.70232e-34
female-specific	C15orf53	1	6.83789e-34
female-specific	ZNF813	1	7.70211e-34
female-specific	AL356020.1	1	1.10569e-33
female-specific	DPH2	1	1.1099e-33
female-specific	SPAG8	1	1.43928e-33
female-specific	OR2T6	1	1.49902e-33
female-specific	STAC3	1	2.10744e-33
female-specific	ENTPD7	1	2.20988e-33
female-specific	ATG4A	1	2.96873e-33
female-specific	MIF4GD	1	3.50123e-33
female-specific	AC231981.1	1	4.45947e-33
female-specific	AC099066.2	1	4.6111e-33
female-specific	HIST3H2BB	1	5.39569e-33
female-specific	MRPL24	1	6.65044e-33
female-specific	LINC00839	1	8.77614e-33
female-specific	AC105942.1	1	2.16051e-32
female-specific	ZNF671	1	2.49264e-32
female-specific	TMEM182	1	2.92888e-32
female-specific	COPS5	1	4.40414e-32
female-specific	AC016205.1	1	5.00238e-32
female-specific	TBL3	1	9.51897e-32
female-specific	C19orf24	1	1.2634e-31
female-specific	AC008764.8	1	1.42471e-31
female-specific	ZNF354C	1	1.48824e-31
female-specific	CDKN3	1	1.81502e-31
female-specific	SDR16C5	1	5.52853e-31
female-specific	KMO	1	9.16418e-31
female-specific	ANXA1	1	9.69574e-31
female-specific	AL138760.1	1	2.1083e-30
female-specific	NPFFR2	1	2.1715e-30
female-specific	PHPT1	1	2.4585e-30
female-specific	BNIP1	1	5.18097e-30
female-specific	CLSPN	1	5.29992e-30
female-specific	TRMO	1	5.76979e-30
female-specific	AC079630.1	1	7.15646e-30
female-specific	TEX41	1	9.77884e-30
female-specific	CYB561A3	1	1.02677e-29
female-specific	AC008581.2	1	1.26442e-29
female-specific	MYBL1	1	1.4207e-29
female-specific	MSC-AS1	1	1.83694e-29
female-specific	STK17A	1	2.35544e-29
female-specific	HMBS	1	5.4724e-29
female-specific	ABRAXAS1	1	8.8269e-29
female-specific	RINL	1	9.15598e-29
female-specific	STIL	1	1.0628e-28
female-specific	ZNF124	1	1.21191e-28
female-specific	TPGS1	1	1.61636e-28
female-specific	A2ML1	1	1.67442e-28
female-specific	ARHGAP9	1	3.92017e-28
female-specific	AL132780.1	1	4.77552e-28
female-specific	MSLNL	1	6.26406e-28
female-specific	ZFPL1	1	9.60302e-28
female-specific	SLCO5A1	1	9.76858e-28
female-specific	ZNF418	1	1.25796e-27
female-specific	AC013546.1	1	1.48638e-27
female-specific	COL9A3	1	1.58033e-27
female-specific	PTPRD-AS2	1	1.69558e-27
female-specific	AL034417.2	1	1.90166e-27
female-specific	LINC02427	1	3.73616e-27
female-specific	AC139491.1	1	5.52982e-27
female-specific	AC011479.1	1	8.20115e-27
female-specific	C11orf71	1	1.12416e-26
female-specific	AC007216.2	1	1.45379e-26
female-specific	AL136307.1	1	1.5532e-26
female-specific	SHD	1	2.37015e-26
female-specific	AL357079.1	1	2.5258e-26
female-specific	NOC4L	1	3.53673e-26
female-specific	LINC00222	1	3.86879e-26
female-specific	BX890604.1	1	4.44931e-26
female-specific	AC084357.2	1	6.64899e-26
female-specific	AC018358.1	1	7.13476e-26
female-specific	AL096855.1	1	9.22652e-26
female-specific	FKBP2	1	9.56795e-26
female-specific	TMEM99	1	9.63676e-26
female-specific	AC098582.1	1	1.20993e-25
female-specific	AC004054.1	1	2.58102e-25
female-specific	ZNF649	1	2.61284e-25
female-specific	AC110079.2	1	2.99856e-25
female-specific	ITGB5	1	3.0156e-25
female-specific	CYS1	1	5.25233e-25
female-specific	SURF2	1	7.34325e-25
female-specific	AC100793.3	1	7.42463e-25
female-specific	LINC01586	1	1.33361e-24
female-specific	SUCLA2-AS1	1	1.40675e-24
female-specific	COQ5	1	2.96672e-24
female-specific	CRNDE	1	3.5892e-24
female-specific	CRTC3-AS1	1	4.25829e-24
female-specific	CD3EAP	1	4.39333e-24
female-specific	C12orf66	1	5.87378e-24
female-specific	ADGRG2	1	8.18546e-24
female-specific	AC012360.3	1	8.35314e-24
female-specific	ANAPC2	1	1.27481e-23
female-specific	AC011498.1	1	1.30034e-23
female-specific	AC048382.5	1	1.40665e-23
female-specific	NR2C2AP	1	1.65742e-23
female-specific	PITPNA-AS1	1	2.28878e-23
female-specific	CCER2	1	2.55407e-23
female-specific	ZKSCAN7	1	2.64856e-23
female-specific	AC010307.2	1	2.79026e-23
female-specific	NOP16	1	2.91346e-23
female-specific	ATF5	1	3.31441e-23
female-specific	AL390778.1	1	3.772e-23
female-specific	AMIGO2	1	4.34479e-23
female-specific	NOP14-AS1	1	5.97881e-23
female-specific	HIGD1C	1	1.02563e-22
female-specific	LGI2	1	1.38586e-22
female-specific	RTL9	1	2.74257e-22
female-specific	SLC52A2	1	3.06868e-22
female-specific	LINC00866	1	4.30122e-22
female-specific	SEC14L6	1	5.17386e-22
female-specific	CIB1	1	8.40273e-22
female-specific	CD200R1	1	8.89455e-22
female-specific	CRYZ	1	1.27362e-21
female-specific	AC010522.1	1	1.5108e-21
female-specific	PAPPA	1	1.66533e-21
female-specific	CA3	1	1.66847e-21
female-specific	LINC01534	1	1.828e-21
female-specific	GYG2	1	3.9078e-21
female-specific	AL158151.4	1	3.9159e-21
female-specific	SLC35G1	1	3.94068e-21
female-specific	RASSF7	1	5.30293e-21
female-specific	DNAH8	1	6.22992e-21
female-specific	CTSO	1	9.29391e-21
female-specific	PARPBP	1	1.01931e-20
female-specific	AC137810.1	1	1.22503e-20
female-specific	AP003498.1	1	1.38632e-20
female-specific	AC007743.1	1	1.58781e-20
female-specific	TAS2R1	1	2.36046e-20
female-specific	AC104699.1	1	2.45982e-20
female-specific	AC026471.1	1	3.6452e-20
female-specific	BOLA1	1	4.49129e-20
female-specific	ENTPD1	1	4.49344e-20
female-specific	GRIN3A	1	7.07452e-20
female-specific	AC020718.1	1	1.11875e-19
female-specific	PXN-AS1	1	1.13758e-19
female-specific	AP000866.1	1	1.8359e-19
female-specific	AP003392.4	1	1.95161e-19
female-specific	ADAM29	1	6.58456e-19
female-specific	MPZL3	1	8.43075e-19
female-specific	RPP40	1	1.11122e-18
female-specific	AL512625.1	1	1.11959e-18
female-specific	NDUFC2-KCTD14	1	1.4903e-18
female-specific	AC005786.3	1	1.82667e-18
female-specific	SLC9A2	1	1.95513e-18
female-specific	AC244090.1	1	2.02803e-18
female-specific	DDX60L	1	2.22094e-18
female-specific	FO393418.1	1	2.47554e-18
female-specific	GUCA1B	1	2.6978e-18
female-specific	ZSCAN22	1	3.22462e-18
female-specific	AC020661.2	1	4.28912e-18
female-specific	CIITA	1	4.87805e-18
female-specific	AC079834.2	1	6.3999e-18
female-specific	NRAV	1	7.27439e-18
female-specific	EGLN3	1	8.47693e-18
female-specific	UPK1B	1	1.0179e-17
female-specific	C2orf40	1	1.54122e-17
female-specific	UNC13D	1	1.69839e-17
female-specific	CNKSR1	1	3.05164e-17
female-specific	AC116903.2	1	3.34178e-17
female-specific	AC079807.1	1	3.38877e-17
female-specific	LY6D	1	3.54773e-17
female-specific	AC079790.1	1	3.73064e-17
female-specific	KCNIP2-AS1	1	3.82061e-17
female-specific	CEP72	1	5.59069e-17
female-specific	AC025265.1	1	8.18735e-17
female-specific	XRCC3	1	8.53979e-17
female-specific	MRVI1	1	1.16888e-16
female-specific	LINC00865	1	1.31668e-16
female-specific	LINC00847	1	2.23318e-16
female-specific	FBXO15	1	2.64483e-16
female-specific	TMIE	1	2.9256e-16
female-specific	C5orf63	1	3.35332e-16
female-specific	IGF2BP3	1	3.36481e-16
female-specific	IBA57	1	3.58444e-16
female-specific	ACTL6A	1	3.70263e-16
female-specific	ZCCHC12	1	3.72749e-16
female-specific	FAM53A	1	4.52118e-16
female-specific	AC073389.2	1	5.0764e-16
female-specific	AL133453.1	1	5.95897e-16
female-specific	AC008871.1	1	6.10762e-16
female-specific	AL034399.2	1	6.12591e-16
female-specific	HEXIM2	1	6.7083e-16
female-specific	RIN2	1	7.13148e-16
female-specific	CDC42EP5	1	7.40197e-16
female-specific	TMEM9B-AS1	1	8.56757e-16
female-specific	ZNHIT2	1	9.84227e-16
female-specific	SLC25A15	1	1.00719e-15
female-specific	CDCA5	1	1.08419e-15
female-specific	AL136115.2	1	1.11381e-15
female-specific	NUDT22	1	1.49288e-15
female-specific	TMPRSS5	1	1.61449e-15
female-specific	TAF7L	1	1.70264e-15
female-specific	RNASEL	1	1.90646e-15
female-specific	ACER1	1	1.9494e-15
female-specific	AL662884.4	1	2.00968e-15
female-specific	NUDT4B	1	2.06405e-15
female-specific	MAD2L2	1	2.06756e-15
female-specific	VIT	1	2.07308e-15
female-specific	LINC00629	1	2.16143e-15
female-specific	LYVE1	1	2.25645e-15
female-specific	FOXM1	1	2.37607e-15
female-specific	AC008966.1	1	2.60637e-15
female-specific	AC034102.5	1	2.96985e-15
female-specific	AC069503.1	1	3.00885e-15
female-specific	ZNF385C	1	3.22743e-15
female-specific	RBM47	1	3.74553e-15
female-specific	LINC01947	1	3.96236e-15
female-specific	AC009163.1	1	4.72189e-15
female-specific	PCDH12	1	6.61525e-15
female-specific	SCARF2	1	7.28175e-15
female-specific	C19orf57	1	7.3646e-15
female-specific	ADAM28	1	9.16438e-15
female-specific	AL445584.2	1	9.53672e-15
female-specific	AC092343.1	1	9.94741e-15
female-specific	CFAP100	1	1.25526e-14
female-specific	BNC2	1	1.36749e-14
female-specific	SPSB1	1	1.62679e-14
female-specific	ZNF674-AS1	1	1.93844e-14
female-specific	AC019077.1	1	2.05887e-14
female-specific	SWSAP1	1	2.58105e-14
female-specific	PARS2	1	2.60486e-14
female-specific	OIP5	1	3.04184e-14
female-specific	ALKBH2	1	3.42859e-14
female-specific	STK32A	1	3.54281e-14
female-specific	CES3	1	3.78757e-14
female-specific	GUCA1C	1	4.83264e-14
female-specific	FDXR	1	5.21171e-14
female-specific	AC090403.1	1	6.69377e-14
female-specific	EPS8	1	6.89223e-14
female-specific	S100A13	1	7.48383e-14
female-specific	MANEA-DT	1	9.0766e-14
female-specific	AC026347.1	1	1.45672e-13
female-specific	AC008537.4	1	2.25806e-13
female-specific	GALK1	1	2.39446e-13
female-specific	EYA2	1	2.49969e-13
female-specific	RCAN3	1	2.56868e-13
female-specific	TIGD3	1	2.59705e-13
female-specific	CHRNA6	1	2.76682e-13
female-specific	SLC47A2	1	2.99218e-13
female-specific	UPK2	1	3.69951e-13
female-specific	AC105411.1	1	4.12724e-13
female-specific	AC092803.2	1	4.21668e-13
female-specific	EHD2	1	4.84841e-13
female-specific	AC087241.3	1	4.91512e-13
female-specific	AL354861.2	1	5.44816e-13
female-specific	VAX2	1	5.84527e-13
female-specific	LINC01607	1	6.00638e-13
female-specific	AC009053.2	1	6.33116e-13
female-specific	LINC02484	1	7.98076e-13
female-specific	COLCA1	1	8.14078e-13
female-specific	LEMD1	1	8.47251e-13
female-specific	AP002433.1	1	9.52075e-13
female-specific	AP003181.1	1	1.1317e-12
female-specific	AC245140.2	1	1.1337e-12
female-specific	AL049780.2	1	1.19861e-12
female-specific	OSMR	1	1.2196e-12
female-specific	MSRB1	1	1.60498e-12
female-specific	FAM81B	1	1.80437e-12
female-specific	AC002467.1	1	2.06166e-12
female-specific	FABP6	1	2.20095e-12
female-specific	DIO1	1	2.49793e-12
female-specific	ZNF696	1	3.38504e-12
female-specific	NPHP3-AS1	1	4.06184e-12
female-specific	AC051619.4	1	4.76347e-12
female-specific	AIFM2	1	5.89907e-12
female-specific	ALG1L2	1	6.21706e-12
female-specific	BRDT	1	7.07954e-12
female-specific	NAGA	1	9.74631e-12
female-specific	AC022400.6	1	9.80668e-12
female-specific	AL033528.2	1	9.8137e-12
female-specific	CDC6	1	9.91136e-12
female-specific	USP3-AS1	1	1.07772e-11
female-specific	AC099520.1	1	1.12325e-11
female-specific	CCDC60	1	1.20113e-11
female-specific	HSBP1L1	1	1.6279e-11
female-specific	TAS1R1	1	1.80656e-11
female-specific	BCDIN3D-AS1	1	2.14773e-11
female-specific	VWA5A	1	2.18163e-11
female-specific	CYP51A1-AS1	1	2.23311e-11
female-specific	HLA-B	1	2.35279e-11
female-specific	AC079313.2	1	2.49946e-11
female-specific	AL589765.7	1	2.54678e-11
female-specific	AC090502.1	1	2.93822e-11
female-specific	AL133372.3	1	3.07154e-11
female-specific	DNAH12	1	3.2002e-11
female-specific	AL356805.1	1	3.45701e-11
female-specific	AC022113.1	1	3.72584e-11
female-specific	F5	1	3.74229e-11
female-specific	ANO7	1	3.96549e-11
female-specific	CHKB-DT	1	3.99825e-11
female-specific	AC132192.1	1	4.02732e-11
female-specific	HCG20	1	4.6356e-11
female-specific	FERMT3	1	4.74441e-11
female-specific	AL121992.1	1	4.75709e-11
female-specific	ACOT1	1	4.76856e-11
female-specific	IGFL2-AS1	1	4.88987e-11
female-specific	FBP1	1	4.98253e-11
female-specific	C1orf74	1	5.8641e-11
female-specific	AL121983.2	1	5.96247e-11
female-specific	AC098484.3	1	6.10365e-11
female-specific	LINC01273	1	6.13893e-11
female-specific	C16orf86	1	6.3198e-11
female-specific	TEN1	1	6.52049e-11
female-specific	IL27	1	8.6648e-11
female-specific	LINC01170	1	9.94585e-11
female-specific	OR3A3	1	1.01767e-10
female-specific	NDUFA3	1	1.1331e-10
female-specific	AC067750.1	1	1.14418e-10
female-specific	PIGW	1	1.42006e-10
female-specific	AL133353.1	1	1.50477e-10
female-specific	AC011466.1	1	1.58988e-10
female-specific	AC023908.3	1	1.59354e-10
female-specific	ZNF619	1	2.02026e-10
female-specific	USP46-AS1	1	2.15633e-10
female-specific	TEX101	1	2.64724e-10
female-specific	AL137077.2	1	3.17459e-10
female-specific	AC108449.1	1	3.21938e-10
female-specific	AC044810.3	1	3.56375e-10
female-specific	FBXW10	1	3.87759e-10
female-specific	AC093019.2	1	4.01498e-10
female-specific	MEP1B	1	4.33862e-10
female-specific	ATP10B	1	4.49556e-10
female-specific	AC099329.1	1	5.15823e-10
female-specific	AC010173.1	1	7.28191e-10
female-specific	AURKA	1	7.82934e-10
female-specific	AL049795.1	1	9.4288e-10
female-specific	AC020928.2	1	9.8652e-10
female-specific	AC004949.1	1	1.04086e-09
female-specific	PRR5L	1	1.05561e-09
female-specific	ZNF157	1	1.36294e-09
female-specific	AP003170.3	1	1.62349e-09
female-specific	GRAMD2A	1	2.49683e-09
female-specific	SPNS3	1	2.60648e-09
female-specific	TOLLIP-AS1	1	2.81481e-09
female-specific	MELK	1	2.81933e-09
female-specific	LINC01141	1	2.95973e-09
female-specific	GPC4	1	3.38008e-09
female-specific	THSD8	1	3.78919e-09
female-specific	AC007114.1	1	3.85813e-09
female-specific	AC093305.1	1	4.52825e-09
female-specific	SAXO1	1	5.50995e-09
female-specific	PLPP4	1	5.75998e-09
female-specific	LIPC	1	5.8894e-09
female-specific	MIR1-1HG-AS1	1	6.47853e-09
female-specific	FP325330.3	1	8.89019e-09
female-specific	AC000403.1	1	1.12462e-08
female-specific	AC091534.1	1	1.13072e-08
female-specific	AC108058.1	1	1.14506e-08
female-specific	OR2M2	1	1.16295e-08
female-specific	C6orf52	1	1.19572e-08
female-specific	TP53TG1	1	1.2246e-08
female-specific	AL132709.1	1	1.24068e-08
female-specific	HSPB9	1	1.24413e-08
female-specific	MED18	1	1.3074e-08
female-specific	SLC5A10	1	1.48072e-08
female-specific	FAM83A	1	1.53538e-08
female-specific	AC018653.3	1	1.81898e-08
female-specific	HCG18	1	2.29113e-08
female-specific	INAFM1	1	2.35796e-08
female-specific	TMEM246-AS1	1	2.70951e-08
female-specific	AC002310.2	1	2.77888e-08
female-specific	TMC5	1	3.04205e-08
female-specific	AC138304.1	1	3.62757e-08
female-specific	FSCN3	1	3.9184e-08
female-specific	AC012507.2	1	4.10793e-08
female-specific	AC009021.1	1	4.21494e-08
female-specific	TPRG1	1	4.46474e-08
female-specific	IQCC	1	4.55715e-08
female-specific	DARS2	1	4.58515e-08
female-specific	AL158090.1	1	4.63978e-08
female-specific	AL049812.2	1	4.72789e-08
female-specific	LINC00472	1	4.8795e-08
female-specific	AP005329.2	1	6.22571e-08
female-specific	AL512791.1	1	6.32155e-08
female-specific	AC079061.1	1	6.55437e-08
female-specific	ZNF585B	1	6.61344e-08
female-specific	UBE2R2-AS1	1	6.69721e-08
female-specific	PLN	1	6.92158e-08
female-specific	AC009318.3	1	6.93028e-08
female-specific	SH2D6	1	7.21382e-08
female-specific	CCDC163	1	7.52514e-08
female-specific	FXYD6-FXYD2	1	8.06079e-08
female-specific	PHYHD1	1	8.39104e-08
female-specific	AL022322.1	1	8.95981e-08
female-specific	MT-ND6	1	9.42522e-08
female-specific	AC073333.1	1	9.79666e-08
female-specific	LARS2-AS1	1	1.14069e-07
female-specific	BEND3	1	1.14778e-07
female-specific	IRGQ	1	1.15986e-07
female-specific	STAB1	1	1.16344e-07
female-specific	PPP1R3A	1	1.17933e-07
female-specific	AC008728.1	1	1.328e-07
female-specific	AP001160.1	1	1.40631e-07
female-specific	AC018752.1	1	1.576e-07
female-specific	AC025470.2	1	1.63618e-07
female-specific	ANGPT1	1	1.94331e-07
female-specific	AC073569.2	1	1.96458e-07
female-specific	RRAD	1	1.97671e-07
female-specific	LINC01185	1	1.98877e-07
female-specific	C17orf107	1	2.05725e-07
female-specific	AL121672.2	1	2.24817e-07
female-specific	HIPK1-AS1	1	2.60977e-07
female-specific	AC012087.1	1	2.6754e-07
female-specific	AC117465.1	1	2.76886e-07
female-specific	ADORA2A-AS1	1	3.13074e-07
female-specific	MYCNOS	1	3.18579e-07
female-specific	AP001267.2	1	3.20492e-07
female-specific	AC137630.1	1	3.21243e-07
female-specific	MPV17L2	1	3.26434e-07
female-specific	AL033527.5	1	3.80513e-07
female-specific	AC073111.3	1	4.13096e-07
female-specific	CACNA1F	1	4.27535e-07
female-specific	GSDMA	1	4.45468e-07
female-specific	SOWAHB	1	4.66041e-07
female-specific	TRIP13	1	4.71429e-07
female-specific	ASF1B	1	4.88423e-07
female-specific	AC021127.1	1	4.91806e-07
female-specific	AC012640.2	1	4.94849e-07
female-specific	AL121583.1	1	5.1035e-07
female-specific	AC010273.1	1	5.24785e-07
female-specific	MAP3K19	1	6.34076e-07
female-specific	CADM3-AS1	1	6.55251e-07
female-specific	LDHD	1	6.74132e-07
female-specific	AC005304.1	1	7.27724e-07
female-specific	RDH10-AS1	1	7.3544e-07
female-specific	LINC01847	1	7.49085e-07
female-specific	AC068189.1	1	8.00705e-07
female-specific	SCN9A	1	8.08575e-07
female-specific	NDUFB2-AS1	1	8.38876e-07
female-specific	SPATA3	1	9.50284e-07
female-specific	DQX1	1	9.9291e-07
female-specific	BCL2L15	1	1.01147e-06
female-specific	MYO5B	1	1.05196e-06
female-specific	AC139769.2	1	1.07913e-06
female-specific	GCNT2	1	1.08722e-06
female-specific	LINC01818	1	1.08734e-06
female-specific	THBS4	1	1.11904e-06
female-specific	LINC01840	1	1.18837e-06
female-specific	AC138956.1	1	1.30041e-06
female-specific	AC002310.1	1	1.38845e-06
female-specific	AC008662.1	1	1.48534e-06
female-specific	CDC14A	1	1.79253e-06
female-specific	AL139220.2	1	1.99935e-06
female-specific	IL18BP	1	2.14374e-06
female-specific	AC096711.3	1	2.17408e-06
female-specific	TMEM45B	1	2.22528e-06
female-specific	AL358154.1	1	2.32298e-06
female-specific	CXorf40A	1	2.37471e-06
female-specific	Z96074.1	1	2.55191e-06
female-specific	PCCA-AS1	1	2.75416e-06
female-specific	DDX28	1	3.0042e-06
female-specific	BYSL	1	3.03489e-06
female-specific	PLPPR1	1	3.08192e-06
female-specific	AL450306.1	1	3.09053e-06
female-specific	LSR	1	3.10461e-06
female-specific	NLRP12	1	3.16666e-06
female-specific	AL512506.3	1	3.52619e-06
female-specific	CP	1	3.66876e-06
female-specific	CES5A	1	3.73445e-06
female-specific	LINC01492	1	3.87371e-06
female-specific	AC137834.1	1	4.02696e-06
female-specific	TRADD	1	4.04732e-06
female-specific	SH2D4A	1	4.04936e-06
female-specific	AP000721.1	1	4.35158e-06
female-specific	TMC3	1	4.68856e-06
female-specific	MPZ	1	5.00514e-06
female-specific	AC008738.2	1	5.92623e-06
female-specific	HSH2D	1	6.03265e-06
female-specific	AC026471.2	1	6.19454e-06
female-specific	FAH	1	7.31583e-06
female-specific	ADGRE2	1	8.52716e-06
female-specific	HYAL3	1	9.03697e-06
female-specific	HTR2C	1	9.99695e-06
female-specific	AC100771.2	1	1.05497e-05
female-specific	AL137802.2	1	1.06661e-05
female-specific	TM4SF1-AS1	1	1.22662e-05
female-specific	PCSK5	1	1.25137e-05
female-specific	C16orf71	1	1.31023e-05
female-specific	OR2H2	1	1.34388e-05
female-specific	AC078909.2	1	1.34815e-05
female-specific	AFDN-DT	1	1.5973e-05
female-specific	AC099062.1	1	1.75835e-05
female-specific	SKOR1	1	1.8033e-05
female-specific	HPN-AS1	1	1.92537e-05
female-specific	LINC02265	1	1.99484e-05
female-specific	ATP4A	1	2.44094e-05
female-specific	CMTM2	1	2.55314e-05
female-specific	ERCC6L	1	2.61238e-05
female-specific	AC100830.1	1	2.79134e-05
female-specific	AC046158.1	1	2.84976e-05
female-specific	WFDC3	1	2.92001e-05
female-specific	EXTL3-AS1	1	3.45602e-05
female-specific	AL355297.3	1	3.50748e-05
female-specific	CBLC	1	3.72675e-05
female-specific	GLI2	1	3.89105e-05
female-specific	RASGEF1C	1	3.9682e-05
female-specific	AC092123.1	1	4.07989e-05
female-specific	AC002472.1	1	4.25574e-05
female-specific	AC006333.2	1	4.6713e-05
female-specific	AL354872.2	1	4.82964e-05
female-specific	MIRLET7DHG	1	5.44106e-05
female-specific	AC013403.2	1	5.93165e-05
female-specific	CACNA1C-AS2	1	6.36066e-05
female-specific	AC108159.1	1	6.44167e-05
female-specific	EDC4	1	6.6647e-05
female-specific	CHST7	1	6.74575e-05
female-specific	TMEM255B	1	7.13237e-05
female-specific	SLC49A3	1	7.67648e-05
female-specific	AC007221.2	1	0.000103375
female-specific	AL357673.1	1	0.000103657
female-specific	CTDSP1	1	0.000123213
female-specific	MYORG	1	0.000123269
female-specific	TMEM212-AS1	1	0.000124092
female-specific	IL4R	1	0.000129449
female-specific	UTS2B	1	0.000130969
female-specific	CNR2	1	0.000136196
female-specific	AANAT	1	0.000137706
female-specific	AC129492.4	1	0.0001658
female-specific	ACKR4	1	0.000166775
female-specific	AL133367.1	1	0.000173274
female-specific	AC103740.1	1	0.000215448
female-specific	NEMP2	1	0.000258952
female-specific	PSTPIP2	1	0.000271206
female-specific	AC010320.4	1	0.000287762
female-specific	F10	1	0.000312226
female-specific	CLDN10-AS1	1	0.000368681
female-specific	AC104506.1	1	0.000378096
female-specific	IL1R1	1	0.0003843
female-specific	ITGA4	1	0.000397824
female-specific	AC011124.1	1	0.000401285
female-specific	SMCO1	1	0.000408204
female-specific	CHRNB3	1	0.000461151
female-specific	HCLS1	1	0.000515402
female-specific	AP003392.6	1	0.000522594
female-specific	MIP	1	0.000540535
female-specific	IQGAP3	1	0.000555701
female-specific	PLA2G4E	1	0.000560107
female-specific	PTAFR	1	0.000583639
female-specific	AC069029.1	1	0.000584213
female-specific	AC002310.5	1	0.000599248
female-specific	AP000442.2	1	0.000615545
female-specific	AC092620.1	1	0.000626257
female-specific	ISM2	1	0.000632591
female-specific	ZNF536	1	0.000652138
female-specific	UMODL1	1	0.000696985
female-specific	AL137026.1	1	0.000710898
female-specific	FAM167A	1	0.000755761
female-specific	PAX5	1	0.00075602
female-specific	EIF6	1	0.000770305
female-specific	AC010501.1	1	0.000806994
female-specific	GMNC	1	0.000872887
female-specific	AC004846.2	1	0.000930261
female-specific	AC008752.1	1	0.000945462
female-specific	ACOT12	1	0.00100657
female-specific	EBF1	1	0.0010231
female-specific	CYBRD1	1	0.00103106
female-specific	AC026412.3	1	0.00105702
female-specific	AC093827.5	1	0.00107028
female-specific	VWA8-AS1	1	0.00112782
female-specific	AC007292.1	1	0.00119299
female-specific	AL136018.1	1	0.00128844
female-specific	DENND1C	1	0.00148251
female-specific	TMCC3	1	0.00157634
female-specific	TEX52	1	0.00161077
female-specific	APBB1IP	1	0.00163123
female-specific	DOCK1	1	0.00163757
female-specific	SHOX	1	0.00167638
female-specific	LAMB3	1	0.00172634
female-specific	AL133372.2	1	0.00181395
female-specific	AL732314.6	1	0.00185061
female-specific	A3GALT2	1	0.00187395
female-specific	ADGRE1	1	0.00202849
female-specific	NID1	1	0.00207543
female-specific	TCIM	1	0.0021219
female-specific	LINC01219	1	0.00224027
female-specific	NLRP5	1	0.00224494
female-specific	AC005363.2	1	0.00238069
female-specific	LINC01238-1	1	0.00240237
female-specific	RASAL2-AS1	1	0.00243619
female-specific	LINC01918	1	0.00326498
female-specific	DYRK4	1	0.00329571
female-specific	MUC4	1	0.00329908
female-specific	AP000695.2	1	0.0034151
female-specific	PXT1	1	0.00348511
female-specific	BRWD1-AS1	1	0.00352888
female-specific	LINC02082	1	0.00408898
female-specific	TNNT1	1	0.00426127
female-specific	AC004485.1	1	0.00441552
female-specific	KCNK7	1	0.00447901
female-specific	NOTUM	1	0.00449715
female-specific	AC024022.1	1	0.00534844
female-specific	TTC39A-AS1	1	0.00553825
female-specific	S1PR3	1	0.00566216
female-specific	AC137579.1	1	0.00618489
female-specific	AL162377.1	1	0.00657094
female-specific	CR936218.2	1	0.00690911
female-specific	AF121898.1	1	0.00701816
female-specific	PRX	1	0.00780826
female-specific	MYOZ3	1	0.00814972
female-specific	LINC01111	1	0.00828185
female-specific	AC007923.4	1	0.00984079
female-specific	CHRFAM7A	1	0.00993448
female-specific	PSMC3IP	1	0.0106634
female-specific	PPP1R1C	1	0.0111855
female-specific	CCDC183-AS1	1	0.0116801
female-specific	AP001178.3	1	0.0121945
female-specific	AL805961.2	1	0.0123715
female-specific	AL353708.2	1	0.0125888
female-specific	TMEM114	1	0.0142369
female-specific	AC007991.3	1	0.0145162
female-specific	AC135178.3	1	0.0160669
female-specific	XACT	1	0.0163745
female-specific	AC068025.2	1	0.0182787
female-specific	AC090124.1	1	0.022713
female-specific	GPA33	1	0.0241355
female-specific	SYTL4	1	0.0245947
female-specific	ADAM18	1	0.0260518
female-specific	VRK2	1	0.0261641
female-specific	AC079760.2	1	0.0278928
female-specific	AC006435.2	1	0.0280164
female-specific	MYO16-AS1	1	0.0290879
female-specific	AC092287.1	1	0.0299176
female-specific	APOH	1	0.0313681
female-specific	AC004835.1	1	0.0334831
female-specific	GRHL2	1	0.0342738
female-specific	TEX46	1	0.0364928
female-specific	AC021321.1	1	0.0373956
female-specific	AC068234.1	1	0.037667
female-specific	AC018716.2	1	0.041695
female-specific	SDS	1	0.0436333
female-specific	CLEC18B	1	0.0453942
female-specific	HPSE2	1	0.0457641
female-specific	ZNF341-AS1	1	0.0489417
gender-dimorphic	MT-ND4L	1.37395e-293	1.7391e-63
gender-dimorphic	ARL17B	1.37395e-293	5.16176e-224
gender-dimorphic	MAP1A	1.37395e-293	2.28721e-63
gender-dimorphic	FP236383.1	1.37395e-293	1.34666e-07
gender-dimorphic	JUND	1.37395e-293	0.000190953
gender-dimorphic	PIP4K2B	1.37395e-293	1.53904e-38
gender-dimorphic	CBX6	1.37395e-293	4.41715e-227
gender-dimorphic	SPOCK2	1.37395e-293	2.60966e-185
gender-dimorphic	AC110023.1	1.37395e-293	4.20635e-86
gender-dimorphic	CXXC4	1.37395e-293	1.03863e-38
gender-dimorphic	AC093607.1	1.37395e-293	1.03749e-295
gender-dimorphic	SASH1	1.37395e-293	1.15541e-194
gender-dimorphic	PRELP	1.37395e-293	5.84601e-34
gender-dimorphic	GULP1	1.37395e-293	1.03749e-295
gender-dimorphic	PNMA2	1.37395e-293	1.36713e-142
gender-dimorphic	HLF	1.37395e-293	2.29275e-116
gender-dimorphic	SDK1	1.37395e-293	3.92955e-98
gender-dimorphic	PURA	1.37395e-293	5.65113e-287
gender-dimorphic	SV2A	1.37395e-293	1.94615e-257
gender-dimorphic	SYN1	1.37395e-293	1.71034e-90
gender-dimorphic	PCDH10	1.37395e-293	1.65484e-85
gender-dimorphic	CAMK2N1	1.37395e-293	1.03749e-295
gender-dimorphic	CPLX2	1.37395e-293	1.28385e-227
gender-dimorphic	ZNF365	1.37395e-293	1.03749e-295
gender-dimorphic	NORAD	1.37395e-293	1.03749e-295
gender-dimorphic	AGBL1	1.37395e-293	1.03749e-295
gender-dimorphic	DKK3	1.37395e-293	6.02302e-200
gender-dimorphic	ELAVL3	1.37395e-293	3.053e-44
gender-dimorphic	AC084816.1	1.37395e-293	5.17466e-23
gender-dimorphic	ATP2B4	1.37395e-293	1.17524e-207
gender-dimorphic	CDH20	1.37395e-293	1.02021e-35
gender-dimorphic	NUCKS1	1.37395e-293	4.66174e-155
gender-dimorphic	KCNB2	1.37395e-293	1.03749e-295
gender-dimorphic	RPS6KA2	1.37395e-293	2.63101e-91
gender-dimorphic	NDRG4	1.37395e-293	1.99454e-205
gender-dimorphic	MT-ND1	1.37395e-293	1.03749e-295
gender-dimorphic	SESN1	1.37395e-293	3.9104e-105
gender-dimorphic	SLCO3A1	1.37395e-293	2.15632e-49
gender-dimorphic	TRPC6	1.37395e-293	1.16716e-209
gender-dimorphic	PRNP	1.37395e-293	1.03749e-295
gender-dimorphic	SON	1.37395e-293	6.51285e-174
gender-dimorphic	YWHAB	1.37395e-293	1.03749e-295
gender-dimorphic	CAMK2G	1.37395e-293	5.92866e-190
gender-dimorphic	EIF4A2	1.37395e-293	1.03749e-295
gender-dimorphic	RPS6KA5	1.37395e-293	2.50133e-133
gender-dimorphic	INPP4B	1.37395e-293	1.54732e-05
gender-dimorphic	SPAG16	1.37395e-293	0.000155064
gender-dimorphic	ATP1B1	1.37395e-293	1.03749e-295
gender-dimorphic	YWHAG	1.37395e-293	1.03749e-295
gender-dimorphic	HOMER1	1.37395e-293	1.03749e-295
gender-dimorphic	PDS5B	1.37395e-293	1.05345e-26
gender-dimorphic	SLC35F1	1.37395e-293	2.14574e-164
gender-dimorphic	AC016831.7	1.37395e-293	1.03749e-295
gender-dimorphic	NECAB1	1.37395e-293	4.83198e-250
gender-dimorphic	DPY19L1	1.37395e-293	0.00246264
gender-dimorphic	ANKRD12	1.37395e-293	4.47727e-159
gender-dimorphic	GDAP1	1.37395e-293	1.03749e-295
gender-dimorphic	CBLN2	1.37395e-293	0.000136893
gender-dimorphic	KCND3	1.37395e-293	1.03749e-295
gender-dimorphic	UNC80	1.37395e-293	1.03749e-295
gender-dimorphic	GABRA1	1.37395e-293	1.03749e-295
gender-dimorphic	CAMK2B	1.37395e-293	1.03749e-295
gender-dimorphic	KCND2	1.37395e-293	1.03749e-295
gender-dimorphic	EPHA4	1.37395e-293	1.03749e-295
gender-dimorphic	STAG1	1.37395e-293	6.74567e-11
gender-dimorphic	MAP1B	1.37395e-293	1.03749e-295
gender-dimorphic	PGM2L1	1.37395e-293	1.03749e-295
gender-dimorphic	SPTBN4	1.37395e-293	1.03749e-295
gender-dimorphic	RABGAP1L	1.37395e-293	1.03749e-295
gender-dimorphic	GPM6A	1.37395e-293	1.03749e-295
gender-dimorphic	BASP1	1.37395e-293	1.03749e-295
gender-dimorphic	MLLT3	1.37395e-293	8.73463e-66
gender-dimorphic	AEBP2	1.37395e-293	1.03749e-295
gender-dimorphic	CACNA1A	1.37395e-293	1.03749e-295
gender-dimorphic	FAM135B	1.37395e-293	1.32291e-13
gender-dimorphic	LINC00882	1.37395e-293	1.03749e-295
gender-dimorphic	AC092691.1	1.37395e-293	2.60512e-88
gender-dimorphic	FAM13A	1.37395e-293	2.60476e-205
gender-dimorphic	CPEB4	1.37395e-293	2.2354e-228
gender-dimorphic	ATRX	1.37395e-293	5.30186e-243
gender-dimorphic	PSD3	1.37395e-293	1.03749e-295
gender-dimorphic	CACNA1C	1.37395e-293	1.03749e-295
gender-dimorphic	CALM1	1.37395e-293	1.03749e-295
gender-dimorphic	TCF4	1.37395e-293	1.03749e-295
gender-dimorphic	MAPK10	1.37395e-293	1.03749e-295
gender-dimorphic	PPP3CA	1.37395e-293	1.03749e-295
gender-dimorphic	KHDRBS2	1.37395e-293	1.03749e-295
gender-dimorphic	STXBP5	1.37395e-293	2.66311e-246
gender-dimorphic	FTX	1.37395e-293	1.03749e-295
gender-dimorphic	SNTG1	1.37395e-293	1.03749e-295
gender-dimorphic	KCNQ3	1.37395e-293	1.03749e-295
gender-dimorphic	STXBP1	1.37395e-293	1.03749e-295
gender-dimorphic	OPCML	1.37395e-293	1.03749e-295
gender-dimorphic	ANKS1B	1.37395e-293	1.03749e-295
gender-dimorphic	MPHOSPH8	1.37395e-293	1.30888e-294
gender-dimorphic	GNAO1	1.37395e-293	1.03749e-295
gender-dimorphic	MACROD2	1.37395e-293	1.03749e-295
gender-dimorphic	PDE4DIP	1.37395e-293	1.03749e-295
gender-dimorphic	RYR2	1.37395e-293	1.03749e-295
gender-dimorphic	PRKCE	1.37395e-293	1.03749e-295
gender-dimorphic	CADM2	1.37395e-293	1.03749e-295
gender-dimorphic	LSAMP	1.37395e-293	1.03749e-295
gender-dimorphic	ANKRD17	1.37395e-293	1.03749e-295
gender-dimorphic	TSPAN5	1.37395e-293	1.03749e-295
gender-dimorphic	ANK2	1.37395e-293	1.03749e-295
gender-dimorphic	TMEM161B-AS1	1.37395e-293	1.03749e-295
gender-dimorphic	KCNQ5	1.37395e-293	1.03749e-295
gender-dimorphic	PCLO	1.37395e-293	1.03749e-295
gender-dimorphic	MKLN1	1.37395e-293	1.03749e-295
gender-dimorphic	RALYL	1.37395e-293	1.03749e-295
gender-dimorphic	RORB	1.37395e-293	1.03749e-295
gender-dimorphic	DNM1	1.37395e-293	1.03749e-295
gender-dimorphic	FAM171A1	1.37395e-293	3.32422e-293
gender-dimorphic	NRG3	1.37395e-293	1.03749e-295
gender-dimorphic	NBEA	1.37395e-293	1.03749e-295
gender-dimorphic	FGF14	1.37395e-293	1.03749e-295
gender-dimorphic	FAM155A	1.37395e-293	1.03749e-295
gender-dimorphic	PWAR6	1.37395e-293	1.03749e-295
gender-dimorphic	SLC4A10	1.37395e-293	1.03749e-295
gender-dimorphic	FGF12	1.37395e-293	1.03749e-295
gender-dimorphic	MAGI2	1.37395e-293	1.03749e-295
gender-dimorphic	CADPS2	1.37395e-293	1.03749e-295
gender-dimorphic	DPP6	1.37395e-293	1.03749e-295
gender-dimorphic	RIMS2	1.37395e-293	1.03749e-295
gender-dimorphic	NTRK2	1.37395e-293	1.03749e-295
gender-dimorphic	CAMK1D	1.37395e-293	1.03749e-295
gender-dimorphic	SYT1	1.37395e-293	1.03749e-295
gender-dimorphic	NRXN3	1.37395e-293	1.03749e-295
gender-dimorphic	CACNA1B	3.78839e-293	1.03749e-295
gender-dimorphic	NCOA1	2.15054e-293	1.03749e-295
gender-dimorphic	AGBL3	2.49885e-293	1.34495e-06
gender-dimorphic	ITPK1	2.00197e-293	8.22797e-253
gender-dimorphic	POU3F2	1.37395e-293	2.97781e-60
gender-dimorphic	SESN3	1.51249e-291	7.99031e-156
gender-dimorphic	ATP2B1	4.83138e-291	1.03749e-295
gender-dimorphic	CAMTA1	6.81722e-290	1.03749e-295
gender-dimorphic	LDB2	6.03057e-288	1.03749e-295
gender-dimorphic	MTUS2	1.58581e-286	3.62737e-293
gender-dimorphic	SYN2	1.12998e-285	1.03749e-295
gender-dimorphic	CPE	3.83818e-285	1.03749e-295
gender-dimorphic	STOX2	3.19848e-283	1.03749e-295
gender-dimorphic	RNF11	6.05153e-281	7.91118e-198
gender-dimorphic	NAV3	7.68916e-281	1.03749e-295
gender-dimorphic	TRHDE	9.2885e-281	4.53308e-180
gender-dimorphic	HIBCH	7.29318e-280	1.03749e-295
gender-dimorphic	RAB6B	7.81974e-280	1.03749e-295
gender-dimorphic	FSTL4	7.9855e-276	1.03749e-295
gender-dimorphic	CLIP3	6.18094e-275	1.2784e-47
gender-dimorphic	KIAA0513	1.60951e-274	3.22324e-207
gender-dimorphic	PRDM8	2.64861e-270	1.80771e-11
gender-dimorphic	EPHB6	7.76642e-270	5.95906e-91
gender-dimorphic	DNAJC1	7.50559e-267	1.66076e-288
gender-dimorphic	KLF13	1.02684e-266	2.47913e-41
gender-dimorphic	TMTC1	3.8458e-266	4.20951e-39
gender-dimorphic	GABRG2	2.08664e-265	1.03749e-295
gender-dimorphic	NAP1L2	7.43111e-265	1.74736e-230
gender-dimorphic	PPIA	1.22669e-264	3.77406e-93
gender-dimorphic	BSN	8.37193e-264	1.03749e-295
gender-dimorphic	DYNC1H1	9.47301e-262	1.03749e-295
gender-dimorphic	AP003066.1	2.71685e-261	3.69458e-143
gender-dimorphic	CEMIP	3.12195e-261	5.50276e-291
gender-dimorphic	AKAP9	3.48837e-261	6.57979e-104
gender-dimorphic	BAALC	4.18156e-260	1.03749e-295
gender-dimorphic	MAML2	1.81083e-259	8.34307e-10
gender-dimorphic	ZDHHC11B	2.76349e-257	1.01328e-205
gender-dimorphic	ZBBX	8.04108e-257	1.03749e-295
gender-dimorphic	GAREM1	8.52853e-255	1.55733e-50
gender-dimorphic	MOSMO	1.96712e-254	1.03749e-295
gender-dimorphic	SRRM2	3.31119e-254	3.82175e-87
gender-dimorphic	FEM1B	2.4892e-253	3.22631e-108
gender-dimorphic	CIT	7.82e-252	1.03749e-295
gender-dimorphic	ELAVL4	1.3404e-251	1.03749e-295
gender-dimorphic	SLIT2	1.01726e-250	1.17764e-251
gender-dimorphic	STMN2	8.74469e-250	1.03749e-295
gender-dimorphic	EEF1A2	1.26706e-248	1.03749e-295
gender-dimorphic	GDI1	2.14288e-248	4.54442e-146
gender-dimorphic	UBE2E2	2.59501e-248	1.03749e-295
gender-dimorphic	CBX5	5.96176e-248	4.40462e-145
gender-dimorphic	C5orf17	5.35484e-247	1.03749e-295
gender-dimorphic	CAMK2A	2.48846e-246	1.03749e-295
gender-dimorphic	GUCY1A2	1.5645e-245	2.89245e-115
gender-dimorphic	HS6ST1	2.41193e-245	1.21549e-155
gender-dimorphic	KIAA0930	1.64581e-242	1.03749e-295
gender-dimorphic	CADPS	3.01506e-242	1.03749e-295
gender-dimorphic	NR1D2	3.05969e-240	1.03749e-295
gender-dimorphic	CA10	4.08117e-240	1.03749e-295
gender-dimorphic	ST8SIA1	7.20999e-240	1.20978e-278
gender-dimorphic	JAK2	6.09282e-239	0.027387
gender-dimorphic	UNC5A	7.30867e-237	7.64058e-133
gender-dimorphic	FRRS1L	2.01088e-236	1.03749e-295
gender-dimorphic	SLC4A8	2.86989e-235	2.58546e-122
gender-dimorphic	DUSP8	7.2842e-234	3.37583e-27
gender-dimorphic	AL359915.2	8.6118e-233	1.56792e-63
gender-dimorphic	DOCK4	1.47218e-232	1.03749e-295
gender-dimorphic	ANKH	1.19007e-231	6.10375e-293
gender-dimorphic	CHD9	1.27526e-230	1.03749e-295
gender-dimorphic	HYDIN	3.36838e-230	2.23759e-142
gender-dimorphic	PTCHD1-AS	1.93051e-229	1.03749e-295
gender-dimorphic	RTN3	4.2111e-229	1.03749e-295
gender-dimorphic	ART3	3.31392e-228	5.35489e-24
gender-dimorphic	ATCAY	1.55669e-227	1.03749e-295
gender-dimorphic	CDH10	2.18636e-227	1.03749e-295
gender-dimorphic	ARHGAP5	1.0885e-226	2.69678e-200
gender-dimorphic	OTOGL	7.46847e-225	1.03749e-295
gender-dimorphic	FAM217B	1.10962e-223	1.03749e-295
gender-dimorphic	FZD3	2.72587e-222	2.36793e-282
gender-dimorphic	MAPK8IP2	5.36349e-222	1.14835e-59
gender-dimorphic	AKAP11	9.87078e-222	1.03749e-295
gender-dimorphic	CMIP	1.02881e-220	1.03749e-295
gender-dimorphic	CC2D1A	1.44826e-220	1.58198e-07
gender-dimorphic	ASTN2	2.10103e-220	1.03749e-295
gender-dimorphic	PHF3	7.76004e-220	4.0112e-86
gender-dimorphic	RAP2A	1.13414e-219	1.84039e-217
gender-dimorphic	SMARCC2	8.22298e-219	1.28165e-182
gender-dimorphic	NCKAP1	2.43094e-218	1.03749e-295
gender-dimorphic	SCN8A	7.30692e-217	1.03749e-295
gender-dimorphic	INPP5F	1.23166e-215	1.03749e-295
gender-dimorphic	LIN7C	1.64231e-214	2.18291e-10
gender-dimorphic	SEPT8	3.14378e-214	1.25745e-120
gender-dimorphic	HIVEP3	3.27885e-214	3.64585e-286
gender-dimorphic	PHF21A	2.30712e-213	1.03749e-295
gender-dimorphic	PTPRK	3.3094e-213	2.04306e-59
gender-dimorphic	NRXN2	1.53189e-212	1.29582e-84
gender-dimorphic	ITGA8	1.91114e-212	1.66249e-07
gender-dimorphic	PRRC2B	3.04854e-212	1.03749e-295
gender-dimorphic	SYBU	8.28759e-212	1.03749e-295
gender-dimorphic	STX1B	2.86411e-211	1.03749e-295
gender-dimorphic	KIF13A	5.04062e-207	4.29153e-65
gender-dimorphic	PDE2A	6.3274e-206	1.31271e-160
gender-dimorphic	KLC1	1.41446e-205	1.03749e-295
gender-dimorphic	CDH7	2.74172e-205	7.30031e-31
gender-dimorphic	AL117329.1	5.52309e-205	3.20126e-277
gender-dimorphic	MARCH6	1.54097e-202	1.03749e-295
gender-dimorphic	MARCKS	1.56556e-201	1.03749e-295
gender-dimorphic	ZNF292	2.71196e-201	1.03749e-295
gender-dimorphic	EDIL3	3.00505e-201	1.63507e-277
gender-dimorphic	MXI1	3.20867e-200	1.3288e-164
gender-dimorphic	IGIP	9.6214e-200	2.78711e-98
gender-dimorphic	RNF19A	1.22539e-199	1.86451e-87
gender-dimorphic	TMEM106B	5.24401e-199	1.37515e-94
gender-dimorphic	LINC00486	5.94921e-199	2.20826e-260
gender-dimorphic	FBXL16	2.5272e-197	5.25239e-42
gender-dimorphic	MAPK8IP3	5.15472e-197	5.60971e-159
gender-dimorphic	TMOD2	5.55788e-197	1.03749e-295
gender-dimorphic	EID1	1.38314e-196	1.03749e-295
gender-dimorphic	KIAA2026	1.78687e-194	3.56207e-70
gender-dimorphic	ID2	5.98565e-194	5.92461e-36
gender-dimorphic	FRMPD4	3.07203e-193	1.03749e-295
gender-dimorphic	SHPRH	4.65103e-193	6.73774e-272
gender-dimorphic	SYP	8.34432e-193	1.03749e-295
gender-dimorphic	SCAMP5	9.66612e-193	1.03749e-295
gender-dimorphic	C14orf132	1.98541e-192	1.03749e-295
gender-dimorphic	FP700111.1	2.47236e-192	1.03749e-295
gender-dimorphic	ARHGEF3	6.19104e-192	1.03749e-295
gender-dimorphic	DIRAS2	1.03068e-191	1.03749e-295
gender-dimorphic	RPRM	6.85566e-191	1.05255e-06
gender-dimorphic	FAM49A	1.26608e-188	1.03749e-295
gender-dimorphic	SHOC2	3.7039e-188	2.78787e-24
gender-dimorphic	ARNTL	1.82987e-187	3.03201e-237
gender-dimorphic	ANKRD36B	2.4422e-187	1.03749e-295
gender-dimorphic	EIF1AX	1.30244e-186	1.03749e-295
gender-dimorphic	NISCH	1.33467e-186	1.03749e-295
gender-dimorphic	ATXN7L3	1.44787e-186	8.95906e-10
gender-dimorphic	HNRNPA2B1	2.47087e-186	6.65964e-182
gender-dimorphic	RAB11FIP3	6.16008e-185	5.74892e-96
gender-dimorphic	INA	2.58622e-184	2.1373e-171
gender-dimorphic	P2RY14	2.78121e-184	1.20287e-223
gender-dimorphic	CNTN1	1.8181e-183	1.03749e-295
gender-dimorphic	EPHA7	2.36865e-183	1.59672e-11
gender-dimorphic	BSG	2.46905e-183	5.60377e-87
gender-dimorphic	NAPB	6.16321e-183	1.03749e-295
gender-dimorphic	MYH9	1.0801e-182	7.20525e-82
gender-dimorphic	KALRN	2.60287e-182	1.03749e-295
gender-dimorphic	MIR2052HG	2.78758e-182	1.23162e-60
gender-dimorphic	PNMA8A	3.23398e-182	6.75149e-256
gender-dimorphic	PAFAH1B2	3.90506e-182	1.33373e-183
gender-dimorphic	DTX3	6.89742e-182	9.50546e-23
gender-dimorphic	GRM7	2.41082e-181	1.03749e-295
gender-dimorphic	NETO1	3.84926e-181	6.80201e-101
gender-dimorphic	ZBTB44	6.81525e-180	1.02112e-50
gender-dimorphic	SIK3	2.49586e-178	1.03749e-295
gender-dimorphic	C5orf24	4.02692e-178	8.06805e-36
gender-dimorphic	ZYG11B	7.99087e-178	5.34018e-293
gender-dimorphic	FAM153C	3.24204e-177	1.03749e-295
gender-dimorphic	PSD	4.34908e-177	8.46171e-217
gender-dimorphic	KCNAB2	1.4987e-176	1.03749e-295
gender-dimorphic	HSPA12A	3.81144e-176	1.03749e-295
gender-dimorphic	ADGRB3	8.62198e-176	1.03749e-295
gender-dimorphic	KLHL2	2.62215e-174	1.11437e-181
gender-dimorphic	UBQLN2	2.53185e-173	2.81725e-59
gender-dimorphic	CEMIP2	2.86303e-173	3.78164e-12
gender-dimorphic	GNB1	7.14247e-173	1.03749e-295
gender-dimorphic	LRRIQ1	1.60053e-172	2.16195e-138
gender-dimorphic	INPP4A	8.9609e-171	1.03749e-295
gender-dimorphic	CUX2	1.13491e-170	1.03749e-295
gender-dimorphic	ADD2	4.31979e-170	1.03749e-295
gender-dimorphic	RIMS3	1.19409e-168	1.03749e-295
gender-dimorphic	DSCAM	5.90592e-167	1.03749e-295
gender-dimorphic	SUGP2	6.38809e-165	1.03749e-295
gender-dimorphic	AC124312.1	1.22626e-164	1.03749e-295
gender-dimorphic	LPCAT4	1.54199e-164	4.69793e-30
gender-dimorphic	DISP2	2.09135e-164	2.27217e-33
gender-dimorphic	IRF2BP2	2.80275e-164	8.78037e-44
gender-dimorphic	SEPT3	3.44409e-164	2.73156e-234
gender-dimorphic	TMBIM6	7.41308e-164	5.52275e-147
gender-dimorphic	RAP1GAP	2.62012e-162	4.07232e-65
gender-dimorphic	ADAMTS19	3.07585e-162	8.75717e-11
gender-dimorphic	COL5A2	3.93981e-162	9.15187e-25
gender-dimorphic	AK5	3.00372e-160	2.73137e-203
gender-dimorphic	SERPINI1	5.49059e-160	1.03749e-295
gender-dimorphic	TNIK	1.68777e-159	2.07832e-238
gender-dimorphic	PDP1	9.19942e-159	1.03749e-295
gender-dimorphic	PFKP	7.12262e-158	4.93552e-05
gender-dimorphic	BLCAP	1.13926e-157	5.41839e-128
gender-dimorphic	KLF12	1.32648e-157	1.79212e-292
gender-dimorphic	HCN1	5.32904e-157	1.03749e-295
gender-dimorphic	NKAIN2	1.19205e-156	1.03749e-295
gender-dimorphic	LINC01115	1.24251e-156	9e-27
gender-dimorphic	PURG	6.06902e-156	5.31994e-90
gender-dimorphic	RICTOR	7.67253e-156	8.95332e-142
gender-dimorphic	YPEL3	1.02744e-155	1.03749e-295
gender-dimorphic	RALGAPA1	1.51687e-155	1.03749e-295
gender-dimorphic	SLC17A6	3.70547e-154	0.00186837
gender-dimorphic	LY86-AS1	4.02934e-154	1.03749e-295
gender-dimorphic	SNTG2	4.26212e-154	2.07206e-13
gender-dimorphic	HUWE1	1.09061e-153	3.69657e-196
gender-dimorphic	PCBP2	3.72103e-153	1.90184e-60
gender-dimorphic	KPNA5	4.69032e-153	1.21413e-162
gender-dimorphic	TPPP	7.09519e-153	1.03749e-295
gender-dimorphic	NCEH1	1.42443e-152	1.03749e-295
gender-dimorphic	PCED1B	1.53837e-152	1.03749e-295
gender-dimorphic	NCOA7	1.66674e-152	1.03749e-295
gender-dimorphic	UBE2QL1	1.82344e-152	1.03749e-295
gender-dimorphic	PCNX4	3.7063e-152	6.76544e-179
gender-dimorphic	SNCA	5.83622e-152	1.03749e-295
gender-dimorphic	SRI	6.45597e-152	5.73859e-25
gender-dimorphic	FBXO33	1.04136e-151	1.09892e-113
gender-dimorphic	BCL11A	1.44766e-151	1.03749e-295
gender-dimorphic	PNMA1	2.29388e-151	3.40843e-126
gender-dimorphic	LINGO1	2.67888e-150	1.03749e-295
gender-dimorphic	TUT4	5.25308e-150	1.7614e-201
gender-dimorphic	MBP	5.96657e-150	1.03749e-295
gender-dimorphic	GRIN2B	2.45383e-148	1.03749e-295
gender-dimorphic	SLC44A5	1.30616e-146	1.03749e-295
gender-dimorphic	CASC4	1.53179e-145	3.07265e-219
gender-dimorphic	CLASP1	8.08129e-145	1.03749e-295
gender-dimorphic	CCDC138	8.84065e-145	3.99847e-94
gender-dimorphic	UBL3	1.31846e-144	1.30135e-176
gender-dimorphic	TSPYL4	4.36669e-143	6.3634e-149
gender-dimorphic	RTN1	1.24055e-142	1.03749e-295
gender-dimorphic	DSTYK	1.35083e-142	1.03749e-295
gender-dimorphic	ARFGEF3	1.73978e-142	1.03749e-295
gender-dimorphic	SERINC3	2.52605e-142	1.03749e-295
gender-dimorphic	ARHGEF4	3.37668e-142	1.02361e-157
gender-dimorphic	PPM1A	8.84614e-142	4.92561e-286
gender-dimorphic	SEPT7	9.91971e-142	1.03749e-295
gender-dimorphic	NAPEPLD	1.25742e-141	1.03749e-295
gender-dimorphic	NSD3	5.15199e-140	1.03749e-295
gender-dimorphic	AC244131.2	5.25836e-139	1.23083e-175
gender-dimorphic	WAC	1.02071e-138	1.03749e-295
gender-dimorphic	CDH18	4.36564e-138	1.03749e-295
gender-dimorphic	CDS2	6.12192e-138	1.11161e-147
gender-dimorphic	PTPN4	8.37323e-138	1.03749e-295
gender-dimorphic	USP34	6.70557e-137	5.35397e-244
gender-dimorphic	ATP8A1	4.09093e-136	1.03749e-295
gender-dimorphic	LRFN5	9.10613e-136	1.03749e-295
gender-dimorphic	SSTR2	1.02111e-135	1.38707e-203
gender-dimorphic	RARB	1.08216e-135	2.79383e-284
gender-dimorphic	GTF3C1	1.23012e-135	2.1967e-28
gender-dimorphic	BAG4	3.96281e-135	4.81303e-167
gender-dimorphic	MAFG	7.26333e-135	5.04224e-13
gender-dimorphic	ACTB	7.95246e-135	1.03749e-295
gender-dimorphic	IL6ST	1.02159e-134	1.19926e-19
gender-dimorphic	LRRN3	3.5442e-134	1.88084e-188
gender-dimorphic	KIDINS220	3.65405e-134	1.03749e-295
gender-dimorphic	RC3H1	8.4262e-134	1.91559e-185
gender-dimorphic	CLCN3	5.4059e-133	4.20863e-182
gender-dimorphic	XKR6	6.26184e-133	1.03749e-295
gender-dimorphic	FAM157C	8.32189e-133	2.77207e-22
gender-dimorphic	BHLHE41	1.34626e-132	2.40835e-68
gender-dimorphic	SLC23A2	2.99409e-132	4.33663e-112
gender-dimorphic	APC2	4.39857e-132	3.28534e-117
gender-dimorphic	YY1	2.0016e-131	3.53136e-178
gender-dimorphic	PLEKHA5	2.63288e-131	1.03749e-295
gender-dimorphic	RBM39	3.38149e-131	1.03749e-295
gender-dimorphic	MECP2	9.79979e-131	9.93694e-107
gender-dimorphic	TRAF3IP2-AS1	1.21979e-129	1.36142e-245
gender-dimorphic	FER	6.60292e-128	2.27156e-286
gender-dimorphic	TMEM178B	9.37449e-128	1.03749e-295
gender-dimorphic	KIFAP3	1.27991e-127	1.03749e-295
gender-dimorphic	GPLD1	1.68899e-127	5.41052e-95
gender-dimorphic	XRN1	2.09304e-127	5.47643e-139
gender-dimorphic	SRPK2	3.28797e-127	1.03749e-295
gender-dimorphic	LRP1	5.10752e-127	1.17581e-223
gender-dimorphic	ST3GAL6	7.09627e-127	1.4251e-181
gender-dimorphic	TMEM145	9.4025e-127	7.95054e-08
gender-dimorphic	AP5M1	1.488e-126	1.19135e-80
gender-dimorphic	MEF2D	1.671e-126	8.43867e-207
gender-dimorphic	FAM171A2	1.95287e-126	2.45148e-92
gender-dimorphic	ZDHHC21	3.14191e-126	1.03749e-295
gender-dimorphic	LINC00632	4.01052e-126	1.03749e-295
gender-dimorphic	KIRREL3	5.4641e-126	1.03749e-295
gender-dimorphic	ZMYM2	1.30285e-125	1.03749e-295
gender-dimorphic	SEMA6A	1.81042e-125	1.89613e-27
gender-dimorphic	CX3CL1	2.4005e-125	1.10284e-121
gender-dimorphic	DDX17	5.87115e-125	1.03749e-295
gender-dimorphic	FBXO44	1.18094e-124	6.53539e-88
gender-dimorphic	ZHX3	1.38511e-124	3.84233e-188
gender-dimorphic	USP47	2.03301e-124	1.17207e-144
gender-dimorphic	NCAM1	2.85978e-124	1.03749e-295
gender-dimorphic	HELZ	3.6881e-124	2.01186e-150
gender-dimorphic	FRY	4.25301e-124	1.03749e-295
gender-dimorphic	AC079447.1	4.92373e-124	6.3499e-40
gender-dimorphic	GRB2	8.82227e-124	3.14189e-291
gender-dimorphic	FAM171B	2.66293e-123	1.11184e-129
gender-dimorphic	POU3F3	2.89928e-123	2.62444e-36
gender-dimorphic	PPM1K	3.13912e-123	1.03749e-295
gender-dimorphic	AFF4	7.08339e-123	1.03749e-295
gender-dimorphic	BHLHE40	4.82653e-122	3.1167e-83
gender-dimorphic	LRRTM2	7.56453e-122	1.87115e-38
gender-dimorphic	TBC1D19	2.82584e-121	8.10861e-223
gender-dimorphic	HSP90AB1	4.25767e-121	1.03749e-295
gender-dimorphic	PAK3	5.80969e-121	1.03749e-295
gender-dimorphic	TBC1D5	7.87822e-121	1.03749e-295
gender-dimorphic	ATP2A2	7.92452e-121	1.03749e-295
gender-dimorphic	RUNX1	2.07901e-120	1.84289e-05
gender-dimorphic	NDFIP2	3.62839e-120	1.87873e-153
gender-dimorphic	ZMYND11	4.35997e-120	4.85742e-108
gender-dimorphic	SYT13	1.05149e-119	1.49358e-96
gender-dimorphic	DDX24	1.44093e-119	1.03749e-295
gender-dimorphic	FAM169A	1.82681e-119	7.90848e-283
gender-dimorphic	EPC1	2.1992e-119	2.96627e-223
gender-dimorphic	SCRN1	3.99121e-119	1.03749e-295
gender-dimorphic	DNAJB14	5.38859e-119	4.50795e-257
gender-dimorphic	ZNF804B	5.4791e-119	1.03749e-295
gender-dimorphic	GUCY1B1	6.83503e-119	4.41595e-149
gender-dimorphic	CACNG2	7.19534e-119	2.53513e-171
gender-dimorphic	OCRL	7.2217e-119	2.78556e-19
gender-dimorphic	MSL1	1.0498e-118	4.99849e-106
gender-dimorphic	VPS13D	2.1567e-118	9.32012e-123
gender-dimorphic	HDGFL3	4.14627e-118	3.22765e-215
gender-dimorphic	FAM213A	5.31348e-118	1.90427e-256
gender-dimorphic	NEXMIF	9.62681e-118	3.25605e-97
gender-dimorphic	ANKRD36	1.54532e-117	3.80791e-34
gender-dimorphic	SH3BGRL	1.54953e-117	4.57383e-15
gender-dimorphic	ARID5B	2.13276e-117	1.03749e-295
gender-dimorphic	AC098829.1	4.69366e-117	1.03749e-295
gender-dimorphic	AFTPH	2.38248e-116	9.62231e-199
gender-dimorphic	AC090579.1	2.51138e-116	1.03749e-295
gender-dimorphic	GALNT16	3.83569e-116	2.41843e-15
gender-dimorphic	CUBN	9.96409e-116	4.1628e-12
gender-dimorphic	CAPN7	1.5827e-115	2.24527e-84
gender-dimorphic	PNMA6F	7.00245e-115	7.42928e-115
gender-dimorphic	KIAA0232	8.57424e-115	1.03749e-295
gender-dimorphic	RAB26	1.28739e-114	1.15014e-12
gender-dimorphic	KBTBD6	1.43375e-114	1.63618e-112
gender-dimorphic	PNRC1	1.84369e-114	5.34361e-133
gender-dimorphic	OVCH1	2.00198e-114	3.0423e-09
gender-dimorphic	PRKAR1A	2.52214e-113	1.03749e-295
gender-dimorphic	PURB	4.46174e-113	1.2817e-141
gender-dimorphic	MORF4L2	8.424e-113	1.03749e-295
gender-dimorphic	FAM214A	1.01364e-112	1.65933e-57
gender-dimorphic	CASD1	1.24161e-112	3.81019e-118
gender-dimorphic	HIF1A	2.96644e-112	4.41908e-82
gender-dimorphic	CCK	3.5404e-112	1.03749e-295
gender-dimorphic	SLC6A17	5.53947e-112	1.03749e-295
gender-dimorphic	LRRC37B	8.91682e-112	3.23203e-56
gender-dimorphic	AK9	1.84658e-111	5.30743e-06
gender-dimorphic	GSK3B	2.23051e-111	1.03749e-295
gender-dimorphic	TMEM232	2.30681e-111	1.03749e-295
gender-dimorphic	PHACTR2	4.53526e-111	6.45013e-56
gender-dimorphic	SV2C	7.0073e-111	9.31059e-69
gender-dimorphic	SETD5	7.40777e-111	1.03749e-295
gender-dimorphic	PRKCH	1.11518e-110	5.94227e-26
gender-dimorphic	LAMC1	1.12303e-110	3.35723e-57
gender-dimorphic	SMAP1	1.47085e-110	1.03749e-295
gender-dimorphic	TNPO2	2.77892e-110	6.06946e-104
gender-dimorphic	CLOCK	3.15731e-110	7.76996e-220
gender-dimorphic	FBXL3	3.79438e-110	1.1563e-106
gender-dimorphic	RSPO2	3.79991e-110	1.03749e-295
gender-dimorphic	RSBN1	5.77352e-110	3.09497e-122
gender-dimorphic	SCN7A	1.06386e-109	7.43513e-17
gender-dimorphic	UBE2R2	1.21831e-109	3.66295e-163
gender-dimorphic	ABCA3	1.41254e-109	1.09347e-184
gender-dimorphic	PPFIBP1	2.64379e-109	1.03749e-295
gender-dimorphic	KCNV1	3.33557e-109	4.50254e-131
gender-dimorphic	SYNGR1	1.22388e-108	1.03749e-295
gender-dimorphic	PLEKHM2	6.09138e-108	6.42003e-183
gender-dimorphic	GNAQ	6.79848e-108	1.03749e-295
gender-dimorphic	SOCS7	8.49329e-108	6.08999e-89
gender-dimorphic	ALCAM	1.25776e-107	2.4497e-96
gender-dimorphic	MAP9	2.36843e-107	4.01287e-224
gender-dimorphic	RPL37A	5.76588e-107	5.3014e-126
gender-dimorphic	LINC02296	1.09443e-106	1.03749e-295
gender-dimorphic	OLFM3	3.40207e-106	1.03749e-295
gender-dimorphic	B4GALNT1	3.91509e-106	2.0898e-36
gender-dimorphic	SOS1	3.98125e-106	1.03749e-295
gender-dimorphic	RHOBTB3	6.63789e-106	8.96677e-16
gender-dimorphic	AC113137.1	8.41663e-106	0.00230464
gender-dimorphic	THY1	9.67799e-106	1.03749e-295
gender-dimorphic	SMYD3	1.60781e-105	1.03749e-295
gender-dimorphic	FSHR	1.65009e-105	1.03749e-295
gender-dimorphic	STMN3	3.34734e-105	1.03749e-295
gender-dimorphic	SORL1	3.87769e-105	1.03749e-295
gender-dimorphic	FGD4	4.26639e-105	3.52908e-25
gender-dimorphic	PHF24	5.51866e-105	2.50849e-129
gender-dimorphic	PIP4K2C	6.59696e-105	8.11396e-208
gender-dimorphic	ZDHHC14	1.00324e-104	1.03749e-295
gender-dimorphic	HNRNPK	2.77756e-104	2.9038e-120
gender-dimorphic	SCN1B	5.57409e-104	1.03749e-295
gender-dimorphic	NNT-AS1	9.43096e-104	8.63474e-152
gender-dimorphic	ABLIM2	9.80137e-104	1.03749e-295
gender-dimorphic	AL117190.2	1.07588e-103	1.03749e-295
gender-dimorphic	LINC00461	1.46056e-103	1.03749e-295
gender-dimorphic	PRPF8	1.55009e-103	4.39026e-135
gender-dimorphic	PPFIA4	2.329e-103	1.03749e-295
gender-dimorphic	GPRIN3	4.24985e-103	1.46553e-30
gender-dimorphic	JMJD1C	9.98342e-103	1.03749e-295
gender-dimorphic	KCNH7	1.71341e-102	4.57209e-277
gender-dimorphic	ZNF638	2.5816e-102	1.03749e-295
gender-dimorphic	TRRAP	1.08231e-101	7.49797e-81
gender-dimorphic	GRIA4	1.4622e-101	1.03749e-295
gender-dimorphic	GRM8	2.20491e-101	1.03749e-295
gender-dimorphic	PARVA	2.41946e-101	0.00173886
gender-dimorphic	GABRB1	3.83268e-101	5.38722e-226
gender-dimorphic	LRRC58	7.2199e-101	5.09074e-92
gender-dimorphic	EXTL3	9.52711e-101	2.30705e-160
gender-dimorphic	SHANK2	1.04504e-100	1.03749e-295
gender-dimorphic	MARF1	1.40398e-100	9.50023e-161
gender-dimorphic	NAALAD2	1.50953e-100	7.74313e-251
gender-dimorphic	KCNJ3	1.90247e-100	1.03749e-295
gender-dimorphic	TTC21B	2.84222e-100	5.8968e-216
gender-dimorphic	UPF1	4.48085e-100	2.06306e-49
gender-dimorphic	KLF9	5.96972e-100	2.35034e-236
gender-dimorphic	GATAD2B	6.89795e-100	5.82252e-295
gender-dimorphic	ARIH1	1.58943e-99	1.03749e-295
gender-dimorphic	ATP6V1A	1.71886e-99	1.03749e-295
gender-dimorphic	BRD4	1.74642e-99	3.64384e-224
gender-dimorphic	NIM1K	2.10957e-99	7.35831e-157
gender-dimorphic	AC098850.3	4.95143e-99	1.03749e-295
gender-dimorphic	CEP350	5.9315e-99	1.77393e-197
gender-dimorphic	NECTIN1	8.08807e-99	4.42196e-61
gender-dimorphic	CSMD2	1.28852e-98	2.14672e-214
gender-dimorphic	GMFB	1.33929e-98	4.03343e-36
gender-dimorphic	THRA	1.44502e-98	1.96403e-200
gender-dimorphic	PKM	1.90635e-98	1.03749e-295
gender-dimorphic	MFF	8.93686e-98	1.03749e-295
gender-dimorphic	ADD1	9.35512e-98	1.03749e-295
gender-dimorphic	BCLAF1	1.51713e-97	6.7918e-127
gender-dimorphic	IQSEC1	6.36626e-97	1.03749e-295
gender-dimorphic	ARID1B	2.742e-96	1.03749e-295
gender-dimorphic	LMBRD2	4.63947e-96	1.23901e-145
gender-dimorphic	AFF1	1.21959e-95	2.88109e-270
gender-dimorphic	TPK1	2.85014e-95	4.20305e-154
gender-dimorphic	N4BP1	3.54998e-95	1.50142e-97
gender-dimorphic	NLGN2	4.68271e-95	4.05272e-95
gender-dimorphic	CCNG2	8.22199e-95	1.53982e-48
gender-dimorphic	NF2	2.01555e-94	1.65778e-18
gender-dimorphic	IL1RAPL1	2.06838e-94	1.03749e-295
gender-dimorphic	BNIP3	2.23001e-94	1.03749e-295
gender-dimorphic	NAV1	2.43656e-94	4.1966e-152
gender-dimorphic	CAB39L	2.73064e-94	3.70985e-33
gender-dimorphic	RNF130	3.2703e-94	1.42728e-132
gender-dimorphic	CLASP2	3.74248e-94	1.03749e-295
gender-dimorphic	FAM222B	4.41587e-94	1.59775e-86
gender-dimorphic	ARL8B	2.36377e-93	3.6736e-208
gender-dimorphic	STK4	3.84169e-93	2.4696e-85
gender-dimorphic	RLIM	1.0595e-92	4.213e-87
gender-dimorphic	RHOT1	1.06054e-92	9.03397e-263
gender-dimorphic	GSPT1	2.97504e-92	5.68287e-177
gender-dimorphic	RTN4	3.17072e-92	1.03749e-295
gender-dimorphic	RPS2	1.38255e-91	4.54155e-97
gender-dimorphic	AMER2	1.51205e-91	1.82524e-77
gender-dimorphic	ST8SIA3	1.52986e-91	5.41289e-183
gender-dimorphic	ATXN2L	5.05537e-91	2.53243e-91
gender-dimorphic	ARID4A	5.36366e-91	1.75251e-159
gender-dimorphic	MACO1	5.42007e-91	8.51586e-161
gender-dimorphic	PAIP1	1.12032e-90	4.16819e-30
gender-dimorphic	GRID1	1.64428e-90	1.03749e-295
gender-dimorphic	GRIK2	2.21394e-90	1.03749e-295
gender-dimorphic	MAGI3	2.79802e-90	1.03749e-295
gender-dimorphic	FSTL1	3.65734e-90	8.97221e-39
gender-dimorphic	NXN	4.19028e-90	0.000487635
gender-dimorphic	IPO7	4.37708e-90	1.7874e-156
gender-dimorphic	COL26A1	4.47746e-90	1.03749e-295
gender-dimorphic	MACF1	5.5695e-90	1.03749e-295
gender-dimorphic	CSNK1A1	9.52941e-90	1.03749e-295
gender-dimorphic	HNRNPUL1	1.0952e-89	2.7922e-10
gender-dimorphic	RAP1GDS1	1.48237e-89	1.03749e-295
gender-dimorphic	SLC25A18	3.97801e-89	8.08128e-49
gender-dimorphic	HK1	4.35646e-89	2.617e-285
gender-dimorphic	TGOLN2	7.78391e-89	1.03749e-295
gender-dimorphic	ZNF385D	8.83433e-89	2.23855e-42
gender-dimorphic	KPNB1	1.04049e-88	1.08648e-238
gender-dimorphic	RABGAP1	1.32424e-88	1.03749e-295
gender-dimorphic	MTSS1	1.34491e-88	1.29049e-59
gender-dimorphic	HNRNPU	2.39365e-88	6.89461e-279
gender-dimorphic	USP31	1.00391e-87	1.03749e-295
gender-dimorphic	MAST1	1.20443e-87	1.03749e-295
gender-dimorphic	LRRC37A2	1.47606e-87	5.53377e-112
gender-dimorphic	DIXDC1	3.05127e-87	2.45291e-150
gender-dimorphic	HTR2A	4.72914e-87	1.03749e-295
gender-dimorphic	SMARCA1	2.77378e-86	5.95629e-53
gender-dimorphic	LGI1	4.90556e-86	1.03749e-295
gender-dimorphic	RSF1	7.5934e-86	1.24874e-283
gender-dimorphic	WSB2	7.65956e-86	1.03749e-295
gender-dimorphic	VPS13C	8.14853e-86	2.74217e-211
gender-dimorphic	SNCB	1.37975e-85	1.03749e-295
gender-dimorphic	ELMOD1	1.62711e-85	1.03749e-295
gender-dimorphic	KIF1B	1.9856e-85	1.03749e-295
gender-dimorphic	KLHL9	3.40643e-85	4.58223e-26
gender-dimorphic	PRRC2A	6.20425e-85	6.52543e-82
gender-dimorphic	DYRK1A	6.59607e-85	1.03749e-295
gender-dimorphic	MEF2A	7.84675e-85	1.03749e-295
gender-dimorphic	GOLGA7B	8.09057e-85	1.05653e-71
gender-dimorphic	LUC7L3	8.47423e-85	1.03749e-295
gender-dimorphic	DCTN5	1.47907e-84	1.03749e-295
gender-dimorphic	CNTRL	1.52099e-84	1.46576e-21
gender-dimorphic	TTC39C	2.96386e-84	1.03749e-295
gender-dimorphic	CDHR3	4.41635e-84	3.98551e-206
gender-dimorphic	ABHD8	4.85972e-84	8.01178e-203
gender-dimorphic	PCGF5	5.56622e-84	2.10915e-128
gender-dimorphic	MIR34AHG	7.32344e-84	0.00349552
gender-dimorphic	PGP	1.24441e-83	1.03749e-295
gender-dimorphic	UPF3A	1.27186e-83	4.09695e-243
gender-dimorphic	CTNNAL1	1.37538e-83	3.18867e-293
gender-dimorphic	FBXL14	2.41617e-83	4.62907e-67
gender-dimorphic	MEIS2	3.74298e-83	1.03749e-295
gender-dimorphic	SPTAN1	3.76095e-83	1.03749e-295
gender-dimorphic	PEBP1	4.81788e-83	1.03749e-295
gender-dimorphic	FGFR1OP2	5.66916e-83	1.15074e-168
gender-dimorphic	MBOAT2	6.36983e-83	1.03749e-295
gender-dimorphic	HMGN5	8.45368e-83	1.66052e-08
gender-dimorphic	SULT4A1	1.91875e-82	1.03749e-295
gender-dimorphic	JPH3	3.09147e-82	4.83517e-154
gender-dimorphic	DNAH6	3.34756e-82	4.13389e-112
gender-dimorphic	KRIT1	3.74497e-82	1.24633e-272
gender-dimorphic	TET3	3.7769e-82	1.68594e-247
gender-dimorphic	PUM2	4.72835e-82	9.71352e-272
gender-dimorphic	HERC1	1.26005e-81	1.03749e-295
gender-dimorphic	ZDHHC17	1.68075e-81	5.78144e-289
gender-dimorphic	HSPA8	1.95205e-81	1.03749e-295
gender-dimorphic	TMEM64	2.86393e-81	9.76189e-30
gender-dimorphic	UST	3.53383e-81	1.03749e-295
gender-dimorphic	PDE4B	3.62852e-81	1.03749e-295
gender-dimorphic	PABPC1	4.50853e-81	6.14703e-152
gender-dimorphic	PCDH9-AS2	5.7425e-81	1.03749e-295
gender-dimorphic	DSCAML1	7.23016e-81	1.55423e-224
gender-dimorphic	TAB2	7.9075e-81	1.36958e-132
gender-dimorphic	LSM11	8.87181e-81	1.55862e-65
gender-dimorphic	DGCR2	9.0994e-81	4.78415e-140
gender-dimorphic	TMSB4X	1.16557e-80	1.03749e-295
gender-dimorphic	AP001347.1	1.43974e-80	1.11202e-75
gender-dimorphic	AP003469.4	2.48639e-80	4.91166e-69
gender-dimorphic	MEGF10	2.72026e-80	3.28438e-06
gender-dimorphic	CRK	2.95838e-80	7.55195e-118
gender-dimorphic	ATP13A2	3.41255e-80	7.69863e-257
gender-dimorphic	CD47	7.26811e-80	1.03749e-295
gender-dimorphic	OSBP2	9.24577e-80	1.03749e-295
gender-dimorphic	RUNDC3B	2.33256e-79	3.48116e-231
gender-dimorphic	VPS13A	2.60608e-79	1.03749e-295
gender-dimorphic	FAM200B	2.77226e-79	1.12136e-52
gender-dimorphic	ADORA1	5.48765e-79	3.24712e-228
gender-dimorphic	COL4A3BP	7.47398e-79	1.60866e-226
gender-dimorphic	ASPH	8.20877e-79	1.03749e-295
gender-dimorphic	FAM153A	1.30628e-78	1.03749e-295
gender-dimorphic	MSRA	1.58689e-78	1.03749e-295
gender-dimorphic	TTYH3	2.17982e-78	1.43987e-14
gender-dimorphic	CACNA2D1	3.73595e-78	1.03749e-295
gender-dimorphic	SEM1	5.26669e-78	2.79838e-184
gender-dimorphic	FBXO32	6.69116e-78	1.98153e-264
gender-dimorphic	C2orf88	8.35096e-78	4.97959e-10
gender-dimorphic	API5	9.3306e-78	6.27609e-85
gender-dimorphic	FLRT3	1.25203e-77	9.93305e-64
gender-dimorphic	PMPCB	1.34146e-77	2.57441e-56
gender-dimorphic	PRRC2C	1.66447e-77	3.17908e-44
gender-dimorphic	SEPT9	2.03025e-77	2.3573e-136
gender-dimorphic	MCF2L	3.28826e-77	1.03749e-295
gender-dimorphic	AGPAT4	5.39497e-77	5.47003e-153
gender-dimorphic	MYCBP2	8.90543e-77	1.03749e-295
gender-dimorphic	PPA2	9.63329e-77	1.12128e-144
gender-dimorphic	USP9X	1.01444e-76	1.51609e-242
gender-dimorphic	WDR19	1.10659e-76	7.50738e-112
gender-dimorphic	NPY1R	1.32558e-76	3.15898e-69
gender-dimorphic	TPT1	1.81694e-76	6.5864e-15
gender-dimorphic	BOD1L1	2.54323e-76	1.82652e-140
gender-dimorphic	SPTBN2	2.758e-76	3.32817e-122
gender-dimorphic	PPARGC1A	3.30018e-76	8.72046e-72
gender-dimorphic	DCAF6	4.88195e-76	1.03749e-295
gender-dimorphic	ZNF706	5.51214e-76	1.03749e-295
gender-dimorphic	WDPCP	7.74266e-76	1.03749e-295
gender-dimorphic	MYO9B	8.19602e-76	3.64314e-21
gender-dimorphic	CCNI	2.14585e-75	1.03749e-295
gender-dimorphic	MLLT11	2.21105e-75	1.03749e-295
gender-dimorphic	FMR1	4.89227e-75	9.61444e-57
gender-dimorphic	B4GALNT3	4.90166e-75	1.2365e-45
gender-dimorphic	ITGAV	6.03553e-75	1.77169e-10
gender-dimorphic	CTIF	7.93565e-75	6.24226e-251
gender-dimorphic	NUMA1	2.17142e-74	1.98838e-159
gender-dimorphic	ABCA5	2.2271e-74	3.25246e-205
gender-dimorphic	FEM1C	2.26169e-74	2.85928e-23
gender-dimorphic	SAMD5	2.92248e-74	6.36161e-83
gender-dimorphic	RSL1D1	3.11009e-74	2.72382e-41
gender-dimorphic	CCDC7	3.375e-74	1.42963e-114
gender-dimorphic	RPS23	4.46677e-74	9.69785e-123
gender-dimorphic	KPNA4	4.75876e-74	3.46859e-136
gender-dimorphic	SLC8A2	5.09156e-74	1.80164e-179
gender-dimorphic	WIPF2	6.19683e-74	1.03749e-295
gender-dimorphic	PPP2R5E	6.62381e-74	1.03749e-295
gender-dimorphic	LGI3	9.80347e-74	4.31346e-250
gender-dimorphic	NEFH	1.02279e-73	3.70508e-14
gender-dimorphic	IRAK1BP1	1.07886e-73	2.07593e-165
gender-dimorphic	FAM168B	1.30925e-73	3.68069e-255
gender-dimorphic	REPS2	1.758e-73	1.03749e-295
gender-dimorphic	AC105402.3	2.14297e-73	1.90445e-23
gender-dimorphic	GMCL1	2.41571e-73	1.03749e-295
gender-dimorphic	FBXO41	3.71276e-73	2.44889e-146
gender-dimorphic	BCL2L1	4.10786e-73	2.25888e-169
gender-dimorphic	IRS1	5.03753e-73	2.44282e-59
gender-dimorphic	PLCB4	5.21105e-73	1.54295e-48
gender-dimorphic	LIN7A	6.0948e-73	1.64114e-294
gender-dimorphic	GIGYF1	7.84656e-73	5.0852e-33
gender-dimorphic	NTN4	1.03519e-72	1.42673e-26
gender-dimorphic	NBPF11	1.89262e-72	1.71342e-122
gender-dimorphic	TTC37	2.18018e-72	1.38321e-251
gender-dimorphic	EIF3A	2.57547e-72	2.728e-205
gender-dimorphic	RPRD2	2.61972e-72	1.19684e-227
gender-dimorphic	ACADM	3.21846e-72	1.78495e-268
gender-dimorphic	IREB2	3.52479e-72	1.94472e-146
gender-dimorphic	FOSL2	8.62894e-72	3.51021e-21
gender-dimorphic	LYSMD2	1.00107e-71	1.24481e-67
gender-dimorphic	GOLPH3	1.29012e-71	7.52484e-98
gender-dimorphic	SBDS	1.50492e-71	2.95002e-22
gender-dimorphic	ADCY9	3.28003e-71	2.81327e-134
gender-dimorphic	TSPYL2	4.47773e-71	3.79453e-283
gender-dimorphic	FAM208B	5.01039e-71	1.03749e-295
gender-dimorphic	DENND4A	6.50156e-71	1.03749e-295
gender-dimorphic	LINC01435	7.47712e-71	2.05938e-274
gender-dimorphic	PRRT1	8.28463e-71	3.86697e-217
gender-dimorphic	WDR47	9.15153e-71	1.49538e-262
gender-dimorphic	PPFIA3	1.17549e-70	3.92894e-106
gender-dimorphic	RAP1A	1.78964e-70	1.15865e-153
gender-dimorphic	CDH9	1.81215e-70	3.72753e-293
gender-dimorphic	DAB2IP	2.01135e-70	2.68093e-49
gender-dimorphic	TDP2	2.8927e-70	4.33414e-53
gender-dimorphic	UBE2K	4.36698e-70	1.03749e-295
gender-dimorphic	HACD2	6.07034e-70	2.61911e-115
gender-dimorphic	GNPDA2	7.0806e-70	4.13649e-26
gender-dimorphic	RSBN1L	1.16721e-69	2.93309e-247
gender-dimorphic	GOLGA8B	1.21062e-69	1.03749e-295
gender-dimorphic	CFDP1	1.39123e-69	7.6051e-83
gender-dimorphic	MAN1A2	1.3999e-69	1.03749e-295
gender-dimorphic	UBE2L3	1.59313e-69	1.8873e-197
gender-dimorphic	PCDH1	2.89928e-69	4.69649e-99
gender-dimorphic	DYNLRB1	3.13185e-69	3.27342e-142
gender-dimorphic	PLCL1	3.83213e-69	1.03749e-295
gender-dimorphic	TRAK2	4.30396e-69	1.04773e-184
gender-dimorphic	SORCS1	4.75602e-69	1.03749e-295
gender-dimorphic	UHMK1	5.02592e-69	8.84392e-194
gender-dimorphic	SPRYD3	7.70522e-69	1.03749e-295
gender-dimorphic	NCOR2	1.3696e-68	1.03749e-295
gender-dimorphic	MAPRE2	1.55077e-68	1.03749e-295
gender-dimorphic	ABI1	1.76877e-68	8.62969e-188
gender-dimorphic	MAPK8IP1	1.79457e-68	8.50399e-24
gender-dimorphic	ST6GALNAC5	1.9953e-68	1.03749e-295
gender-dimorphic	HCG11	2.30022e-68	3.21154e-18
gender-dimorphic	PDCD7	3.24795e-68	8.49726e-206
gender-dimorphic	ONECUT2	3.64715e-68	3.61778e-40
gender-dimorphic	CPD	3.81694e-68	5.29094e-201
gender-dimorphic	PTGR1	5.02051e-68	4.62021e-110
gender-dimorphic	USP46	5.5589e-68	3.49968e-288
gender-dimorphic	KSR2	8.35244e-68	1.03749e-295
gender-dimorphic	MIR193BHG	8.92072e-68	2.39076e-10
gender-dimorphic	COL10A1	2.06271e-67	2.81798e-47
gender-dimorphic	FKBP3	2.32436e-67	3.66223e-73
gender-dimorphic	SMARCA2	3.90425e-67	1.03749e-295
gender-dimorphic	SLC6A15	4.91552e-67	2.06654e-115
gender-dimorphic	TPST1	5.79367e-67	2.92274e-248
gender-dimorphic	RGS6	6.80852e-67	1.03749e-295
gender-dimorphic	RPRD1A	8.05188e-67	1.283e-227
gender-dimorphic	ACTR1B	8.12611e-67	1.03749e-295
gender-dimorphic	ADAMTS6	1.02545e-66	0.000237388
gender-dimorphic	LIMCH1	1.13086e-66	1.03749e-295
gender-dimorphic	TAPT1-AS1	1.18731e-66	1.03749e-295
gender-dimorphic	PBX1	1.43098e-66	1.03749e-295
gender-dimorphic	TRIM5	1.7733e-66	1.16326e-135
gender-dimorphic	ABCB7	1.86923e-66	2.0685e-22
gender-dimorphic	OPTN	2.14498e-66	1.74596e-222
gender-dimorphic	ATL1	2.22559e-66	1.03749e-295
gender-dimorphic	CGGBP1	2.32953e-66	9.09011e-110
gender-dimorphic	SEC24B	5.38929e-66	1.02236e-145
gender-dimorphic	YAF2	5.87967e-66	5.60012e-230
gender-dimorphic	APBA1	7.1086e-66	1.03749e-295
gender-dimorphic	ZNF207	7.64562e-66	1.03749e-295
gender-dimorphic	TDRD6	8.86889e-66	2.30401e-07
gender-dimorphic	CREBZF	1.31838e-65	2.33958e-122
gender-dimorphic	MRPS6	1.44988e-65	3.81396e-77
gender-dimorphic	DLGAP1	1.52984e-65	1.03749e-295
gender-dimorphic	ARAP2	2.06312e-65	1.03749e-295
gender-dimorphic	SBNO1	2.92145e-65	1.25905e-293
gender-dimorphic	KBTBD2	7.67063e-65	2.3169e-71
gender-dimorphic	PTPN9	1.04182e-64	3.72237e-171
gender-dimorphic	THUMPD2	1.09219e-64	1.86678e-121
gender-dimorphic	LGALS1	1.15344e-64	1.72427e-61
gender-dimorphic	LYST	1.16541e-64	1.03749e-295
gender-dimorphic	CCND3	1.24022e-64	1.32246e-95
gender-dimorphic	ARHGAP32	2.01485e-64	1.03749e-295
gender-dimorphic	MBTD1	2.36936e-64	4.08868e-175
gender-dimorphic	CNIH3	4.21888e-64	1.86085e-276
gender-dimorphic	GOLGB1	4.75802e-64	2.95056e-141
gender-dimorphic	EPHA5	6.16314e-64	1.03749e-295
gender-dimorphic	ARID4B	8.52761e-64	6.33536e-232
gender-dimorphic	MON2	9.12416e-64	1.03749e-295
gender-dimorphic	MAP3K20	1.60133e-63	0.00129013
gender-dimorphic	LNPEP	1.87035e-63	4.39331e-221
gender-dimorphic	NSMF	2.03012e-63	7.84599e-33
gender-dimorphic	TOPORS	2.04952e-63	1.47744e-60
gender-dimorphic	MAPRE3	4.9653e-63	5.97233e-260
gender-dimorphic	NAV2	6.84983e-63	1.03749e-295
gender-dimorphic	MFSD4A	8.22231e-63	8.8777e-264
gender-dimorphic	CDKN1B	1.07593e-62	1.20253e-63
gender-dimorphic	ADAMTS16	1.46057e-62	1.36351e-128
gender-dimorphic	CLSTN3	1.54054e-62	1.03749e-295
gender-dimorphic	ATP2B3	2.23558e-62	1.95788e-192
gender-dimorphic	ELF2	2.34704e-62	4.01726e-293
gender-dimorphic	SP3	2.615e-62	2.37232e-101
gender-dimorphic	PGAM1	5.42985e-62	1.03749e-295
gender-dimorphic	KCNMA1	5.93526e-62	1.03749e-295
gender-dimorphic	CEP85L	7.28771e-62	5.76839e-256
gender-dimorphic	GRIK3	1.09164e-61	3.62443e-35
gender-dimorphic	EPHA6	1.16452e-61	1.03749e-295
[truncated: 3,655 more rows]

## Sheet: Excitatory neurons, subgroup 3
Suppl. Table 2: Differentially expressed genes in excitatory neurons (cell type cluster subgroup 3) (Column 1: Category of differentially expressed gene (DEG) in terms of sex-specificity, Column 2: gene symbol, Column 3: FDR in males, column 4: FDR in females)
DEG.type	Gene.symbols	Male.FDR	Female.FDR
male-specific	ADAMTS18	2.63066e-294	1
male-specific	PAX6	2.63066e-294	1
male-specific	TLE2	2.63066e-294	1
male-specific	RCAN3	2.63066e-294	1
male-specific	CCDC85C	2.63066e-294	1
male-specific	LIMA1	2.63066e-294	1
male-specific	USP9Y	2.63066e-294	1
male-specific	FAP	9.5617e-286	1
male-specific	SLC38A2	1.16362e-271	1
male-specific	TIMM23B	2.99659e-254	1
male-specific	RNF122	2.01676e-158	1
male-specific	FAM131C	4.8601e-158	1
male-specific	COL5A2	1.87166e-146	1
male-specific	ARHGEF40	1.12029e-122	1
male-specific	FZD1	1.16914e-112	1
male-specific	AC020911.2	5.19645e-92	1
male-specific	LINC01116	1.911e-85	1
male-specific	CHST6	1.15465e-83	1
male-specific	KIAA1024	2.26012e-83	1
male-specific	PTMS	2.35232e-77	1
male-specific	LAMA5	1.13005e-76	1
male-specific	DPP7	2.53079e-76	1
male-specific	GLI4	5.94089e-74	1
male-specific	LAMB3	5.56304e-73	1
male-specific	NOX5	5.1595e-68	1
male-specific	AC008691.1	3.71138e-63	1
male-specific	TUBB2B	5.04928e-59	1
male-specific	APOD	2.26765e-55	1
male-specific	AL358937.1	2.09791e-50	1
male-specific	HEBP2	2.54642e-49	1
male-specific	AC090825.1	3.73221e-47	1
male-specific	PDYN-AS1	1.35996e-44	1
male-specific	TRIM7	1.74653e-43	1
male-specific	AL391845.2	4.46261e-42	1
male-specific	THSD7A	4.84253e-41	1
male-specific	AL136531.2	5.47265e-41	1
male-specific	AC133065.1	1.52059e-38	1
male-specific	RNF182	3.04814e-38	1
male-specific	AC025263.2	8.12143e-36	1
male-specific	RELL1	9.55586e-32	1
male-specific	MAMDC4	7.6207e-31	1
male-specific	NHLH2	1.50693e-30	1
male-specific	CTSS	1.25023e-27	1
male-specific	AC140847.2	4.44648e-22	1
male-specific	AL355075.4	2.83282e-21	1
male-specific	PAWR	3.83675e-21	1
male-specific	AC127164.1	1.63506e-19	1
male-specific	GPR146	1.92776e-19	1
male-specific	TG	2.51203e-19	1
male-specific	GPR68	2.69825e-19	1
male-specific	AP001978.1	3.04082e-19	1
male-specific	AIRE	3.70898e-19	1
male-specific	PLXNB2	5.51175e-19	1
male-specific	KCNG2	4.47597e-18	1
male-specific	LRFN4	1.18244e-17	1
male-specific	SMYD1	2.75842e-17	1
male-specific	AC105031.3	7.49755e-17	1
male-specific	EPOP	9.81999e-17	1
male-specific	DOK7	2.3823e-16	1
male-specific	PTER	7.41231e-16	1
male-specific	HES6	1.52004e-15	1
male-specific	EZR	3.05894e-15	1
male-specific	AC005821.1	3.88479e-15	1
male-specific	TIFA	1.65588e-14	1
male-specific	TOPAZ1	1.92247e-14	1
male-specific	PLEKHB1	1.85876e-13	1
male-specific	GUCY2C	3.54895e-13	1
male-specific	RPL31	5.77335e-13	1
male-specific	AC009065.4	8.44656e-13	1
male-specific	PIK3R3	1.1874e-12	1
male-specific	CCNT2-AS1	1.47451e-12	1
male-specific	NUDT10	2.37377e-12	1
male-specific	FAM229A	1.44731e-11	1
male-specific	SOX9	1.58806e-11	1
male-specific	PLCB3	1.61275e-11	1
male-specific	GCOM1	1.1587e-10	1
male-specific	OSCAR	2.71971e-10	1
male-specific	LINC01179	3.46085e-10	1
male-specific	HES7	4.55061e-09	1
male-specific	ANGPTL4	1.16681e-08	1
male-specific	MOGAT1	1.69902e-08	1
male-specific	AQP9	2.30384e-08	1
male-specific	AL139393.2	8.8054e-08	1
male-specific	AL157911.1	5.75853e-07	1
male-specific	LINC00624	6.59393e-07	1
male-specific	AC114781.2	7.67852e-07	1
male-specific	OAS3	9.91671e-07	1
male-specific	ZNF358	1.70564e-06	1
male-specific	RFTN2	3.13888e-06	1
male-specific	CNTFR	7.15795e-06	1
male-specific	LMO7DN	8.74937e-06	1
male-specific	HTRA1	1.89944e-05	1
male-specific	AC138028.2	2.68779e-05	1
male-specific	PPP1R15A	2.89875e-05	1
male-specific	AC025569.1	4.75745e-05	1
male-specific	LINC02268	8.43905e-05	1
male-specific	RSPO3	9.54345e-05	1
male-specific	OAF	9.84753e-05	1
male-specific	WFDC10B	0.000105178	1
male-specific	SMTN	0.00010956	1
male-specific	GGT5	0.000675189	1
male-specific	EEF1AKMT4-ECE2	0.000717368	1
male-specific	GUCY2D	0.00089156	1
male-specific	POLR2I	0.000999065	1
male-specific	AC092167.1	0.00117952	1
male-specific	AL035461.2	0.00139605	1
male-specific	PARD3B	0.00144249	1
male-specific	AC009812.4	0.00239329	1
male-specific	CARD9	0.002575	1
male-specific	ARSE	0.00368034	1
male-specific	AC010280.1	0.00387045	1
male-specific	MSC	0.00390436	1
male-specific	SLC38A4	0.00547782	1
male-specific	AL122125.1	0.0113193	1
male-specific	HEPHL1	0.0132392	1
male-specific	AC239868.3	0.022696	1
male-specific	SEC14L6	0.0234001	1
male-specific	YEATS2-AS1	0.0264776	1
male-specific	TAGLN2	0.0304131	1
male-specific	AOC2	0.0363653	1
male-specific	TPH1	0.0378127	1
male-specific	ELMO3	0.0461293	1
female-specific	GLCE	1	2.22351e-293
female-specific	NFIX	1	1.83905e-150
female-specific	NDRG4	1	2.99675e-133
female-specific	OTUD6B-AS1	1	3.15523e-121
female-specific	SPATA5	1	1.85294e-119
female-specific	CAMKMT	1	1.02784e-106
female-specific	KIAA1324L	1	6.72637e-106
female-specific	HNRNPA3	1	1.57101e-105
female-specific	GSE1	1	6.1431e-97
female-specific	TGFBR1	1	1.54852e-96
female-specific	TESK2	1	1.12053e-90
female-specific	FBXL3	1	2.87106e-87
female-specific	TMEM65	1	9.89566e-80
female-specific	SEZ6	1	1.10514e-73
female-specific	JAKMIP2-AS1	1	1.36279e-73
female-specific	TECR	1	2.8004e-67
female-specific	AC008574.1	1	2.10982e-66
female-specific	GABRD	1	1.72401e-61
female-specific	RPL11	1	8.67147e-61
female-specific	CTDSP2	1	2.25219e-59
female-specific	REL	1	1.06578e-54
female-specific	KIAA1586	1	1.61144e-54
female-specific	TMPO	1	2.32902e-54
female-specific	THSD7B	1	6.80724e-53
female-specific	BRD7	1	9.75344e-52
female-specific	SPSB3	1	1.98111e-51
female-specific	FAAH2	1	1.66132e-50
female-specific	AP1S2	1	8.86895e-48
female-specific	ASNSD1	1	7.26732e-46
female-specific	OTUD7B	1	1.13904e-44
female-specific	MAT2B	1	7.79538e-44
female-specific	RHD	1	3.20305e-43
female-specific	ZNF90	1	5.08579e-42
female-specific	AL135925.1	1	7.80072e-41
female-specific	HIPK1	1	4.92673e-40
female-specific	OCLN	1	3.63995e-36
female-specific	RPS5	1	8.54927e-34
female-specific	PHF6	1	6.75854e-33
female-specific	PMPCB	1	1.7684e-32
female-specific	SSFA2	1	4.13467e-32
female-specific	ADAM10	1	7.40364e-31
female-specific	EDEM2	1	1.15363e-30
female-specific	AC006030.1	1	1.74374e-26
female-specific	FKBP5	1	2.28456e-26
female-specific	ARHGEF37	1	6.18864e-26
female-specific	ZNF844	1	4.7024e-24
female-specific	TRIM32	1	6.22045e-24
female-specific	AC013640.1	1	1.35974e-23
female-specific	SERTAD1	1	2.04624e-23
female-specific	FAM210B	1	3.18447e-23
female-specific	ANKRA2	1	1.0026e-22
female-specific	ZNF33B	1	1.10376e-22
female-specific	PKP2	1	1.25114e-22
female-specific	WASIR2	1	2.76066e-22
female-specific	MAZ	1	2.99886e-22
female-specific	UPF1	1	1.70058e-21
female-specific	ACTL6A	1	2.83052e-20
female-specific	NRG4	1	4.05735e-20
female-specific	AK4	1	6.85663e-20
female-specific	AC007679.1	1	4.23132e-19
female-specific	RAB33B	1	2.01626e-18
female-specific	SFRP4	1	1.09442e-17
female-specific	CHODL	1	2.11481e-17
female-specific	SNHG19	1	1.42795e-16
female-specific	EPHB3	1	1.89409e-16
female-specific	CCDC117	1	4.65228e-16
female-specific	RPLP1	1	5.0026e-16
female-specific	SNHG10	1	7.29286e-15
female-specific	ZNF480	1	1.68443e-14
female-specific	SAP30L-AS1	1	8.17229e-14
female-specific	METTL17	1	9.36044e-14
female-specific	RPL23A	1	3.97662e-13
female-specific	AL391095.1	1	4.17813e-13
female-specific	FAM81B	1	1.7159e-12
female-specific	AC097534.1	1	1.73177e-12
female-specific	AC069120.1	1	2.90222e-12
female-specific	AC024230.1	1	4.32377e-12
female-specific	GFRAL	1	5.9728e-12
female-specific	AC231981.1	1	1.68207e-11
female-specific	AL512380.2	1	2.27888e-11
female-specific	THAP9	1	7.96752e-11
female-specific	ANKRD34C	1	9.4383e-11
female-specific	ACSL5	1	2.49551e-10
female-specific	LPAR6	1	4.32153e-10
female-specific	TMSB15B	1	4.36744e-10
female-specific	ANKEF1	1	8.60703e-10
female-specific	MGME1	1	1.47802e-09
female-specific	AC092287.1	1	1.56776e-09
female-specific	USP27X	1	2.11619e-09
female-specific	SRSF3	1	2.42377e-09
female-specific	KLHL9	1	2.54768e-09
female-specific	LYSMD1	1	5.5273e-09
female-specific	SLC2A11	1	6.28856e-09
female-specific	KLF11	1	1.81424e-08
female-specific	AL354824.1	1	2.96227e-08
female-specific	AL512625.2	1	4.59324e-08
female-specific	EIF5A	1	6.931e-08
female-specific	PCDH12	1	9.2522e-08
female-specific	OBSCN-AS1	1	1.50466e-07
female-specific	AC100863.1	1	1.63712e-07
female-specific	AC046130.1	1	3.08867e-07
female-specific	PDGFB	1	3.3847e-07
female-specific	TRPM6	1	3.4098e-07
female-specific	ZNF776	1	3.84646e-07
female-specific	HNRNPUL1	1	5.0193e-07
female-specific	DRAP1	1	9.59934e-07
female-specific	KLK10	1	1.3304e-06
female-specific	CFAP44-AS1	1	1.42447e-06
female-specific	AC046158.1	1	1.75854e-06
female-specific	LINC01389	1	1.84954e-06
female-specific	IGF1	1	2.13038e-06
female-specific	AL021396.1	1	2.99692e-06
female-specific	ZMYM4-AS1	1	6.61902e-06
female-specific	FBXW10	1	8.82491e-06
female-specific	AC016687.3	1	1.97044e-05
female-specific	HSD17B13	1	2.24173e-05
female-specific	AL513365.2	1	2.3015e-05
female-specific	KCNJ11	1	3.13789e-05
female-specific	AC069272.1	1	3.9018e-05
female-specific	RPS16	1	4.46066e-05
female-specific	ARHGAP19-SLIT1	1	8.74828e-05
female-specific	AC069234.1	1	8.97418e-05
female-specific	LINC00636	1	0.000106643
female-specific	OSMR	1	0.000181585
female-specific	PER1	1	0.000225081
female-specific	SETD9	1	0.000310697
female-specific	SLA2	1	0.000314759
female-specific	CHKB-DT	1	0.000414293
female-specific	AL022157.1	1	0.000486534
female-specific	GDNF	1	0.000646169
female-specific	IRF2BP1	1	0.00122039
female-specific	MYBL1	1	0.00136156
female-specific	LINC02150	1	0.00291045
female-specific	SNX33	1	0.00295809
female-specific	AC006460.1	1	0.00392035
female-specific	TWNK	1	0.00449204
female-specific	AP000857.2	1	0.0060912
female-specific	PCCA-AS1	1	0.0124203
female-specific	PLCD1	1	0.0127079
female-specific	CFAP47	1	0.0167219
female-specific	SMC2-AS1	1	0.0180744
female-specific	PROCA1	1	0.0203498
female-specific	AC005332.8	1	0.0246925
female-specific	AL355297.4	1	0.0271013
female-specific	MYT1L-AS1	1	0.0304473
female-specific	TRIB1	1	0.0450782
female-specific	AC007292.3	1	0.0464203
gender-dimorphic	ST6GAL2	2.63066e-294	1.63848e-295
gender-dimorphic	HS3ST2	2.63066e-294	3.00288e-25
gender-dimorphic	CACNB4	2.63066e-294	1.63848e-295
gender-dimorphic	RXFP1	2.63066e-294	1.63848e-295
gender-dimorphic	EPHA6	2.63066e-294	3.76567e-22
gender-dimorphic	JAKMIP1	2.63066e-294	1.49977e-280
gender-dimorphic	LINC02217	2.63066e-294	1.63848e-295
gender-dimorphic	CACNG3	2.63066e-294	1.63848e-295
gender-dimorphic	CNTNAP3B	2.63066e-294	4.55935e-78
gender-dimorphic	HIC2	2.63066e-294	1.63848e-295
gender-dimorphic	FAR2	2.63066e-294	6.59632e-231
gender-dimorphic	DENND3	2.63066e-294	7.97089e-293
gender-dimorphic	PLPPR4	2.63066e-294	1.63848e-295
gender-dimorphic	ZFR2	2.63066e-294	1.63848e-295
gender-dimorphic	FARP1	2.63066e-294	1.63848e-295
gender-dimorphic	TMEM241	2.63066e-294	1.63848e-295
gender-dimorphic	FAM153C	2.63066e-294	1.63848e-295
gender-dimorphic	MAST3	2.63066e-294	1.63848e-295
gender-dimorphic	CDH6	2.63066e-294	3.11893e-196
gender-dimorphic	GRIK4	2.63066e-294	1.87046e-138
gender-dimorphic	WSB1	2.63066e-294	1.63848e-295
gender-dimorphic	FAM81A	2.63066e-294	2.6067e-165
gender-dimorphic	CES4A	2.63066e-294	1.63848e-295
gender-dimorphic	KIAA1324	2.63066e-294	3.37312e-279
gender-dimorphic	NGEF	2.63066e-294	1.63848e-295
gender-dimorphic	CCND2	2.63066e-294	1.63848e-295
gender-dimorphic	PCDH17	2.63066e-294	4.71141e-224
gender-dimorphic	NLN	2.63066e-294	3.33045e-271
gender-dimorphic	NEAT1	2.63066e-294	8.01351e-208
gender-dimorphic	B3GLCT	2.63066e-294	1.86491e-44
gender-dimorphic	KIAA1671	2.63066e-294	1.63848e-295
gender-dimorphic	NRSN1	2.63066e-294	1.63848e-295
gender-dimorphic	DGKZ	2.63066e-294	1.63848e-295
gender-dimorphic	ASXL3	2.63066e-294	3.14516e-268
gender-dimorphic	TBC1D32	2.63066e-294	1.17787e-139
gender-dimorphic	CDC14B	2.63066e-294	1.66799e-241
gender-dimorphic	CPNE5	2.63066e-294	4.71682e-292
gender-dimorphic	ANKRD30B	2.63066e-294	3.19301e-222
gender-dimorphic	CLEC2L	2.63066e-294	2.18573e-251
gender-dimorphic	ATF7IP2	2.63066e-294	1.63848e-295
gender-dimorphic	CDH11	2.63066e-294	1.63848e-295
gender-dimorphic	FAM49A	2.63066e-294	1.63848e-295
gender-dimorphic	KIAA1549	2.63066e-294	3.02073e-220
gender-dimorphic	EPHB6	2.63066e-294	8.86352e-39
gender-dimorphic	CHST15	2.63066e-294	4.61982e-146
gender-dimorphic	SPRED1	2.63066e-294	3.37546e-273
gender-dimorphic	MAN2A1	2.63066e-294	1.63848e-295
gender-dimorphic	SEC14L5	2.63066e-294	2.15583e-176
gender-dimorphic	ANO4	2.63066e-294	1.6222e-293
gender-dimorphic	RIMBP2	2.63066e-294	7.3139e-149
gender-dimorphic	PACRG	2.63066e-294	1.63848e-295
gender-dimorphic	HSD17B12	2.63066e-294	8.88042e-19
gender-dimorphic	XYLT1	2.63066e-294	3.19681e-235
gender-dimorphic	SMURF1	2.63066e-294	1.49462e-275
gender-dimorphic	LRRC6	2.63066e-294	4.58308e-232
gender-dimorphic	TSHZ3	2.63066e-294	1.63848e-295
gender-dimorphic	FXYD7	2.63066e-294	7.94643e-208
gender-dimorphic	DLC1	2.63066e-294	1.63848e-295
gender-dimorphic	PRKCG	2.63066e-294	1.63848e-295
gender-dimorphic	RFPL1S	2.63066e-294	1.63848e-295
gender-dimorphic	SIL1	2.63066e-294	2.50915e-293
gender-dimorphic	RHOBTB2	2.63066e-294	1.63848e-295
gender-dimorphic	SPRY4-AS1	2.63066e-294	1.63848e-295
gender-dimorphic	PID1	2.63066e-294	1.63848e-295
gender-dimorphic	ADCY2	2.63066e-294	1.63848e-295
gender-dimorphic	FAM153A	2.63066e-294	4.78273e-255
gender-dimorphic	HIVEP1	2.63066e-294	1.63848e-295
gender-dimorphic	SLC13A3	2.63066e-294	1.88558e-184
gender-dimorphic	ANKRD33B	2.63066e-294	3.52832e-269
gender-dimorphic	ARHGEF28	2.63066e-294	9.19374e-157
gender-dimorphic	FOXP2	2.63066e-294	1.63848e-295
gender-dimorphic	NME5	2.63066e-294	1.17232e-217
gender-dimorphic	CASC15	2.63066e-294	1.77038e-154
gender-dimorphic	ARNTL2	2.63066e-294	5.77404e-165
gender-dimorphic	FBN1	2.63066e-294	2.14354e-64
gender-dimorphic	ME1	2.63066e-294	2.62035e-146
gender-dimorphic	PNMA3	2.63066e-294	3.43796e-136
gender-dimorphic	ULK4	2.63066e-294	4.73159e-170
gender-dimorphic	PDGFC	2.63066e-294	9.76679e-212
gender-dimorphic	PART1	2.63066e-294	1.63848e-295
gender-dimorphic	MAP6	2.63066e-294	4.95211e-165
gender-dimorphic	SCFD2	2.63066e-294	1.63848e-295
gender-dimorphic	LY86-AS1	2.63066e-294	1.79832e-224
gender-dimorphic	MARCH4	2.63066e-294	3.97345e-223
gender-dimorphic	AC009126.1	2.63066e-294	1.49206e-150
gender-dimorphic	AL591501.1	2.63066e-294	1.37142e-218
gender-dimorphic	VWA3A	2.63066e-294	1.63848e-295
gender-dimorphic	OSBPL10	2.63066e-294	1.63848e-295
gender-dimorphic	MPP6	2.63066e-294	1.05557e-216
gender-dimorphic	DRP2	2.63066e-294	6.39786e-120
gender-dimorphic	SNX32	2.63066e-294	3.50314e-188
gender-dimorphic	TRAF3IP1	2.63066e-294	2.96731e-111
gender-dimorphic	PRMT8	2.63066e-294	3.54902e-213
gender-dimorphic	CCDC102B	2.63066e-294	4.57084e-125
gender-dimorphic	TBC1D22A	2.63066e-294	1.91719e-292
gender-dimorphic	AC025809.1	2.63066e-294	6.59539e-289
gender-dimorphic	PALM2-AKAP2	2.63066e-294	6.25562e-196
gender-dimorphic	ADGRB1	2.63066e-294	4.44092e-09
gender-dimorphic	ADGRB2	2.63066e-294	5.72939e-161
gender-dimorphic	RBMS1	2.63066e-294	9.5879e-141
gender-dimorphic	OCA2	2.63066e-294	2.65209e-150
gender-dimorphic	CHD5	2.63066e-294	1.69195e-06
gender-dimorphic	DNAH6	2.63066e-294	3.76612e-136
gender-dimorphic	SYT7	2.63066e-294	1.16317e-41
gender-dimorphic	NUDT4	2.63066e-294	1.61846e-289
gender-dimorphic	AACS	2.63066e-294	1.08113e-122
gender-dimorphic	ANO3	2.63066e-294	1.76126e-263
gender-dimorphic	TFCP2	2.63066e-294	1.63848e-295
gender-dimorphic	SGSM2	2.63066e-294	3.96422e-122
gender-dimorphic	FBXL2	2.63066e-294	1.63848e-295
gender-dimorphic	PDZRN4	2.63066e-294	1.63848e-295
gender-dimorphic	ABR	2.63066e-294	1.63848e-295
gender-dimorphic	ACTN2	2.63066e-294	1.2014e-68
gender-dimorphic	ARMC2	2.63066e-294	3.4897e-223
gender-dimorphic	CTNNAL1	2.63066e-294	3.59099e-176
gender-dimorphic	NAGPA	2.63066e-294	4.3558e-166
gender-dimorphic	SCPEP1	2.63066e-294	2.1184e-262
gender-dimorphic	SUSD1	2.63066e-294	1.0977e-211
gender-dimorphic	LRRN2	2.63066e-294	8.95309e-179
gender-dimorphic	RAB11FIP4	2.63066e-294	1.63848e-295
gender-dimorphic	RAP1GAP	2.63066e-294	1.01229e-105
gender-dimorphic	SPARCL1	2.63066e-294	1.63848e-295
gender-dimorphic	ERBB4	2.63066e-294	2.72453e-17
gender-dimorphic	HRH1	2.63066e-294	6.35739e-240
gender-dimorphic	AC092902.3	2.63066e-294	1.67712e-217
gender-dimorphic	SYT5	2.63066e-294	4.7539e-142
gender-dimorphic	PRB2	2.63066e-294	1.63848e-295
gender-dimorphic	EPHB2	2.63066e-294	6.5537e-145
gender-dimorphic	SLC6A17	2.63066e-294	5.0011e-194
gender-dimorphic	KLHL42	2.63066e-294	1.63848e-295
gender-dimorphic	MIPOL1	2.63066e-294	1.63848e-295
gender-dimorphic	CCDC57	2.63066e-294	1.10965e-171
gender-dimorphic	AC006504.5	2.63066e-294	3.35231e-289
gender-dimorphic	MARK4	2.63066e-294	7.52316e-230
gender-dimorphic	INTU	2.63066e-294	5.40775e-252
gender-dimorphic	MVB12B	2.63066e-294	2.94134e-83
gender-dimorphic	LINC01252	2.63066e-294	8.54203e-138
gender-dimorphic	GLT1D1	2.63066e-294	3.93369e-165
gender-dimorphic	ARAP2	2.63066e-294	1.68024e-94
gender-dimorphic	AJAP1	2.63066e-294	3.32103e-115
gender-dimorphic	PSME4	2.63066e-294	1.01336e-136
gender-dimorphic	UPP2	2.63066e-294	1.63848e-295
gender-dimorphic	RNF175	2.63066e-294	1.4076e-128
gender-dimorphic	ADAMTS19	2.63066e-294	1.63574e-13
gender-dimorphic	STX1A	2.63066e-294	1.32348e-266
gender-dimorphic	AMMECR1	2.63066e-294	5.39355e-233
gender-dimorphic	SH3RF1	2.63066e-294	4.47089e-229
gender-dimorphic	CYTH3	2.63066e-294	2.37635e-173
gender-dimorphic	LMO3	2.63066e-294	1.63697e-18
gender-dimorphic	GOLGA8B	2.63066e-294	1.63848e-295
gender-dimorphic	NDFIP2	2.63066e-294	4.61941e-112
gender-dimorphic	CCDC30	2.63066e-294	1.23331e-183
gender-dimorphic	HABP4	2.63066e-294	3.07094e-134
gender-dimorphic	LRRK2	2.63066e-294	1.92466e-68
gender-dimorphic	TMEM117	2.63066e-294	7.7902e-232
gender-dimorphic	AQP4-AS1	2.63066e-294	1.63848e-295
gender-dimorphic	THEMIS	2.63066e-294	1.12934e-09
gender-dimorphic	LZTS1	2.63066e-294	1.95758e-152
gender-dimorphic	BCAT1	2.63066e-294	1.81067e-101
gender-dimorphic	ACOT7	2.63066e-294	5.32913e-261
gender-dimorphic	LRRFIP1	2.63066e-294	2.14167e-223
gender-dimorphic	SYT16	2.63066e-294	1.63848e-295
gender-dimorphic	CERS4	2.63066e-294	8.55113e-208
gender-dimorphic	STUM	2.63066e-294	1.50822e-174
gender-dimorphic	FRAS1	2.63066e-294	8.72236e-194
gender-dimorphic	ATP6AP1L	2.63066e-294	2.13384e-162
gender-dimorphic	TSPAN13	2.63066e-294	2.75068e-118
gender-dimorphic	LINC00894	2.63066e-294	1.63848e-295
gender-dimorphic	HGSNAT	2.63066e-294	1.7204e-252
gender-dimorphic	CFAP46	2.63066e-294	4.14739e-54
gender-dimorphic	PTPN11	2.63066e-294	2.28614e-189
gender-dimorphic	HS3ST4	2.63066e-294	1.63848e-295
gender-dimorphic	LIMS1	2.63066e-294	8.49519e-104
gender-dimorphic	CIRBP	2.63066e-294	1.63848e-295
gender-dimorphic	ATCAY	2.63066e-294	1.63848e-295
gender-dimorphic	FGFR1OP	2.63066e-294	2.41605e-187
gender-dimorphic	TECPR2	2.63066e-294	4.97679e-261
gender-dimorphic	RAPGEFL1	2.63066e-294	9.13631e-145
gender-dimorphic	DLGAP1-AS4	2.63066e-294	1.35169e-143
gender-dimorphic	CAP2	2.63066e-294	1.63848e-295
gender-dimorphic	RHEB	2.63066e-294	7.18882e-93
gender-dimorphic	GAB2	2.63066e-294	1.63848e-295
gender-dimorphic	TBRG1	2.63066e-294	1.26081e-192
gender-dimorphic	TMEM38A	2.63066e-294	1.22749e-217
gender-dimorphic	MBOAT2	2.63066e-294	1.63848e-295
gender-dimorphic	GABRA3	2.63066e-294	3.10812e-58
gender-dimorphic	EPB41L4B	2.63066e-294	1.63848e-295
gender-dimorphic	TM7SF3	2.63066e-294	2.13163e-227
gender-dimorphic	RAB27B	2.63066e-294	9.58996e-155
gender-dimorphic	SCD5	2.63066e-294	1.63848e-295
gender-dimorphic	SLC17A7	2.63066e-294	1.63848e-295
gender-dimorphic	NPAS2	2.63066e-294	1.63848e-295
gender-dimorphic	P4HTM	2.63066e-294	2.34871e-165
gender-dimorphic	AC093523.1	2.63066e-294	2.10126e-60
gender-dimorphic	RSPH3	2.63066e-294	7.34955e-192
gender-dimorphic	VKORC1L1	2.63066e-294	1.12987e-174
gender-dimorphic	MED27	2.63066e-294	2.76445e-202
gender-dimorphic	PDE7A	2.63066e-294	1.63848e-295
gender-dimorphic	PRKD1	2.63066e-294	1.63848e-295
gender-dimorphic	GABRG3	2.63066e-294	1.63848e-295
gender-dimorphic	MTCH1	2.63066e-294	1.63848e-295
gender-dimorphic	SLC35F1	2.63066e-294	1.63848e-295
gender-dimorphic	MTR	2.63066e-294	1.63848e-295
gender-dimorphic	ZBBX	2.63066e-294	1.63848e-295
gender-dimorphic	HMGCLL1	2.63066e-294	3.25579e-262
gender-dimorphic	KCNT1	2.63066e-294	8.28029e-71
gender-dimorphic	ALOX12-AS1	2.63066e-294	8.36915e-187
gender-dimorphic	COL24A1	2.63066e-294	1.63848e-295
gender-dimorphic	FAM171B	2.63066e-294	8.23309e-212
gender-dimorphic	TTC14	2.63066e-294	2.86134e-185
gender-dimorphic	TPK1	2.63066e-294	1.27145e-91
gender-dimorphic	CACHD1	2.63066e-294	1.78325e-05
gender-dimorphic	AC239809.3	2.63066e-294	3.55776e-224
gender-dimorphic	FIGN	2.63066e-294	2.09318e-249
gender-dimorphic	WWC2	2.63066e-294	1.45375e-119
gender-dimorphic	HMGCS1	2.63066e-294	1.11702e-112
gender-dimorphic	TMEM67	2.63066e-294	4.65824e-99
gender-dimorphic	PARVB	2.63066e-294	5.53453e-160
gender-dimorphic	SLC26A4	2.63066e-294	4.92427e-225
gender-dimorphic	TRPS1	2.63066e-294	3.13563e-43
gender-dimorphic	SERPINI1	2.63066e-294	1.63848e-295
gender-dimorphic	SMIM12	2.63066e-294	1.88215e-158
gender-dimorphic	NME7	2.63066e-294	1.12089e-137
gender-dimorphic	IFT57	2.63066e-294	7.17233e-54
gender-dimorphic	NEK11	2.63066e-294	4.79548e-146
gender-dimorphic	CDC42SE2	2.63066e-294	1.63848e-295
gender-dimorphic	XIST	2.63066e-294	1.63848e-295
gender-dimorphic	AF117829.1	2.63066e-294	1.07123e-179
gender-dimorphic	SLC1A2	2.63066e-294	1.63848e-295
gender-dimorphic	RHOBTB1	2.63066e-294	4.20781e-66
gender-dimorphic	SLC4A8	2.63066e-294	7.07984e-89
gender-dimorphic	CHFR	2.63066e-294	7.4911e-143
gender-dimorphic	ZSCAN5A	2.63066e-294	3.10301e-114
gender-dimorphic	LCLAT1	2.63066e-294	1.61145e-160
gender-dimorphic	ACTR2	2.63066e-294	3.35717e-277
gender-dimorphic	ZRANB3	2.63066e-294	1.63848e-295
gender-dimorphic	AC016831.7	2.63066e-294	1.63848e-295
gender-dimorphic	PIR	2.63066e-294	3.0819e-191
gender-dimorphic	KLHL2	2.63066e-294	1.01095e-37
gender-dimorphic	BRINP2	2.63066e-294	3.78677e-144
gender-dimorphic	PDIA6	2.63066e-294	1.22085e-156
gender-dimorphic	TNK2	2.63066e-294	4.31889e-72
gender-dimorphic	MSH3	2.63066e-294	1.48429e-142
gender-dimorphic	VGF	2.63066e-294	9.99659e-27
gender-dimorphic	SH3BGRL	2.63066e-294	1.02518e-12
gender-dimorphic	SLC25A37	2.63066e-294	3.61338e-257
gender-dimorphic	CHD7	2.63066e-294	5.36409e-11
gender-dimorphic	ANO5	2.63066e-294	1.11854e-136
gender-dimorphic	MAML2	2.63066e-294	1.16509e-95
gender-dimorphic	METTL9	2.63066e-294	8.21806e-117
gender-dimorphic	ANKRD27	2.63066e-294	1.82913e-62
gender-dimorphic	ERICH3	2.63066e-294	3.64346e-129
gender-dimorphic	ANTXR1	2.63066e-294	3.31733e-173
gender-dimorphic	TMEM59L	2.63066e-294	1.63848e-295
gender-dimorphic	KCNAB2	2.63066e-294	2.74566e-214
gender-dimorphic	AZIN1-AS1	2.63066e-294	4.34083e-140
gender-dimorphic	KIF9-AS1	2.63066e-294	4.87591e-188
gender-dimorphic	IBTK	2.63066e-294	4.19303e-293
gender-dimorphic	GFRA2	2.63066e-294	4.85914e-114
gender-dimorphic	EXT2	2.63066e-294	1.47699e-151
gender-dimorphic	USP43	2.63066e-294	2.50913e-135
gender-dimorphic	VMP1	2.63066e-294	2.8036e-137
gender-dimorphic	RNF24	2.63066e-294	1.63848e-295
gender-dimorphic	PDXK	2.63066e-294	1.21806e-250
gender-dimorphic	PPP1R14C	2.63066e-294	2.5988e-129
gender-dimorphic	TRIM14	2.63066e-294	2.08948e-195
gender-dimorphic	SCMH1	2.63066e-294	1.63848e-295
gender-dimorphic	KIAA1211L	2.63066e-294	1.63848e-295
gender-dimorphic	MAP3K13	2.63066e-294	1.63848e-295
gender-dimorphic	LHPP	2.63066e-294	4.66507e-129
gender-dimorphic	LINC01122	2.63066e-294	1.63848e-295
gender-dimorphic	PAK1	2.63066e-294	1.63848e-295
gender-dimorphic	DNAJC1	2.63066e-294	1.43787e-181
gender-dimorphic	AGRN	2.63066e-294	4.32018e-54
gender-dimorphic	CRMP1	2.63066e-294	1.50047e-219
gender-dimorphic	SNX9	2.63066e-294	2.53171e-161
gender-dimorphic	BZW2	2.63066e-294	9.20869e-51
gender-dimorphic	SEMA3E	2.63066e-294	1.63848e-295
gender-dimorphic	SH3KBP1	2.63066e-294	6.79624e-175
gender-dimorphic	ST3GAL1	2.63066e-294	8.62766e-149
gender-dimorphic	RAD9A	2.63066e-294	1.20097e-148
gender-dimorphic	AC009690.1	2.63066e-294	1.08967e-165
gender-dimorphic	ELAVL4	2.63066e-294	1.63848e-295
gender-dimorphic	TTC28	2.63066e-294	7.69133e-144
gender-dimorphic	CYB561	2.63066e-294	0.000139218
gender-dimorphic	ERI3	2.63066e-294	1.53914e-244
gender-dimorphic	DNAH14	2.63066e-294	3.35651e-50
gender-dimorphic	DHX57	2.63066e-294	7.84253e-93
gender-dimorphic	KLHL5	2.63066e-294	1.92531e-90
gender-dimorphic	SEC24D	2.63066e-294	2.32474e-145
gender-dimorphic	NIM1K	2.63066e-294	8.22436e-105
gender-dimorphic	SNX10	2.63066e-294	2.17715e-179
gender-dimorphic	KLHDC10	2.63066e-294	4.76394e-206
gender-dimorphic	NEFL	2.63066e-294	1.63848e-295
gender-dimorphic	ELMOD1	2.63066e-294	1.63848e-295
gender-dimorphic	AMN1	2.63066e-294	1.72842e-212
gender-dimorphic	TTC39C	2.63066e-294	5.38504e-223
gender-dimorphic	AC008537.1	2.63066e-294	1.7255e-36
gender-dimorphic	IGFL4	2.63066e-294	2.83136e-138
gender-dimorphic	SORT1	2.63066e-294	1.12275e-29
gender-dimorphic	RBM25	2.63066e-294	8.64485e-107
gender-dimorphic	PAPSS1	2.63066e-294	1.67642e-186
gender-dimorphic	DIS3L2	2.63066e-294	1.00549e-213
gender-dimorphic	TSEN2	2.63066e-294	1.80412e-189
gender-dimorphic	NAT8L	2.63066e-294	1.62948e-210
gender-dimorphic	FBXW8	2.63066e-294	4.93219e-83
gender-dimorphic	RILPL1	2.63066e-294	9.33336e-70
gender-dimorphic	RAB40B	2.63066e-294	2.82454e-93
gender-dimorphic	TENM4	2.63066e-294	1.63848e-295
gender-dimorphic	ARNT2	2.63066e-294	8.73205e-194
gender-dimorphic	MARCH11	2.63066e-294	9.89275e-71
gender-dimorphic	FHL2	2.63066e-294	5.99468e-118
gender-dimorphic	IGSF11	2.63066e-294	5.45345e-22
gender-dimorphic	HMGCR	2.63066e-294	5.10756e-55
gender-dimorphic	C7orf50	2.63066e-294	1.09752e-206
gender-dimorphic	CCDC85B	2.63066e-294	5.41437e-110
gender-dimorphic	DDX10	2.63066e-294	7.96608e-162
gender-dimorphic	LARP4B	2.63066e-294	7.69843e-268
gender-dimorphic	PTPRE	2.63066e-294	4.17736e-196
gender-dimorphic	SCARB1	2.63066e-294	2.45989e-140
gender-dimorphic	ZIC2	2.63066e-294	0.000307096
gender-dimorphic	RNF157	2.63066e-294	1.29118e-139
gender-dimorphic	TPST1	2.63066e-294	5.31163e-286
gender-dimorphic	ESYT2	2.63066e-294	1.63848e-295
gender-dimorphic	NOS1AP	2.63066e-294	1.63848e-295
gender-dimorphic	SESTD1	2.63066e-294	2.82113e-115
gender-dimorphic	ELL2	2.63066e-294	1.41021e-239
gender-dimorphic	TTLL11	2.63066e-294	1.63848e-295
gender-dimorphic	EPHX4	2.63066e-294	1.51925e-55
gender-dimorphic	MIR181A1HG	2.63066e-294	1.63848e-295
gender-dimorphic	IFT172	2.63066e-294	3.08792e-228
gender-dimorphic	ST6GAL1	2.63066e-294	8.73901e-293
gender-dimorphic	CXXC4-AS1	2.63066e-294	4.44641e-106
gender-dimorphic	TPPP	2.63066e-294	8.13955e-167
gender-dimorphic	FAM169A	2.63066e-294	1.66547e-189
gender-dimorphic	ORC3	2.63066e-294	2.09536e-251
gender-dimorphic	SAMD5	2.63066e-294	1.63848e-295
gender-dimorphic	NFX1	2.63066e-294	7.76764e-132
gender-dimorphic	MPPED2	2.63066e-294	6.42395e-293
gender-dimorphic	CCDC84	2.63066e-294	1.45698e-122
gender-dimorphic	GBF1	2.63066e-294	4.07211e-195
gender-dimorphic	KPNA3	2.63066e-294	4.78473e-185
gender-dimorphic	SLC35F4	2.63066e-294	1.63848e-295
gender-dimorphic	LRRC28	2.63066e-294	4.05398e-164
gender-dimorphic	GALNT1	2.63066e-294	2.75059e-168
gender-dimorphic	TXNL4A	2.63066e-294	2.63432e-216
gender-dimorphic	CECR2	2.63066e-294	1.90985e-83
gender-dimorphic	SLC39A10	2.63066e-294	1.63848e-295
gender-dimorphic	FAM66D	2.63066e-294	1.63848e-295
gender-dimorphic	SARAF	2.63066e-294	1.63848e-295
gender-dimorphic	INVS	2.63066e-294	2.23065e-155
gender-dimorphic	OTUD3	2.63066e-294	6.87085e-107
gender-dimorphic	ITGA9	2.63066e-294	2.35817e-105
gender-dimorphic	KPNA1	2.63066e-294	1.75216e-94
gender-dimorphic	CDH9	2.63066e-294	1.63848e-295
gender-dimorphic	RELN	2.63066e-294	1.88225e-16
gender-dimorphic	ABL1	2.63066e-294	1.983e-180
gender-dimorphic	NRP1	2.63066e-294	3.39925e-237
gender-dimorphic	NEURL1	2.63066e-294	2.01487e-251
gender-dimorphic	GPALPP1	2.63066e-294	4.11999e-145
gender-dimorphic	PHLPP2	2.63066e-294	8.69993e-207
gender-dimorphic	LINC02210-CRHR1	2.63066e-294	1.63848e-295
gender-dimorphic	MAP1LC3A	2.63066e-294	1.68446e-200
gender-dimorphic	ANKRD7	2.63066e-294	1.94602e-179
gender-dimorphic	DPYD	2.63066e-294	1.63848e-295
gender-dimorphic	RASA2	2.63066e-294	1.63848e-295
gender-dimorphic	LARP1B	2.63066e-294	6.89925e-211
gender-dimorphic	PHKB	2.63066e-294	1.63848e-295
gender-dimorphic	PLD3	2.63066e-294	1.63848e-295
gender-dimorphic	GLIDR	2.63066e-294	1.12677e-66
gender-dimorphic	ITGB1BP1	2.63066e-294	1.63848e-295
gender-dimorphic	NCEH1	2.63066e-294	1.89716e-282
gender-dimorphic	ZC2HC1A	2.63066e-294	3.22778e-197
gender-dimorphic	OTOGL	2.63066e-294	2.80224e-245
gender-dimorphic	CEP290	2.63066e-294	1.33543e-110
gender-dimorphic	SACS	2.63066e-294	3.01908e-134
gender-dimorphic	UBAC2	2.63066e-294	2.28186e-124
gender-dimorphic	CMTM4	2.63066e-294	2.35422e-99
gender-dimorphic	HM13	2.63066e-294	2.73881e-174
gender-dimorphic	PRDM2	2.63066e-294	1.63848e-295
gender-dimorphic	MDH1	2.63066e-294	1.03485e-265
gender-dimorphic	VPS8	2.63066e-294	1.63848e-295
gender-dimorphic	APBB2	2.63066e-294	1.63848e-295
gender-dimorphic	ATP2A2	2.63066e-294	1.63848e-295
gender-dimorphic	FRMD3	2.63066e-294	1.01989e-226
gender-dimorphic	GON4L	2.63066e-294	2.23762e-90
gender-dimorphic	AL139393.1	2.63066e-294	1.00261e-76
gender-dimorphic	TYW1	2.63066e-294	8.7289e-204
gender-dimorphic	CHM	2.63066e-294	2.86809e-220
gender-dimorphic	MTMR1	2.63066e-294	4.2164e-80
gender-dimorphic	PIP4K2A	2.63066e-294	2.90563e-216
gender-dimorphic	PPFIBP1	2.63066e-294	1.63848e-295
gender-dimorphic	LINC02389	2.63066e-294	2.45362e-246
gender-dimorphic	HUNK	2.63066e-294	7.37001e-137
gender-dimorphic	ZFHX3	2.63066e-294	1.63848e-295
gender-dimorphic	BDP1	2.63066e-294	2.01643e-117
gender-dimorphic	CHCHD3	2.63066e-294	1.63848e-295
gender-dimorphic	NELL1	2.63066e-294	1.63848e-295
gender-dimorphic	C11orf49	2.63066e-294	2.03471e-256
gender-dimorphic	BAIAP2	2.63066e-294	4.40343e-154
gender-dimorphic	MEF2C-AS1	2.63066e-294	1.63848e-295
gender-dimorphic	GRIP1	2.63066e-294	1.63848e-295
gender-dimorphic	KCNB1	2.63066e-294	1.63848e-295
gender-dimorphic	ENAH	2.63066e-294	3.67868e-171
gender-dimorphic	KLHL29	2.63066e-294	3.98036e-181
gender-dimorphic	AC019211.1	2.63066e-294	2.49969e-266
gender-dimorphic	SUMF1	2.63066e-294	1.63848e-295
gender-dimorphic	HSPA9	2.63066e-294	4.95851e-102
gender-dimorphic	EXOC2	2.63066e-294	9.51257e-107
gender-dimorphic	PHTF2	2.63066e-294	3.20464e-129
gender-dimorphic	JCAD	2.63066e-294	2.20129e-198
gender-dimorphic	CPNE8	2.63066e-294	1.63848e-295
gender-dimorphic	ATP2C2	2.63066e-294	8.38421e-139
gender-dimorphic	SPG7	2.63066e-294	2.49537e-129
gender-dimorphic	FZD3	2.63066e-294	2.22923e-130
gender-dimorphic	GRIN2B	2.63066e-294	1.63848e-295
gender-dimorphic	GLRB	2.63066e-294	2.9673e-116
gender-dimorphic	KIAA1217	2.63066e-294	1.63848e-295
gender-dimorphic	CLEC16A	2.63066e-294	1.34075e-247
gender-dimorphic	SMG6	2.63066e-294	5.87591e-167
gender-dimorphic	RNF149	2.63066e-294	4.94169e-222
gender-dimorphic	CALCRL	2.63066e-294	6.98194e-83
gender-dimorphic	CCK	2.63066e-294	1.63848e-295
gender-dimorphic	ZDHHC11B	2.63066e-294	2.41711e-69
gender-dimorphic	HINT1	2.63066e-294	6.46919e-256
gender-dimorphic	DIAPH2	2.63066e-294	1.63848e-295
gender-dimorphic	ANK1	2.63066e-294	7.44595e-07
gender-dimorphic	STK38L	2.63066e-294	1.68334e-121
gender-dimorphic	VGLL4	2.63066e-294	6.47287e-268
gender-dimorphic	ABLIM2	2.63066e-294	2.76896e-271
gender-dimorphic	CPLANE1	2.63066e-294	1.63848e-295
gender-dimorphic	AIG1	2.63066e-294	1.63848e-295
gender-dimorphic	PIAS2	2.63066e-294	3.45026e-216
gender-dimorphic	ITPR1	2.63066e-294	1.63848e-295
gender-dimorphic	BEX1	2.63066e-294	1.63848e-295
gender-dimorphic	FAM120A	2.63066e-294	1.9009e-252
gender-dimorphic	ME3	2.63066e-294	1.48109e-208
gender-dimorphic	TUBA1B	2.63066e-294	1.63848e-295
gender-dimorphic	PTCHD4	2.63066e-294	5.41862e-242
gender-dimorphic	CRTAM	2.63066e-294	8.68622e-94
gender-dimorphic	LINC02232	2.63066e-294	1.63848e-295
gender-dimorphic	AFF1	2.63066e-294	2.46808e-122
gender-dimorphic	GATB	2.63066e-294	2.56235e-108
gender-dimorphic	FAM198B-AS1	2.63066e-294	3.26444e-112
gender-dimorphic	DZIP1	2.63066e-294	6.35933e-192
gender-dimorphic	TCF20	2.63066e-294	3.92261e-253
gender-dimorphic	TRAPPC9	2.63066e-294	1.63848e-295
gender-dimorphic	PLXDC2	2.63066e-294	3.26054e-34
gender-dimorphic	TOM1L2	2.63066e-294	1.63848e-295
gender-dimorphic	RPRD1A	2.63066e-294	6.0057e-163
gender-dimorphic	ASAP2	2.63066e-294	1.63848e-295
gender-dimorphic	ARID5B	2.63066e-294	1.43624e-107
gender-dimorphic	STAMBPL1	2.63066e-294	2.56548e-288
gender-dimorphic	SH3PXD2A	2.63066e-294	1.63848e-295
gender-dimorphic	PRICKLE1	2.63066e-294	1.63848e-295
gender-dimorphic	PRKAA2	2.63066e-294	1.63848e-295
gender-dimorphic	MTERF1	2.63066e-294	2.2296e-248
gender-dimorphic	SLC1A1	2.63066e-294	2.48903e-201
gender-dimorphic	UNC13B	2.63066e-294	1.63848e-295
gender-dimorphic	SLC16A7	2.63066e-294	8.83662e-128
gender-dimorphic	ZNF721	2.63066e-294	1.63848e-295
gender-dimorphic	INPP4B	2.63066e-294	9.34421e-26
gender-dimorphic	TMEM232	2.63066e-294	1.63848e-295
gender-dimorphic	LMBRD1	2.63066e-294	2.04917e-286
gender-dimorphic	DIRAS2	2.63066e-294	1.63848e-295
gender-dimorphic	VEZT	2.63066e-294	1.63848e-295
gender-dimorphic	NUMB	2.63066e-294	1.63848e-295
gender-dimorphic	FAM120B	2.63066e-294	6.89235e-259
gender-dimorphic	YWHAZ	2.63066e-294	1.63848e-295
gender-dimorphic	FAIM2	2.63066e-294	1.68229e-198
gender-dimorphic	ADAMTS3	2.63066e-294	1.80746e-70
gender-dimorphic	AC098829.1	2.63066e-294	1.63848e-295
gender-dimorphic	PCMT1	2.63066e-294	1.67107e-198
gender-dimorphic	TESPA1	2.63066e-294	1.63848e-295
gender-dimorphic	ATP2B4	2.63066e-294	1.63848e-295
gender-dimorphic	SECISBP2L	2.63066e-294	2.30043e-266
gender-dimorphic	UNC13A	2.63066e-294	1.63848e-295
gender-dimorphic	MGST3	2.63066e-294	1.63848e-295
gender-dimorphic	TMEM131	2.63066e-294	1.46723e-242
gender-dimorphic	MAP3K2	2.63066e-294	4.44465e-250
gender-dimorphic	TCERG1	2.63066e-294	3.03542e-102
gender-dimorphic	SCAI	2.63066e-294	1.63848e-295
gender-dimorphic	CMIP	2.63066e-294	1.63848e-295
gender-dimorphic	PRKCA	2.63066e-294	1.63848e-295
gender-dimorphic	MEIS1	2.63066e-294	0.000146763
gender-dimorphic	PTPN14	2.63066e-294	6.49692e-66
gender-dimorphic	SCG2	2.63066e-294	1.467e-69
gender-dimorphic	NECTIN3	2.63066e-294	7.80739e-181
gender-dimorphic	PLPP1	2.63066e-294	9.79708e-162
gender-dimorphic	SH3BGRL2	2.63066e-294	8.04849e-137
gender-dimorphic	GRM8	2.63066e-294	4.04868e-216
gender-dimorphic	TMEM41B	2.63066e-294	1.39036e-177
gender-dimorphic	HECTD2	2.63066e-294	9.01947e-38
gender-dimorphic	CEP192	2.63066e-294	1.90105e-260
gender-dimorphic	CSMD2	2.63066e-294	9.32234e-267
gender-dimorphic	COMMD1	2.63066e-294	1.63848e-295
gender-dimorphic	NDUFS1	2.63066e-294	1.26113e-276
gender-dimorphic	KIF1A	2.63066e-294	1.63848e-295
gender-dimorphic	BASP1-AS1	2.63066e-294	1.63848e-295
gender-dimorphic	RALGPS1	2.63066e-294	1.63848e-295
gender-dimorphic	KCNQ2	2.63066e-294	7.24632e-196
gender-dimorphic	TULP4	2.63066e-294	1.63848e-295
gender-dimorphic	ITCH	2.63066e-294	1.23292e-182
gender-dimorphic	FTL	2.63066e-294	1.67144e-31
gender-dimorphic	TET3	2.63066e-294	5.87805e-115
gender-dimorphic	TTN-AS1	2.63066e-294	1.63848e-295
gender-dimorphic	TUBA4A	2.63066e-294	1.63848e-295
gender-dimorphic	AC005162.3	2.63066e-294	0.0120932
gender-dimorphic	NPTX2	2.63066e-294	1.40324e-90
gender-dimorphic	TMEM135	2.63066e-294	9.02883e-190
gender-dimorphic	DCAF5	2.63066e-294	1.63848e-295
gender-dimorphic	CDH8	2.63066e-294	8.23392e-231
gender-dimorphic	AK5	2.63066e-294	0.000135547
gender-dimorphic	TUSC3	2.63066e-294	1.63848e-295
gender-dimorphic	GRIA1	2.63066e-294	1.63848e-295
gender-dimorphic	STXBP5-AS1	2.63066e-294	1.63848e-295
gender-dimorphic	PRKDC	2.63066e-294	7.13636e-220
gender-dimorphic	EPHA3	2.63066e-294	1.63848e-295
gender-dimorphic	CFAP70	2.63066e-294	6.38564e-83
gender-dimorphic	PPP1R21	2.63066e-294	5.33812e-180
gender-dimorphic	LINC01798	2.63066e-294	1.72122e-10
gender-dimorphic	GHR	2.63066e-294	5.08374e-221
gender-dimorphic	MTMR7	2.63066e-294	1.32599e-191
gender-dimorphic	GPC5	2.63066e-294	1.14562e-73
gender-dimorphic	SIPA1L3	2.63066e-294	3.69514e-140
gender-dimorphic	TRPC5	2.63066e-294	3.38105e-36
gender-dimorphic	LINGO2	2.63066e-294	5.26454e-136
gender-dimorphic	ZER1	2.63066e-294	5.3969e-166
gender-dimorphic	ARHGAP32	2.63066e-294	1.63848e-295
gender-dimorphic	KCNMB4	2.63066e-294	1.63848e-295
gender-dimorphic	LMO4	2.63066e-294	1.63848e-295
gender-dimorphic	GTDC1	2.63066e-294	1.63848e-295
gender-dimorphic	IQSEC1	2.63066e-294	1.63848e-295
gender-dimorphic	UMAD1	2.63066e-294	1.63848e-295
gender-dimorphic	YWHAG	2.63066e-294	1.63848e-295
gender-dimorphic	CCDC171	2.63066e-294	3.49452e-207
gender-dimorphic	FRRS1L	2.63066e-294	1.63848e-295
gender-dimorphic	PIBF1	2.63066e-294	1.43872e-252
gender-dimorphic	ZNF609	2.63066e-294	6.48043e-194
gender-dimorphic	MAP2K5	2.63066e-294	1.63848e-295
gender-dimorphic	CLTC	2.63066e-294	1.63848e-295
gender-dimorphic	MDGA1	2.63066e-294	1.63449e-09
gender-dimorphic	COL13A1	2.63066e-294	4.62988e-13
gender-dimorphic	MTUS1	2.63066e-294	1.53457e-63
gender-dimorphic	ERCC6L2	2.63066e-294	6.53558e-84
gender-dimorphic	ITPK1	2.63066e-294	5.86234e-145
gender-dimorphic	KIAA0825	2.63066e-294	1.63848e-295
gender-dimorphic	GABRA1	2.63066e-294	3.77558e-258
gender-dimorphic	UBE2R2	2.63066e-294	1.36167e-129
gender-dimorphic	CTTN	2.63066e-294	7.73483e-135
gender-dimorphic	SYNDIG1	2.63066e-294	4.06326e-204
gender-dimorphic	CHRM2	2.63066e-294	4.65212e-203
gender-dimorphic	FAT2	2.63066e-294	1.80544e-30
gender-dimorphic	MCCC1	2.63066e-294	2.08045e-150
gender-dimorphic	NELFA	2.63066e-294	1.6526e-80
gender-dimorphic	MEG3	2.63066e-294	1.63848e-295
gender-dimorphic	USP3	2.63066e-294	4.04192e-79
gender-dimorphic	RAB3A	2.63066e-294	8.34292e-267
gender-dimorphic	SHISA8	2.63066e-294	2.54991e-05
gender-dimorphic	KCNQ3	2.63066e-294	1.63848e-295
gender-dimorphic	LONP2	2.63066e-294	7.13318e-232
gender-dimorphic	ANKRD13C	2.63066e-294	4.53163e-175
gender-dimorphic	BMPER	2.63066e-294	1.63848e-295
gender-dimorphic	ADCY1	2.63066e-294	1.63848e-295
gender-dimorphic	RABGAP1	2.63066e-294	1.63848e-295
gender-dimorphic	ATE1	2.63066e-294	1.31799e-293
gender-dimorphic	DNMT3A	2.63066e-294	1.90347e-109
gender-dimorphic	GBE1	2.63066e-294	3.72517e-31
gender-dimorphic	JAK2	2.63066e-294	1.51417e-27
gender-dimorphic	TRIM33	2.63066e-294	6.28116e-165
gender-dimorphic	PCSK1N	2.63066e-294	1.83498e-127
gender-dimorphic	CNNM2	2.63066e-294	1.63848e-295
gender-dimorphic	PTPRS	2.63066e-294	1.63848e-295
gender-dimorphic	SREBF2	2.63066e-294	1.15939e-190
gender-dimorphic	PLD5	2.63066e-294	1.63848e-295
gender-dimorphic	GIGYF2	2.63066e-294	2.19334e-219
gender-dimorphic	STRN3	2.63066e-294	5.94611e-180
gender-dimorphic	TLN2	2.63066e-294	1.63848e-295
gender-dimorphic	CEP112	2.63066e-294	1.63848e-295
gender-dimorphic	EBF1	2.63066e-294	6.62927e-19
gender-dimorphic	HACE1	2.63066e-294	1.44517e-208
gender-dimorphic	TMTC1	2.63066e-294	2.00163e-29
gender-dimorphic	MYT1	2.63066e-294	3.22125e-24
gender-dimorphic	AC073050.1	2.63066e-294	1.36993e-252
gender-dimorphic	NDFIP1	2.63066e-294	1.63848e-295
gender-dimorphic	UVRAG	2.63066e-294	7.9701e-209
gender-dimorphic	SLC22A17	2.63066e-294	1.63848e-295
gender-dimorphic	MEG8	2.63066e-294	3.10878e-125
gender-dimorphic	OSBPL6	2.63066e-294	1.63848e-295
gender-dimorphic	ZNF131	2.63066e-294	2.75175e-292
gender-dimorphic	SLC22A23	2.63066e-294	5.34849e-258
gender-dimorphic	PRKAR1B	2.63066e-294	4.05244e-269
gender-dimorphic	CTTNBP2	2.63066e-294	3.6926e-259
gender-dimorphic	TRIM44	2.63066e-294	1.63848e-295
gender-dimorphic	PTPRR	2.63066e-294	1.63848e-295
gender-dimorphic	MYH10	2.63066e-294	1.63848e-295
gender-dimorphic	ABCC4	2.63066e-294	5.65534e-165
gender-dimorphic	MYSM1	2.63066e-294	1.03429e-117
gender-dimorphic	ST6GALNAC3	2.63066e-294	1.58769e-165
gender-dimorphic	POLN	2.63066e-294	3.15719e-126
gender-dimorphic	AL133346.1	2.63066e-294	1.63848e-295
gender-dimorphic	AC011287.1	2.63066e-294	1.63848e-295
gender-dimorphic	AC090579.1	2.63066e-294	8.77574e-252
gender-dimorphic	MBP	2.63066e-294	3.86961e-118
gender-dimorphic	STK39	2.63066e-294	1.38464e-274
gender-dimorphic	WDR17	2.63066e-294	1.63848e-295
gender-dimorphic	PACS1	2.63066e-294	4.71213e-145
gender-dimorphic	CHPT1	2.63066e-294	8.76758e-293
gender-dimorphic	RPRD2	2.63066e-294	1.88679e-260
gender-dimorphic	GABRG2	2.63066e-294	4.84685e-127
gender-dimorphic	COG6	2.63066e-294	3.11728e-173
gender-dimorphic	ATL1	2.63066e-294	1.44737e-262
gender-dimorphic	TMOD2	2.63066e-294	1.63848e-295
gender-dimorphic	CNPY1	2.63066e-294	0.00260638
gender-dimorphic	KDM6A	2.63066e-294	2.26125e-236
gender-dimorphic	DCDC1	2.63066e-294	9.19097e-80
gender-dimorphic	EFNA5	2.63066e-294	1.63848e-295
gender-dimorphic	EPB41L2	2.63066e-294	1.63848e-295
gender-dimorphic	HYDIN	2.63066e-294	3.34805e-142
gender-dimorphic	GNB1	2.63066e-294	1.63848e-295
gender-dimorphic	EML6	2.63066e-294	1.63848e-295
gender-dimorphic	GAP43	2.63066e-294	1.63848e-295
gender-dimorphic	NSD2	2.63066e-294	2.98978e-113
gender-dimorphic	STOX2	2.63066e-294	1.63848e-295
gender-dimorphic	PKM	2.63066e-294	8.93322e-228
gender-dimorphic	CERKL	2.63066e-294	3.81567e-10
gender-dimorphic	PROX1	2.63066e-294	0.00192365
gender-dimorphic	AC007614.1	2.63066e-294	2.50866e-36
gender-dimorphic	ACBD6	2.63066e-294	5.54793e-221
gender-dimorphic	CABP1	2.63066e-294	1.63848e-295
gender-dimorphic	PPP2R5E	2.63066e-294	1.10619e-250
gender-dimorphic	UBR1	2.63066e-294	3.32411e-177
gender-dimorphic	RHOT1	2.63066e-294	2.32592e-144
gender-dimorphic	SOBP	2.63066e-294	1.63848e-295
gender-dimorphic	OSBPL8	2.63066e-294	1.63848e-295
gender-dimorphic	CELF5	2.63066e-294	8.51382e-202
gender-dimorphic	LINC01202	2.63066e-294	1.72317e-92
gender-dimorphic	KCNIP1	2.63066e-294	1.63848e-295
gender-dimorphic	FBXO42	2.63066e-294	1.09068e-199
gender-dimorphic	BMPR2	2.63066e-294	1.63848e-295
gender-dimorphic	SLMAP	2.63066e-294	2.03022e-199
gender-dimorphic	TMCC1	2.63066e-294	1.63848e-295
gender-dimorphic	MYO6	2.63066e-294	1.63848e-295
gender-dimorphic	PRKN	2.63066e-294	1.63848e-295
gender-dimorphic	EHMT1	2.63066e-294	2.61191e-198
gender-dimorphic	SORL1	2.63066e-294	1.63848e-295
gender-dimorphic	ENOX1	2.63066e-294	1.63848e-295
gender-dimorphic	FNDC3A	2.63066e-294	1.28482e-175
gender-dimorphic	PAK5	2.63066e-294	1.63848e-295
gender-dimorphic	AKAP8L	2.63066e-294	3.36539e-161
gender-dimorphic	PKIB	2.63066e-294	2.06347e-14
gender-dimorphic	AC084032.1	2.63066e-294	2.89011e-147
gender-dimorphic	LRRFIP2	2.63066e-294	4.50701e-175
gender-dimorphic	TRPC1	2.63066e-294	1.63848e-295
gender-dimorphic	ST8SIA5	2.63066e-294	1.63848e-295
gender-dimorphic	SGSM1	2.63066e-294	1.63848e-295
gender-dimorphic	FNIP2	2.63066e-294	3.04466e-54
gender-dimorphic	HDAC8	2.63066e-294	1.63848e-295
gender-dimorphic	KCNB2	2.63066e-294	1.63848e-295
gender-dimorphic	PIAS1	2.63066e-294	1.63848e-295
gender-dimorphic	PRELID2	2.63066e-294	3.03109e-127
gender-dimorphic	NKAIN3	2.63066e-294	1.39119e-198
gender-dimorphic	FAM153B	2.63066e-294	1.63848e-295
gender-dimorphic	PPP2R2A	2.63066e-294	1.47592e-199
gender-dimorphic	DAAM1	2.63066e-294	1.20367e-293
gender-dimorphic	PPP1R12B	2.63066e-294	1.63848e-295
gender-dimorphic	EXT1	2.63066e-294	1.63848e-295
gender-dimorphic	FAM168A	2.63066e-294	1.63848e-295
gender-dimorphic	PKNOX2	2.63066e-294	1.63848e-295
gender-dimorphic	PPP3CB	2.63066e-294	1.63848e-295
gender-dimorphic	KAT6B	2.63066e-294	1.63848e-295
gender-dimorphic	HSPH1	2.63066e-294	1.63848e-295
gender-dimorphic	JPH4	2.63066e-294	1.17392e-194
gender-dimorphic	PLCXD3	2.63066e-294	1.56252e-32
gender-dimorphic	MAMDC2	2.63066e-294	2.00572e-112
gender-dimorphic	CCDC88A	2.63066e-294	1.63848e-295
gender-dimorphic	FAT3	2.63066e-294	1.63848e-295
gender-dimorphic	SGIP1	2.63066e-294	1.63848e-295
gender-dimorphic	ATG7	2.63066e-294	1.63848e-295
gender-dimorphic	PJA2	2.63066e-294	1.63848e-295
gender-dimorphic	FTX	2.63066e-294	1.63848e-295
gender-dimorphic	ABLIM1	2.63066e-294	1.71987e-239
gender-dimorphic	FBXL20	2.63066e-294	1.42742e-254
gender-dimorphic	SPIRE1	2.63066e-294	1.63848e-295
gender-dimorphic	ELAVL2	2.63066e-294	4.13448e-195
gender-dimorphic	LINC01197	2.63066e-294	7.1864e-107
gender-dimorphic	CA4	2.63066e-294	9.05205e-132
gender-dimorphic	DMXL1	2.63066e-294	1.97412e-192
gender-dimorphic	NSD1	2.63066e-294	1.36461e-235
gender-dimorphic	MYO1D	2.63066e-294	1.63848e-295
gender-dimorphic	UBE2K	2.63066e-294	3.89519e-261
gender-dimorphic	FGF14	2.63066e-294	1.63848e-295
gender-dimorphic	PPM1E	2.63066e-294	3.34929e-275
gender-dimorphic	TSPAN18	2.63066e-294	7.77197e-07
gender-dimorphic	SYT9	2.63066e-294	3.26171e-23
gender-dimorphic	VWC2	2.63066e-294	1.43784e-49
gender-dimorphic	ARHGEF3	2.63066e-294	3.10071e-167
gender-dimorphic	FRMD4A	2.63066e-294	1.63848e-295
gender-dimorphic	ABI2	2.63066e-294	1.63848e-295
gender-dimorphic	CDKAL1	2.63066e-294	1.63848e-295
gender-dimorphic	CELF1	2.63066e-294	2.00111e-252
gender-dimorphic	FBXO34	2.63066e-294	1.63848e-295
gender-dimorphic	RASGRF2	2.63066e-294	1.63848e-295
gender-dimorphic	EXPH5	2.63066e-294	4.90264e-52
gender-dimorphic	AL117190.2	2.63066e-294	2.83407e-188
gender-dimorphic	FHIT	2.63066e-294	1.63848e-295
gender-dimorphic	NSF	2.63066e-294	1.63848e-295
gender-dimorphic	ATP1B1	2.63066e-294	1.63848e-295
gender-dimorphic	GOLGA4	2.63066e-294	1.23456e-258
gender-dimorphic	ZNF148	2.63066e-294	8.98415e-281
gender-dimorphic	NRF1	2.63066e-294	6.29272e-264
gender-dimorphic	MICU3	2.63066e-294	1.63848e-295
gender-dimorphic	OPCML	2.63066e-294	1.63848e-295
gender-dimorphic	CCDC175	2.63066e-294	4.75304e-27
gender-dimorphic	KCNH5	2.63066e-294	1.63848e-295
gender-dimorphic	CNTNAP4	2.63066e-294	1.63848e-295
gender-dimorphic	ARHGAP44	2.63066e-294	1.63848e-295
gender-dimorphic	TANC1	2.63066e-294	7.54334e-08
gender-dimorphic	AC093607.1	2.63066e-294	1.63848e-295
gender-dimorphic	ZMAT4	2.63066e-294	1.63848e-295
gender-dimorphic	NCOA2	2.63066e-294	4.50641e-292
gender-dimorphic	PAFAH1B1	2.63066e-294	1.63848e-295
gender-dimorphic	NBAS	2.63066e-294	1.63848e-295
gender-dimorphic	MAP4K4	2.63066e-294	1.4558e-268
gender-dimorphic	RPS6KA2	2.63066e-294	1.63848e-295
gender-dimorphic	KCNMA1	2.63066e-294	1.63848e-295
gender-dimorphic	ARIH1	2.63066e-294	2.31903e-233
gender-dimorphic	ADAMTSL1	2.63066e-294	1.63848e-295
gender-dimorphic	BICRAL	2.63066e-294	1.63848e-295
gender-dimorphic	NPAS3	2.63066e-294	1.63848e-295
gender-dimorphic	MAST1	2.63066e-294	8.53749e-220
gender-dimorphic	ADD2	2.63066e-294	1.63848e-295
gender-dimorphic	ADGRL3	2.63066e-294	1.63848e-295
gender-dimorphic	HIVEP2	2.63066e-294	1.63848e-295
gender-dimorphic	KCND2	2.63066e-294	8.69623e-105
gender-dimorphic	SYBU	2.63066e-294	3.18801e-235
gender-dimorphic	RAP1GAP2	2.63066e-294	1.63848e-295
gender-dimorphic	WDR7	2.63066e-294	5.27035e-252
gender-dimorphic	ZNF91	2.63066e-294	5.83186e-275
gender-dimorphic	PATJ	2.63066e-294	2.68497e-83
gender-dimorphic	MAGI3	2.63066e-294	4.65179e-280
gender-dimorphic	STXBP5L	2.63066e-294	1.63848e-295
gender-dimorphic	PCM1	2.63066e-294	1.63848e-295
gender-dimorphic	GPR158	2.63066e-294	1.63848e-295
gender-dimorphic	SLC2A13	2.63066e-294	1.00163e-252
gender-dimorphic	MON2	2.63066e-294	1.4116e-284
gender-dimorphic	TMEM132D	2.63066e-294	1.63848e-295
gender-dimorphic	AC073365.1	2.63066e-294	1.63848e-295
gender-dimorphic	SEPT7	2.63066e-294	1.63848e-295
gender-dimorphic	RPS6KC1	2.63066e-294	7.38471e-290
gender-dimorphic	XPO1	2.63066e-294	1.63848e-295
gender-dimorphic	CTDSPL	2.63066e-294	1.63848e-295
gender-dimorphic	DOCK3	2.63066e-294	1.63848e-295
gender-dimorphic	ATP6V1H	2.63066e-294	6.93378e-131
gender-dimorphic	VWA8	2.63066e-294	3.65053e-254
gender-dimorphic	FAM155A	2.63066e-294	1.63848e-295
gender-dimorphic	ADCY9	2.63066e-294	1.28819e-90
gender-dimorphic	CBLN2	2.63066e-294	4.86936e-58
gender-dimorphic	SULF1	2.63066e-294	2.8683e-270
gender-dimorphic	PRR35	2.63066e-294	3.1966e-08
gender-dimorphic	BTG1	2.63066e-294	3.23942e-75
gender-dimorphic	SYNE2	2.63066e-294	3.66344e-60
gender-dimorphic	NFASC	2.63066e-294	1.63848e-295
gender-dimorphic	SYT14	2.63066e-294	8.71205e-258
gender-dimorphic	PPP2R2C	2.63066e-294	1.63848e-295
gender-dimorphic	JAZF1	2.63066e-294	1.63848e-295
gender-dimorphic	MAGI2	2.63066e-294	1.63848e-295
gender-dimorphic	VTI1A	2.63066e-294	1.63848e-295
gender-dimorphic	TAOK3	2.63066e-294	5.9912e-240
gender-dimorphic	PWAR6	2.63066e-294	1.63848e-295
gender-dimorphic	MEF2A	2.63066e-294	4.22636e-85
gender-dimorphic	DGKD	2.63066e-294	8.43794e-40
gender-dimorphic	CDH7	2.63066e-294	4.20901e-53
gender-dimorphic	KLHL32	2.63066e-294	9.70181e-247
gender-dimorphic	ANKS1B	2.63066e-294	1.63848e-295
gender-dimorphic	NF1	2.63066e-294	1.63848e-295
gender-dimorphic	SRGAP2	2.63066e-294	8.40106e-130
gender-dimorphic	WDR70	2.63066e-294	1.4496e-292
gender-dimorphic	PPP1R12A	2.63066e-294	1.63848e-295
gender-dimorphic	FTO	2.63066e-294	1.63848e-295
gender-dimorphic	ZNF521	2.63066e-294	3.45855e-113
gender-dimorphic	PTPRA	2.63066e-294	1.63848e-295
gender-dimorphic	ARHGAP29	2.63066e-294	4.47468e-99
gender-dimorphic	MID1	2.63066e-294	1.4193e-115
gender-dimorphic	TRERF1	2.63066e-294	9.22859e-224
gender-dimorphic	P2RX7	2.63066e-294	1.70463e-149
gender-dimorphic	HIVEP3	2.63066e-294	1.63848e-295
gender-dimorphic	TMEFF2	2.63066e-294	1.63848e-295
gender-dimorphic	CD47	2.63066e-294	1.63848e-295
gender-dimorphic	CTNND2	2.63066e-294	1.63848e-295
gender-dimorphic	ZCCHC7	2.63066e-294	1.63848e-295
gender-dimorphic	DENND1A	2.63066e-294	1.63848e-295
gender-dimorphic	TMEM132B	2.63066e-294	1.63848e-295
gender-dimorphic	PCNX1	2.63066e-294	1.33073e-231
gender-dimorphic	MYO9A	2.63066e-294	1.63848e-295
gender-dimorphic	AC005064.1	2.63066e-294	1.40571e-23
gender-dimorphic	LUZP2	2.63066e-294	1.63848e-295
gender-dimorphic	SPTB	2.63066e-294	1.78647e-06
gender-dimorphic	MYT1L	2.63066e-294	1.63848e-295
gender-dimorphic	GRID2	2.63066e-294	1.63848e-295
gender-dimorphic	CDH18	2.63066e-294	1.63848e-295
gender-dimorphic	DNAJC6	2.63066e-294	1.63848e-295
gender-dimorphic	AL078639.1	2.63066e-294	1.83047e-113
gender-dimorphic	TTC17	2.63066e-294	1.54935e-155
gender-dimorphic	CASC4	2.63066e-294	1.29801e-199
gender-dimorphic	C20orf194	2.63066e-294	1.63848e-295
gender-dimorphic	STK10	2.63066e-294	2.22145e-10
gender-dimorphic	HTR4	2.63066e-294	1.28406e-90
gender-dimorphic	PCBP3	2.63066e-294	7.99285e-06
gender-dimorphic	BCAS3	2.63066e-294	1.63848e-295
gender-dimorphic	SMYD3	2.63066e-294	1.63848e-295
gender-dimorphic	BTBD9	2.63066e-294	2.22783e-282
gender-dimorphic	GRIA4	2.63066e-294	1.63848e-295
gender-dimorphic	TSC22D1	2.63066e-294	1.63848e-295
gender-dimorphic	MNAT1	2.63066e-294	1.63848e-295
gender-dimorphic	TSPAN9	2.63066e-294	4.99728e-13
gender-dimorphic	AC110023.1	2.63066e-294	2.3088e-108
gender-dimorphic	PDE4D	2.63066e-294	1.63848e-295
gender-dimorphic	AUTS2	2.63066e-294	1.63848e-295
gender-dimorphic	COP1	2.63066e-294	9.28837e-169
gender-dimorphic	RTN4	2.63066e-294	1.63848e-295
gender-dimorphic	INPP4A	2.63066e-294	1.63848e-295
gender-dimorphic	KIAA1109	2.63066e-294	1.23332e-276
gender-dimorphic	CNTN5	2.63066e-294	1.63848e-295
gender-dimorphic	NAV3	2.63066e-294	1.63848e-295
gender-dimorphic	UBB	2.63066e-294	7.66513e-58
gender-dimorphic	ACACA	2.63066e-294	7.67025e-202
gender-dimorphic	MACROD2	2.63066e-294	1.63848e-295
gender-dimorphic	SPHKAP	2.63066e-294	1.63848e-295
gender-dimorphic	PDE3A	2.63066e-294	1.92353e-26
gender-dimorphic	BEST3	2.63066e-294	3.24097e-07
gender-dimorphic	FAM19A1	2.63066e-294	6.20086e-184
gender-dimorphic	PELI2	2.63066e-294	1.09817e-81
gender-dimorphic	UBE2E2	2.63066e-294	1.63848e-295
gender-dimorphic	UBE2D3	2.63066e-294	1.63848e-295
gender-dimorphic	LRRC4C	2.63066e-294	1.63848e-295
gender-dimorphic	GRM5	2.63066e-294	1.63848e-295
gender-dimorphic	LINC01090	2.63066e-294	6.13917e-56
gender-dimorphic	ZNF385D-AS2	2.63066e-294	5.23409e-29
gender-dimorphic	LDLRAD3	2.63066e-294	2.07153e-17
gender-dimorphic	FRMD6	2.63066e-294	8.81252e-188
gender-dimorphic	VSNL1	2.63066e-294	1.63848e-295
gender-dimorphic	PREPL	2.63066e-294	1.86336e-185
gender-dimorphic	TRIM2	2.63066e-294	1.63848e-295
gender-dimorphic	KCNH1	2.63066e-294	5.23739e-210
gender-dimorphic	SPATS2L	2.63066e-294	7.24083e-293
gender-dimorphic	NMNAT2	2.63066e-294	1.63848e-295
gender-dimorphic	GPRIN3	2.63066e-294	5.8138e-241
gender-dimorphic	FAM172A	2.63066e-294	1.63848e-295
gender-dimorphic	SUPT3H	2.63066e-294	1.63848e-295
gender-dimorphic	ST7	2.63066e-294	1.63848e-295
gender-dimorphic	SNTG1	2.63066e-294	2.64702e-65
gender-dimorphic	MTUS2	2.63066e-294	1.63848e-295
gender-dimorphic	HMGB1	2.63066e-294	1.63848e-295
gender-dimorphic	FOXN3	2.63066e-294	8.93756e-284
gender-dimorphic	CRIM1	2.63066e-294	3.33572e-131
gender-dimorphic	AC007563.2	2.63066e-294	1.63848e-295
gender-dimorphic	NEDD4L	2.63066e-294	1.63848e-295
gender-dimorphic	SCN1A	2.63066e-294	2.68506e-155
gender-dimorphic	MARCH1	2.63066e-294	1.63848e-295
gender-dimorphic	LINC00461	2.63066e-294	1.63848e-295
gender-dimorphic	RCAN2	2.63066e-294	1.63848e-295
gender-dimorphic	ZNF292	2.63066e-294	7.17526e-292
gender-dimorphic	FUT9	2.63066e-294	1.63848e-295
gender-dimorphic	VPS13A	2.63066e-294	1.04267e-210
gender-dimorphic	PICALM	2.63066e-294	1.63848e-295
gender-dimorphic	RAB3IP	2.63066e-294	1.36492e-27
gender-dimorphic	ANKRD11	2.63066e-294	9.96037e-248
gender-dimorphic	SLC26A5	2.63066e-294	2.60692e-41
gender-dimorphic	IL1RAPL1	2.63066e-294	1.63848e-295
gender-dimorphic	KIAA1549L	2.63066e-294	1.63848e-295
gender-dimorphic	BICD1	2.63066e-294	1.63848e-295
gender-dimorphic	WDFY3	2.63066e-294	3.48955e-274
gender-dimorphic	TENM2	2.63066e-294	1.63848e-295
gender-dimorphic	ACTB	2.63066e-294	2.98346e-32
gender-dimorphic	CNTNAP2	2.63066e-294	1.63848e-295
gender-dimorphic	TJP1	2.63066e-294	1.94787e-240
gender-dimorphic	MTCL1	2.63066e-294	2.83936e-137
gender-dimorphic	PRKCH	2.63066e-294	4.05139e-12
gender-dimorphic	BIRC6	2.63066e-294	1.63848e-295
gender-dimorphic	NRXN1	2.63066e-294	1.63848e-295
gender-dimorphic	PLCL1	2.63066e-294	1.27088e-168
gender-dimorphic	CADPS	2.63066e-294	1.63848e-295
gender-dimorphic	LDB2	2.63066e-294	1.63848e-295
gender-dimorphic	NAV2	2.63066e-294	1.63848e-295
gender-dimorphic	AFF3	2.63066e-294	1.63848e-295
gender-dimorphic	CDK13	2.63066e-294	2.03079e-211
gender-dimorphic	STXBP1	2.63066e-294	1.63848e-295
gender-dimorphic	NBEA	2.63066e-294	1.63848e-295
gender-dimorphic	MDGA2	2.63066e-294	1.63848e-295
gender-dimorphic	FLRT2	2.63066e-294	1.63848e-295
gender-dimorphic	MYO5A	2.63066e-294	1.63848e-295
gender-dimorphic	MSR1	2.63066e-294	1.63848e-295
gender-dimorphic	GPHN	2.63066e-294	1.63848e-295
gender-dimorphic	ASH1L	2.63066e-294	1.63848e-295
gender-dimorphic	MTRNR2L8	2.63066e-294	3.38554e-10
gender-dimorphic	UBR3	2.63066e-294	1.63848e-295
gender-dimorphic	SRRM4	2.63066e-294	1.63848e-295
gender-dimorphic	DTNB	2.63066e-294	1.63848e-295
gender-dimorphic	CNTNAP5	2.63066e-294	1.63848e-295
gender-dimorphic	ANK2	2.63066e-294	1.63848e-295
gender-dimorphic	ANKH	2.63066e-294	1.13378e-262
gender-dimorphic	CAMK4	2.63066e-294	1.63848e-295
gender-dimorphic	DGKB	2.63066e-294	2.64746e-267
gender-dimorphic	SBF2	2.63066e-294	1.63848e-295
gender-dimorphic	MKL2	2.63066e-294	6.27088e-293
gender-dimorphic	PRKCB	2.63066e-294	1.63848e-295
gender-dimorphic	PLCB4	2.63066e-294	1.79053e-206
gender-dimorphic	PI4KA	2.63066e-294	1.63848e-295
gender-dimorphic	RUFY3	2.63066e-294	2.81841e-274
gender-dimorphic	PDE1A	2.63066e-294	1.63848e-295
gender-dimorphic	DLGAP2	2.63066e-294	1.63848e-295
gender-dimorphic	CADM1	2.63066e-294	7.64866e-293
gender-dimorphic	ANK3	2.63066e-294	1.63848e-295
gender-dimorphic	SORCS1	2.63066e-294	1.63848e-295
gender-dimorphic	MARK3	2.63066e-294	1.63848e-295
gender-dimorphic	PTPRT	2.63066e-294	1.63848e-295
gender-dimorphic	PITPNC1	2.63066e-294	1.63848e-295
gender-dimorphic	JMJD1C	2.63066e-294	1.63848e-295
gender-dimorphic	SSH2	2.63066e-294	1.63848e-295
gender-dimorphic	NCAM2	2.63066e-294	3.10543e-80
gender-dimorphic	DAB1	2.63066e-294	1.63848e-295
gender-dimorphic	CACNA1D	2.63066e-294	1.63848e-295
gender-dimorphic	TIAM2	2.63066e-294	1.15187e-205
gender-dimorphic	PHF14	2.63066e-294	1.63848e-295
gender-dimorphic	PRKAG2	2.63066e-294	1.63848e-295
gender-dimorphic	UNC13C	2.63066e-294	4.58871e-122
gender-dimorphic	MAP2K4	2.63066e-294	9.58083e-249
gender-dimorphic	AC105411.1	2.63066e-294	2.07677e-81
gender-dimorphic	KIF1B	2.63066e-294	1.63848e-295
gender-dimorphic	HTR2C	2.63066e-294	1.63848e-295
gender-dimorphic	CRB1	2.63066e-294	4.72875e-117
gender-dimorphic	PLA2R1	2.63066e-294	1.26252e-160
gender-dimorphic	GRIA2	2.63066e-294	1.63848e-295
gender-dimorphic	LINC00632	2.63066e-294	1.63848e-295
gender-dimorphic	WNK1	2.63066e-294	7.91895e-275
gender-dimorphic	LRFN5	2.63066e-294	1.63848e-295
gender-dimorphic	ADGRL2	2.63066e-294	1.63848e-295
gender-dimorphic	RAPGEF4	2.63066e-294	1.63848e-295
gender-dimorphic	PPP2R2B	2.63066e-294	1.63848e-295
gender-dimorphic	POLB	2.63066e-294	2.91813e-87
gender-dimorphic	GARNL3	2.63066e-294	1.63848e-295
gender-dimorphic	NRG3	2.63066e-294	1.63848e-295
gender-dimorphic	CFAP299	2.63066e-294	1.51708e-78
gender-dimorphic	AC120193.1	2.63066e-294	1.7931e-200
gender-dimorphic	KCND3	2.63066e-294	1.63848e-295
gender-dimorphic	CNTN3	2.63066e-294	5.27975e-49
gender-dimorphic	GFOD1	2.63066e-294	6.79227e-293
gender-dimorphic	NRG1	2.63066e-294	1.63848e-295
gender-dimorphic	ITPR2	2.63066e-294	1.65354e-59
gender-dimorphic	TTC3	2.63066e-294	1.63848e-295
gender-dimorphic	GFAP	2.63066e-294	2.17819e-26
gender-dimorphic	EPB41	2.63066e-294	3.32784e-58
gender-dimorphic	HIBCH	2.63066e-294	1.63848e-295
gender-dimorphic	ZNF385D	2.63066e-294	1.63848e-295
gender-dimorphic	PDZRN3	2.63066e-294	1.65496e-287
gender-dimorphic	PPP3CA	2.63066e-294	1.63848e-295
gender-dimorphic	FSTL5	2.63066e-294	1.63848e-295
gender-dimorphic	ETV1	2.63066e-294	3.71688e-175
gender-dimorphic	RORB	2.63066e-294	1.63848e-295
gender-dimorphic	CAMK1D	2.63066e-294	1.79208e-224
gender-dimorphic	GABRB3	2.63066e-294	1.63848e-295
gender-dimorphic	NFAT5	2.63066e-294	1.63848e-295
gender-dimorphic	DSCAM	2.63066e-294	1.63848e-295
gender-dimorphic	RAPGEF5	2.63066e-294	1.63848e-295
gender-dimorphic	MIR2052HG	2.63066e-294	6.67436e-10
gender-dimorphic	PTK2	2.63066e-294	1.63848e-295
gender-dimorphic	ZBTB16	2.63066e-294	1.63848e-295
gender-dimorphic	TRIM9	2.63066e-294	1.63848e-295
gender-dimorphic	CDH2	2.63066e-294	3.19768e-253
gender-dimorphic	AKT3	2.63066e-294	1.63848e-295
gender-dimorphic	CA10	2.63066e-294	1.63848e-295
gender-dimorphic	KIRREL3	2.63066e-294	1.63848e-295
gender-dimorphic	KSR2	2.63066e-294	1.63848e-295
gender-dimorphic	OTUD7A	2.63066e-294	1.63848e-295
gender-dimorphic	EHBP1	2.63066e-294	1.63848e-295
gender-dimorphic	PTK2B	2.63066e-294	1.66095e-121
gender-dimorphic	PTPRG	2.63066e-294	1.63848e-295
gender-dimorphic	ZFAND3	2.63066e-294	1.63848e-295
gender-dimorphic	SRPK2	2.63066e-294	1.63848e-295
gender-dimorphic	MKLN1	2.63066e-294	2.84939e-283
gender-dimorphic	PTPRN2	2.63066e-294	1.63848e-295
gender-dimorphic	ZFPM2	2.63066e-294	1.63848e-295
gender-dimorphic	CAMTA1	2.63066e-294	1.63848e-295
gender-dimorphic	LIMCH1	2.63066e-294	1.63848e-295
gender-dimorphic	PHACTR1	2.63066e-294	1.63848e-295
gender-dimorphic	UBR5	2.63066e-294	1.63848e-295
gender-dimorphic	NELL2	2.63066e-294	1.63848e-295
gender-dimorphic	SCN8A	2.63066e-294	1.63848e-295
gender-dimorphic	MICAL3	2.63066e-294	1.77955e-293
gender-dimorphic	MBD5	2.63066e-294	1.63848e-295
gender-dimorphic	GLS	2.63066e-294	1.63848e-295
gender-dimorphic	TENM1	2.63066e-294	5.45691e-192
gender-dimorphic	PAG1	2.63066e-294	2.62936e-144
gender-dimorphic	ELMO2	2.63066e-294	2.54771e-41
gender-dimorphic	AAK1	2.63066e-294	1.63848e-295
gender-dimorphic	EXOC6B	2.63066e-294	1.63848e-295
gender-dimorphic	MYRIP	2.63066e-294	1.63848e-295
gender-dimorphic	GABRB1	2.63066e-294	1.17739e-293
gender-dimorphic	HCN1	2.63066e-294	1.63848e-295
gender-dimorphic	ARID1B	2.63066e-294	1.63848e-295
gender-dimorphic	TIAM1	2.63066e-294	2.24649e-191
gender-dimorphic	MPHOSPH8	2.63066e-294	6.90352e-215
gender-dimorphic	TNRC6A	2.63066e-294	1.63848e-295
gender-dimorphic	PBX1	2.63066e-294	1.63848e-295
gender-dimorphic	ZBTB18	2.63066e-294	5.83361e-10
gender-dimorphic	TBC1D5	2.63066e-294	1.63848e-295
gender-dimorphic	MAP1B	2.63066e-294	1.63848e-295
gender-dimorphic	DYNC1I1	2.63066e-294	1.63848e-295
gender-dimorphic	FOCAD	2.63066e-294	1.63848e-295
gender-dimorphic	DTNA	2.63066e-294	1.63848e-295
gender-dimorphic	OLFM3	2.63066e-294	1.63848e-295
gender-dimorphic	PDE4DIP	2.63066e-294	1.63848e-295
gender-dimorphic	NCOA1	2.63066e-294	4.16124e-238
gender-dimorphic	GALNT13	2.63066e-294	1.63848e-295
gender-dimorphic	AKAP6	2.63066e-294	1.63848e-295
gender-dimorphic	DCC	2.63066e-294	1.63848e-295
gender-dimorphic	SEL1L3	2.63066e-294	1.35465e-184
gender-dimorphic	CDC42BPA	2.63066e-294	1.63848e-295
gender-dimorphic	LRRTM4	2.63066e-294	1.63848e-295
gender-dimorphic	CLASP1	2.63066e-294	1.63848e-295
gender-dimorphic	CBLB	2.63066e-294	3.42979e-203
gender-dimorphic	ZBTB20	2.63066e-294	1.63848e-295
gender-dimorphic	ANKRD17	2.63066e-294	1.63848e-295
gender-dimorphic	PDZD2	2.63066e-294	1.63848e-295
gender-dimorphic	GALNT17	2.63066e-294	1.63848e-295
gender-dimorphic	CDK14	2.63066e-294	1.63848e-295
gender-dimorphic	NRCAM	2.63066e-294	1.63848e-295
gender-dimorphic	CLASP2	2.63066e-294	1.63848e-295
gender-dimorphic	GDAP1	2.63066e-294	1.63848e-295
gender-dimorphic	RERE	2.63066e-294	1.63848e-295
gender-dimorphic	CACNA2D3	2.63066e-294	1.63848e-295
gender-dimorphic	EPHB1	2.63066e-294	1.10962e-104
gender-dimorphic	CACNA2D1	2.63066e-294	1.63848e-295
gender-dimorphic	LRRTM3	2.63066e-294	1.63848e-295
gender-dimorphic	KCNJ6	2.63066e-294	1.63848e-295
gender-dimorphic	MACF1	2.63066e-294	1.63848e-295
gender-dimorphic	FGGY	2.63066e-294	5.0445e-68
gender-dimorphic	GRM7	2.63066e-294	1.63848e-295
gender-dimorphic	ARPP21	2.63066e-294	1.63848e-295
gender-dimorphic	MGAT4C	2.63066e-294	1.63848e-295
gender-dimorphic	N4BP2L2	2.63066e-294	1.63848e-295
gender-dimorphic	GPATCH8	2.63066e-294	1.63848e-295
gender-dimorphic	STXBP5	2.63066e-294	5.13891e-275
gender-dimorphic	AMPH	2.63066e-294	3.35847e-19
gender-dimorphic	PPFIA2	2.63066e-294	1.63848e-295
gender-dimorphic	IGF1R	2.63066e-294	1.63848e-295
gender-dimorphic	AL117329.1	2.63066e-294	4.00881e-91
gender-dimorphic	DGKI	2.63066e-294	1.63848e-295
gender-dimorphic	SAMD12	2.63066e-294	1.63848e-295
gender-dimorphic	FMN2	2.63066e-294	1.63848e-295
gender-dimorphic	FOXP1	2.63066e-294	1.63848e-295
gender-dimorphic	ROBO1	2.63066e-294	1.63848e-295
gender-dimorphic	GABRB2	2.63066e-294	1.63848e-295
gender-dimorphic	UNC79	2.63066e-294	1.63848e-295
gender-dimorphic	UNC5D	2.63066e-294	1.63848e-295
gender-dimorphic	BEX2	2.63066e-294	1.63848e-295
gender-dimorphic	PPA2	9.54651e-293	3.05746e-98
gender-dimorphic	SETD2	1.47319e-293	4.35718e-189
gender-dimorphic	CPD	4.23564e-294	9.15325e-123
gender-dimorphic	CPOX	4.24714e-293	2.51514e-45
gender-dimorphic	LINC01378	6.29289e-293	1.61453e-116
gender-dimorphic	AC105383.1	1.82618e-293	1.02477e-104
gender-dimorphic	AC090115.1	5.08011e-293	1.19834e-92
gender-dimorphic	PEAK1	9.78512e-293	6.31989e-124
gender-dimorphic	ZNF438	1.2288e-293	1.57926e-133
gender-dimorphic	BBOX1-AS1	1.25838e-293	3.05274e-124
gender-dimorphic	DNAJB14	1.55209e-293	2.21865e-164
gender-dimorphic	CYFIP2	1.56613e-293	1.63848e-295
gender-dimorphic	AC015923.1	3.33716e-293	5.61126e-89
gender-dimorphic	CASK	4.07686e-293	1.79423e-227
gender-dimorphic	SNRNP70	5.60946e-293	1.63848e-295
gender-dimorphic	ACTR3B	3.13827e-294	1.30092e-175
gender-dimorphic	PACRGL	4.38957e-294	1.98072e-125
gender-dimorphic	IQGAP1	7.89188e-293	1.33688e-120
gender-dimorphic	SLC9A9	1.45412e-293	1.8803e-83
gender-dimorphic	ACAP2	8.50161e-293	1.63848e-295
gender-dimorphic	ZCCHC2	1.64433e-293	3.0818e-200
gender-dimorphic	SKAP2	7.8206e-293	3.80258e-127
gender-dimorphic	SSBP4	1.24765e-293	2.4982e-67
gender-dimorphic	SCAF8	1.85602e-293	1.06964e-139
gender-dimorphic	SETD5	3.76358e-293	8.19748e-246
gender-dimorphic	RAP1GDS1	4.44466e-293	6.03091e-293
gender-dimorphic	NDRG2	6.98544e-293	1.68808e-22
gender-dimorphic	SESN3	1.95291e-293	6.11945e-78
gender-dimorphic	BAIAP3	2.12587e-293	4.55687e-74
gender-dimorphic	STX2	3.59891e-293	2.32965e-59
gender-dimorphic	TTC19	9.43224e-293	1.11625e-221
gender-dimorphic	GSG1L	3.23285e-293	5.03808e-55
gender-dimorphic	FNBP4	3.95094e-293	1.05627e-162
gender-dimorphic	ANAPC10	4.46861e-293	7.47578e-155
gender-dimorphic	GAPVD1	4.60481e-293	1.73167e-120
gender-dimorphic	GALNT5	3.33524e-293	1.77431e-17
gender-dimorphic	SLC45A4	1.01281e-292	3.26176e-159
gender-dimorphic	SEMA3D	1.10026e-292	7.02684e-14
gender-dimorphic	MAP7D2	1.04067e-291	7.42679e-99
gender-dimorphic	ARFGEF1	2.60405e-291	4.04977e-211
gender-dimorphic	MFSD14C	3.4105e-291	5.96488e-175
gender-dimorphic	SYTL1	3.0985e-290	9.44216e-09
gender-dimorphic	PPEF1	1.23538e-289	1.25517e-93
gender-dimorphic	HES4	4.00748e-288	2.37257e-136
gender-dimorphic	PNKD	5.27732e-288	1.62522e-132
gender-dimorphic	CCDC6	1.43693e-287	3.49076e-75
gender-dimorphic	MAP2K1	1.6572e-287	5.57838e-91
gender-dimorphic	CHD2	3.37501e-287	5.22486e-109
gender-dimorphic	GUCY1B1	4.82056e-287	2.47555e-88
gender-dimorphic	AC079385.1	1.20312e-286	9.9385e-49
gender-dimorphic	GRK4	2.99048e-286	8.17998e-96
gender-dimorphic	IGF2BP2	3.929e-286	2.50073e-06
gender-dimorphic	ZFYVE16	5.28986e-286	7.71068e-193
gender-dimorphic	CNKSR3	1.64158e-285	1.92942e-83
gender-dimorphic	LMF1	1.93699e-285	7.08854e-96
gender-dimorphic	UQCRC2	6.00082e-284	2.73407e-154
gender-dimorphic	CYP46A1	9.54523e-283	2.00872e-185
gender-dimorphic	GALNT10	1.19948e-282	1.86524e-59
gender-dimorphic	FARSB	2.85714e-282	1.65588e-129
gender-dimorphic	BTAF1	3.29637e-282	1.29773e-162
gender-dimorphic	ST8SIA1	5.25466e-282	7.19704e-193
gender-dimorphic	YLPM1	9.62921e-282	3.19107e-242
gender-dimorphic	NT5C2	4.74934e-281	3.52037e-150
gender-dimorphic	TATDN3	7.66749e-281	5.44718e-105
gender-dimorphic	HECTD4	1.31329e-280	1.63848e-295
gender-dimorphic	AP001347.1	1.70907e-280	1.4289e-37
gender-dimorphic	VSX1	1.8016e-280	3.86964e-06
gender-dimorphic	RAI1	3.61565e-280	8.75132e-201
gender-dimorphic	LINGO1	1.82438e-279	1.63848e-295
gender-dimorphic	TRANK1	1.84721e-279	6.46483e-207
gender-dimorphic	AFF4	2.46946e-279	4.64035e-199
gender-dimorphic	UBE2H	4.74865e-279	1.63848e-295
gender-dimorphic	PDS5B	9.34102e-279	3.05721e-27
gender-dimorphic	GALNT7	6.74101e-278	1.36157e-115
gender-dimorphic	UBTD2	7.05447e-278	3.4512e-33
gender-dimorphic	C1orf112	7.83942e-278	2.4264e-109
gender-dimorphic	LPP	9.26125e-278	1.99884e-31
gender-dimorphic	C2CD3	2.06969e-277	1.31961e-98
gender-dimorphic	SOGA1	2.37208e-277	0.00207249
gender-dimorphic	MAP3K3	1.12059e-276	7.71067e-153
gender-dimorphic	ATP13A2	1.18523e-276	2.66907e-109
gender-dimorphic	AC139491.7	7.28016e-276	6.11315e-85
gender-dimorphic	BRD4	1.23968e-274	1.07299e-167
gender-dimorphic	ARHGEF10L	2.21503e-274	1.92251e-48
gender-dimorphic	CRY2	1.31114e-273	2.82608e-219
gender-dimorphic	ANKS3	1.38062e-273	2.59028e-142
gender-dimorphic	IRAK1BP1	1.93351e-273	2.60749e-170
gender-dimorphic	PRKCI	4.5549e-273	2.95274e-138
gender-dimorphic	FBXO11	6.11046e-273	2.69949e-293
gender-dimorphic	ZZEF1	1.005e-272	4.70759e-92
gender-dimorphic	KIFC2	1.3388e-272	1.57983e-51
gender-dimorphic	ANO6	2.30802e-272	6.24093e-12
gender-dimorphic	TMEM160	2.65554e-272	3.88963e-110
gender-dimorphic	SARM1	3.73075e-272	1.39237e-115
gender-dimorphic	AL136317.2	5.45909e-272	1.83286e-76
gender-dimorphic	LRRC39	8.09436e-272	4.5614e-238
gender-dimorphic	RNMT	5.69107e-271	4.62389e-224
gender-dimorphic	AL109930.1	1.73923e-270	7.72629e-48
gender-dimorphic	ARPC2	6.06937e-270	2.82801e-129
gender-dimorphic	HERC6	1.41392e-269	3.89611e-14
gender-dimorphic	EXOC1	1.41984e-269	1.01592e-140
gender-dimorphic	UBE2G1	1.52817e-269	6.55233e-98
gender-dimorphic	GLDN	1.77557e-269	6.58363e-74
gender-dimorphic	SLC8A1-AS1	3.25153e-269	1.30402e-173
gender-dimorphic	MICU2	7.58669e-269	3.88945e-147
gender-dimorphic	PDSS2	2.47409e-268	3.13702e-118
gender-dimorphic	VPS13C	4.69279e-268	3.60639e-204
gender-dimorphic	ERICH1	5.31093e-268	7.59558e-160
gender-dimorphic	AC036108.1	5.45831e-268	1.90659e-152
gender-dimorphic	SMARCC1	6.31058e-268	6.79762e-143
gender-dimorphic	SIN3B	1.0403e-267	1.43411e-77
gender-dimorphic	PRKACB	2.63869e-267	1.63848e-295
gender-dimorphic	PTPRN	2.76669e-267	1.86729e-176
gender-dimorphic	SLC27A4	9.11588e-267	1.53704e-49
gender-dimorphic	HIP1	1.15089e-266	8.75829e-97
gender-dimorphic	AC013652.1	2.29865e-266	1.28087e-113
gender-dimorphic	NOXA1	2.41848e-266	4.40753e-137
gender-dimorphic	ATP6AP2	3.00837e-266	3.10512e-208
gender-dimorphic	TIPRL	4.39385e-266	5.1105e-125
gender-dimorphic	LINC00623	1.08006e-265	3.11398e-267
gender-dimorphic	PAXIP1	1.29868e-265	1.62667e-06
gender-dimorphic	FAM198B	1.63119e-265	8.03546e-128
gender-dimorphic	SGK3	2.77734e-265	2.53467e-156
gender-dimorphic	TERF2IP	3.17151e-265	7.5461e-144
gender-dimorphic	HSP90AA1	4.07945e-265	1.63848e-295
gender-dimorphic	KIAA0753	2.01345e-264	1.09107e-92
gender-dimorphic	AARS	3.36336e-264	9.41725e-175
gender-dimorphic	SAMD4B	3.46915e-264	6.89967e-95
gender-dimorphic	YARS	9.4711e-264	1.0723e-89
gender-dimorphic	SULT4A1	3.93424e-263	1.68771e-278
gender-dimorphic	RAB3GAP2	2.37559e-262	1.46268e-149
gender-dimorphic	AL355472.3	4.01789e-262	0.00892226
gender-dimorphic	SETX	5.98201e-262	1.02959e-145
gender-dimorphic	EYA3	7.57337e-262	7.14472e-136
gender-dimorphic	ILKAP	1.14121e-261	2.28648e-114
gender-dimorphic	KIF3C	2.55339e-261	3.06225e-161
gender-dimorphic	MRAP2	4.92745e-261	5.94649e-79
gender-dimorphic	CCDC65	5.4133e-261	3.88798e-167
gender-dimorphic	AC138627.1	5.51634e-261	1.20094e-92
gender-dimorphic	IDS	2.89672e-260	8.20827e-91
gender-dimorphic	KIF3B	9.43175e-260	5.14704e-228
gender-dimorphic	GALNT2	5.26382e-258	4.71105e-125
gender-dimorphic	TMEM64	5.26772e-258	7.61076e-29
gender-dimorphic	USP11	6.24309e-258	1.63848e-295
gender-dimorphic	SUB1	6.58823e-258	2.35255e-221
gender-dimorphic	LTBP4	9.76851e-258	3.84159e-31
gender-dimorphic	ZC3H13	1.47402e-257	3.744e-129
gender-dimorphic	TAF1	2.66293e-257	2.14614e-146
gender-dimorphic	ADAM17	3.16243e-257	2.26225e-128
gender-dimorphic	APLF	1.7321e-256	1.71641e-111
gender-dimorphic	BBS9	2.84289e-256	1.63848e-295
gender-dimorphic	AC104151.1	7.28066e-256	3.97441e-173
gender-dimorphic	ABCC9	1.97738e-255	9.57404e-101
gender-dimorphic	ADARB2	1.98048e-255	1.01227e-10
gender-dimorphic	ZNF235	2.03188e-255	1.15203e-145
gender-dimorphic	DOCK9	3.25799e-254	9.30192e-235
gender-dimorphic	VIPR1	4.05649e-254	4.34704e-143
gender-dimorphic	FDPS	6.39384e-254	1.69018e-90
gender-dimorphic	AC079760.1	8.38666e-254	3.3677e-93
gender-dimorphic	FAM222B	1.04734e-253	1.07227e-102
gender-dimorphic	ADAMTS5	3.07274e-253	0.0443807
gender-dimorphic	RTF1	5.18487e-253	3.81324e-137
gender-dimorphic	SEC22A	9.81588e-253	9.17542e-146
gender-dimorphic	ELFN2	2.08957e-252	1.44434e-124
gender-dimorphic	THUMPD3-AS1	2.53705e-252	3.46625e-140
gender-dimorphic	ALG14	3.35335e-252	1.42136e-128
gender-dimorphic	FBXO32	3.92112e-252	1.78553e-108
gender-dimorphic	PGM5	3.99792e-252	1.3173e-67
gender-dimorphic	RPE	9.84502e-252	1.01401e-153
gender-dimorphic	LENG8	3.10525e-251	8.3374e-198
gender-dimorphic	GABRA5	3.79036e-251	2.01727e-66
gender-dimorphic	FBXO28	7.87602e-251	2.29233e-159
gender-dimorphic	CEP126	2.49691e-250	1.63848e-295
gender-dimorphic	TOM1L1	1.70385e-249	2.17958e-207
gender-dimorphic	DNAJC18	1.20896e-248	2.68028e-171
gender-dimorphic	CASC1	1.21893e-248	8.9784e-80
gender-dimorphic	SLC16A9	1.81666e-248	2.49439e-20
gender-dimorphic	SRGAP2C	3.41201e-248	6.73166e-151
gender-dimorphic	MFHAS1	5.16681e-248	2.4682e-217
gender-dimorphic	SYT12	5.87082e-248	6.51922e-53
gender-dimorphic	HS3ST1	7.97417e-248	1.21123e-14
gender-dimorphic	ARHGAP18	2.90566e-247	3.13335e-55
gender-dimorphic	RHBDD2	3.24157e-247	1.82672e-143
gender-dimorphic	CRLS1	4.12625e-247	2.31903e-109
gender-dimorphic	LINC00535	4.22316e-247	3.34963e-32
gender-dimorphic	TANK	5.02519e-246	2.5267e-113
gender-dimorphic	RNPS1	9.02183e-246	3.97314e-252
gender-dimorphic	PLXNA1	1.01423e-245	5.26433e-35
gender-dimorphic	MPC1	1.27106e-245	1.27062e-124
gender-dimorphic	MAGED1	1.64182e-245	5.05612e-250
gender-dimorphic	GK	5.97617e-245	1.11782e-78
gender-dimorphic	UHRF1BP1L	7.71444e-245	1.25116e-29
gender-dimorphic	ATP5MPL	1.16675e-244	8.41799e-171
gender-dimorphic	AZIN2	1.49637e-244	6.23579e-141
gender-dimorphic	PRMT2	1.58556e-244	5.77659e-146
gender-dimorphic	THRAP3	1.61762e-244	1.34232e-170
gender-dimorphic	FER1L6-AS2	5.63743e-244	2.05117e-137
gender-dimorphic	SNX7	8.34463e-244	6.72711e-69
gender-dimorphic	STIM2	1.08775e-242	1.32477e-175
gender-dimorphic	RUNDC3B	1.56297e-242	4.24942e-176
gender-dimorphic	PDHX	2.50628e-242	5.19273e-133
gender-dimorphic	AJ009632.2	4.29101e-242	1.83071e-83
gender-dimorphic	CPEB4	4.57109e-242	8.30726e-141
gender-dimorphic	FAM193A	8.97778e-242	8.2292e-77
gender-dimorphic	TEX41	1.68262e-241	1.22997e-29
gender-dimorphic	APLP1	2.53735e-241	1.8716e-251
gender-dimorphic	TBCA	3.17415e-241	3.68288e-111
gender-dimorphic	RUSC2	4.45063e-241	1.06844e-110
gender-dimorphic	LY6E-DT	5.38485e-241	4.53816e-110
gender-dimorphic	MAF	7.58303e-241	0.00143612
gender-dimorphic	AC007262.2	9.63773e-241	1.32932e-68
gender-dimorphic	INSR	1.20518e-240	4.94923e-198
gender-dimorphic	COL11A1	2.24975e-240	2.28536e-123
gender-dimorphic	AC006058.1	2.30027e-240	0.0115168
gender-dimorphic	GNAL	3.79924e-240	2.07987e-193
gender-dimorphic	REEP3	4.3608e-240	1.59656e-88
gender-dimorphic	NIPA1	1.12673e-239	2.39827e-133
gender-dimorphic	RNGTT	1.31537e-239	1.50325e-151
gender-dimorphic	VRK1	2.568e-239	5.20521e-107
gender-dimorphic	SLC35E3	8.05281e-239	3.27942e-202
gender-dimorphic	DOK5	1.02365e-238	6.39758e-217
gender-dimorphic	PUS7	1.81327e-238	3.82893e-116
gender-dimorphic	FASTKD1	4.25185e-238	1.20993e-115
gender-dimorphic	PTPN12	5.26122e-238	9.72777e-146
gender-dimorphic	POLR3A	1.96243e-237	7.98116e-166
gender-dimorphic	PINK1	2.51661e-237	5.68146e-152
gender-dimorphic	AC113414.1	4.05474e-237	8.31667e-138
gender-dimorphic	COA1	4.88505e-237	8.14162e-206
gender-dimorphic	AL445623.2	7.6945e-237	8.41286e-66
gender-dimorphic	MOB3B	8.80453e-237	1.84354e-293
gender-dimorphic	RNF170	9.21943e-237	7.5703e-145
gender-dimorphic	CNTNAP3	1.79218e-236	5.5386e-35
gender-dimorphic	KCNK2	2.48002e-236	8.70836e-75
gender-dimorphic	FGFR1OP2	4.58099e-236	1.4392e-46
gender-dimorphic	ZNF667	7.4429e-236	4.75994e-116
gender-dimorphic	KCNK10	1.44432e-235	1.43592e-79
gender-dimorphic	AC104827.1	1.87179e-235	7.45555e-33
gender-dimorphic	LRP12	8.96224e-235	7.99591e-79
gender-dimorphic	CACNG2	1.55543e-234	5.18036e-149
gender-dimorphic	SYT11	4.43392e-233	1.63848e-295
gender-dimorphic	SNCG	7.58918e-233	3.1072e-92
gender-dimorphic	SLC12A8	7.59286e-233	8.10954e-76
gender-dimorphic	C16orf87	9.00226e-233	1.8885e-65
gender-dimorphic	TBC1D4	1.02507e-232	5.07728e-97
gender-dimorphic	CRELD1	1.16126e-232	5.21664e-139
gender-dimorphic	TMC2	3.76494e-232	2.44993e-09
gender-dimorphic	ATF6	4.15189e-232	9.32929e-164
gender-dimorphic	AC008074.1	5.98144e-232	1.1126e-68
gender-dimorphic	SMARCA4	7.29903e-232	9.41663e-170
gender-dimorphic	PIGN	3.87067e-231	1.01137e-145
gender-dimorphic	MTURN	6.24465e-231	2.51747e-272
gender-dimorphic	HSPA8	6.79854e-231	1.63848e-295
gender-dimorphic	AC131571.1	9.98313e-231	7.16531e-37
gender-dimorphic	PHYHIP	2.07923e-230	2.69325e-182
gender-dimorphic	ADCY3	3.62699e-230	1.12914e-86
gender-dimorphic	RANBP10	1.03374e-229	6.67454e-173
gender-dimorphic	PCNT	1.74023e-229	5.00771e-16
gender-dimorphic	NRBP2	2.33724e-229	3.4353e-176
gender-dimorphic	SHANK1	8.71448e-229	1.67597e-87
gender-dimorphic	USP32	1.63128e-228	5.39591e-172
gender-dimorphic	ZNF846	2.02952e-228	4.89805e-76
gender-dimorphic	EP400	6.20279e-228	2.34856e-155
gender-dimorphic	TUBG2	1.14305e-227	3.03625e-153
gender-dimorphic	DYRK1A	2.22673e-227	1.65632e-253
gender-dimorphic	SPDYE3	2.29587e-227	5.51389e-199
gender-dimorphic	CEP162	7.97191e-227	1.72978e-110
gender-dimorphic	PPP3CC	7.76115e-226	1.30388e-155
gender-dimorphic	LARS2	8.19997e-226	1.59783e-83
gender-dimorphic	GTF2IRD1	1.57191e-225	3.47345e-46
gender-dimorphic	EIF4E3	2.0359e-225	1.65365e-109
gender-dimorphic	UBE2G2	2.16056e-225	3.66765e-138
gender-dimorphic	GNB5	6.11661e-225	1.63848e-295
gender-dimorphic	LMLN	8.21194e-225	7.13018e-105
gender-dimorphic	RASA3	2.66998e-224	1.49361e-82
gender-dimorphic	CTNND1	4.61463e-223	2.42668e-94
gender-dimorphic	NSUN6	4.06155e-222	2.02407e-121
gender-dimorphic	C12orf76	5.4867e-222	6.28568e-171
gender-dimorphic	DNAH9	7.45118e-222	7.64282e-75
gender-dimorphic	GLRA3	1.41897e-221	1.29624e-99
gender-dimorphic	TCERG1L	1.72276e-221	2.88474e-23
gender-dimorphic	KIAA1147	3.0574e-221	5.27092e-172
gender-dimorphic	SYCE1	4.29223e-221	5.13035e-110
gender-dimorphic	IL1RAP	2.86727e-220	7.95857e-53
gender-dimorphic	TBK1	3.68776e-220	3.59767e-91
gender-dimorphic	SLC38A9	4.22237e-220	1.405e-134
gender-dimorphic	CSPP1	5.32366e-220	1.59317e-150
gender-dimorphic	EXD3	7.5062e-220	3.13802e-64
gender-dimorphic	EXOC5	7.63195e-220	1.68164e-167
gender-dimorphic	FSIP1	1.84082e-219	1.66848e-41
gender-dimorphic	RASL10A	3.69731e-219	1.21928e-46
gender-dimorphic	PXDN	5.11247e-219	2.15132e-80
gender-dimorphic	SYNGAP1	6.93224e-219	4.58939e-166
gender-dimorphic	TNFRSF21	8.78715e-219	2.51377e-85
gender-dimorphic	SHLD2	2.50759e-218	7.77431e-61
gender-dimorphic	MIS18BP1	7.76322e-218	9.2257e-53
gender-dimorphic	MT-ND5	1.17952e-217	0.00288915
gender-dimorphic	CNTLN	2.15527e-217	4.80345e-16
gender-dimorphic	GUK1	3.79026e-217	9.69631e-100
gender-dimorphic	PQLC1	4.41001e-217	1.60882e-103
gender-dimorphic	SULF2	4.97707e-217	1.57954e-104
gender-dimorphic	BTBD7	6.71387e-217	1.01643e-130
gender-dimorphic	GIT2	1.19605e-216	5.29927e-112
gender-dimorphic	RAB28	3.02625e-216	1.14744e-96
gender-dimorphic	LIN28B	4.93808e-216	1.54054e-79
gender-dimorphic	PRKAR2A	5.47822e-216	2.83514e-59
gender-dimorphic	NMT2	6.48548e-216	7.80218e-294
gender-dimorphic	TUBGCP5	1.94587e-215	3.86127e-34
gender-dimorphic	CAB39	3.30635e-215	1.42615e-99
gender-dimorphic	NDUFA5	5.13276e-215	2.44991e-201
gender-dimorphic	TET2	1.91115e-214	6.94941e-89
gender-dimorphic	PPM1K	1.91382e-214	1.63848e-295
gender-dimorphic	GFPT2	2.23893e-214	4.92638e-74
gender-dimorphic	ZNF519	9.59866e-214	1.07147e-168
gender-dimorphic	GDAP1L1	4.93293e-213	2.59561e-42
gender-dimorphic	RPRML	6.32385e-213	7.81836e-96
gender-dimorphic	C1QTNF4	1.00231e-212	1.38366e-148
gender-dimorphic	AP3S1	1.36488e-212	9.17326e-193
gender-dimorphic	WIPF3	2.78304e-212	4.354e-05
gender-dimorphic	SH3BP5	4.36362e-212	1.3738e-145
gender-dimorphic	LANCL1	5.35894e-212	1.08989e-254
gender-dimorphic	IFT88	1.04067e-211	2.2981e-136
gender-dimorphic	TMOD3	1.34566e-211	4.91083e-122
gender-dimorphic	ARID1A	1.50499e-211	6.33247e-262
gender-dimorphic	AF165147.1	1.58673e-211	5.56497e-61
gender-dimorphic	MAPK1	3.84586e-211	2.53965e-74
gender-dimorphic	LINC01476	4.05092e-211	5.04668e-112
gender-dimorphic	BCL2L13	4.29803e-211	8.23195e-78
gender-dimorphic	POU2F2	4.67429e-211	1.40703e-95
gender-dimorphic	C9orf16	9.29621e-211	6.96877e-45
gender-dimorphic	ZC3H12B	2.33457e-210	6.37831e-35
gender-dimorphic	B3GALNT2	2.64338e-210	3.28297e-127
gender-dimorphic	TPI1	2.70754e-210	4.23746e-87
gender-dimorphic	FAM173B	3.53538e-210	7.14973e-171
gender-dimorphic	NSMF	5.58281e-210	1.78852e-15
gender-dimorphic	FAM13B	6.09863e-210	1.63848e-295
gender-dimorphic	PSEN1	1.17834e-209	1.67917e-123
gender-dimorphic	ATP6V1C1	2.04925e-209	8.13643e-224
gender-dimorphic	DCDC2	4.55333e-209	5.95842e-95
gender-dimorphic	PTCH2	9.6439e-209	1.77134e-77
gender-dimorphic	SNCB	1.44137e-208	8.90276e-134
gender-dimorphic	ANKDD1A	1.94269e-208	4.3049e-129
gender-dimorphic	FYN	2.3163e-208	4.37241e-285
gender-dimorphic	TBC1D15	6.92553e-208	7.98103e-109
gender-dimorphic	FBXO33	1.24005e-207	2.02539e-35
gender-dimorphic	CFLAR	1.28917e-207	0.0263608
gender-dimorphic	IFT81	1.44863e-207	9.11562e-82
gender-dimorphic	ANKRD36C	2.12982e-207	5.44723e-207
gender-dimorphic	EPS15L1	3.79197e-207	7.36721e-198
gender-dimorphic	MNS1	4.6652e-207	1.44971e-07
gender-dimorphic	KCMF1	8.33424e-207	1.51095e-91
gender-dimorphic	TMEM192	9.32196e-207	5.08425e-92
gender-dimorphic	UTRN	1.88589e-206	4.3471e-26
gender-dimorphic	KDM5B	6.24918e-206	1.06455e-131
gender-dimorphic	LRP8	9.32663e-206	1.08578e-143
gender-dimorphic	CHRNA7	3.28259e-205	8.96896e-104
gender-dimorphic	PHACTR3	9.02927e-205	1.63848e-295
gender-dimorphic	GCNT2	9.46431e-205	8.53031e-20
gender-dimorphic	GLB1	1.33358e-204	5.98465e-91
gender-dimorphic	LPIN1	1.69801e-204	3.28288e-211
gender-dimorphic	PLK2	3.96932e-204	2.21837e-112
gender-dimorphic	SFMBT2	4.27249e-204	5.07669e-188
gender-dimorphic	EFR3A	1.24491e-203	3.96547e-101
gender-dimorphic	CYP1B1-AS1	1.5704e-203	5.59497e-166
gender-dimorphic	IPO9	1.97485e-203	1.22385e-168
gender-dimorphic	PPARGC1A	5.07611e-203	2.32311e-23
gender-dimorphic	TPCN2	5.63172e-203	3.46243e-230
gender-dimorphic	TSNARE1	5.83114e-203	1.18327e-29
gender-dimorphic	PNISR	6.00184e-203	5.53985e-167
gender-dimorphic	PCED1B	6.06299e-203	9.37729e-134
gender-dimorphic	WDR47	6.27969e-203	1.36978e-136
gender-dimorphic	GAREM1	9.91038e-203	5.61977e-162
gender-dimorphic	MORF4L2	1.25257e-202	1.69086e-223
gender-dimorphic	ETS2	1.35905e-202	1.47327e-25
gender-dimorphic	TMEM175	4.74993e-202	3.05397e-167
gender-dimorphic	KTN1	7.27318e-202	3.86206e-176
gender-dimorphic	LINC02196	9.62896e-202	2.65102e-86
gender-dimorphic	DIRC2	1.05108e-201	2.78407e-51
gender-dimorphic	TRIM37	1.74876e-201	1.3555e-109
gender-dimorphic	ALDH1A2	2.2612e-201	3.421e-30
gender-dimorphic	TFDP2	2.94715e-201	3.72625e-90
gender-dimorphic	SLC25A21	3.27996e-201	4.00018e-20
gender-dimorphic	BMS1P14	3.63165e-201	2.64228e-38
gender-dimorphic	YAF2	4.04322e-201	2.6677e-194
gender-dimorphic	RERG	3.73229e-200	1.35017e-84
gender-dimorphic	ZHX3	4.30005e-200	2.013e-129
gender-dimorphic	ZNF487	4.77113e-199	9.39578e-71
gender-dimorphic	TUBB4A	5.15358e-199	8.19475e-108
gender-dimorphic	AC007495.1	7.52914e-199	7.8386e-26
gender-dimorphic	LINC02347	1.04151e-198	9.35054e-84
gender-dimorphic	REEP5	1.15272e-198	1.72615e-159
gender-dimorphic	FSD1L	1.17161e-198	2.02991e-75
gender-dimorphic	NXPH2	1.41431e-198	4.53389e-112
gender-dimorphic	KANSL1L	1.52073e-198	2.50261e-206
gender-dimorphic	CCAR1	1.6428e-198	4.24163e-38
gender-dimorphic	SEMA4B	2.28703e-198	3.17867e-150
gender-dimorphic	SLC38A1	2.50326e-198	4.94997e-186
gender-dimorphic	PSMG2	6.06415e-198	3.17098e-109
gender-dimorphic	CYFIP1	6.8783e-198	4.38758e-05
gender-dimorphic	LINC00923	8.66111e-198	1.49336e-48
gender-dimorphic	DIRAS1	2.07406e-197	2.55406e-115
gender-dimorphic	SPATA6	5.57909e-197	2.48265e-87
gender-dimorphic	SCHLAP1	6.11087e-197	9.37468e-177
gender-dimorphic	WDR59	2.49843e-196	1.92347e-177
gender-dimorphic	KCNK9	3.92891e-196	9.65573e-05
gender-dimorphic	LINC01006	5.76441e-196	1.36493e-80
gender-dimorphic	SAT2	9.3075e-196	3.35636e-152
gender-dimorphic	MT3	7.24354e-195	7.18679e-30
gender-dimorphic	AKAP10	9.62537e-195	1.12821e-122
gender-dimorphic	DENND6B	1.12067e-194	7.87147e-69
gender-dimorphic	MSRB3	1.15414e-194	1.74599e-80
gender-dimorphic	UGGT1	3.73112e-194	2.25994e-95
gender-dimorphic	ATPAF1	5.58231e-194	4.06705e-162
gender-dimorphic	DAGLB	6.26532e-194	1.64124e-56
gender-dimorphic	DPP6	1.89772e-193	1.63848e-295
gender-dimorphic	AL117339.5	3.23239e-193	4.21463e-66
gender-dimorphic	AGAP6	4.53711e-193	4.78565e-80
gender-dimorphic	CFAP43	4.64169e-193	2.09271e-53
gender-dimorphic	OXNAD1	8.69799e-193	7.74287e-133
gender-dimorphic	FAM228B	1.33906e-192	1.16649e-109
gender-dimorphic	CEMIP	1.46656e-192	1.48143e-82
gender-dimorphic	PTPRF	2.59689e-192	3.02547e-106
gender-dimorphic	FREM1	3.31324e-192	7.75608e-21
gender-dimorphic	NQO2	3.56502e-192	1.24096e-144
gender-dimorphic	RSF1	4.35221e-192	7.37274e-205
gender-dimorphic	LINC02062	4.81542e-192	5.69431e-222
gender-dimorphic	KIAA1328	1.79797e-191	1.64549e-228
gender-dimorphic	ZDHHC20	2.94012e-191	7.44378e-159
gender-dimorphic	AP005328.1	7.35574e-191	3.02127e-59
gender-dimorphic	C1orf21	7.79108e-191	9.68275e-293
gender-dimorphic	REEP2	4.2737e-190	1.49141e-96
gender-dimorphic	VXN	8.64275e-190	9.77929e-215
gender-dimorphic	AC091946.1	1.42264e-189	1.72745e-50
gender-dimorphic	LINC01680	2.49954e-189	3.71872e-83
gender-dimorphic	XPO5	2.50767e-189	5.35345e-121
gender-dimorphic	LONRF2	3.32179e-189	7.52352e-87
gender-dimorphic	CDR2	3.89588e-189	1.25674e-281
gender-dimorphic	CPT1C	5.32936e-189	9.98229e-51
gender-dimorphic	ROGDI	9.51337e-189	1.5392e-100
gender-dimorphic	EPG5	1.08874e-188	1.15424e-120
gender-dimorphic	TMEM178A	1.78967e-188	1.63848e-295
gender-dimorphic	UBXN4	2.27433e-188	5.77844e-86
gender-dimorphic	LEPR	4.10054e-188	2.17186e-293
gender-dimorphic	CTBP2	9.13232e-188	1.95126e-123
gender-dimorphic	KBTBD12	1.94289e-187	1.36951e-79
gender-dimorphic	SYCP2L	2.35898e-187	1.045e-81
gender-dimorphic	EPHA5-AS1	3.46394e-187	2.79457e-70
gender-dimorphic	RAI14	4.00589e-187	1.6376e-140
gender-dimorphic	PIGK	4.64378e-187	2.4659e-39
gender-dimorphic	KCNMB2-AS1	6.98194e-187	1.11757e-81
gender-dimorphic	SLC24A4	3.52229e-186	2.65266e-39
gender-dimorphic	ZNF831	3.62901e-186	3.02748e-78
gender-dimorphic	RPAP2	1.08758e-185	4.2275e-142
gender-dimorphic	DNAJC5	1.54833e-185	1.72181e-150
gender-dimorphic	ZFP64	3.81404e-185	4.59053e-96
gender-dimorphic	MTMR2	4.91537e-185	1.54453e-32
gender-dimorphic	CALM1	1.01531e-184	1.63848e-295
gender-dimorphic	CPPED1	5.67656e-184	1.16239e-34
gender-dimorphic	ARHGAP15	4.09932e-183	2.86028e-86
gender-dimorphic	CDC42	6.73052e-183	2.42004e-170
gender-dimorphic	KMT5B	1.2349e-182	1.57066e-166
gender-dimorphic	MYO10	1.29305e-182	6.54275e-38
gender-dimorphic	ZNF407	2.16255e-182	1.1882e-55
gender-dimorphic	AC025159.1	2.30714e-182	2.33942e-191
gender-dimorphic	ZNF577	6.40875e-182	1.33964e-57
gender-dimorphic	ATP6V0B	1.33251e-181	3.43284e-68
gender-dimorphic	KIF2A	2.7539e-181	7.73628e-201
gender-dimorphic	APBA1	3.06973e-180	2.05971e-226
gender-dimorphic	FANCA	4.70069e-180	8.49582e-46
gender-dimorphic	CSTF3	1.28215e-179	1.12005e-101
gender-dimorphic	FHL1	4.92383e-179	1.99016e-224
gender-dimorphic	USP9X	5.08757e-179	2.45748e-143
gender-dimorphic	C9orf85	1.67468e-178	8.50401e-150
gender-dimorphic	RNF43	1.75468e-178	4.17291e-11
gender-dimorphic	PLEKHA2	5.68448e-178	9.67829e-25
gender-dimorphic	GREB1	1.1869e-177	1.89977e-82
gender-dimorphic	VDAC3	1.25699e-177	1.68328e-200
gender-dimorphic	TSPAN14	1.66327e-177	4.31149e-42
gender-dimorphic	KLHDC1	9.44104e-177	7.52057e-57
gender-dimorphic	KCNN1	1.55756e-176	2.46437e-53
gender-dimorphic	PALM2	1.65232e-176	2.02466e-99
gender-dimorphic	TXK	1.81944e-176	2.75163e-111
gender-dimorphic	GLCCI1	3.58604e-176	9.52134e-191
gender-dimorphic	CALCOCO2	1.81952e-175	5.10412e-53
gender-dimorphic	WARS	2.2553e-175	4.38812e-90
gender-dimorphic	WSCD2	3.43746e-175	7.53657e-76
gender-dimorphic	CCDC149	5.86385e-175	9.91088e-138
gender-dimorphic	PTPN4	6.73467e-175	1.63848e-295
gender-dimorphic	TMX4	9.81969e-175	1.81084e-149
gender-dimorphic	AC008056.1	1.63496e-174	8.59535e-187
gender-dimorphic	MATK	1.68768e-174	6.80633e-26
gender-dimorphic	PSMA1	2.80015e-174	8.36099e-57
gender-dimorphic	SNTA1	2.80936e-174	1.88273e-51
gender-dimorphic	LINC02008	1.36735e-173	1.60741e-191
gender-dimorphic	HACD3	2.46139e-173	9.79364e-214
gender-dimorphic	FBXW4	2.83022e-173	1.31833e-177
gender-dimorphic	GABPB1-AS1	3.71459e-173	2.25476e-70
gender-dimorphic	NDUFAF2	1.0155e-172	1.96248e-153
gender-dimorphic	CSNKA2IP	1.48439e-172	2.63979e-113
gender-dimorphic	LINC00513	8.03925e-172	1.38119e-108
gender-dimorphic	KCNJ3	1.6419e-171	1.63848e-295
gender-dimorphic	SEC24A	2.3558e-171	9.78727e-78
gender-dimorphic	UBA6	7.6776e-171	2.42355e-168
gender-dimorphic	CEP295	9.24765e-171	5.58023e-78
gender-dimorphic	DLEU2	1.4088e-170	1.92668e-293
gender-dimorphic	NOL4L	1.78438e-170	3.52028e-133
gender-dimorphic	MED13L	2.14641e-170	1.63848e-295
gender-dimorphic	SLCO3A1	2.15129e-170	1.33928e-34
gender-dimorphic	RBL2	2.83727e-170	3.57284e-156
gender-dimorphic	TSPYL1	7.14035e-170	2.92196e-134
gender-dimorphic	SERGEF	9.88981e-170	1.67356e-146
gender-dimorphic	ICE1	1.41248e-169	5.97622e-94
gender-dimorphic	ABCC8	5.1917e-169	8.98222e-150
gender-dimorphic	ASAH1	5.3426e-169	6.88094e-186
gender-dimorphic	KDM4C	1.10458e-168	1.75863e-164
gender-dimorphic	SLC20A1	1.53499e-168	3.22767e-102
gender-dimorphic	GPD2	2.1795e-168	2.12521e-105
gender-dimorphic	SUFU	2.19636e-168	2.78241e-142
gender-dimorphic	SPNS2	2.79837e-168	7.68265e-40
gender-dimorphic	SEC63	6.62913e-168	6.82655e-127
gender-dimorphic	WDR12	2.00455e-167	2.80699e-133
gender-dimorphic	NPEPPS	2.11221e-167	1.16163e-292
gender-dimorphic	ZSWIM5	4.19767e-167	1.63848e-295
gender-dimorphic	PCGF5	5.14816e-167	6.48171e-113
gender-dimorphic	TMX3	6.53474e-167	6.14549e-103
gender-dimorphic	JAKMIP3	9.90604e-167	9.77883e-90
gender-dimorphic	AGBL1	1.02892e-166	9.05774e-52
gender-dimorphic	SH3YL1	1.25721e-166	7.24032e-55
gender-dimorphic	VAV2	3.66969e-166	1.49445e-48
gender-dimorphic	ADAMTS16	6.39222e-166	2.28991e-13
gender-dimorphic	TMBIM6	6.68725e-166	8.57684e-113
gender-dimorphic	CACNG7	1.18822e-165	1.63029e-66
gender-dimorphic	GRM1	1.28642e-165	2.07771e-155
gender-dimorphic	MLEC	2.04646e-165	6.27979e-182
gender-dimorphic	MRPS27	5.15783e-165	1.80552e-129
gender-dimorphic	MCF2L	6.94878e-165	2.71488e-197
gender-dimorphic	NEO1	7.50598e-165	1.12289e-49
gender-dimorphic	GRAMD2B	1.12686e-164	9.17528e-91
gender-dimorphic	FRS2	3.3399e-164	1.50648e-148
gender-dimorphic	HIPK2	4.03507e-164	1.40997e-77
gender-dimorphic	NCOA7	5.00447e-164	8.53312e-175
gender-dimorphic	ZMYND11	5.1601e-164	9.6169e-97
gender-dimorphic	AGK	6.00287e-164	8.83421e-145
gender-dimorphic	CLDN12	2.16686e-163	1.54567e-101
gender-dimorphic	NKTR	2.86647e-163	4.53024e-174
gender-dimorphic	PMP2	5.55102e-163	7.98849e-07
gender-dimorphic	TMEM266	6.74736e-163	1.76543e-133
gender-dimorphic	STT3B	1.10026e-162	6.03909e-103
gender-dimorphic	SMYD2	1.1522e-162	3.09637e-30
gender-dimorphic	AC010615.4	1.23865e-162	1.04729e-174
gender-dimorphic	AL356479.1	9.39022e-162	3.07747e-27
gender-dimorphic	FGD6	9.74647e-162	2.83885e-103
gender-dimorphic	METTL7A	2.57099e-161	0.000425081
gender-dimorphic	RFC3	2.58156e-161	2.12994e-160
gender-dimorphic	RIMS3	3.38697e-161	6.18056e-131
gender-dimorphic	ACAP3	4.60626e-161	3.98329e-68
gender-dimorphic	TRAM2	7.90353e-161	2.23682e-35
gender-dimorphic	URB1	9.93815e-161	5.31695e-91
gender-dimorphic	TENT4B	2.75095e-160	6.34136e-253
gender-dimorphic	INHA	3.75301e-160	6.37814e-54
gender-dimorphic	ZNHIT6	7.32961e-160	2.93944e-104
gender-dimorphic	ZXDC	9.22435e-160	5.50772e-147
gender-dimorphic	FAM3C	1.0198e-159	2.15377e-213
gender-dimorphic	DUSP6	1.14694e-159	7.87448e-32
gender-dimorphic	GPT2	9.98984e-159	5.858e-54
gender-dimorphic	TLDC1	3.60451e-158	3.81024e-41
gender-dimorphic	DCAF7	4.26616e-158	2.38462e-158
gender-dimorphic	TATDN1	4.74166e-158	6.05427e-154
gender-dimorphic	AC007656.1	6.08536e-158	1.58201e-82
gender-dimorphic	VCL	1.00701e-157	2.91903e-110
gender-dimorphic	TPD52	1.06557e-157	1.74654e-170
gender-dimorphic	CMAS	1.09023e-157	7.17988e-132
gender-dimorphic	ADSS	2.19596e-157	6.27891e-81
gender-dimorphic	FBXW2	3.18018e-157	5.85909e-98
gender-dimorphic	AC097376.2	3.68816e-157	6.64636e-227
gender-dimorphic	DSE	4.90268e-157	2.94767e-168
gender-dimorphic	SLC25A46	7.31176e-157	1.38871e-110
gender-dimorphic	AC092835.1	1.22639e-156	1.94134e-84
gender-dimorphic	NUP214	1.41721e-156	4.43757e-111
gender-dimorphic	TOMM20	1.5575e-156	1.43724e-201
gender-dimorphic	BEX5	1.62108e-156	2.24968e-98
gender-dimorphic	PTBP3	2.45449e-156	6.31235e-135
gender-dimorphic	MTM1	5.91009e-156	2.21863e-69
gender-dimorphic	WSB2	2.22803e-155	2.17669e-91
gender-dimorphic	LRRC27	3.16477e-155	5.3986e-57
gender-dimorphic	SELENOO	3.36017e-155	5.06108e-148
gender-dimorphic	TECPR1	3.68596e-155	7.09975e-92
gender-dimorphic	FAM131A	7.03741e-155	3.41397e-107
gender-dimorphic	CDKL3	1.6991e-154	3.97498e-79
gender-dimorphic	AC106791.1	2.28e-154	3.2285e-120
gender-dimorphic	PPIL2	5.92337e-154	1.08691e-72
gender-dimorphic	AC004784.1	7.7314e-154	1.63848e-295
gender-dimorphic	ACTR1B	1.09232e-153	4.3843e-141
gender-dimorphic	DCUN1D1	2.0074e-153	3.84798e-116
gender-dimorphic	AP003086.2	2.26018e-153	1.70467e-151
gender-dimorphic	ME2	2.81397e-153	1.72331e-175
gender-dimorphic	AC024909.1	2.83474e-153	3.33173e-05
gender-dimorphic	TAF2	2.90788e-153	2.19266e-85
gender-dimorphic	COPA	3.79799e-153	5.84432e-150
gender-dimorphic	AGPS	4.43444e-153	3.93561e-103
gender-dimorphic	CNOT4	5.39306e-153	8.27086e-194
gender-dimorphic	NPSR1	9.79679e-153	2.22124e-157
gender-dimorphic	HNMT	1.18746e-152	1.73022e-41
gender-dimorphic	PCP4	1.49197e-152	6.05549e-125
gender-dimorphic	BTN2A2	3.82149e-152	2.63332e-10
gender-dimorphic	SERINC5	4.36811e-152	2.62327e-107
gender-dimorphic	EPS8	6.46466e-152	3.19351e-30
gender-dimorphic	KNDC1	7.02732e-152	8.94105e-56
gender-dimorphic	ABI1	9.44789e-152	5.14633e-98
gender-dimorphic	FKBP8	1.0184e-151	1.18557e-21
gender-dimorphic	VDAC1	3.13074e-151	7.16036e-165
gender-dimorphic	ANKRD16	3.17653e-151	7.75085e-55
gender-dimorphic	PBRM1	3.26106e-151	2.98501e-88
gender-dimorphic	AC069228.1	6.54564e-151	3.11865e-121
gender-dimorphic	VPS51	8.48052e-151	1.10594e-116
gender-dimorphic	FOXN2	1.03157e-150	1.20456e-05
gender-dimorphic	ZBTB20-AS5	1.24935e-150	0.0317335
gender-dimorphic	AC005537.1	1.85402e-150	0.000319937
gender-dimorphic	CLOCK	2.64835e-150	8.40609e-148
gender-dimorphic	DDX24	3.20268e-150	3.31316e-244
gender-dimorphic	SCAMP1	3.48408e-150	1.83181e-124
gender-dimorphic	ANKRD29	3.79225e-150	9.34925e-19
gender-dimorphic	CSNK1G3	2.57832e-149	4.74596e-123
gender-dimorphic	SDC2	2.82328e-149	2.52896e-05
gender-dimorphic	APOE	2.93352e-149	1.85828e-32
gender-dimorphic	JMY	3.26886e-149	1.40506e-141
gender-dimorphic	MRPS21	3.43434e-149	5.15916e-75
gender-dimorphic	PTPRQ	3.46845e-149	9.42099e-86
gender-dimorphic	EIF1	4.2776e-149	2.25056e-270
gender-dimorphic	SLTM	4.78261e-149	1.32576e-204
gender-dimorphic	ENO2	5.66202e-149	1.63848e-295
gender-dimorphic	CIAO1	5.68141e-149	1.2841e-90
gender-dimorphic	GPR180	1.41848e-148	5.84181e-59
gender-dimorphic	EFL1	2.65496e-148	3.51938e-46
gender-dimorphic	MCPH1-AS1	7.30557e-148	2.89785e-117
gender-dimorphic	BRSK1	1.14296e-147	1.78001e-40
gender-dimorphic	PPFIA1	1.87877e-147	1.45512e-129
gender-dimorphic	TM9SF3	1.98129e-147	4.80157e-132
gender-dimorphic	MRPS5	2.21465e-147	1.04642e-213
gender-dimorphic	MAPK8IP3	2.51759e-147	2.10836e-108
gender-dimorphic	TAB2	3.96353e-147	4.18357e-104
gender-dimorphic	RPS6KA6	4.78963e-147	1.93563e-70
gender-dimorphic	LRPAP1	5.64561e-147	2.03718e-103
gender-dimorphic	ADAM22	1.36291e-146	1.63848e-295
gender-dimorphic	DDI2	1.49884e-146	3.22432e-84
gender-dimorphic	IQSEC3	3.73211e-146	7.88572e-241
gender-dimorphic	PPP6C	8.57044e-146	4.25983e-93
gender-dimorphic	SYNPO	1.93356e-145	2.20969e-25
gender-dimorphic	UBE2Q2L	2.59773e-145	5.09398e-27
gender-dimorphic	RIMS1	3.92727e-145	1.63848e-295
gender-dimorphic	FAHD2A	6.8555e-145	3.77818e-67
gender-dimorphic	LRCH3	1.31067e-144	3.41767e-135
gender-dimorphic	UBE2L3	2.08124e-144	4.09068e-87
gender-dimorphic	ZNF365	3.84117e-144	1.26457e-293
gender-dimorphic	MAP3K9	5.31706e-144	1.03551e-171
gender-dimorphic	SPOCK3	8.32989e-144	5.35696e-42
gender-dimorphic	STK4	8.43353e-144	8.09485e-21
gender-dimorphic	R3HCC1L	9.52353e-144	2.02818e-132
gender-dimorphic	MBD2	2.08906e-143	2.55194e-127
gender-dimorphic	AC105402.3	6.87529e-143	1.7635e-40
gender-dimorphic	ZBTB43	7.41886e-143	4.01267e-113
gender-dimorphic	CACNA1A	1.30962e-142	1.63848e-295
gender-dimorphic	SRSF7	3.52947e-142	9.90136e-148
gender-dimorphic	LYST	3.62289e-142	1.8893e-195
gender-dimorphic	ENO1	4.07387e-142	2.75116e-46
gender-dimorphic	MIR3681HG	4.33995e-142	3.9242e-40
gender-dimorphic	TPGS2	4.42281e-142	3.94141e-117
gender-dimorphic	CCDC7	4.79353e-142	3.96577e-76
gender-dimorphic	AC008105.3	5.20458e-142	2.61862e-35
gender-dimorphic	PLSCR4	6.02169e-142	1.02329e-05
gender-dimorphic	AL160290.2	4.25442e-141	4.41637e-69
gender-dimorphic	SLC9A6	8.64088e-141	6.04197e-56
gender-dimorphic	MAT2A	1.64954e-140	8.57567e-121
[truncated: 4,877 more rows]

## Sheet: Immune_cells
Suppl. Table 2: Differentially expressed genes in immune cells (Column 1: Category of differentially expressed gene (DEG) in terms of sex-specificity, Column 2: gene symbol, Column 3: FDR in males, column 4: FDR in females)
DEG.type	Gene.symbols	Male.FDR	Female.FDR
male-specific	SLC25A37	1.1705e-156	1
male-specific	FTL	2.66824e-84	1
male-specific	ATP2B4	1.80185e-61	1
male-specific	SH3PXD2B	2.06314e-56	1
male-specific	SPON1	1.97498e-42	1
male-specific	RPS25	2.87331e-34	1
male-specific	RPL32	1.37592e-30	1
male-specific	RPS6	9.38195e-25	1
male-specific	RPL30	3.08981e-21	1
male-specific	ZBTB7A	4.02532e-21	1
male-specific	NECTIN2	1.31969e-15	1
male-specific	PPP1R16B	7.78207e-15	1
male-specific	BACH2	7.97306e-15	1
male-specific	CCDC69	2.01694e-14	1
male-specific	MECOM	3.13836e-14	1
male-specific	RPS13	2.243e-13	1
male-specific	RPLP1	5.70342e-13	1
male-specific	LINC01591	1.95064e-12	1
male-specific	RPS23	2.554e-12	1
male-specific	SCIMP	2.63091e-12	1
male-specific	BCL9L	3.70335e-10	1
male-specific	AL683807.1	1.36986e-09	1
male-specific	AC015712.1	2.73608e-09	1
male-specific	YPEL1	7.4273e-09	1
male-specific	PFKFB4	3.98801e-08	1
male-specific	CLHC1	8.31399e-08	1
male-specific	MAP2K3	9.76859e-08	1
male-specific	TXLNA	2.0836e-07	1
male-specific	KDM6B	7.9927e-07	1
male-specific	TOB2	2.8492e-06	1
male-specific	TCP11L2	3.30295e-06	1
male-specific	BCORL1	9.50722e-06	1
male-specific	FLNA	1.18657e-05	1
male-specific	AL356417.3	1.68293e-05	1
male-specific	AC114490.3	5.10354e-05	1
male-specific	UQCRB	0.00012086	1
male-specific	TBC1D2	0.000166831	1
male-specific	AC091180.5	0.000377863	1
male-specific	A1BG-AS1	0.000380038	1
male-specific	ZNF608	0.000597581	1
male-specific	FAU	0.000889495	1
male-specific	ISG20	0.00153838	1
male-specific	AC106739.1	0.00169767	1
male-specific	CD302	0.00313631	1
male-specific	KCNE1	0.00837563	1
male-specific	AP000547.3	0.0104202	1
male-specific	TNFAIP8L3	0.0112278	1
male-specific	SHF	0.0159647	1
male-specific	PCNX3	0.0163932	1
male-specific	LINC01003	0.0184776	1
male-specific	AP000766.1	0.0262089	1
male-specific	POMZP3	0.030862	1
male-specific	VWCE	0.0371675	1
male-specific	RPS18	0.0403072	1
male-specific	LINC02100	0.0418527	1
male-specific	MZT2A	0.0447951	1
female-specific	CD163L1	1	1.71833e-94
female-specific	LEPR	1	6.64996e-31
female-specific	SUCLG2-AS1	1	2.76277e-26
female-specific	AC069277.1	1	4.3109e-21
female-specific	LINC01146	1	6.19826e-20
female-specific	HS3ST2	1	4.67656e-19
female-specific	OAS3	1	4.92163e-15
female-specific	CMPK2	1	5.56049e-13
female-specific	MYO6	1	1.01225e-08
female-specific	HELZ2	1	5.191e-08
female-specific	MAP7	1	4.46529e-06
female-specific	VSNL1	1	7.72626e-06
female-specific	CNTN4	1	1.63597e-05
female-specific	USP18	1	3.50323e-05
female-specific	AC104041.1	1	4.39644e-05
female-specific	LINC00649	1	5.53698e-05
female-specific	PTPRK	1	0.000129787
female-specific	TENM3	1	0.000465902
female-specific	LINC01301	1	0.000559153
female-specific	DBI	1	0.00076037
female-specific	ASIC2	1	0.000969691
female-specific	ANKS6	1	0.00148537
female-specific	ZNF385D	1	0.00293977
female-specific	VMO1	1	0.00559057
female-specific	LINC02296	1	0.00671161
female-specific	AK5	1	0.00984853
female-specific	AC099518.3	1	0.0129427
female-specific	AMZ1	1	0.0146338
female-specific	ZNF385B	1	0.0173814
female-specific	S100A9	1	0.0177612
female-specific	RIMS1	1	0.0183491
female-specific	RAB3C	1	0.0193594
female-specific	SLC35G1	1	0.0238241
female-specific	GALNT13	1	0.0282778
female-specific	KIF5C	1	0.0300954
female-specific	SVIL	1	0.0409732
female-specific	MGAT4C	1	0.0457828
gender-dimorphic	CCL3	1.61409e-53	2.53344e-15
gender-dimorphic	MIR4300HG	4.18658e-24	7.62638e-09
gender-dimorphic	LINC02211	3.12996e-13	8.16862e-12
gender-dimorphic	FBN2	6.02498e-06	3.21202e-22
gender-dimorphic	MTRNR2L8	4.3334e-05	9.85395e-13
gender-shared	PTPRG	1.44019e-294	3.51099e-239
gender-shared	SERPINE1	1.44019e-294	3.51099e-239
gender-shared	ALOX15B	6.41837e-116	1.12518e-49
gender-shared	ADAMTS17	3.21712e-89	6.67388e-169
gender-shared	CYP19A1	1.77407e-34	5.95577e-19
gender-shared	PSTPIP1	4.71291e-26	1.24733e-17
gender-shared	CHI3L1	5.61725e-19	1.5356e-111
gender-shared	LINC02397	1.31447e-18	8.49675e-19
gender-shared	ESRRG	1.55316e-17	5.06705e-25
gender-shared	AP002991.1	8.75274e-17	1.39465e-12
gender-shared	ASTN1	1.85219e-13	2.76035e-12
gender-shared	LINC02513	1.9373e-10	2.05485e-10
gender-shared	GRIK2	5.91378e-10	3.67101e-27
gender-shared	MEIS1	1.00485e-09	1.32156e-26
gender-shared	AP001043.1	1.7463e-09	6.59072e-09
gender-shared	DPYS	9.61689e-08	3.90095e-08
gender-shared	CSMD3	1.0048e-07	1.31876e-12
gender-shared	TNFRSF11B	2.0563e-07	5.60222e-24
gender-shared	LPL	9.61843e-07	3.22011e-06
gender-shared	AC011139.1	1.05559e-05	1.19318e-13
gender-shared	FAM155A	2.3569e-05	4.00841e-22
gender-shared	DGKB	3.27292e-05	4.33505e-08
gender-shared	AC004817.3	5.68603e-05	1.88517e-06
gender-shared	AC022568.1	0.000151536	6.74406e-24
gender-shared	NEGR1	0.00108857	1.74188e-64
gender-shared	NLGN1	0.00126907	3.20176e-17
gender-shared	AJ009632.2	0.00147714	2.224e-20
gender-shared	MDGA2	0.00938171	7.14668e-10
gender-shared	PCDH7	0.0437503	5.98362e-09

## Sheet: Inhibitory_neurons
Suppl. Table 2: Differentially expressed genes in inhibitory neurons (Column 1: Category of differentially expressed gene (DEG) in terms of sex-specificity, Column 2: gene symbol, Column 3: FDR in males, column 4: FDR in females)
DEG.type	Gene.symbols	Male.FDR	Female.FDR
male-specific	EGR1	3.8817e-173	1
male-specific	LRRIQ1	3.80088e-35	1
male-specific	AP001599.1	2.14054e-16	1
male-specific	AC097347.1	6.62375e-15	1
male-specific	AC027020.2	2.56885e-13	1
male-specific	AC018742.1	3.61037e-11	1
male-specific	MUC20	5.34958e-10	1
male-specific	AC105180.1	1.27861e-07	1
male-specific	AC103853.1	1.8831e-06	1
male-specific	NLRP2	2.41434e-06	1
male-specific	FOXO4	0.000152597	1
male-specific	AL117329.1	0.000513565	1
male-specific	STMND1	0.00128262	1
male-specific	AL109615.3	0.0159036	1
male-specific	NOX3	0.0333457	1
female-specific	DNAJA4	1	1.35897e-240
female-specific	LINC02112	1	2.64884e-189
female-specific	INHBA	1	2.23398e-64
female-specific	AL591501.1	1	1.40773e-61
female-specific	LINC01588	1	2.45299e-52
female-specific	TM7SF2	1	6.2642e-42
female-specific	BAG3	1	1.43782e-38
female-specific	TLL1	1	4.81625e-37
female-specific	MORC4	1	6.73747e-37
female-specific	COL7A1	1	5.30622e-36
female-specific	POLR1C	1	8.70463e-36
female-specific	DUSP4	1	2.26603e-33
female-specific	NMU	1	5.65841e-33
female-specific	AC092745.1	1	7.38333e-31
female-specific	POLD2	1	6.42692e-30
female-specific	FAM160A2	1	7.84137e-29
female-specific	PROM1	1	3.32238e-24
female-specific	MT2A	1	1.0645e-21
female-specific	C8orf37-AS1	1	2.50758e-21
female-specific	DDOST	1	1.23068e-20
female-specific	FITM2	1	2.46574e-20
female-specific	MAPKAPK5-AS1	1	3.3809e-20
female-specific	AC011287.1	1	8.48521e-20
female-specific	GGACT	1	4.35531e-18
female-specific	C1QTNF9B	1	2.83371e-17
female-specific	AC114490.3	1	3.22097e-17
female-specific	LINC02576	1	8.08431e-16
female-specific	AL353626.1	1	1.11356e-15
female-specific	MRM1	1	1.13864e-14
female-specific	AL358335.2	1	2.02818e-14
female-specific	ZC3HAV1	1	5.4594e-14
female-specific	AL590560.2	1	7.86317e-14
female-specific	QTRT2	1	8.44725e-14
female-specific	AK7	1	1.05647e-13
female-specific	SMCR5	1	1.5556e-13
female-specific	PDZK1	1	5.84334e-13
female-specific	GINS3	1	1.15437e-11
female-specific	ARL9	1	2.76849e-11
female-specific	AL359504.2	1	3.39189e-11
female-specific	DHDH	1	7.69831e-11
female-specific	CMTM7	1	2.10252e-10
female-specific	PREB	1	2.85935e-10
female-specific	IGSF10	1	6.18984e-10
female-specific	AC005899.8	1	1.22313e-09
female-specific	FP325318.1	1	1.26877e-09
female-specific	AC007389.3	1	2.80383e-09
female-specific	SLFNL1	1	3.72623e-09
female-specific	SHC4	1	4.00182e-09
female-specific	AL118558.3	1	4.2865e-09
female-specific	FAM161B	1	4.49879e-09
female-specific	AL121944.1	1	2.46271e-08
female-specific	MAFG-DT	1	2.88595e-08
female-specific	AC026458.2	1	3.31202e-08
female-specific	TFR2	1	6.69114e-08
female-specific	AC008781.1	1	4.20242e-07
female-specific	TOE1	1	4.44625e-07
female-specific	TKFC	1	6.2373e-07
female-specific	METTL13	1	7.28187e-07
female-specific	AC008780.2	1	8.37107e-07
female-specific	ADGRE2	1	1.54045e-06
female-specific	LINC02145	1	1.71039e-06
female-specific	AC091045.1	1	2.07449e-06
female-specific	NOS2	1	2.30324e-06
female-specific	LINC00620	1	2.7606e-06
female-specific	EIF1AD	1	3.03036e-06
female-specific	NEK5	1	5.10427e-06
female-specific	RASGRP3	1	7.32241e-06
female-specific	AC017002.5	1	7.53281e-06
female-specific	GM2A	1	9.30141e-06
female-specific	AP000919.2	1	1.2434e-05
female-specific	Z93403.1	1	1.93913e-05
female-specific	AC010976.1	1	2.27499e-05
female-specific	AC025580.2	1	2.83812e-05
female-specific	FGFRL1	1	3.62174e-05
female-specific	CD53	1	4.87148e-05
female-specific	APOD	1	4.96915e-05
female-specific	AL034417.2	1	7.20515e-05
female-specific	BRF2	1	0.000103937
female-specific	AC137767.1	1	0.000115066
female-specific	TMEM233	1	0.00012969
female-specific	AC079174.2	1	0.000136619
female-specific	SHISAL2A	1	0.000162888
female-specific	AC012306.2	1	0.000225937
female-specific	LINC00467	1	0.000246723
female-specific	ABCA9-AS1	1	0.000249328
female-specific	AC109587.1	1	0.000394802
female-specific	AL139383.1	1	0.000416258
female-specific	AC025627.1	1	0.000497877
female-specific	A2ML1	1	0.000542414
female-specific	LPAR2	1	0.000598272
female-specific	FGD3	1	0.00065014
female-specific	AL353194.1	1	0.000749315
female-specific	Z95114.4	1	0.000807891
female-specific	CLEC20A	1	0.000952059
female-specific	AC015908.2	1	0.00103302
female-specific	LINC01103	1	0.0011401
female-specific	C9orf41-AS1	1	0.00159034
female-specific	LINC01090	1	0.0019141
female-specific	MIR4422HG	1	0.00205728
female-specific	EPHA1-AS1	1	0.00232516
female-specific	AC090912.1	1	0.00321451
female-specific	FLVCR1-DT	1	0.00325644
female-specific	DLGAP4-AS1	1	0.00341013
female-specific	C9orf116	1	0.00344294
female-specific	GEMIN4	1	0.00480825
female-specific	LINC00626	1	0.00556684
female-specific	NFKBIE	1	0.0058932
female-specific	AC244090.1	1	0.00710216
female-specific	CEBPB-AS1	1	0.0116977
female-specific	PIWIL2	1	0.0118025
female-specific	TRAIP	1	0.0129468
female-specific	FO393401.1	1	0.0166285
female-specific	ZNF619	1	0.0177913
female-specific	ISG20	1	0.0229222
female-specific	WDR88	1	0.0245781
female-specific	ACADS	1	0.0253244
female-specific	LINC01494	1	0.0261642
female-specific	DNAAF1	1	0.0315684
female-specific	YIF1A	1	0.0494037
gender-dimorphic	MTRNR2L8	1.08332e-293	1.34919e-26
gender-dimorphic	FOS	7.32318e-130	6.07274e-89
gender-dimorphic	C5orf17	1.81397e-71	1.13065e-295
gender-dimorphic	NR4A1	2.56393e-50	1.75043e-26
gender-dimorphic	TBC1D3D	1.17554e-07	1.59532e-42
gender-shared	FOSB	1.6973e-105	6.65764e-290
gender-shared	ADGRG7	5.46166e-96	2.24583e-207
gender-shared	AC005064.1	5.92473e-22	1.84028e-06
gender-shared	ARC	3.72557e-19	7.38488e-271
gender-shared	AC069277.1	1.54579e-16	3.74924e-58
gender-shared	AC010260.1	7.06648e-09	7.80809e-16
gender-shared	AL035427.1	3.68864e-06	3.65824e-06
gender-shared	AL035071.2	8.01746e-06	4.43962e-12
gender-shared	PGLYRP1	8.13699e-05	1.19587e-05
gender-shared	AP001439.1	0.000188292	0.000427018
gender-shared	AC245060.6	0.00021501	3.08677e-09
gender-shared	AC078778.1	0.000409805	0.000101516
gender-shared	AC005697.2	0.000884258	4.3041e-10
gender-shared	AL139022.1	0.0428556	8.25659e-08

## Sheet: Oligodendrocytes
Suppl. Table 2: Differentially expressed genes in oligodendrocytes (Column 1: Category of differentially expressed gene (DEG) in terms of sex-specificity, Column 2: gene symbol, Column 3: FDR in males, column 4: FDR in females)
DEG.type	Gene.symbols	Male.FDR	Female.FDR
male-specific	ARHGAP23	1.17238e-295	1
male-specific	YPEL2	1.17238e-295	1
male-specific	NKTR	1.17238e-295	1
male-specific	PREX1	1.17238e-295	1
male-specific	EML2	1.17238e-295	1
male-specific	NXPE3	1.17238e-295	1
male-specific	SDCCAG8	1.17238e-295	1
male-specific	ARHGEF7	1.17238e-295	1
male-specific	RALGDS	1.17238e-295	1
male-specific	RNF213	1.17238e-295	1
male-specific	SORT1	1.17238e-295	1
male-specific	PLA2G16	1.17238e-295	1
male-specific	ARHGEF37	1.17238e-295	1
male-specific	MAST3	1.17238e-295	1
male-specific	HERC2	1.17238e-295	1
male-specific	CBFA2T2	1.17238e-295	1
male-specific	DOCK9	1.17238e-295	1
male-specific	UBE4B	1.17238e-295	1
male-specific	LINC00609	1.17238e-295	1
male-specific	KMT2E	1.17238e-295	1
male-specific	PHACTR3	1.17238e-295	1
male-specific	GNG7	1.17238e-295	1
male-specific	MINK1	1.17238e-295	1
male-specific	ZFAND3	1.17238e-295	1
male-specific	DYRK1A	1.17238e-295	1
male-specific	UGGT2	1.17238e-295	1
male-specific	CPPED1	1.17238e-295	1
male-specific	LRRC4B	1.17238e-295	1
male-specific	ATE1	1.17238e-295	1
male-specific	GTDC1	1.17238e-295	1
male-specific	AMBRA1	1.17238e-295	1
male-specific	ANKRD44	1.17238e-295	1
male-specific	ATG7	1.17238e-295	1
male-specific	OSBPL9	1.17238e-295	1
male-specific	VMP1	1.17238e-295	1
male-specific	ATXN10	1.17238e-295	1
male-specific	SORL1	1.17238e-295	1
male-specific	MBD5	1.17238e-295	1
male-specific	AC091180.5	1.17238e-295	1
male-specific	PTPRD	1.17238e-295	1
male-specific	TECPR2	9.65401e-293	1
male-specific	MYCBP2	4.04276e-293	1
male-specific	WASHC1	4.59233e-292	1
male-specific	STRN3	2.54966e-291	1
male-specific	COG5	1.86907e-289	1
male-specific	WWP1	2.88988e-279	1
male-specific	DNAH17	3.76158e-276	1
male-specific	PHC3	4.12202e-274	1
male-specific	ERMP1	5.49306e-273	1
male-specific	PAN3	1.39715e-270	1
male-specific	OTUD7B	3.07034e-268	1
male-specific	MAP4K3	9.36175e-267	1
male-specific	AC097376.2	2.98348e-266	1
male-specific	SH3KBP1	4.58661e-265	1
male-specific	DCUN1D4	5.77513e-265	1
male-specific	PPP2R5A	5.26608e-263	1
male-specific	AP1S2	2.16209e-245	1
male-specific	MPHOSPH8	1.75075e-232	1
male-specific	FNDC3A	3.35416e-232	1
male-specific	PKNOX1	1.05789e-228	1
male-specific	PPARA	3.19369e-227	1
male-specific	AC005261.1	3.05346e-220	1
male-specific	FAM19A4	6.25809e-216	1
male-specific	CEP85L	5.73049e-215	1
male-specific	ABHD12	5.73966e-213	1
male-specific	TRPM7	3.53574e-209	1
male-specific	KMT2A	8.83316e-209	1
male-specific	LSM14A	5.94338e-207	1
male-specific	ARNT2	1.94761e-206	1
male-specific	AF241726.2	1.39753e-203	1
male-specific	CCDC92	6.02852e-203	1
male-specific	AC124312.1	5.38537e-200	1
male-specific	CDC27	3.09495e-190	1
male-specific	TTC37	2.04465e-189	1
male-specific	KLHDC1	2.65743e-186	1
male-specific	IBTK	6.0747e-181	1
male-specific	AC135050.3	2.94435e-175	1
male-specific	LARP1B	1.72505e-172	1
male-specific	GCFC2	7.70282e-172	1
male-specific	FUBP1	2.91375e-170	1
male-specific	MBTD1	4.75148e-168	1
male-specific	CBX7	7.52695e-168	1
male-specific	TSC1	2.25499e-167	1
male-specific	PPP4R3B	1.13056e-164	1
male-specific	RNF38	2.34847e-164	1
male-specific	BAZ1A	6.63033e-163	1
male-specific	ZNF439	2.47997e-159	1
male-specific	ACIN1	6.79618e-159	1
male-specific	PSAP	2.46573e-158	1
male-specific	CATSPERG	3.37073e-156	1
male-specific	RUSC2	4.00914e-155	1
male-specific	DDX6	2.36329e-153	1
male-specific	C6orf89	2.03762e-151	1
male-specific	TSC22D1	6.75625e-151	1
male-specific	FAM69C	8.3052e-144	1
male-specific	MMAB	7.07487e-142	1
male-specific	ATP2C1	1.43912e-141	1
male-specific	TAF4	2.75111e-141	1
male-specific	INTS10	7.0885e-141	1
male-specific	HACE1	1.82948e-140	1
male-specific	GLG1	4.58923e-140	1
male-specific	LIPA	2.61907e-139	1
male-specific	SLC25A16	6.74841e-137	1
male-specific	ZNF135	4.41612e-136	1
male-specific	ZCCHC14	1.37303e-135	1
male-specific	UBE3C	7.48303e-132	1
male-specific	LARGE1	2.18768e-131	1
male-specific	RAB3GAP2	3.55535e-130	1
male-specific	SMARCAL1	1.91596e-129	1
male-specific	ZC4H2	5.25881e-129	1
male-specific	TBC1D15	8.01965e-124	1
male-specific	CHFR	1.04766e-122	1
male-specific	EPS15L1	7.74517e-122	1
male-specific	PHF20L1	1.99876e-121	1
male-specific	SPART	1.82763e-120	1
male-specific	CCDC93	3.37495e-120	1
male-specific	FBXO25	2.83263e-118	1
male-specific	PDPR	1.11086e-117	1
male-specific	FAIM2	1.24518e-117	1
male-specific	CCNI	1.30007e-117	1
male-specific	AP002495.2	5.25336e-117	1
male-specific	RBBP6	1.74748e-115	1
male-specific	TTL	1.4451e-114	1
male-specific	C2CD3	1.81112e-114	1
male-specific	LRRN1	3.76581e-114	1
male-specific	XPO6	2.45782e-113	1
male-specific	FRS2	6.45305e-113	1
male-specific	SHC4	7.59057e-113	1
male-specific	RPS6KC1	9.60468e-113	1
male-specific	UBR4	1.89667e-110	1
male-specific	MINDY2	3.30293e-110	1
male-specific	ISG20	2.46439e-108	1
male-specific	AC104151.1	8.92219e-108	1
male-specific	TAB2	3.23033e-106	1
male-specific	MAG	3.35713e-106	1
male-specific	SLC27A4	1.51491e-105	1
male-specific	TRMT13	1.57755e-104	1
male-specific	ELP3	7.55019e-104	1
male-specific	GAL3ST1	1.06766e-103	1
male-specific	SSX2IP	1.26504e-103	1
male-specific	CD99L2	2.17618e-102	1
male-specific	EFHC1	4.25629e-101	1
male-specific	PUS7	7.63288e-101	1
male-specific	XRN2	9.41149e-101	1
male-specific	ATF1	2.08314e-100	1
male-specific	ZRANB3	2.82459e-99	1
male-specific	SUGP2	5.4151e-99	1
male-specific	SNX25	6.59334e-98	1
male-specific	CHIC1	6.63052e-98	1
male-specific	SEL1L	4.13498e-97	1
male-specific	ACP6	8.52464e-96	1
male-specific	PPP1R13B	1.07614e-95	1
male-specific	ACADSB	2.45486e-95	1
male-specific	ARHGEF11	2.64531e-95	1
male-specific	DPH6	1.44786e-93	1
male-specific	CHSY1	3.61362e-93	1
male-specific	VPS51	5.52938e-93	1
male-specific	ADA	1.17563e-92	1
male-specific	UPF2	3.46464e-91	1
male-specific	GAN	8.40787e-91	1
male-specific	CEP295	8.86838e-91	1
male-specific	TTC27	1.43136e-90	1
male-specific	MTRR	3.53035e-89	1
male-specific	ZNF76	1.04175e-88	1
male-specific	ZNF253	1.47542e-87	1
male-specific	DENND6A	3.91391e-87	1
male-specific	ZNF75A	4.37237e-87	1
male-specific	RHBDL3	7.03664e-87	1
male-specific	KLHL23	7.10035e-87	1
male-specific	LRRFIP2	7.32361e-87	1
male-specific	MAPRE3	9.05329e-87	1
male-specific	PRKRA	3.90242e-84	1
male-specific	NUP98	2.28246e-83	1
male-specific	JOSD1	4.52164e-83	1
male-specific	THRAP3	1.3808e-81	1
male-specific	ZNF276	2.08728e-81	1
male-specific	ZNF83	2.99899e-81	1
male-specific	MTOR	1.41917e-79	1
male-specific	ZNF611	7.62809e-79	1
male-specific	KIFAP3	7.82639e-78	1
male-specific	STX12	5.79624e-77	1
male-specific	PDCD4	7.57741e-77	1
male-specific	CACUL1	9.40418e-77	1
male-specific	PARP16	1.83025e-76	1
male-specific	ELP4	2.77276e-76	1
male-specific	UGGT1	3.56194e-76	1
male-specific	ZFP90	3.89461e-76	1
male-specific	SLC16A2	4.25623e-76	1
male-specific	SNX4	5.86106e-76	1
male-specific	ZNF592	1.19116e-75	1
male-specific	TTC19	2.2618e-75	1
male-specific	ICE1	2.98017e-75	1
male-specific	MYSM1	1.20338e-74	1
male-specific	POT1	5.09165e-74	1
male-specific	GALNS	1.12662e-73	1
male-specific	TDP1	9.4239e-73	1
male-specific	ZNF226	2.65287e-72	1
male-specific	TCEANC2	1.44655e-71	1
male-specific	DROSHA	1.59653e-71	1
male-specific	SNX14	2.18077e-71	1
male-specific	TBC1D22B	4.57239e-71	1
male-specific	TMEM206	9.06338e-71	1
male-specific	NUP133	1.0082e-70	1
male-specific	WAPL	1.95836e-70	1
male-specific	MAX	1.41952e-69	1
male-specific	MICALL1	2.6598e-69	1
male-specific	ZNF430	5.9396e-69	1
male-specific	MB21D2	1.22443e-68	1
male-specific	THEM4	2.04079e-68	1
male-specific	GALNT1	2.22129e-68	1
male-specific	AC026471.4	4.0664e-68	1
male-specific	ARID3A	1.16724e-67	1
male-specific	CTNNB1	1.4019e-67	1
male-specific	MTM1	2.60297e-67	1
male-specific	NCKAP5L	3.23387e-66	1
male-specific	STXBP4	1.24662e-65	1
male-specific	AC010618.3	2.60689e-65	1
male-specific	ERP44	3.42542e-65	1
male-specific	RNF10	4.18893e-65	1
male-specific	TRAK1	6.5063e-65	1
male-specific	ILF3	2.60965e-64	1
male-specific	LINC02226	4.38076e-64	1
male-specific	RNMT	6.52551e-64	1
male-specific	FAM20B	1.1046e-63	1
male-specific	LPIN2	2.61386e-63	1
male-specific	SIN3B	3.63275e-63	1
male-specific	SLC25A53	3.74658e-63	1
male-specific	CALCOCO2	7.13544e-63	1
male-specific	STX2	1.72007e-62	1
male-specific	AGAP4	3.79425e-62	1
male-specific	SETD7	1.34652e-61	1
male-specific	BCL2L13	2.72763e-61	1
male-specific	POLR3G	2.74962e-61	1
male-specific	TCOF1	5.41824e-61	1
male-specific	ACADM	6.31055e-61	1
male-specific	ZNF594	6.36954e-61	1
male-specific	RCOR1	3.27397e-60	1
male-specific	LIPE-AS1	5.62391e-60	1
male-specific	SENP2	8.02219e-60	1
male-specific	FAM201A	9.29985e-60	1
male-specific	FAM241A	1.65893e-59	1
male-specific	ZNF264	2.01459e-59	1
male-specific	GMEB1	2.08979e-58	1
male-specific	EWSR1	2.91222e-58	1
male-specific	IARS	4.09375e-58	1
male-specific	GMPS	6.57101e-58	1
male-specific	KDM1A	1.07627e-56	1
male-specific	UBE3A	1.50564e-55	1
male-specific	KDM5B	3.77835e-55	1
male-specific	CPT1C	8.80225e-55	1
male-specific	KLHL21	1.23757e-54	1
male-specific	XPO5	2.43115e-54	1
male-specific	TSEN54	2.73827e-54	1
male-specific	HLTF	3.15714e-54	1
male-specific	MOB2	3.23735e-54	1
male-specific	CHD1	4.21723e-54	1
male-specific	BVES	4.47692e-54	1
male-specific	NVL	6.11586e-54	1
male-specific	HNRNPF	1.55014e-53	1
male-specific	HDAC6	2.04878e-53	1
male-specific	ATP5S	2.8689e-53	1
male-specific	FBH1	2.97128e-53	1
male-specific	PHF8	6.41175e-53	1
male-specific	GTF3C5	8.52035e-53	1
male-specific	SIAH1	1.10005e-52	1
male-specific	RIC3	1.20186e-52	1
male-specific	CSNK2A2	1.57709e-52	1
male-specific	NBPF11	2.24777e-52	1
male-specific	C16orf72	2.53097e-52	1
male-specific	ZNF507	7.22766e-52	1
male-specific	HOXD1	1.05942e-51	1
male-specific	PAIP2B	1.06531e-51	1
male-specific	ZNF555	1.1428e-51	1
male-specific	VRK1	1.98561e-51	1
male-specific	DHX35	2.31247e-51	1
male-specific	PIP4K2B	6.00978e-51	1
male-specific	BRSK2	7.14015e-51	1
male-specific	WHAMM	9.95106e-51	1
male-specific	SLC12A9	4.09335e-50	1
male-specific	KIAA0100	4.1127e-50	1
male-specific	OTUD4	4.89813e-50	1
male-specific	LPCAT2	6.62298e-50	1
male-specific	MRPS25	9.28388e-50	1
male-specific	SDHB	1.14351e-49	1
male-specific	MTHFR	1.39244e-49	1
male-specific	AC009093.2	2.28768e-49	1
male-specific	PCED1A	2.3214e-49	1
male-specific	CYB5R3	2.94418e-49	1
male-specific	IDE	3.67664e-49	1
male-specific	OXSR1	3.90783e-49	1
male-specific	AL035530.2	4.77012e-49	1
male-specific	UTP18	5.16297e-49	1
male-specific	IPO5	5.74545e-49	1
male-specific	SERPINB1	6.63295e-49	1
male-specific	ZNF69	8.13193e-49	1
male-specific	ADAM9	4.18347e-48	1
male-specific	PGS1	1.12613e-47	1
male-specific	SYNGR1	1.33834e-47	1
male-specific	FKBP3	1.38805e-47	1
male-specific	PHRF1	2.14354e-47	1
male-specific	PQLC3	2.15382e-47	1
male-specific	GNPAT	2.83373e-47	1
male-specific	STMP1	7.19987e-47	1
male-specific	ZMYM4	8.87363e-47	1
male-specific	YPEL5	1.04577e-46	1
male-specific	UXS1	1.94253e-46	1
male-specific	AL035413.1	2.16501e-46	1
male-specific	SYCP2L	4.02511e-46	1
male-specific	ATG16L2	4.96693e-46	1
male-specific	POM121	5.58504e-46	1
male-specific	INTS8	5.71472e-46	1
male-specific	CDC42EP2	7.77341e-46	1
male-specific	DNAJC27	8.21216e-46	1
male-specific	NUP210L	9.088e-46	1
male-specific	ATP5F1C	1.5354e-45	1
male-specific	ESD	2.16281e-45	1
male-specific	ARHGAP31	4.6075e-45	1
male-specific	ERAP1	6.61929e-45	1
male-specific	NEK4	8.95574e-45	1
male-specific	ZC3H7A	9.51275e-45	1
male-specific	RETREG3	3.5385e-44	1
male-specific	TUBE1	4.25308e-44	1
male-specific	C2orf68	5.05018e-44	1
male-specific	AC021231.1	9.10171e-44	1
male-specific	AP000547.3	1.49742e-43	1
male-specific	SAMD8	2.18508e-43	1
male-specific	AL445472.1	6.91128e-43	1
male-specific	RPA2	1.09176e-42	1
male-specific	FRA10AC1	2.75723e-42	1
male-specific	ANGEL2	3.51075e-42	1
male-specific	MGMT	8.54489e-42	1
male-specific	CDC37	1.08335e-41	1
male-specific	GTF2B	1.91193e-41	1
male-specific	MTMR1	2.07699e-41	1
male-specific	ZNF335	2.29864e-41	1
male-specific	MTMR6	4.3164e-41	1
male-specific	C7orf26	4.44048e-41	1
male-specific	ZBTB7B	7.07347e-41	1
male-specific	ZSCAN5A	7.2813e-41	1
male-specific	PIGX	7.54578e-41	1
male-specific	CETN3	7.65932e-41	1
male-specific	PGM1	8.3049e-41	1
male-specific	CDK10	1.11978e-40	1
male-specific	MEGF8	1.54048e-40	1
male-specific	ZNF701	1.66673e-40	1
male-specific	EPHX1	1.7939e-40	1
male-specific	SH2B1	4.36078e-40	1
male-specific	CLDN15	6.01815e-40	1
male-specific	PLLP	6.65068e-40	1
male-specific	AC055855.2	1.67199e-39	1
male-specific	FAM96A	2.93426e-39	1
male-specific	IRAK4	5.66947e-39	1
male-specific	METAP1	7.79921e-39	1
male-specific	CARD8	8.02412e-39	1
male-specific	RPL6	9.65509e-39	1
male-specific	LATS2	1.06243e-38	1
male-specific	ZNF791	1.52151e-38	1
male-specific	TOMM40	1.60464e-38	1
male-specific	SARM1	8.37667e-38	1
male-specific	XRCC1	1.24923e-37	1
male-specific	VIRMA	1.94159e-37	1
male-specific	SF3B3	2.27828e-37	1
male-specific	TPP1	3.28435e-37	1
male-specific	ATOX1	5.18498e-37	1
male-specific	E2F6	1.28132e-36	1
male-specific	CTNNBIP1	1.30461e-36	1
male-specific	EIPR1	3.60087e-36	1
male-specific	SEMA7A	5.09312e-36	1
male-specific	ARHGAP33	6.21419e-36	1
male-specific	KLHDC4	6.84168e-36	1
male-specific	BTBD1	7.55899e-36	1
male-specific	DPP9	8.28783e-36	1
male-specific	PJVK	9.65443e-36	1
male-specific	PTRH2	2.08643e-35	1
male-specific	PDE6D	3.41668e-35	1
male-specific	WASHC2C	3.58505e-35	1
male-specific	TP53BP1	3.8651e-35	1
male-specific	LIG1	5.94291e-35	1
male-specific	ORC5	1.70587e-34	1
male-specific	ARHGEF10L	2.19168e-34	1
male-specific	ZFP2	2.62846e-34	1
male-specific	SACM1L	4.04715e-34	1
male-specific	AP1M1	7.28574e-34	1
male-specific	TUBGCP6	9.04109e-34	1
male-specific	SNF8	9.05963e-34	1
male-specific	USP42	9.51624e-34	1
male-specific	ZNF540	2.26757e-33	1
male-specific	HDHD5	3.60675e-33	1
male-specific	ATPAF2	3.77751e-33	1
male-specific	TTI2	7.88317e-33	1
male-specific	HAT1	1.05775e-32	1
male-specific	CGRRF1	1.51793e-32	1
male-specific	IMMP1L	1.67549e-32	1
male-specific	CEP250	2.26599e-32	1
male-specific	TMEM161B	2.32336e-32	1
male-specific	CNNM4	3.8592e-32	1
male-specific	GDAP2	5.75608e-32	1
male-specific	GARS	5.75938e-32	1
male-specific	AL357153.2	1.35694e-31	1
male-specific	CARM1	1.68759e-31	1
male-specific	RNF214	2.24984e-31	1
male-specific	ZNF589	2.31501e-31	1
male-specific	THAP4	4.54832e-31	1
male-specific	FZR1	5.36608e-31	1
male-specific	CWC25	5.99663e-31	1
male-specific	UCHL5	6.70517e-31	1
male-specific	AGAP5	8.51478e-31	1
male-specific	RRP7A	1.14564e-30	1
male-specific	CCDC12	1.18132e-30	1
male-specific	NRBP1	1.59017e-30	1
male-specific	TMF1	2.58814e-30	1
male-specific	AL356056.2	2.59756e-30	1
male-specific	NIM1K	2.6489e-30	1
male-specific	G2E3	3.48634e-30	1
male-specific	FBXO38	5.1753e-30	1
male-specific	BFAR	5.6419e-30	1
male-specific	AL359715.1	7.59902e-30	1
male-specific	THAP6	7.61079e-30	1
male-specific	POLR3E	9.50448e-30	1
male-specific	PTPN21	1.08624e-29	1
male-specific	RALA	1.50071e-29	1
male-specific	DHRS7	2.30214e-29	1
male-specific	RPN2	3.65633e-29	1
male-specific	TMEM209	3.74023e-29	1
male-specific	GBA2	3.78914e-29	1
male-specific	ABAT	4.84261e-29	1
male-specific	KAT8	5.58261e-29	1
male-specific	ALG12	5.8843e-29	1
male-specific	METTL9	6.61303e-29	1
male-specific	TMEM18	8.75649e-29	1
male-specific	ATAD1	1.89151e-28	1
male-specific	SNTB2	1.9438e-28	1
male-specific	PDHX	2.49993e-28	1
male-specific	POR	3.29101e-28	1
male-specific	CR382287.2	3.83398e-28	1
male-specific	KLHL36	4.18345e-28	1
male-specific	DHX34	7.06633e-28	1
male-specific	WASL	1.05388e-27	1
male-specific	ARNTL	1.0885e-27	1
male-specific	GOLGA5	1.10471e-27	1
male-specific	ZNF92	1.1961e-27	1
male-specific	PDHA1	2.14728e-27	1
male-specific	AC114763.1	2.34797e-27	1
male-specific	SIRT7	2.91853e-27	1
male-specific	TIMM9	4.06657e-27	1
male-specific	ZDHHC3	4.12984e-27	1
male-specific	TMED3	4.2851e-27	1
male-specific	AL121895.1	5.48248e-27	1
male-specific	TAF12	5.67321e-27	1
male-specific	ZNF525	7.69305e-27	1
male-specific	DDO	9.48485e-27	1
male-specific	SNAI3-AS1	1.28095e-26	1
male-specific	ZSWIM9	2.58161e-26	1
male-specific	NFRKB	4.67987e-26	1
male-specific	TAPBP	6.36229e-26	1
male-specific	EHMT2	7.55631e-26	1
male-specific	HOMER1	9.73259e-26	1
male-specific	NUBP1	1.16555e-25	1
male-specific	DLD	1.22776e-25	1
male-specific	PPM1E	1.50955e-25	1
male-specific	PPP1R13L	2.11695e-25	1
male-specific	STK24	2.63781e-25	1
male-specific	PGGT1B	2.73798e-25	1
male-specific	NBPF15	4.52256e-25	1
male-specific	CMAS	5.13127e-25	1
male-specific	TGFBRAP1	6.3674e-25	1
male-specific	SEC24C	7.69993e-25	1
male-specific	DLST	8.09122e-25	1
male-specific	GNAI3	8.59365e-25	1
male-specific	AL513314.2	3.47674e-24	1
male-specific	RFX1	3.96185e-24	1
male-specific	KIAA2013	4.2658e-24	1
male-specific	SLC8A1-AS1	4.34739e-24	1
male-specific	POFUT1	4.50113e-24	1
male-specific	NTMT1	4.54694e-24	1
male-specific	IBA57	6.72988e-24	1
male-specific	CARNMT1	6.93865e-24	1
male-specific	SPG21	8.64516e-24	1
male-specific	XPOT	8.77948e-24	1
male-specific	HSPE1-MOB4	8.88678e-24	1
male-specific	ZNF180	9.85219e-24	1
male-specific	SMIM12	1.27193e-23	1
male-specific	RBBP8	1.59638e-23	1
male-specific	DNAJC2	1.64094e-23	1
male-specific	ZDHHC16	1.7615e-23	1
male-specific	ZSCAN16-AS1	2.41634e-23	1
male-specific	EIF3J	2.45167e-23	1
male-specific	NLGN4X	2.82986e-23	1
male-specific	AC007326.4	2.88925e-23	1
male-specific	ATL3	3.29872e-23	1
male-specific	TMEM254	3.73507e-23	1
male-specific	AC006480.2	5.53617e-23	1
male-specific	GLE1	5.54736e-23	1
male-specific	ZNF35	5.75837e-23	1
male-specific	COQ9	6.18699e-23	1
male-specific	ZNF720	6.20177e-23	1
male-specific	DERL1	6.69337e-23	1
male-specific	ACTL6A	7.90787e-23	1
male-specific	AL031316.1	8.06149e-23	1
male-specific	ERI1	8.16161e-23	1
male-specific	COX10	8.51022e-23	1
male-specific	AC005258.1	1.04582e-22	1
male-specific	NDUFB4	1.09608e-22	1
male-specific	ANKRD46	1.44314e-22	1
male-specific	ACOT13	1.98202e-22	1
male-specific	FAM122B	1.98656e-22	1
male-specific	EML3	2.04647e-22	1
male-specific	AKIP1	2.70629e-22	1
male-specific	DUSP8	2.95408e-22	1
male-specific	UBE2J1	3.96199e-22	1
male-specific	XXYLT1	4.91937e-22	1
male-specific	SATB2	5.7423e-22	1
male-specific	RASSF8-AS1	5.95514e-22	1
male-specific	QRICH2	9.87011e-22	1
male-specific	MRS2	1.18988e-21	1
male-specific	GOLGA8N	1.23136e-21	1
male-specific	APMAP	1.27892e-21	1
male-specific	PCDH7	1.29853e-21	1
male-specific	INSIG2	1.34994e-21	1
male-specific	AF038458.3	1.53108e-21	1
male-specific	LSM12	1.74147e-21	1
male-specific	UCKL1	2.29721e-21	1
male-specific	LOXL2	2.55782e-21	1
male-specific	INPP5K	3.61108e-21	1
male-specific	ZNF684	3.66215e-21	1
male-specific	ZNF766	4.98094e-21	1
male-specific	MTCL1	5.3259e-21	1
male-specific	TMEM120B	5.71077e-21	1
male-specific	MFSD4B	6.52876e-21	1
male-specific	LYPD1	9.35453e-21	1
male-specific	TMLHE	9.8381e-21	1
male-specific	AGTRAP	1.61539e-20	1
male-specific	AC007220.1	2.43706e-20	1
male-specific	WDR11-AS1	8.12193e-20	1
male-specific	ACBD4	1.00613e-19	1
male-specific	WRAP73	1.30116e-19	1
male-specific	AC105760.2	1.46308e-19	1
male-specific	ZNF454	3.57168e-19	1
male-specific	BUD13	3.6848e-19	1
male-specific	MXD1	3.77144e-19	1
male-specific	BBS4	4.59492e-19	1
male-specific	ZNF383	7.74243e-19	1
male-specific	PLPP4	8.42391e-19	1
male-specific	FH	9.57693e-19	1
male-specific	AC090844.2	1.04448e-18	1
male-specific	DCP2	1.11961e-18	1
male-specific	AHRR	1.28899e-18	1
male-specific	ATG4D	1.32728e-18	1
male-specific	ZFP1	1.40722e-18	1
male-specific	INTS12	1.68314e-18	1
male-specific	MAPKAPK3	1.76754e-18	1
male-specific	GTF2A2	1.92069e-18	1
male-specific	AMMECR1L	3.04531e-18	1
male-specific	RPAP1	3.19627e-18	1
male-specific	TAP1	4.66181e-18	1
male-specific	SAR1A	6.0923e-18	1
male-specific	ACTR6	7.3917e-18	1
male-specific	POFUT2	8.48179e-18	1
male-specific	MTERF3	1.08766e-17	1
male-specific	TIMM23	1.6212e-17	1
male-specific	FZD5	1.85221e-17	1
male-specific	USP6NL	2.2372e-17	1
male-specific	PTPRU	2.25328e-17	1
male-specific	RNF6	2.29199e-17	1
male-specific	NUP50	3.78501e-17	1
male-specific	EPHA10	3.94018e-17	1
male-specific	KCNH1	4.24383e-17	1
male-specific	CNTROB	5.56241e-17	1
male-specific	SP2	5.75754e-17	1
male-specific	ZNF771	6.22365e-17	1
male-specific	TXNRD2	6.24506e-17	1
male-specific	GTPBP2	6.79871e-17	1
male-specific	NKAP	6.94343e-17	1
male-specific	AC036108.3	7.56601e-17	1
male-specific	BCL9L	1.16199e-16	1
male-specific	GK	1.43757e-16	1
male-specific	AC093827.5	1.98301e-16	1
male-specific	IFT81	2.01956e-16	1
male-specific	SLC38A3	3.08565e-16	1
male-specific	WDR89	5.14403e-16	1
male-specific	MIR4435-2HG	5.70463e-16	1
male-specific	LINC00240	7.35822e-16	1
male-specific	ZNF18	9.46401e-16	1
male-specific	TRDMT1	1.11634e-15	1
male-specific	HCG27	1.52607e-15	1
male-specific	FARSB	3.13991e-15	1
male-specific	RIPK2	3.58466e-15	1
male-specific	TAPBPL	4.03447e-15	1
male-specific	AMDHD2	4.23828e-15	1
male-specific	PPP2R1A	4.2779e-15	1
male-specific	MKS1	5.98831e-15	1
male-specific	NELFE	6.57374e-15	1
male-specific	AC010531.1	9.23752e-15	1
male-specific	DHX37	9.35183e-15	1
male-specific	GNPDA1	1.01239e-14	1
male-specific	RRP8	1.01929e-14	1
male-specific	PAXBP1-AS1	1.03379e-14	1
male-specific	FITM2	1.19273e-14	1
male-specific	CPSF3	1.2676e-14	1
male-specific	GFOD2	1.43649e-14	1
male-specific	AC006115.1	1.54104e-14	1
male-specific	KDM8	1.70006e-14	1
male-specific	HMGCLL1	1.74203e-14	1
male-specific	HMBS	2.7695e-14	1
male-specific	RWDD4	2.81016e-14	1
male-specific	MTPN	3.94082e-14	1
male-specific	TMX3	4.0409e-14	1
male-specific	DCAF12	9.3361e-14	1
male-specific	MAIP1	1.01713e-13	1
male-specific	DMRT2	1.13653e-13	1
male-specific	LINC00636	1.35715e-13	1
male-specific	SLC5A6	1.39301e-13	1
male-specific	HIF1A-AS2	1.68721e-13	1
male-specific	AC093879.1	1.759e-13	1
male-specific	LRRIQ3	1.83105e-13	1
male-specific	AC011474.2	2.71462e-13	1
male-specific	AL590999.1	2.85599e-13	1
male-specific	LINC00624	2.87579e-13	1
male-specific	STAG3	2.8877e-13	1
male-specific	HADH	3.08414e-13	1
male-specific	RBBP9	3.18621e-13	1
male-specific	DIRC2	3.36861e-13	1
male-specific	SNHG18	3.85966e-13	1
male-specific	OSBP	4.67234e-13	1
male-specific	TMEM72-AS1	5.17119e-13	1
male-specific	AC009404.1	6.51651e-13	1
male-specific	SNAPC4	8.69176e-13	1
male-specific	ADAM23	8.92376e-13	1
male-specific	AL138686.1	9.75301e-13	1
male-specific	IGBP1	1.04049e-12	1
male-specific	ZNF676	1.20114e-12	1
male-specific	STXBP5-AS1	1.26871e-12	1
male-specific	FP565260.1	1.38176e-12	1
male-specific	RORB-AS1	1.49757e-12	1
male-specific	DUSP15	1.89697e-12	1
male-specific	SLC19A1	1.97625e-12	1
male-specific	PDK2	2.5289e-12	1
male-specific	SUPT6H	2.75074e-12	1
male-specific	CCDC134	2.752e-12	1
male-specific	ZKSCAN5	2.98651e-12	1
male-specific	PRR26	3.23249e-12	1
male-specific	NME6	3.35135e-12	1
male-specific	ADGRA3	3.35907e-12	1
male-specific	UFL1-AS1	4.35524e-12	1
male-specific	C1orf216	5.38676e-12	1
male-specific	DCAF11	6.4524e-12	1
male-specific	AC068051.1	9.3283e-12	1
male-specific	AC002310.5	1.06889e-11	1
male-specific	TYSND1	1.10935e-11	1
male-specific	COQ6	1.88149e-11	1
male-specific	MICAL1	2.37763e-11	1
male-specific	AL117339.5	2.41112e-11	1
male-specific	MRPL13	3.2858e-11	1
male-specific	LENG1	5.11952e-11	1
male-specific	TMEM88B	6.65477e-11	1
male-specific	FABP5	6.88751e-11	1
male-specific	ARL16	7.69289e-11	1
male-specific	CCDC58	1.12746e-10	1
male-specific	AC009060.1	1.17926e-10	1
male-specific	FAM104B	1.32427e-10	1
male-specific	CLEC2D	2.02612e-10	1
male-specific	GTF3C4	3.13253e-10	1
male-specific	CABLES2	3.45674e-10	1
male-specific	AC231533.1	3.68684e-10	1
male-specific	AC068533.4	3.7584e-10	1
male-specific	ZNF836	4.44432e-10	1
male-specific	ACOT9	4.51313e-10	1
male-specific	DPAGT1	4.81594e-10	1
male-specific	LRRC41	5.21374e-10	1
male-specific	TH2LCRR	6.07893e-10	1
male-specific	AC073610.3	6.29019e-10	1
male-specific	AC092329.3	7.72018e-10	1
male-specific	PARP12	9.22857e-10	1
male-specific	AL157832.3	1.62292e-09	1
male-specific	NUP35	1.64947e-09	1
male-specific	BAIAP2-DT	1.81943e-09	1
male-specific	TP53TG1	2.13278e-09	1
male-specific	ABHD15	2.21237e-09	1
male-specific	C14orf178	2.29014e-09	1
male-specific	AC114689.3	3.00068e-09	1
male-specific	AC068025.1	3.39964e-09	1
male-specific	AC131571.1	5.10123e-09	1
male-specific	SELENON	5.75901e-09	1
male-specific	RNF166	5.86731e-09	1
male-specific	NEDD9	8.58639e-09	1
male-specific	LINC01221	1.01472e-08	1
male-specific	AC007099.1	1.12928e-08	1
male-specific	ZNF45	1.14109e-08	1
male-specific	RNF180	1.22761e-08	1
male-specific	PPP5D1	1.23071e-08	1
male-specific	RAB3D	1.49883e-08	1
male-specific	AZIN1	1.52848e-08	1
male-specific	AC127024.2	1.63641e-08	1
male-specific	SEC24A	1.70554e-08	1
male-specific	LMNB1	1.94473e-08	1
male-specific	REEP4	2.08484e-08	1
male-specific	USP46	2.11431e-08	1
male-specific	DENND6B	2.45696e-08	1
male-specific	TPMT	2.91101e-08	1
male-specific	C22orf23	3.22214e-08	1
male-specific	C19orf47	3.48116e-08	1
male-specific	AC067852.2	3.64e-08	1
male-specific	AC007325.4	6.91227e-08	1
male-specific	AC124947.1	7.10607e-08	1
male-specific	ZSCAN32	7.79024e-08	1
male-specific	CISD3	1.05201e-07	1
male-specific	ZNF230	1.45021e-07	1
male-specific	AL357079.1	1.46577e-07	1
male-specific	PROCR	1.71483e-07	1
male-specific	AC008056.1	2.20945e-07	1
male-specific	FSIP2	2.29295e-07	1
male-specific	OPN3	2.42016e-07	1
male-specific	AL109761.1	2.52704e-07	1
male-specific	AC016735.1	2.69137e-07	1
male-specific	TNFSF4	2.80363e-07	1
male-specific	AL359644.1	3.04646e-07	1
male-specific	C4orf47	3.26709e-07	1
male-specific	RP9	3.28368e-07	1
male-specific	AC104472.3	5.12352e-07	1
male-specific	WISP2	6.44951e-07	1
male-specific	AC093249.2	7.78848e-07	1
male-specific	TMC2	8.31779e-07	1
male-specific	PTOV1-AS1	8.78489e-07	1
male-specific	AC068305.2	9.34517e-07	1
male-specific	LYSMD1	1.19271e-06	1
male-specific	SPESP1	1.37636e-06	1
male-specific	AF127577.4	1.54883e-06	1
male-specific	ACTR8	1.68383e-06	1
male-specific	AL592430.1	1.88468e-06	1
male-specific	RPS19	1.97472e-06	1
male-specific	ZNF225	2.04117e-06	1
male-specific	TOR1A	2.22653e-06	1
male-specific	SP100	2.32268e-06	1
male-specific	ANKRD37	2.37386e-06	1
male-specific	RMI1	2.55905e-06	1
male-specific	ZNF805	3.05485e-06	1
male-specific	CCDC22	3.35112e-06	1
male-specific	XRCC3	3.60323e-06	1
male-specific	PINX1	4.76093e-06	1
male-specific	KCTD21	4.90754e-06	1
male-specific	UCP3	7.07116e-06	1
male-specific	RNASEL	7.23622e-06	1
male-specific	Z97989.1	8.00565e-06	1
male-specific	TMEM177	9.01178e-06	1
male-specific	BNIP1	9.68327e-06	1
male-specific	SNRPB2	9.89462e-06	1
male-specific	DYNLT3	1.20048e-05	1
male-specific	TMCO6	1.46171e-05	1
male-specific	AARS2	1.51674e-05	1
male-specific	LTBR	1.75879e-05	1
male-specific	PQLC2	2.31827e-05	1
male-specific	AC244517.10	2.57496e-05	1
male-specific	RNF103-CHMP3	2.90585e-05	1
male-specific	VPS16	3.50787e-05	1
male-specific	BRPF1	3.62654e-05	1
male-specific	AC009812.1	3.81942e-05	1
male-specific	LINC00638	4.165e-05	1
male-specific	AC090360.1	4.32788e-05	1
male-specific	NHSL2	4.60637e-05	1
male-specific	AC025465.1	5.15899e-05	1
male-specific	AL096711.2	5.28823e-05	1
male-specific	MON1A	5.71856e-05	1
male-specific	CIT	6.7522e-05	1
male-specific	AC116552.1	8.60349e-05	1
male-specific	LRRD1	9.56425e-05	1
male-specific	TSHR	9.80464e-05	1
male-specific	C9orf147	9.87235e-05	1
male-specific	AL117209.1	0.000102633	1
male-specific	CCDC183	0.0001197	1
male-specific	AC005020.2	0.000142642	1
male-specific	ZNF202	0.000147674	1
male-specific	AC010145.1	0.000158591	1
male-specific	ZFP69	0.000173079	1
male-specific	PMFBP1	0.000217548	1
male-specific	CA3	0.000221371	1
male-specific	GTF2H2	0.00022641	1
male-specific	AC107204.1	0.000327282	1
male-specific	AC018845.3	0.000351389	1
male-specific	C8orf37	0.000382397	1
male-specific	RFC4	0.000427243	1
male-specific	CDCA4	0.000435569	1
male-specific	TLE1	0.000450933	1
male-specific	OPA1-AS1	0.000461162	1
male-specific	LINC02572	0.000545582	1
male-specific	C16orf86	0.00055541	1
male-specific	RXYLT1	0.000696469	1
male-specific	LINC02449	0.000731613	1
male-specific	FBXO4	0.000782434	1
male-specific	AC087289.3	0.000800249	1
male-specific	ARMC7	0.00083595	1
male-specific	STKLD1	0.000838158	1
male-specific	AMOTL1	0.000922824	1
male-specific	MAMDC2-AS1	0.000928349	1
male-specific	CDK20	0.00113043	1
male-specific	METTL21A	0.00114662	1
male-specific	AC011933.4	0.00118613	1
male-specific	TCF4-AS1	0.00122196	1
male-specific	ELOVL4	0.00125793	1
male-specific	AL158835.1	0.00158805	1
male-specific	HSPA1L	0.00159153	1
male-specific	LINC02267	0.00191176	1
male-specific	ZNF585B	0.00197487	1
male-specific	AC245884.1	0.00214461	1
male-specific	LINC02284	0.00264771	1
male-specific	LRP5L	0.00297923	1
male-specific	NUDT7	0.00301538	1
male-specific	TBL3	0.0035867	1
male-specific	ZNF239	0.0036078	1
male-specific	ZSWIM3	0.00412841	1
male-specific	ASL	0.00423093	1
male-specific	ZNF221	0.00460891	1
male-specific	RANGRF	0.00513121	1
male-specific	CCDC152	0.00513292	1
male-specific	PLCG1-AS1	0.00597795	1
male-specific	AC016065.1	0.00894776	1
male-specific	SEPT6	0.00915032	1
male-specific	PCDHB10	0.00965764	1
male-specific	AC073167.1	0.0105001	1
male-specific	AC245140.2	0.0106439	1
male-specific	C20orf96	0.0115179	1
male-specific	MMP25-AS1	0.0116343	1
male-specific	AL365273.2	0.0125566	1
male-specific	ANKRD31	0.0136154	1
male-specific	PCDHB15	0.0141739	1
male-specific	SH3RF3	0.0143518	1
male-specific	CCDC88B	0.0175162	1
male-specific	AC008770.2	0.0185121	1
male-specific	CYP39A1	0.0211221	1
male-specific	C16orf74	0.0231515	1
male-specific	LRRC39	0.0232071	1
male-specific	AC107032.2	0.0244498	1
male-specific	AQP4-AS1	0.0258552	1
male-specific	BCL10	0.0316806	1
male-specific	DUSP28	0.0394185	1
female-specific	SAMD4B	1	1.05954e-294
female-specific	DNAJB2	1	3.44945e-106
female-specific	VWA5A	1	1.01782e-54
female-specific	CALM3	1	2.53336e-51
female-specific	AC025159.1	1	1.48507e-50
female-specific	LINC00463	1	1.37965e-48
female-specific	HSP90B1	1	2.18015e-42
female-specific	AC007406.4	1	9.85009e-40
female-specific	THY1	1	7.84561e-34
female-specific	GPR158	1	8.70208e-33
female-specific	AP000721.2	1	1.83495e-30
female-specific	ALAS1	1	5.02161e-30
female-specific	BTG2	1	1.39634e-26
female-specific	TMSB10	1	3.21546e-22
female-specific	MOAP1	1	9.31845e-20
female-specific	CALR	1	2.69118e-16
female-specific	CYP2E1	1	2.90448e-15
female-specific	INA	1	5.92759e-15
female-specific	GDNF	1	5.97338e-15
female-specific	PGM2L1	1	2.88546e-14
female-specific	TMEM178B	1	1.51432e-13
female-specific	TMEM132D	1	1.53302e-12
female-specific	AC008438.2	1	5.24505e-12
female-specific	MAP6	1	6.12603e-12
female-specific	NAP1L5	1	7.32933e-12
female-specific	ZBTB7C	1	3.54124e-10
female-specific	CXCL14	1	8.32532e-10
female-specific	PCP4	1	9.35155e-10
female-specific	TPM1	1	1.72801e-09
female-specific	AC018797.2	1	5.09808e-09
female-specific	KCNQ3	1	1.89768e-08
female-specific	AC008771.1	1	4.27869e-08
female-specific	GRIK3	1	5.8642e-08
female-specific	SAMHD1	1	3.73821e-07
female-specific	NPTX1	1	6.48946e-07
female-specific	KRTAP5-AS1	1	2.08105e-06
female-specific	ATP2B3	1	6.01262e-06
female-specific	FAM198B	1	1.29541e-05
female-specific	PLAUR	1	1.94994e-05
female-specific	CCDC181	1	0.000285943
female-specific	PFKM	1	0.000729244
female-specific	CRTC3-AS1	1	0.00148833
female-specific	DNAJB1	1	0.00188304
female-specific	FN3K	1	0.00350601
female-specific	AC022182.1	1	0.00617246
female-specific	NEK10	1	0.0063968
female-specific	SYT5	1	0.0118244
female-specific	PART1	1	0.0166999
female-specific	GNG2	1	0.021926
female-specific	FAM47E	1	0.0367699
gender-dimorphic	FKBP5	1.17238e-295	1.05954e-294
gender-dimorphic	CHRM5	1.17238e-295	5.16377e-123
gender-dimorphic	ANLN	1.17238e-295	1.05954e-294
gender-dimorphic	LRRC1	1.17238e-295	1.81442e-86
gender-dimorphic	SRRM2	1.17238e-295	4.11184e-66
gender-dimorphic	ADAMTS18	1.17238e-295	0.000165984
gender-dimorphic	KCNMB4	1.17238e-295	1.05954e-294
gender-dimorphic	TMEM98	1.17238e-295	1.68274e-52
gender-dimorphic	LSS	1.17238e-295	2.84594e-14
gender-dimorphic	ANKRD18A	1.17238e-295	0.00382627
gender-dimorphic	LANCL1	1.17238e-295	1.58234e-230
gender-dimorphic	QDPR	1.17238e-295	1.05954e-294
gender-dimorphic	RALGPS1	1.17238e-295	8.62846e-30
gender-dimorphic	NDE1	1.17238e-295	1.46785e-74
gender-dimorphic	PNISR	1.17238e-295	1.82857e-89
gender-dimorphic	HPN-AS1	1.17238e-295	7.31245e-118
gender-dimorphic	LRP2	1.17238e-295	0.00888914
gender-dimorphic	ADIPOR2	1.17238e-295	4.87207e-110
gender-dimorphic	KIAA1755	1.17238e-295	1.62181e-07
gender-dimorphic	SUN2	1.17238e-295	1.91599e-244
gender-dimorphic	HP1BP3	1.17238e-295	3.0235e-35
gender-dimorphic	CUEDC1	1.17238e-295	4.80683e-10
gender-dimorphic	ANAPC16	1.17238e-295	7.08094e-12
gender-dimorphic	SLCO1A2	1.17238e-295	1.05954e-294
gender-dimorphic	CPM	1.17238e-295	1.02079e-230
gender-dimorphic	PPP1R9A	1.17238e-295	1.09825e-253
gender-dimorphic	PACS2	1.17238e-295	4.13422e-31
gender-dimorphic	PPP4R2	1.17238e-295	1.22382e-41
gender-dimorphic	ARHGAP22	1.17238e-295	1.70617e-210
gender-dimorphic	BCL2L1	1.17238e-295	8.26953e-18
gender-dimorphic	SH3TC2	1.17238e-295	2.15615e-68
gender-dimorphic	TMTC4	1.17238e-295	7.25902e-59
gender-dimorphic	AC006148.1	1.17238e-295	1.08648e-66
gender-dimorphic	KANTR	1.17238e-295	6.76956e-05
gender-dimorphic	PRKN	1.17238e-295	8.06902e-177
gender-dimorphic	TIAM2	1.17238e-295	1.61735e-128
gender-dimorphic	JUND	1.17238e-295	3.53201e-284
gender-dimorphic	SPP1	1.17238e-295	1.05954e-294
gender-dimorphic	KDM6A	1.17238e-295	3.00486e-41
gender-dimorphic	CHD7	1.17238e-295	6.6664e-186
gender-dimorphic	RNF13	1.17238e-295	9.66347e-71
gender-dimorphic	FDFT1	1.17238e-295	2.32264e-247
gender-dimorphic	CDKN1C	1.17238e-295	3.3429e-171
gender-dimorphic	RFTN2	1.17238e-295	4.92487e-27
gender-dimorphic	CHKA	1.17238e-295	3.00692e-17
gender-dimorphic	ZCCHC24	1.17238e-295	0.0093281
gender-dimorphic	ARHGAP17	1.17238e-295	6.87964e-05
gender-dimorphic	DNM2	1.17238e-295	2.19823e-06
gender-dimorphic	IRAK2	1.17238e-295	2.77892e-50
gender-dimorphic	C1QTNF3-AMACR	1.17238e-295	0.0022225
gender-dimorphic	PPM1B	1.17238e-295	5.4355e-76
gender-dimorphic	COPA	1.17238e-295	2.30897e-65
gender-dimorphic	TAPT1-AS1	1.17238e-295	1.39682e-47
gender-dimorphic	TRAPPC9	1.17238e-295	2.12275e-09
gender-dimorphic	ADAMTSL3	1.17238e-295	4.3843e-114
gender-dimorphic	JAKMIP3	1.17238e-295	5.53002e-12
gender-dimorphic	AC110285.1	1.17238e-295	0.0236003
gender-dimorphic	ZDHHC20	1.17238e-295	8.25935e-28
gender-dimorphic	ZMYND8	1.17238e-295	1.606e-16
gender-dimorphic	PIK3C2B	1.17238e-295	9.28261e-33
gender-dimorphic	MKLN1	1.17238e-295	5.78177e-101
gender-dimorphic	TARSL2	1.17238e-295	0.0312285
gender-dimorphic	RDX	1.17238e-295	1.05954e-294
gender-dimorphic	AC106869.1	1.17238e-295	2.04159e-93
gender-dimorphic	ARMC8	1.17238e-295	6.1909e-53
gender-dimorphic	IGF1R	1.17238e-295	1.05954e-294
gender-dimorphic	PPM1H	1.17238e-295	2.49286e-89
gender-dimorphic	OTUD7A	1.17238e-295	8.11684e-09
gender-dimorphic	PEAK1	1.17238e-295	1.20217e-41
gender-dimorphic	KIF5C	1.17238e-295	6.94186e-40
gender-dimorphic	FER	1.17238e-295	1.93571e-44
gender-dimorphic	RFX3	1.17238e-295	2.59104e-104
gender-dimorphic	ZNF708	1.17238e-295	1.33206e-294
gender-dimorphic	SOX10	1.17238e-295	6.4562e-23
gender-dimorphic	ELF2	1.17238e-295	1.07041e-45
gender-dimorphic	SLC22A23	1.17238e-295	1.36647e-237
gender-dimorphic	CDK6	1.17238e-295	2.20321e-163
gender-dimorphic	AL034405.1	1.17238e-295	1.35431e-149
gender-dimorphic	GDAP1	1.17238e-295	2.25197e-177
gender-dimorphic	NAP1L4	1.17238e-295	2.67684e-09
gender-dimorphic	B3GAT1	1.17238e-295	1.14308e-75
gender-dimorphic	ZNF365	1.17238e-295	1.38891e-80
gender-dimorphic	GSN	1.17238e-295	4.73754e-56
gender-dimorphic	TPPP	1.17238e-295	1.21983e-18
gender-dimorphic	AMER2	1.17238e-295	1.05954e-294
gender-dimorphic	EHBP1	1.17238e-295	7.18236e-112
gender-dimorphic	SMOC1	1.17238e-295	4.12042e-13
gender-dimorphic	NAV1	1.17238e-295	2.56629e-10
gender-dimorphic	AC016831.7	1.17238e-295	2.6947e-86
gender-dimorphic	CALD1	1.17238e-295	4.32885e-131
gender-dimorphic	CYTH1	1.17238e-295	1.01942e-47
gender-dimorphic	ARRB1	1.17238e-295	3.9574e-35
gender-dimorphic	ITGA2	1.17238e-295	6.52692e-66
gender-dimorphic	FP236383.1	1.17238e-295	1.54301e-45
gender-dimorphic	PIK3R1	1.17238e-295	1.2122e-116
gender-dimorphic	SHROOM4	1.17238e-295	4.57838e-112
gender-dimorphic	FOXP1	1.17238e-295	2.08287e-07
gender-dimorphic	GNAI1	1.17238e-295	2.79625e-22
gender-dimorphic	KANSL1	1.17238e-295	6.37192e-68
gender-dimorphic	PPA2	1.17238e-295	1.30041e-06
gender-dimorphic	ENOX2	1.17238e-295	3.50303e-138
gender-dimorphic	DIXDC1	1.17238e-295	0.000321316
gender-dimorphic	VRK2	1.17238e-295	6.78612e-15
gender-dimorphic	TRA2A	1.17238e-295	9.35823e-49
gender-dimorphic	TSEN15	1.17238e-295	4.34248e-63
gender-dimorphic	ZC3H6	1.17238e-295	8.36075e-28
gender-dimorphic	HDAC2-AS2	1.17238e-295	4.80583e-283
gender-dimorphic	FAM107B	1.17238e-295	1.25969e-241
gender-dimorphic	PBX1	1.17238e-295	9.17287e-139
gender-dimorphic	MYO1E	1.17238e-295	0.00364117
gender-dimorphic	CTNNA1	1.17238e-295	2.49688e-11
gender-dimorphic	SGCD	1.17238e-295	7.88489e-225
gender-dimorphic	CDKAL1	1.17238e-295	0.00285983
gender-dimorphic	ERCC6L2	1.17238e-295	5.10016e-30
gender-dimorphic	NDRG2	1.17238e-295	1.53983e-40
gender-dimorphic	AC098850.3	1.17238e-295	8.76056e-97
gender-dimorphic	ZNF292	1.17238e-295	0.00266308
gender-dimorphic	SLC25A13	1.17238e-295	4.72044e-197
gender-dimorphic	TNKS	1.17238e-295	5.59484e-49
gender-dimorphic	PHF21A	1.17238e-295	1.28036e-25
gender-dimorphic	RALGAPA1	1.17238e-295	5.14743e-07
gender-dimorphic	CSRP1	1.17238e-295	1.05954e-294
gender-dimorphic	TANC1	1.17238e-295	2.68886e-92
gender-dimorphic	LPP	1.17238e-295	2.28749e-15
gender-dimorphic	MTMR2	1.17238e-295	1.04898e-83
gender-dimorphic	PTMA	1.17238e-295	1.05954e-294
gender-dimorphic	KIF13B	1.17238e-295	5.82383e-24
gender-dimorphic	FA2H	1.17238e-295	3.67793e-13
gender-dimorphic	NFKB1	1.17238e-295	1.50457e-30
gender-dimorphic	AC096564.1	1.17238e-295	1.11684e-88
gender-dimorphic	GRB10	1.17238e-295	7.16314e-06
gender-dimorphic	ZNF706	1.17238e-295	0.000265711
gender-dimorphic	TSPAN15	1.17238e-295	1.74095e-30
gender-dimorphic	ARHGAP5	1.17238e-295	5.03112e-30
gender-dimorphic	RABGAP1L	1.17238e-295	3.48199e-16
gender-dimorphic	NDRG1	1.17238e-295	3.3576e-43
gender-dimorphic	PHGDH	1.17238e-295	1.49325e-59
gender-dimorphic	CPEB3	1.17238e-295	7.0825e-82
gender-dimorphic	HYDIN	1.17238e-295	4.1784e-49
gender-dimorphic	RALGAPA2	1.17238e-295	1.62087e-09
gender-dimorphic	ASPA	1.17238e-295	1.01645e-60
gender-dimorphic	COLGALT2	1.17238e-295	0.000210784
gender-dimorphic	USP32	1.17238e-295	2.20776e-13
gender-dimorphic	AFDN	1.17238e-295	8.98394e-06
gender-dimorphic	UNC5B	1.17238e-295	3.36178e-18
gender-dimorphic	FAF1	1.17238e-295	0.000264677
gender-dimorphic	DPYSL2	1.17238e-295	1.07902e-73
gender-dimorphic	MED13L	1.17238e-295	6.9533e-17
gender-dimorphic	GPRC5B	1.17238e-295	1.02885e-198
gender-dimorphic	FUT9	1.17238e-295	3.24479e-10
gender-dimorphic	SGIP1	1.17238e-295	2.35158e-09
gender-dimorphic	TBL1XR1	1.17238e-295	4.37126e-05
gender-dimorphic	CDK19	1.17238e-295	1.8015e-83
gender-dimorphic	RAPGEF5	1.17238e-295	8.98345e-273
gender-dimorphic	CNTNAP4	1.17238e-295	7.48659e-07
gender-dimorphic	CDH20	1.17238e-295	1.14986e-238
gender-dimorphic	CLDND1	1.17238e-295	1.05954e-294
gender-dimorphic	RBM26	1.17238e-295	5.22161e-28
gender-dimorphic	MAP4K5	1.17238e-295	1.31857e-267
gender-dimorphic	DIS3L2	1.17238e-295	0.00207746
gender-dimorphic	FADS1	1.17238e-295	3.34158e-109
gender-dimorphic	LINC00844	1.17238e-295	7.38382e-195
gender-dimorphic	CADM1	1.17238e-295	1.23279e-197
gender-dimorphic	GRID1	1.17238e-295	1.91471e-30
gender-dimorphic	ATP11A	1.17238e-295	3.70389e-65
gender-dimorphic	AL589740.1	1.17238e-295	2.02628e-181
gender-dimorphic	HBS1L	1.17238e-295	2.0111e-06
gender-dimorphic	ZNF280D	1.17238e-295	1.94607e-38
gender-dimorphic	FP671120.1	1.17238e-295	1.84402e-116
gender-dimorphic	AL138881.1	1.17238e-295	4.55467e-10
gender-dimorphic	MBOAT2	1.17238e-295	4.38522e-49
gender-dimorphic	PSME4	1.17238e-295	9.19391e-21
gender-dimorphic	ALCAM	1.17238e-295	6.52058e-149
gender-dimorphic	BACH2	1.17238e-295	4.10401e-21
gender-dimorphic	MARCH6	1.17238e-295	2.02792e-36
gender-dimorphic	TBL1X	1.17238e-295	4.57995e-13
gender-dimorphic	CERCAM	1.17238e-295	1.74738e-05
gender-dimorphic	ABCA8	1.17238e-295	5.4741e-38
gender-dimorphic	ANXA4	1.17238e-295	0.0219612
gender-dimorphic	MITF	1.17238e-295	1.2021e-30
gender-dimorphic	NINJ2	1.17238e-295	4.23999e-18
gender-dimorphic	BCL2	1.17238e-295	5.25648e-93
gender-dimorphic	SRPK2	1.17238e-295	3.24562e-21
gender-dimorphic	NSMCE2	1.17238e-295	6.9019e-33
gender-dimorphic	PRKX	1.17238e-295	1.48411e-29
gender-dimorphic	TMPRSS5	1.17238e-295	1.05954e-294
gender-dimorphic	FAM19A5	1.17238e-295	9.14806e-11
gender-dimorphic	SEMA5A	1.17238e-295	2.73188e-37
gender-dimorphic	CAMK2D	1.17238e-295	8.64134e-09
gender-dimorphic	KHDRBS3	1.17238e-295	1.23178e-48
gender-dimorphic	UBL3	1.17238e-295	1.36227e-14
gender-dimorphic	ALDH3A2	1.17238e-295	1.30931e-140
gender-dimorphic	PSEN1	1.17238e-295	1.48125e-33
gender-dimorphic	CMIP	1.17238e-295	1.66375e-50
gender-dimorphic	FHIT	1.17238e-295	1.14747e-43
gender-dimorphic	AC090502.1	1.17238e-295	1.85278e-91
gender-dimorphic	COBL	1.17238e-295	2.16163e-13
gender-dimorphic	MBNL2	1.17238e-295	1.74214e-83
gender-dimorphic	EPB41L2	1.17238e-295	0.000257647
gender-dimorphic	HDAC9	1.17238e-295	1.14983e-18
gender-dimorphic	SND1	1.17238e-295	1.5016e-39
gender-dimorphic	RNF130	1.17238e-295	1.80927e-32
gender-dimorphic	NUTM2A-AS1	1.17238e-295	8.03376e-43
gender-dimorphic	DUSP16	1.17238e-295	1.06887e-11
gender-dimorphic	FOXO1	1.17238e-295	9.55961e-29
gender-dimorphic	APP	1.17238e-295	7.21099e-65
gender-dimorphic	PACRG-AS3	1.17238e-295	3.29559e-140
gender-dimorphic	MYRIP	1.17238e-295	5.66133e-197
gender-dimorphic	POU2F1	1.17238e-295	4.74712e-15
gender-dimorphic	RSRC1	1.17238e-295	4.35708e-07
gender-dimorphic	DPH6-DT	1.17238e-295	1.56363e-13
gender-dimorphic	CCNH	1.17238e-295	2.51223e-35
gender-dimorphic	TMEM132C	1.17238e-295	4.85798e-05
gender-dimorphic	GAB1	1.17238e-295	7.85769e-31
gender-dimorphic	TIAM1	1.17238e-295	2.9217e-10
gender-dimorphic	SPATA5	1.17238e-295	5.00592e-36
gender-dimorphic	PTPRM	1.17238e-295	1.27265e-55
gender-dimorphic	OSBP2	1.17238e-295	1.2392e-105
gender-dimorphic	DOCK5	1.17238e-295	2.30063e-165
gender-dimorphic	DIP2C	1.17238e-295	2.99934e-61
gender-dimorphic	KIAA0930	1.17238e-295	2.71953e-19
gender-dimorphic	TRPS1	1.17238e-295	8.59544e-19
gender-dimorphic	C11orf49	1.17238e-295	2.44873e-11
gender-dimorphic	MT-ND1	1.17238e-295	1.05954e-294
gender-dimorphic	ZDHHC14	1.17238e-295	2.50276e-18
gender-dimorphic	HIVEP3	1.17238e-295	1.11803e-25
gender-dimorphic	GALNT15	1.17238e-295	1.05954e-294
gender-dimorphic	AZGP1	1.17238e-295	2.26406e-52
gender-dimorphic	MLLT3	1.17238e-295	3.85487e-34
gender-dimorphic	LINC00639	1.17238e-295	1.76267e-23
gender-dimorphic	PLEKHH1	1.17238e-295	6.27531e-59
gender-dimorphic	CLMN	1.17238e-295	3.81747e-100
gender-dimorphic	SNX29	1.17238e-295	9.56987e-198
gender-dimorphic	HECW2	1.17238e-295	0.00590323
gender-dimorphic	SPOCK3	1.17238e-295	1.05954e-294
gender-dimorphic	SCD5	1.17238e-295	0.000343197
gender-dimorphic	MT-ND2	1.17238e-295	1.21007e-08
gender-dimorphic	PLCL1	1.17238e-295	2.4206e-117
gender-dimorphic	DLEU2	1.17238e-295	2.41496e-116
gender-dimorphic	AK5	1.17238e-295	8.46239e-22
gender-dimorphic	LAMA2	1.17238e-295	5.21404e-97
gender-dimorphic	SEMA4D	1.17238e-295	5.41482e-55
gender-dimorphic	LINC01505	1.17238e-295	1.05954e-294
gender-dimorphic	STARD13	1.17238e-295	8.30031e-112
gender-dimorphic	PRKCA	1.17238e-295	3.07662e-116
gender-dimorphic	ROBO1	1.17238e-295	1.53761e-09
gender-dimorphic	PEX5L	1.17238e-295	1.05954e-294
gender-dimorphic	JAM3	1.17238e-295	2.30948e-55
gender-dimorphic	ANO10	1.17238e-295	4.50555e-13
gender-dimorphic	PBX3	1.17238e-295	0.000105295
gender-dimorphic	KANK1	1.17238e-295	5.46738e-96
gender-dimorphic	MIR99AHG	1.17238e-295	5.37551e-76
gender-dimorphic	MAML3	1.17238e-295	2.69709e-69
gender-dimorphic	DCC	1.17238e-295	3.57013e-133
gender-dimorphic	CDC14B	1.17238e-295	6.93969e-240
gender-dimorphic	ERBIN	1.17238e-295	1.05954e-294
gender-dimorphic	CREB5	1.17238e-295	7.97291e-14
gender-dimorphic	SLCO3A1	1.17238e-295	1.39718e-53
gender-dimorphic	AC087564.1	1.17238e-295	0.00336822
gender-dimorphic	NFIA	1.17238e-295	7.21137e-10
gender-dimorphic	RTN4	1.17238e-295	0.00031407
gender-dimorphic	AKAP6	1.17238e-295	1.03385e-42
gender-dimorphic	MOBP	1.17238e-295	1.05954e-294
gender-dimorphic	TMEFF2	1.17238e-295	1.36058e-25
gender-dimorphic	DPYD	1.17238e-295	8.72179e-13
gender-dimorphic	IQCJ-SCHIP1	1.17238e-295	3.30711e-45
gender-dimorphic	NEAT1	1.17238e-295	1.05954e-294
gender-dimorphic	SHTN1	1.17238e-295	3.34256e-30
gender-dimorphic	NCAM1	1.17238e-295	3.26213e-166
gender-dimorphic	ZNF638	1.17238e-295	1.22822e-55
gender-dimorphic	MAP4K4	1.17238e-295	1.40553e-26
gender-dimorphic	ABCA2	1.17238e-295	1.90614e-20
gender-dimorphic	KCTD8	1.17238e-295	5.07332e-74
gender-dimorphic	LINC01608	1.17238e-295	2.24421e-31
gender-dimorphic	TCF12	1.17238e-295	1.05954e-294
gender-dimorphic	MT-CO3	1.17238e-295	2.77942e-44
gender-dimorphic	ESRRG	1.17238e-295	3.46506e-75
gender-dimorphic	SEPT7	1.17238e-295	8.8211e-288
gender-dimorphic	MT-ND4	1.17238e-295	1.35915e-138
gender-dimorphic	TRIM2	1.17238e-295	2.4686e-68
gender-dimorphic	TTLL7	1.17238e-295	8.17125e-29
gender-dimorphic	EXOC6B	1.17238e-295	3.25498e-48
gender-dimorphic	CADM2	1.17238e-295	1.05954e-294
gender-dimorphic	UNC5C	1.17238e-295	1.05954e-294
gender-dimorphic	NCAM2	1.17238e-295	1.05954e-294
gender-dimorphic	FRMD4B	1.17238e-295	1.32382e-186
gender-dimorphic	MARCH1	1.17238e-295	2.21074e-155
gender-dimorphic	ELMO1	1.17238e-295	9.9109e-279
gender-dimorphic	MIR2052HG	1.17238e-295	1.7776e-61
gender-dimorphic	MAP7	1.17238e-295	2.25723e-31
gender-dimorphic	NLGN1	1.17238e-295	1.92346e-259
gender-dimorphic	EDIL3	1.17238e-295	1.05954e-294
gender-dimorphic	ANKS1B	1.17238e-295	3.47097e-53
gender-dimorphic	NKAIN2	1.17238e-295	1.05954e-294
gender-dimorphic	GPM6B	1.17238e-295	1.05954e-294
gender-dimorphic	DNM3	1.17238e-295	4.21112e-28
gender-dimorphic	AGAP1	1.17238e-295	9.76097e-54
gender-dimorphic	ERBB4	1.17238e-295	7.1771e-86
gender-dimorphic	ZBTB20	1.17238e-295	2.09305e-13
gender-dimorphic	DOCK10	1.17238e-295	2.17414e-37
gender-dimorphic	LSAMP	1.17238e-295	7.02188e-64
gender-dimorphic	PDE4D	1.17238e-295	5.08165e-27
gender-dimorphic	C5orf17	1.17238e-295	1.05954e-294
gender-dimorphic	PDE8A	1.17238e-295	7.14241e-182
gender-dimorphic	ST18	1.17238e-295	4.01386e-68
gender-dimorphic	PDE4B	1.17238e-295	1.05954e-294
gender-dimorphic	MAGI2	1.17238e-295	2.09668e-07
[truncated: 1,161 more rows]

## Sheet: OPC
Suppl. Table 2: Differentially expressed genes in oligodendrocyte precursor cells (OPCs) (Column 1: Category of differentially expressed gene (DEG) in terms of sex-specificity, Column 2: gene symbol, Column 3: FDR in males, column 4: FDR in females)
[truncated: 71 more rows]

[truncated: 1 more sheets: Vasculature_cells]
