# Supplementary material for: Sex‐dependent molecular landscape of Alzheimer's disease revealed by large‐scale single‐cell transcriptomics
Source: Alzheimers Dement. 2024 Dec 31;21(2):e14476. doi: 10.1002/alz.14476 (PMC11848167; doi:10.1002/alz.14476)
Supplement: Supplementary file 4 — Supporting Information [file ALZ-21-e14476-s003.xlsx]

## Sheet: Astrocytes
Suppl. Table 3: Differentially expressed nuclear-encoded mitochondrial genes in astrocytes (Column 1: Category of differentially expressed gene (DEG) in terms of sex-specificity, Column 2: gene symbol, Column 3: FDR in males, column 4: FDR in females)
DEG.type	Gene.symbols	Male.FDR	Female.FDR
male-specific	HIBCH	5.10812e-179	1
male-specific	CHPT1	2.50841e-44	1
male-specific	ALDH7A1	7.90604e-44	1
male-specific	PRELID2	1.61623e-37	1
male-specific	HK2	1.47438e-16	1
male-specific	CHCHD3	4.01193e-11	1
male-specific	BCL2L1	1.68946e-05	1
male-specific	TARS	0.000889546	1
male-specific	CHCHD6	0.00429175	1
male-specific	PTRH2	0.019297	1
female-specific	TPI1	1	2.37856e-18
female-specific	SLC16A7	1	1.53715e-14
female-specific	ACADVL	1	6.20038e-12
female-specific	PRDX5	1	1.26978e-10
female-specific	SLC25A33	1	1.8326e-08
female-specific	LDHB	1	1.05269e-05
female-specific	VDAC2	1	0.000175539
female-specific	TMEM65	1	0.00104186
female-specific	NDUFC1	1	0.00890085
gender-dimorphic	FTH1	3.1918e-293	6.29628e-293
gender-dimorphic	AHCYL1	1.36812e-157	9.874e-268
gender-dimorphic	SLC25A12	3.05801e-09	7.38708e-07
gender-dimorphic	ACO1	8.21364e-09	2.5984e-06
gender-dimorphic	CYCS	1.21115e-05	0.000169749
gender-shared	SLC25A18	7.49919e-276	1.28703e-245
gender-shared	MAOB	3.74311e-197	3.49018e-09
gender-shared	ACSS3	4.17765e-94	4.84691e-15
gender-shared	CHDH	1.03673e-76	1.43836e-108
gender-shared	ME1	7.83492e-74	0.0214922
gender-shared	MGST1	3.38801e-72	2.13961e-56
gender-shared	SLC25A37	2.18488e-70	7.51491e-88
gender-shared	HSPD1	4.76247e-69	5.30056e-23
gender-shared	SLC25A29	4.15915e-67	1.30766e-79
gender-shared	KIF1B	3.17555e-61	8.42698e-58
gender-shared	MPC1	2.89748e-51	1.33533e-05
gender-shared	OSBPL1A	9.36208e-45	1.76638e-10
gender-shared	OXR1	3.18331e-42	8.41075e-59
gender-shared	PCCA	3.44342e-38	2.25079e-30
gender-shared	CLIC4	4.03655e-38	2.13704e-47
gender-shared	ABCB9	5.28383e-32	1.31439e-18
gender-shared	AKAP10	1.99378e-25	0.00425611
gender-shared	SDSL	3.37677e-25	1.98054e-13
gender-shared	MSRA	4.26257e-24	1.26567e-35
gender-shared	CYB5A	6.343e-21	1.76746e-10
gender-shared	TKT	1.52834e-14	0.00135175
gender-shared	PNPLA8	3.85933e-14	2.61213e-05
gender-shared	GLDC	4.78141e-13	1.73517e-15
gender-shared	GPI	3.95957e-11	0.0388733
gender-shared	ALDH1L1	2.60354e-10	9.02851e-57
gender-shared	PREPL	5.52033e-08	2.29152e-05
gender-shared	CYB5B	2.45258e-06	1.06137e-05
gender-shared	BNIP3L	4.10987e-06	7.5185e-35
gender-shared	GLUD1	0.000514188	1.03074e-31
gender-shared	GATM	0.000713592	7.3707e-08

## Sheet: Excitatory neurons, subgroup 1
Suppl. Table 3: Differentially expressed nuclear-encoded mitochondrial genes in excitatory neurons (cell type cluster subgroup 1) (Column 1: Category of differentially expressed gene (DEG) in terms of sex-specificity, Column 2: gene symbol, Column 3: FDR in males, column 4: FDR in females)
DEG.type	Gene.symbols	Male.FDR	Female.FDR
male-specific	CPOX	1.10796e-52	1
male-specific	ABCB9	6.85513e-21	1
male-specific	SCCPDH	6.79766e-08	1
male-specific	STX17	9.40132e-05	1
male-specific	LYPLAL1	9.60869e-05	1
male-specific	MRPS27	0.000390936	1
male-specific	LARS2	0.00173343	1
male-specific	SLC25A4	0.0125402	1
male-specific	UQCR11	0.0172017	1
female-specific	MTHFD1L	1	1.79075e-294
female-specific	CHCHD2	1	5.58331e-45
female-specific	MRPL9	1	2.87071e-23
female-specific	GHITM	1	2.37464e-19
female-specific	MRPL19	1	2.85455e-19
female-specific	SLC25A36	1	1.19732e-18
female-specific	GSTO1	1	3.88433e-17
female-specific	OXNAD1	1	3.49718e-16
female-specific	IDI1	1	6.1238e-16
female-specific	UQCRB	1	7.21547e-16
female-specific	ACOX3	1	3.77973e-15
female-specific	LYRM4	1	4.92581e-14
female-specific	BOLA3	1	1.18424e-13
female-specific	GRPEL1	1	2.63988e-13
female-specific	VDAC2	1	3.34063e-12
female-specific	C16orf91	1	1.60445e-11
female-specific	FIS1	1	2.43477e-11
female-specific	MCCC2	1	3.77612e-10
female-specific	APOOL	1	8.31779e-10
female-specific	UQCRFS1	1	3.03365e-09
female-specific	NDUFS1	1	2.76347e-08
female-specific	COX5B	1	2.75657e-07
female-specific	ACADS	1	1.39404e-06
female-specific	IDE	1	6.30269e-06
female-specific	NDUFC1	1	7.25975e-06
female-specific	PDHA1	1	9.44682e-06
female-specific	MRPL34	1	2.22772e-05
female-specific	TMLHE	1	0.00254147
female-specific	MTRF1L	1	0.00280749
female-specific	LYPLA1	1	0.00352269
female-specific	MRPS15	1	0.00774325
female-specific	TXNRD1	1	0.00857808
female-specific	MOCS1	1	0.0117427
female-specific	MTG2	1	0.0342898
gender-dimorphic	HIBCH	2.04025e-244	1.23283e-73
gender-dimorphic	SLC25A25	5.2792e-69	9.2743e-11
gender-dimorphic	GLS	3.5803e-64	8.90593e-132
gender-dimorphic	GDAP1	3.61818e-56	4.09315e-87
gender-dimorphic	LAMC1	1.16572e-54	2.45312e-45
gender-dimorphic	GPI	8.2216e-51	2.35165e-152
gender-dimorphic	PREPL	2.51247e-47	1.53047e-286
gender-dimorphic	TOMM20	4.59729e-41	1.97698e-102
gender-dimorphic	KIF1B	2.42459e-32	6.00551e-132
gender-dimorphic	OGDH	5.94449e-24	1.1136e-42
gender-dimorphic	SOD1	8.17915e-24	0.00955083
gender-dimorphic	MTCH1	1.15517e-18	2.17797e-18
gender-dimorphic	PMPCB	2.07692e-17	9.98257e-50
gender-dimorphic	GOLPH3	8.55782e-15	0.0067753
gender-dimorphic	IDH2	1.38037e-12	3.23596e-24
gender-dimorphic	SLC25A37	1.66957e-12	4.35382e-39
gender-dimorphic	ARF5	4.89749e-10	0.00925193
gender-dimorphic	GLDC	4.07964e-08	2.34028e-29
gender-dimorphic	GUK1	1.12398e-07	4.89337e-41
gender-dimorphic	SLC25A22	1.06555e-06	4.67368e-87
gender-dimorphic	ETFDH	6.42025e-06	4.78161e-05
gender-dimorphic	FOXRED1	6.48362e-06	4.14171e-38
gender-dimorphic	MCU	1.0518e-05	2.02579e-65
gender-dimorphic	SLC25A3	1.52125e-05	1.5304e-47
gender-dimorphic	CHCHD10	1.86665e-05	0.000725364
gender-dimorphic	SLC25A27	2.45626e-05	0.00248443
gender-dimorphic	ACO2	3.16054e-05	2.03388e-18
gender-dimorphic	CRY1	0.000208251	4.52502e-61
gender-dimorphic	CYCS	0.000249237	3.86987e-56
gender-dimorphic	OBSCN	0.000500936	1.70712e-22
gender-dimorphic	MICU1	0.000685673	1.89031e-48
gender-dimorphic	ME1	0.000791027	3.12457e-37
gender-dimorphic	C19orf70	0.00159855	1.9604e-20
gender-dimorphic	GARS	0.00313826	2.17268e-52
gender-dimorphic	LRPPRC	0.00338106	1.12098e-18
gender-dimorphic	AHCYL1	0.00363386	1.89041e-07
gender-dimorphic	MICU2	0.00381464	8.43527e-116
gender-dimorphic	BNIP3	0.0039926	9.94317e-74
gender-dimorphic	UQCRH	0.00724261	0.00173405
gender-shared	IMMP2L	7.17259e-131	9.69651e-119
gender-shared	FAM213A	7.89714e-113	7.53868e-196
gender-shared	FARS2	1.54383e-87	1.60528e-54
gender-shared	DDAH1	1.17483e-79	2.90226e-104
gender-shared	MSRA	1.07233e-60	1.79075e-294
gender-shared	NNT	7.97212e-51	3.05708e-186
gender-shared	OXCT1	5.82329e-47	3.60277e-65
gender-shared	OSBPL1A	3.08321e-43	1.85458e-121
gender-shared	ECHDC2	6.75003e-39	3.72738e-13
gender-shared	FHIT	6.99946e-35	3.75586e-159
gender-shared	OXR1	9.05631e-33	1.79075e-294
gender-shared	BCKDHB	6.40519e-23	4.94984e-18
gender-shared	DNM1L	1.50014e-21	2.04785e-66
gender-shared	HSPD1	2.31804e-21	1.79075e-294
gender-shared	GAPDH	3.5524e-18	1.79075e-294
gender-shared	MSRB3	1.76335e-14	2.28554e-13
gender-shared	COX7A2L	2.68381e-13	2.7196e-06
gender-shared	NUCB2	5.47005e-13	0.000158151
gender-shared	BNIP3L	6.40787e-12	4.59777e-65
gender-shared	ACACA	4.01526e-10	2.8332e-135
gender-shared	ACADVL	3.35906e-09	1.29369e-108
gender-shared	FASN	4.45412e-09	8.94741e-29
gender-shared	PI4KA	7.80187e-08	2.5091e-70
gender-shared	CPT1A	2.13242e-06	0.00155015
gender-shared	GOT2	9.52879e-06	1.48605e-20
gender-shared	TMEM65	5.97307e-05	4.78114e-10
gender-shared	PNPLA8	0.00968408	1.70041e-33
gender-shared	ALDH7A1	0.0129148	5.14566e-08

## Sheet: Excitatory neurons, subgroup 2
Suppl. Table 3: Differentially expressed nuclear-encoded mitochondrial genes in excitatory neurons (cell type cluster subgroup 2) (Column 1: Category of differentially expressed gene (DEG) in terms of sex-specificity, Column 2: gene symbol, Column 3: FDR in males, column 4: FDR in females)
DEG.type	Gene.symbols	Male.FDR	Female.FDR
male-specific	AIFM3	2.61817e-74	1
male-specific	RAB24	9.58926e-27	1
male-specific	NT5DC2	4.53624e-19	1
female-specific	FOXRED1	1	1.03749e-295
female-specific	SOD1	1	1.03749e-295
female-specific	CHCHD3	1	1.03749e-295
female-specific	PRELID2	1	1.03749e-295
female-specific	OSBPL1A	1	1.03749e-295
female-specific	MPC1	1	9.37512e-257
female-specific	ACACA	1	2.84785e-247
female-specific	CARS2	1	1.77816e-225
female-specific	MRPS27	1	2.53749e-210
female-specific	PRELID1	1	1.0056e-177
female-specific	FBXL4	1	9.67888e-169
female-specific	PTRH2	1	3.15695e-155
female-specific	TK2	1	3.88018e-137
female-specific	STX17	1	9.43414e-130
female-specific	COX7B	1	1.59773e-126
female-specific	NDUFB2	1	1.71561e-126
female-specific	PTRH1	1	2.49301e-126
female-specific	TUFM	1	4.11896e-121
female-specific	NDUFS5	1	2.21027e-117
female-specific	SLC25A33	1	9.29679e-104
female-specific	PRDX5	1	2.05863e-102
female-specific	NUDT2	1	6.05249e-102
female-specific	PTGES2	1	2.96981e-101
female-specific	MRPL15	1	1.40662e-81
female-specific	RDH11	1	1.18119e-79
female-specific	GUF1	1	1.82233e-78
female-specific	ATIC	1	2.21797e-77
female-specific	SAMM50	1	4.72386e-74
female-specific	BAX	1	1.88633e-69
female-specific	ALKBH3	1	1.83963e-68
female-specific	TIMM10	1	4.56771e-60
female-specific	ELAC2	1	6.23859e-60
female-specific	NDUFS8	1	5.67838e-58
female-specific	THNSL1	1	1.34133e-57
female-specific	MRPL2	1	2.1726e-56
female-specific	COQ6	1	9.35155e-55
female-specific	COX7A1	1	3.02432e-51
female-specific	UQCRQ	1	2.89185e-50
female-specific	MRPL54	1	3.87764e-45
female-specific	SUGCT	1	1.66978e-44
female-specific	HMGCL	1	3.80767e-44
female-specific	TMEM126A	1	1.53214e-41
female-specific	CHCHD5	1	4.75951e-41
female-specific	COA4	1	2.84685e-35
female-specific	MRPL28	1	1.69332e-34
female-specific	MRPL24	1	6.65044e-33
female-specific	KMO	1	9.16418e-31
female-specific	HMBS	1	5.4724e-29
female-specific	COQ5	1	2.96672e-24
female-specific	CRYZ	1	1.27362e-21
female-specific	BOLA1	1	4.49129e-20
female-specific	C5orf63	1	3.35332e-16
female-specific	IBA57	1	3.58444e-16
female-specific	SLC25A15	1	1.00719e-15
female-specific	PARS2	1	2.60486e-14
female-specific	FDXR	1	5.21171e-14
female-specific	AIFM2	1	5.89907e-12
female-specific	NDUFA3	1	1.1331e-10
female-specific	DARS2	1	4.58515e-08
female-specific	MPV17L2	1	3.26434e-07
female-specific	LDHD	1	6.74132e-07
female-specific	DDX28	1	3.0042e-06
gender-dimorphic	GDAP1	1.37395e-293	1.03749e-295
gender-dimorphic	HIBCH	7.29318e-280	1.03749e-295
gender-dimorphic	PDP1	9.19942e-159	1.03749e-295
gender-dimorphic	NCEH1	1.42443e-152	1.03749e-295
gender-dimorphic	PTPN4	8.37323e-138	1.03749e-295
gender-dimorphic	PPM1K	3.13912e-123	1.03749e-295
gender-dimorphic	FAM213A	5.31348e-118	1.90427e-256
gender-dimorphic	LAMC1	1.12303e-110	3.35723e-57
gender-dimorphic	MFF	8.93686e-98	1.03749e-295
gender-dimorphic	BNIP3	2.23001e-94	1.03749e-295
gender-dimorphic	RHOT1	1.06054e-92	9.03397e-263
gender-dimorphic	SLC25A18	3.97801e-89	8.08128e-49
gender-dimorphic	HK1	4.35646e-89	2.617e-285
gender-dimorphic	KIF1B	1.9856e-85	1.03749e-295
gender-dimorphic	MSRA	1.58689e-78	1.03749e-295
gender-dimorphic	PMPCB	1.34146e-77	2.57441e-56
gender-dimorphic	PPA2	9.63329e-77	1.12128e-144
gender-dimorphic	BCL2L1	4.10786e-73	2.25888e-169
gender-dimorphic	ACADM	3.21846e-72	1.78495e-268
gender-dimorphic	GOLPH3	1.29012e-71	7.52484e-98
gender-dimorphic	ABCB7	1.86923e-66	2.0685e-22
gender-dimorphic	MRPS6	1.44988e-65	3.81396e-77
gender-dimorphic	SLC16A7	7.73607e-59	8.59886e-177
gender-dimorphic	NCOA4	3.16795e-56	1.12721e-72
gender-dimorphic	PICK1	9.56163e-54	1.13805e-73
gender-dimorphic	UQCRB	9.3657e-53	4.53016e-39
gender-dimorphic	VDAC3	1.48139e-52	1.03749e-295
gender-dimorphic	AK4	6.53305e-51	2.32459e-24
gender-dimorphic	KIAA0100	1.22636e-47	1.08316e-101
gender-dimorphic	POLG	3.30248e-46	2.29836e-68
gender-dimorphic	SLC25A46	2.32053e-45	2.58295e-225
gender-dimorphic	PPTC7	7.47678e-45	2.54889e-48
gender-dimorphic	MSRB3	1.24077e-44	1.3399e-136
gender-dimorphic	OAT	2.11018e-44	1.89108e-101
gender-dimorphic	PDP2	4.05019e-41	1.1348e-14
gender-dimorphic	HAGH	3.5104e-40	1.03749e-295
gender-dimorphic	ALDH3A2	5.83062e-40	1.23701e-190
gender-dimorphic	ISCU	1.95562e-39	1.03749e-295
gender-dimorphic	ABCB9	4.8506e-38	1.63469e-153
gender-dimorphic	MRPL19	1.87553e-37	5.31746e-77
gender-dimorphic	MRPL42	2.68568e-37	1.32157e-143
gender-dimorphic	AKAP10	2.78852e-36	1.65874e-210
gender-dimorphic	CRY1	6.96724e-36	7.65221e-96
gender-dimorphic	ME1	7.90623e-36	9.44284e-207
gender-dimorphic	ZADH2	2.20222e-35	3.19052e-241
gender-dimorphic	SLC25A12	7.42145e-35	1.03749e-295
gender-dimorphic	SLC25A23	2.70975e-34	1.06505e-136
gender-dimorphic	PI4KA	5.21385e-34	1.03749e-295
gender-dimorphic	ARF5	4.28361e-30	2.77091e-199
gender-dimorphic	CISD1	4.62267e-29	5.5487e-255
gender-dimorphic	C6orf136	8.65107e-28	6.00688e-104
gender-dimorphic	AKAP1	2.38563e-27	1.97611e-131
gender-dimorphic	COX7A2L	2.64157e-27	1.63591e-259
gender-dimorphic	ATXN2	1.60836e-26	1.03749e-295
gender-dimorphic	PDK3	4.18563e-26	3.70008e-201
gender-dimorphic	GOT2	7.62533e-25	2.93383e-153
gender-dimorphic	MFN2	1.304e-24	4.85884e-141
gender-dimorphic	FAM185A	8.71705e-24	1.19101e-165
gender-dimorphic	GARS	2.84244e-23	1.20331e-130
gender-dimorphic	GLUD1	3.7801e-23	2.53174e-165
gender-dimorphic	MSRB2	3.77851e-21	1.79643e-33
gender-dimorphic	IDH3A	4.46068e-19	6.19944e-258
gender-dimorphic	MRS2	5.24159e-19	2.80447e-142
gender-dimorphic	SDHA	1.48382e-18	9.25548e-269
gender-dimorphic	LYRM7	4.39168e-18	7.62666e-284
gender-dimorphic	IDE	5.17326e-18	3.39313e-135
gender-dimorphic	RPS15A	7.27853e-18	4.70792e-27
gender-dimorphic	COX11	1.17496e-17	5.21013e-131
gender-dimorphic	PHB2	7.84861e-17	3.74806e-42
gender-dimorphic	RPL35A	1.56174e-16	6.22867e-95
gender-dimorphic	GLS2	2.3613e-16	1.03749e-295
gender-dimorphic	DNAJA3	7.88999e-16	7.36086e-98
gender-dimorphic	UQCR10	1.02217e-14	1.66174e-291
gender-dimorphic	AHCYL1	2.63204e-14	1.03749e-295
gender-dimorphic	MRPL50	1.43362e-13	1.84037e-71
gender-dimorphic	PDHX	1.45984e-13	1.11631e-236
gender-dimorphic	NARS2	1.85253e-13	3.85721e-38
gender-dimorphic	CMC2	3.93474e-13	1.50185e-293
gender-dimorphic	QDPR	4.50066e-13	2.67102e-217
gender-dimorphic	CS	6.12574e-13	8.3237e-68
gender-dimorphic	MTFMT	9.57772e-13	4.84191e-131
gender-dimorphic	TOMM22	9.8584e-13	7.63462e-09
gender-dimorphic	STOM	9.22158e-12	6.68448e-05
gender-dimorphic	FHIT	1.87847e-11	1.03749e-295
gender-dimorphic	MRPS21	4.9488e-11	1.12868e-152
gender-dimorphic	TOMM7	5.58277e-11	7.11142e-48
gender-dimorphic	DHX30	1.82848e-10	1.29165e-213
gender-dimorphic	KARS	2.02376e-10	4.67759e-28
gender-dimorphic	MRPS36	2.11343e-10	6.827e-108
gender-dimorphic	ARG2	5.40966e-10	1.02969e-42
gender-dimorphic	SERAC1	6.61175e-09	6.22213e-24
gender-dimorphic	ACOT7	1.52875e-08	1.03749e-295
gender-dimorphic	MRPS5	1.63482e-08	1.03749e-295
gender-dimorphic	EEFSEC	3.61838e-08	1.7251e-150
gender-dimorphic	MCCC1	6.57579e-08	2.54125e-276
gender-dimorphic	NDUFAF2	2.66245e-07	2.90427e-137
gender-dimorphic	GLDC	3.02513e-07	1.01845e-56
gender-dimorphic	MAVS	6.18996e-07	1.26865e-85
gender-dimorphic	SLC16A1	4.04315e-06	2.29601e-53
gender-dimorphic	DBT	1.30311e-05	1.58919e-147
gender-dimorphic	LYRM2	1.64186e-05	2.0823e-182
gender-dimorphic	SLC25A6	3.34864e-05	6.18321e-264
gender-dimorphic	SFXN5	3.69101e-05	1.03749e-295
gender-dimorphic	FAM162A	3.74273e-05	3.60711e-137
gender-dimorphic	NDUFAF6	4.13531e-05	1.03749e-295
gender-dimorphic	QTRT1	4.35896e-05	1.76867e-140
gender-dimorphic	GLRX5	4.94246e-05	1.15676e-184
gender-dimorphic	MRPS30	8.37355e-05	1.7429e-209
gender-dimorphic	CRLS1	0.000109126	1.8363e-168
gender-dimorphic	TPI1	0.000117745	1.03749e-295
gender-dimorphic	ALDH1L2	0.00026613	1.24441e-116
gender-dimorphic	SLC25A32	0.00047867	1.71945e-238
gender-dimorphic	NUCB2	0.000663505	7.9094e-231
gender-dimorphic	TOMM34	0.00259329	7.67698e-67
gender-dimorphic	PINK1	0.00375821	1.03749e-295
gender-dimorphic	NLN	0.00477542	1.03749e-295
gender-dimorphic	CBR4	0.00632405	8.64163e-234
gender-dimorphic	SMDT1	0.00851708	2.0854e-63
gender-dimorphic	TIMM17A	0.0101274	6.98772e-130
gender-dimorphic	SUCLG2	0.0373401	7.74173e-35
gender-dimorphic	MRPL57	0.0379691	9.15253e-179
gender-shared	PREPL	1.37395e-293	1.03749e-295
gender-shared	GLS	1.37395e-293	1.03749e-295
gender-shared	TOMM20	7.82067e-239	1.03749e-295
gender-shared	OXR1	2.54273e-209	1.03749e-295
gender-shared	BNIP3L	1.21894e-181	1.03749e-295
gender-shared	FKBP8	7.49515e-181	3.03967e-235
gender-shared	DNM1L	2.4939e-155	1.03749e-295
gender-shared	DDAH1	8.70512e-153	4.16378e-120
gender-shared	MRPL41	2.40496e-143	2.77773e-199
gender-shared	NDUFS1	1.67399e-112	1.03749e-295
gender-shared	ABAT	3.9045e-104	6.61599e-205
gender-shared	FASTKD1	2.28577e-91	1.34478e-128
gender-shared	UQCRH	2.9681e-75	4.70647e-270
gender-shared	NDUFS2	4.16844e-74	3.57692e-179
gender-shared	SFXN1	3.58767e-65	6.31753e-262
gender-shared	VWA8	1.09694e-58	2.83644e-267
gender-shared	MDH1	1.8662e-55	1.03749e-295
gender-shared	ACADVL	5.55185e-55	1.53558e-07
gender-shared	OCIAD1	1.01044e-52	1.03749e-295
gender-shared	IMMP2L	1.35547e-52	1.03749e-295
gender-shared	OXCT1	2.44238e-52	3.88009e-293
gender-shared	SLC25A3	5.94187e-50	5.7121e-238
gender-shared	SLC25A4	3.03206e-49	1.03749e-295
gender-shared	STARD7	6.62445e-44	4.75723e-127
gender-shared	METTL15	9.16955e-43	1.03749e-295
gender-shared	GHITM	3.5813e-42	1.0957e-183
gender-shared	AUH	4.69052e-37	8.00789e-245
gender-shared	OPA1	3.13939e-36	6.85682e-276
gender-shared	MTHFD2L	3.05378e-35	6.30221e-82
gender-shared	OXNAD1	1.55188e-33	1.1395e-255
gender-shared	VDAC1	1.54705e-30	1.03749e-295
gender-shared	SCP2	3.17251e-29	9.40929e-100
gender-shared	SLC25A40	4.58625e-28	1.42772e-92
gender-shared	MGST3	7.66415e-28	1.03749e-295
gender-shared	PDSS2	4.06437e-27	1.88852e-93
gender-shared	YME1L1	5.362e-27	3.65521e-211
gender-shared	ACSL4	6.29911e-26	3.18383e-149
gender-shared	LYRM4	1.64061e-23	5.8474e-195
gender-shared	TRMT11	5.91901e-21	2.22644e-59
gender-shared	RCN2	9.69223e-21	1.18942e-250
gender-shared	LDHB	1.40807e-20	8.41589e-135
gender-shared	PRDX3	4.44117e-20	9.26463e-148
gender-shared	MTX2	2.55242e-19	1.53949e-220
gender-shared	PCCA	3.84229e-18	1.03749e-295
gender-shared	BCL2	9.68883e-18	1.03749e-295
gender-shared	OGDHL	2.15217e-17	1.77222e-113
gender-shared	PAICS	6.91873e-17	3.04287e-44
gender-shared	ATP10D	1.33356e-15	3.34241e-97
gender-shared	CHCHD10	6.60535e-15	1.03749e-295
gender-shared	ATAD1	4.91502e-14	4.01497e-111
gender-shared	MCUR1	1.20562e-13	6.90974e-157
gender-shared	CKMT1A	1.22435e-13	5.09692e-50
gender-shared	MRPL33	1.59025e-13	7.23857e-154
gender-shared	TTC19	1.08695e-12	1.03749e-295
gender-shared	DUSP26	1.33029e-12	1.32893e-159
gender-shared	RPS14	1.78402e-12	1.35766e-216
gender-shared	SUCLA2	9.66325e-12	8.66607e-234
gender-shared	AK3	1.01629e-11	6.87815e-126
gender-shared	SLC25A13	2.69789e-11	6.97504e-72
gender-shared	BAD	3.12587e-10	6.58852e-31
gender-shared	LONP1	3.41063e-10	2.96173e-74
gender-shared	SND1	3.66674e-10	1.03749e-295
gender-shared	SPG7	4.37113e-10	7.86981e-163
gender-shared	DMGDH	7.87757e-10	3.27819e-98
gender-shared	GSTK1	1.78567e-09	1.31914e-177
gender-shared	SLC25A27	2.77886e-09	1.51633e-268
gender-shared	NDUFA4	6.17619e-09	1.03749e-295
gender-shared	BCL2L13	6.52055e-08	3.68644e-196
gender-shared	MICU1	9.17753e-08	1.03749e-295
gender-shared	OBSCN	2.8415e-07	5.76506e-59
gender-shared	C1QBP	2.9218e-07	3.87856e-42
gender-shared	CKMT1B	3.68458e-07	1.2627e-124
gender-shared	SLC25A43	3.90993e-07	7.0319e-65
gender-shared	MPC2	4.38177e-07	1.50261e-180
gender-shared	UQCRFS1	3.04009e-06	6.43301e-205
gender-shared	ME3	4.24414e-06	1.03749e-295
gender-shared	TCAIM	2.19208e-05	9.56539e-246
gender-shared	NDUFB7	2.82163e-05	6.53179e-64
gender-shared	SLC30A9	4.61653e-05	1.03749e-295
gender-shared	NDUFA1	5.52546e-05	3.31898e-69
gender-shared	DUT	0.00167145	3.03973e-216
gender-shared	MAOB	0.00197281	2.41526e-110
gender-shared	GAPDH	0.0024842	1.03749e-295
gender-shared	SDHC	0.00590748	1.03749e-295
gender-shared	FIS1	0.0125181	9.68677e-265
gender-shared	MFN1	0.0126289	9.9057e-277
gender-shared	VDAC2	0.0272126	2.48613e-137
gender-shared	FARS2	0.0272947	1.03749e-295
gender-shared	PARK7	0.0340362	9.32327e-150
gender-shared	C19orf70	0.0466354	1.87892e-133

## Sheet: Excitatory neurons, subgroup 3
Suppl. Table 3: Differentially expressed nuclear-encoded mitochondrial genes in excitatory neurons (cell type cluster subgroup 3) (Column 1: Category of differentially expressed gene (DEG) in terms of sex-specificity, Column 2: gene symbol, Column 3: FDR in males, column 4: FDR in females)
DEG.type	Gene.symbols	Male.FDR	Female.FDR
female-specific	TMEM65	1	9.89566e-80
female-specific	PMPCB	1	1.7684e-32
female-specific	FAM210B	1	3.18447e-23
female-specific	AK4	1	6.85663e-20
female-specific	METTL17	1	9.36044e-14
female-specific	MGME1	1	1.47802e-09
female-specific	SETD9	1	0.000310697
gender-dimorphic	NLN	2.63066e-294	3.33045e-271
gender-dimorphic	ME1	2.63066e-294	2.62035e-146
gender-dimorphic	ACOT7	2.63066e-294	5.32913e-261
gender-dimorphic	MTCH1	2.63066e-294	1.63848e-295
gender-dimorphic	SLC25A37	2.63066e-294	3.61338e-257
gender-dimorphic	NCEH1	2.63066e-294	1.89716e-282
gender-dimorphic	MDH1	2.63066e-294	1.03485e-265
gender-dimorphic	CHCHD3	2.63066e-294	1.63848e-295
gender-dimorphic	HSPA9	2.63066e-294	4.95851e-102
gender-dimorphic	SPG7	2.63066e-294	2.49537e-129
gender-dimorphic	HINT1	2.63066e-294	6.46919e-256
gender-dimorphic	ME3	2.63066e-294	1.48109e-208
gender-dimorphic	SLC16A7	2.63066e-294	8.83662e-128
gender-dimorphic	MGST3	2.63066e-294	1.63848e-295
gender-dimorphic	NDUFS1	2.63066e-294	1.26113e-276
gender-dimorphic	MCCC1	2.63066e-294	2.08045e-150
gender-dimorphic	LONP2	2.63066e-294	7.13318e-232
gender-dimorphic	CHPT1	2.63066e-294	8.76758e-293
gender-dimorphic	RHOT1	2.63066e-294	2.32592e-144
gender-dimorphic	PRELID2	2.63066e-294	3.03109e-127
gender-dimorphic	FHIT	2.63066e-294	1.63848e-295
gender-dimorphic	VWA8	2.63066e-294	3.65053e-254
gender-dimorphic	ACACA	2.63066e-294	7.67025e-202
gender-dimorphic	PREPL	2.63066e-294	1.86336e-185
gender-dimorphic	PI4KA	2.63066e-294	1.63848e-295
gender-dimorphic	KIF1B	2.63066e-294	1.63848e-295
gender-dimorphic	HIBCH	2.63066e-294	1.63848e-295
gender-dimorphic	GLS	2.63066e-294	1.63848e-295
gender-dimorphic	GDAP1	2.63066e-294	1.63848e-295
gender-dimorphic	PPA2	9.54651e-293	3.05746e-98
gender-dimorphic	CPOX	4.24714e-293	2.51514e-45
gender-dimorphic	TTC19	9.43224e-293	1.11625e-221
gender-dimorphic	UQCRC2	6.00082e-284	2.73407e-154
gender-dimorphic	MICU2	7.58669e-269	3.88945e-147
gender-dimorphic	PDSS2	2.47409e-268	3.13702e-118
gender-dimorphic	FDPS	6.39384e-254	1.69018e-90
gender-dimorphic	CRLS1	4.12625e-247	2.31903e-109
gender-dimorphic	MPC1	1.27106e-245	1.27062e-124
gender-dimorphic	GK	5.97617e-245	1.11782e-78
gender-dimorphic	PDHX	2.50628e-242	5.19273e-133
gender-dimorphic	FASTKD1	4.25185e-238	1.20993e-115
gender-dimorphic	PINK1	2.51661e-237	5.68146e-152
gender-dimorphic	COA1	4.88505e-237	8.14162e-206
gender-dimorphic	LARS2	8.19997e-226	1.59783e-83
gender-dimorphic	GUK1	3.79026e-217	9.69631e-100
gender-dimorphic	NDUFA5	5.13276e-215	2.44991e-201
gender-dimorphic	PPM1K	1.91382e-214	1.63848e-295
gender-dimorphic	BCL2L13	4.29803e-211	8.23195e-78
gender-dimorphic	TPI1	2.70754e-210	4.23746e-87
gender-dimorphic	SLC25A21	3.27996e-201	4.00018e-20
gender-dimorphic	AKAP10	9.62537e-195	1.12821e-122
gender-dimorphic	MSRB3	1.15414e-194	1.74599e-80
gender-dimorphic	ATPAF1	5.58231e-194	4.06705e-162
gender-dimorphic	OXNAD1	8.69799e-193	7.74287e-133
gender-dimorphic	CPT1C	5.32936e-189	9.98229e-51
gender-dimorphic	VDAC3	1.25699e-177	1.68328e-200
gender-dimorphic	PTPN4	6.73467e-175	1.63848e-295
gender-dimorphic	NDUFAF2	1.0155e-172	1.96248e-153
gender-dimorphic	GPD2	2.1795e-168	2.12521e-105
gender-dimorphic	MRPS27	5.15783e-165	1.80552e-129
gender-dimorphic	AGK	6.00287e-164	8.83421e-145
gender-dimorphic	GPT2	9.98984e-159	5.858e-54
gender-dimorphic	SLC25A46	7.31176e-157	1.38871e-110
gender-dimorphic	TOMM20	1.5575e-156	1.43724e-201
gender-dimorphic	ME2	2.81397e-153	1.72331e-175
gender-dimorphic	FKBP8	1.0184e-151	1.18557e-21
gender-dimorphic	VDAC1	3.13074e-151	7.16036e-165
gender-dimorphic	MRPS21	3.43434e-149	5.15916e-75
gender-dimorphic	MRPS5	2.21465e-147	1.04642e-213
gender-dimorphic	FAHD2A	6.8555e-145	3.77818e-67
gender-dimorphic	SFXN4	2.99657e-131	5.58341e-171
gender-dimorphic	YME1L1	5.87167e-131	8.88571e-129
gender-dimorphic	PDPR	3.17082e-129	8.87539e-147
gender-dimorphic	CARS2	2.69621e-126	1.24113e-167
gender-dimorphic	IDH3A	3.71405e-126	3.56193e-115
gender-dimorphic	FIS1	5.09612e-125	1.20998e-119
gender-dimorphic	RARS2	2.42327e-121	2.54971e-107
gender-dimorphic	PNPT1	6.03964e-121	5.95469e-76
gender-dimorphic	ARF5	9.28632e-120	2.45907e-59
gender-dimorphic	PTS	1.15163e-111	4.52088e-34
gender-dimorphic	RCN2	2.0739e-111	7.7148e-144
gender-dimorphic	QDPR	2.98465e-111	2.01507e-122
gender-dimorphic	MRPL33	2.01221e-110	9.13719e-101
gender-dimorphic	SLC25A23	2.8804e-103	1.18883e-109
gender-dimorphic	ACAD10	1.78794e-102	2.57667e-55
gender-dimorphic	TCAIM	2.10335e-99	1.67046e-230
gender-dimorphic	MRPL3	3.67965e-98	4.28e-71
gender-dimorphic	OBSCN	9.575e-97	0.00104465
gender-dimorphic	GLUD1	6.33954e-94	1.79321e-98
gender-dimorphic	SLC25A42	4.76934e-93	2.11685e-57
gender-dimorphic	SLC25A25	1.94801e-92	9.9128e-75
gender-dimorphic	COX5A	1.16816e-91	1.67786e-37
gender-dimorphic	NBR1	2.19077e-91	1.97911e-98
gender-dimorphic	NDUFB5	5.40163e-91	1.72769e-73
gender-dimorphic	SLC25A3	2.90524e-90	9.84245e-103
gender-dimorphic	UQCR10	8.81377e-87	1.25507e-92
gender-dimorphic	BNIP3	1.31591e-86	7.28759e-162
gender-dimorphic	NDUFB6	3.01919e-85	3.33804e-56
gender-dimorphic	MRPL55	7.28576e-82	1.10721e-07
gender-dimorphic	CPS1	2.91023e-81	5.57266e-17
gender-dimorphic	NDUFB2	1.12233e-78	1.5206e-51
gender-dimorphic	HADHB	1.04142e-76	8.3532e-96
gender-dimorphic	ARMC10	1.34595e-76	2.22662e-96
gender-dimorphic	ACADVL	1.5569e-73	0.00381774
gender-dimorphic	PNPLA8	8.90642e-73	9.14858e-43
gender-dimorphic	MRPS26	1.03531e-71	3.55519e-28
gender-dimorphic	PCCA	3.15315e-71	1.63848e-295
gender-dimorphic	PPWD1	5.80985e-69	2.76753e-116
gender-dimorphic	PDHA1	3.06908e-68	8.0752e-60
gender-dimorphic	NDUFS8	1.70736e-67	7.81075e-19
gender-dimorphic	LYRM2	2.24849e-67	2.87906e-127
gender-dimorphic	PISD	2.36575e-67	1.85055e-67
gender-dimorphic	MTHFD2L	6.33362e-67	1.58656e-38
gender-dimorphic	ACO1	1.07952e-66	4.11445e-77
gender-dimorphic	CHCHD2	8.77089e-66	6.95937e-106
gender-dimorphic	MRPL15	1.63129e-64	4.29291e-51
gender-dimorphic	MGARP	1.74788e-64	0.00105704
gender-dimorphic	DLD	3.07359e-64	7.42974e-63
gender-dimorphic	MRPL20	2.67724e-59	6.21295e-15
gender-dimorphic	MTIF3	1.28873e-58	1.08157e-69
gender-dimorphic	ALDH18A1	1.15707e-57	8.48208e-34
gender-dimorphic	PRDX3	5.2486e-57	4.11331e-39
gender-dimorphic	CLYBL	2.36282e-56	6.43583e-77
gender-dimorphic	LDHB	4.55076e-55	4.05993e-40
gender-dimorphic	NDUFA4	7.36582e-55	3.67675e-49
gender-dimorphic	CKMT1B	6.60546e-54	1.7506e-58
gender-dimorphic	UQCRC1	6.13235e-53	1.36252e-42
gender-dimorphic	MSRA	7.90777e-53	1.63848e-295
gender-dimorphic	TUFM	4.07084e-49	9.0456e-39
gender-dimorphic	PHB	5.94339e-49	1.91755e-60
gender-dimorphic	GOLPH3	1.00295e-48	2.50566e-39
gender-dimorphic	LONP1	6.27493e-48	3.61055e-36
gender-dimorphic	ATP10D	2.30655e-47	4.71229e-53
gender-dimorphic	TKT	1.15828e-45	2.2153e-80
gender-dimorphic	CRY1	6.98323e-42	6.06199e-60
gender-dimorphic	STARD7	1.67204e-41	8.51161e-29
gender-dimorphic	LACTB2	1.1285e-40	7.30203e-05
gender-dimorphic	SLC25A5	1.0878e-39	1.86613e-39
gender-dimorphic	UQCRQ	1.31105e-39	3.93804e-17
gender-dimorphic	PC	1.32192e-38	8.60979e-70
gender-dimorphic	GADD45GIP1	1.76022e-38	0.0106144
gender-dimorphic	ABCD2	2.37769e-38	4.22499e-15
gender-dimorphic	C12orf10	1.47265e-36	1.1054e-18
gender-dimorphic	COX11	4.11169e-35	5.41704e-83
gender-dimorphic	MRPS36	1.62457e-34	3.64438e-56
gender-dimorphic	HADHA	3.04541e-34	4.86013e-49
gender-dimorphic	GLRX5	4.56262e-34	8.03327e-67
gender-dimorphic	TOMM40	1.69131e-30	5.19355e-20
gender-dimorphic	NDUFB11	2.38418e-30	1.08381e-06
gender-dimorphic	BCAT2	7.32237e-30	1.9478e-31
gender-dimorphic	MRPL42	2.13929e-29	3.71917e-81
gender-dimorphic	ISCA1	1.16944e-28	1.29841e-97
gender-dimorphic	PDK1	1.53865e-28	6.48099e-14
gender-dimorphic	NDUFS7	2.28235e-28	6.49499e-17
gender-dimorphic	BCL2L1	2.46925e-25	2.84228e-107
gender-dimorphic	MRPL16	3.80757e-25	8.27834e-22
gender-dimorphic	ALDH2	7.46944e-25	4.17614e-06
gender-dimorphic	MCU	8.40521e-24	1.78337e-228
gender-dimorphic	IMMP1L	2.0968e-23	5.3034e-85
gender-dimorphic	TMLHE	5.39656e-23	4.00162e-38
gender-dimorphic	OGG1	1.54938e-21	8.93005e-66
gender-dimorphic	TIMM44	2.1005e-21	7.3099e-54
gender-dimorphic	MRPS18B	2.73681e-20	1.85915e-19
gender-dimorphic	MRPS34	1.9099e-18	3.70771e-14
gender-dimorphic	HINT3	2.68444e-18	1.72105e-10
gender-dimorphic	NDUFS3	8.90814e-18	4.10217e-09
gender-dimorphic	GSTO1	3.70935e-15	1.87551e-22
gender-dimorphic	ABCD3	6.98331e-14	8.59903e-57
gender-dimorphic	TOMM7	2.26732e-12	7.05706e-34
gender-dimorphic	CCT7	1.04421e-11	8.43317e-66
gender-dimorphic	PACSIN2	1.96441e-11	2.93898e-81
gender-dimorphic	STOM	2.26533e-11	0.011185
gender-dimorphic	SMDT1	1.12702e-10	1.81057e-34
gender-dimorphic	C1QBP	2.64127e-10	0.00050013
gender-dimorphic	MRPL34	1.79304e-09	5.72291e-14
gender-dimorphic	NDUFB3	1.84266e-07	1.79077e-11
gender-dimorphic	SLC25A4	3.60094e-07	5.7838e-83
gender-dimorphic	NCOA4	1.21921e-06	1.1714e-26
gender-dimorphic	MTFR1	0.000130869	8.83822e-15
gender-dimorphic	GRPEL1	0.00119994	1.45911e-07
gender-dimorphic	SLIRP	0.00162174	5.83149e-62
gender-dimorphic	NDUFC1	0.00663883	1.42786e-12
gender-dimorphic	SHMT1	0.0173829	1.91291e-21
gender-shared	NMNAT3	2.63066e-294	5.70709e-174
gender-shared	MGST1	2.63066e-294	3.98641e-97
gender-shared	PDP1	2.63066e-294	5.15582e-242
gender-shared	NUBPL	2.63066e-294	1.33915e-153
gender-shared	SFXN5	2.63066e-294	1.27143e-293
gender-shared	MAOB	2.63066e-294	1.28385e-111
gender-shared	DDAH1	2.63066e-294	1.47449e-148
gender-shared	CMC2	2.63066e-294	5.13059e-162
gender-shared	UQCC1	2.63066e-294	1.28909e-192
gender-shared	DAP3	2.63066e-294	1.67679e-182
gender-shared	BDH1	2.63066e-294	6.92748e-245
gender-shared	COQ4	2.63066e-294	4.22448e-141
gender-shared	PDK3	2.63066e-294	5.84126e-66
gender-shared	CHCHD10	2.63066e-294	9.11789e-149
gender-shared	DCAKD	2.63066e-294	1.60708e-152
gender-shared	DMGDH	2.63066e-294	3.32584e-93
gender-shared	L2HGDH	2.63066e-294	3.54221e-203
gender-shared	MTX2	2.63066e-294	4.71176e-139
gender-shared	OSBPL1A	2.63066e-294	1.63848e-295
gender-shared	ABCB9	2.63066e-294	6.08624e-153
gender-shared	FTH1	2.63066e-294	1.63848e-295
gender-shared	ACYP2	2.63066e-294	1.63848e-295
gender-shared	GPI	2.63066e-294	6.11738e-40
gender-shared	NDUFA10	2.63066e-294	4.1056e-247
gender-shared	HSD17B4	2.63066e-294	3.49309e-226
gender-shared	CBR4	2.63066e-294	3.8281e-127
gender-shared	IMMP2L	2.63066e-294	1.63848e-295
gender-shared	OCIAD1	2.63066e-294	1.63848e-295
gender-shared	SND1	2.63066e-294	1.63848e-295
gender-shared	SLC25A12	2.63066e-294	1.63848e-295
gender-shared	FARS2	2.63066e-294	1.63848e-295
gender-shared	MICU1	2.63066e-294	1.63848e-295
gender-shared	ATXN2	2.63066e-294	8.51527e-247
gender-shared	GAPDH	2.63066e-294	7.69726e-80
gender-shared	OXR1	2.63066e-294	1.63848e-295
gender-shared	BCL2	4.71138e-294	5.29389e-227
gender-shared	SECISBP2	4.45986e-293	1.48424e-155
gender-shared	OPA1	1.97978e-284	4.87787e-138
gender-shared	METTL15	4.43291e-277	1.80244e-222
gender-shared	SLC25A29	2.3761e-273	2.00031e-153
gender-shared	BCKDHB	4.18787e-273	2.76639e-224
gender-shared	DNAJC11	1.92891e-270	4.27265e-119
gender-shared	MRPS25	1.86779e-262	4.02742e-112
gender-shared	MFN1	4.1027e-251	2.39483e-150
gender-shared	FAM213A	7.67459e-251	3.00991e-97
gender-shared	MPV17	3.38502e-247	2.25939e-139
gender-shared	SLC25A16	5.72567e-242	1.44834e-199
gender-shared	FOXRED1	4.00215e-239	1.4938e-199
gender-shared	FAM162A	2.86359e-237	1.01678e-96
gender-shared	TRMT61B	7.98856e-230	3.31265e-139
gender-shared	OXCT1	2.21175e-226	2.9724e-169
gender-shared	NT5DC3	2.02157e-223	4.32021e-170
gender-shared	ACSL4	3.72983e-216	4.54289e-148
gender-shared	SPTLC2	7.70864e-215	2.61969e-116
gender-shared	HAGH	3.38356e-212	2.31783e-159
gender-shared	SDHC	5.54367e-210	3.95131e-219
gender-shared	NDUFV1	4.29738e-206	2.37937e-243
gender-shared	BNIP3L	1.47566e-205	4.2927e-180
gender-shared	CA5B	3.6324e-203	2.11379e-83
gender-shared	COX4I1	3.6082e-199	2.11619e-75
gender-shared	SUCLA2	7.96319e-190	2.81467e-98
gender-shared	MCCC2	1.01496e-187	3.98935e-132
gender-shared	CEP89	1.26056e-182	1.99071e-99
gender-shared	SOD1	6.5727e-181	3.06328e-145
gender-shared	METTL8	9.92061e-181	6.66596e-66
gender-shared	ACAT1	1.62489e-180	8.00622e-128
gender-shared	TRMU	1.67418e-178	3.79865e-71
gender-shared	OGDH	1.35458e-177	4.78209e-128
gender-shared	SLC25A33	5.33677e-177	5.28869e-48
gender-shared	HK1	4.35308e-176	1.14053e-182
gender-shared	AUH	7.30326e-171	5.40104e-262
gender-shared	CYCS	1.94817e-170	3.43455e-43
gender-shared	ALDH1L2	8.33451e-170	1.03098e-83
gender-shared	ECSIT	2.64681e-168	4.85012e-73
gender-shared	AGPAT5	1.97326e-167	2.74194e-112
gender-shared	XPNPEP3	1.92498e-166	1.38355e-95
gender-shared	GLS2	5.62768e-166	3.45643e-174
gender-shared	PLGRKT	1.84688e-163	2.50738e-96
gender-shared	IMMT	1.51139e-161	2.06354e-166
gender-shared	PDSS1	1.19676e-158	6.53014e-41
gender-shared	EEFSEC	3.66947e-157	1.34527e-112
gender-shared	DUS2	5.35644e-157	3.96995e-57
gender-shared	MRPL41	7.41556e-154	1.63848e-295
gender-shared	FBXL4	5.12271e-153	4.39392e-124
gender-shared	IDI1	1.72473e-152	6.1223e-61
gender-shared	RMND1	2.29848e-152	4.09847e-75
gender-shared	NIPSNAP1	5.16598e-148	3.80138e-100
gender-shared	ABAT	6.61199e-146	1.17269e-122
gender-shared	APOOL	1.26168e-145	9.06722e-44
gender-shared	AHCYL1	6.34955e-145	2.00526e-116
gender-shared	ABCA9	2.30375e-144	6.01687e-10
gender-shared	DHRSX	2.6814e-144	2.38488e-100
gender-shared	MFF	3.69741e-141	4.5809e-115
gender-shared	ATAD1	2.03143e-138	8.25754e-68
gender-shared	NARS2	1.87363e-136	1.81467e-53
gender-shared	ISCU	3.0782e-134	1.08123e-92
gender-shared	SLC25A6	2.02547e-132	8.69671e-43
gender-shared	FASTKD2	4.48224e-130	7.73886e-86
gender-shared	TMEM143	5.96379e-130	7.13702e-38
gender-shared	IDH2	5.83688e-128	5.73838e-104
gender-shared	GSTK1	1.38188e-125	1.41243e-80
gender-shared	COX6C	4.77026e-125	6.11285e-54
gender-shared	LYRM7	1.77687e-122	1.3921e-134
gender-shared	OAT	9.80358e-122	1.91314e-31
gender-shared	C19orf70	9.38586e-120	3.81648e-48
gender-shared	RPS14	8.70715e-116	1.77921e-118
gender-shared	DUT	1.27053e-113	4.29541e-97
gender-shared	ALDH7A1	5.42778e-113	1.34496e-77
gender-shared	SSBP1	9.39321e-112	2.36418e-115
gender-shared	MDH2	1.25407e-105	2.60607e-79
gender-shared	PCBD2	2.51997e-102	8.56188e-27
gender-shared	MTHFD1	2.18926e-101	6.85733e-71
gender-shared	LAMC1	1.31884e-97	5.34382e-36
gender-shared	METAP1D	4.28744e-97	8.19389e-70
gender-shared	AURKAIP1	2.04378e-96	6.71016e-28
gender-shared	HIBADH	1.23168e-95	8.57192e-84
gender-shared	HSPD1	6.9921e-95	6.87944e-185
gender-shared	GHITM	1.88151e-94	8.96236e-79
gender-shared	COX5B	4.32727e-94	3.52721e-33
gender-shared	DHCR24	1.0391e-92	1.42431e-127
gender-shared	PTGES2	1.30633e-88	3.35024e-33
gender-shared	COX19	1.43726e-88	2.27566e-79
gender-shared	COX6B1	7.55964e-83	3.39873e-31
gender-shared	GPX4	2.8691e-82	1.43409e-64
gender-shared	GARS	6.10879e-81	1.41061e-40
gender-shared	COX7C	2.15884e-79	8.53419e-67
gender-shared	SUGCT	1.36217e-70	7.47269e-77
gender-shared	BID	3.75741e-66	5.03949e-55
gender-shared	AKAP1	2.27527e-65	4.09976e-97
gender-shared	SDHA	1.30647e-62	4.52e-117
gender-shared	TIMM13	5.59599e-62	2.77549e-54
gender-shared	ACSL1	5.57395e-60	8.88835e-42
gender-shared	HSDL2	2.60559e-58	2.20641e-56
gender-shared	TRMT11	7.42625e-58	2.9295e-40
gender-shared	BPHL	8.34055e-58	4.68258e-58
gender-shared	SLC25A43	5.86784e-55	2.26613e-28
gender-shared	NDUFAB1	3.50656e-54	3.50583e-28
gender-shared	GOT2	3.95968e-54	3.06786e-43
gender-shared	PRELID1	3.40984e-51	1.69763e-49
gender-shared	UQCRFS1	5.26904e-51	3.46276e-65
gender-shared	MRPL57	9.42224e-51	1.4463e-58
gender-shared	GLRX2	5.42807e-50	4.15635e-62
gender-shared	MTFR1L	3.22878e-49	3.34704e-40
gender-shared	NME3	1.00542e-46	3.77077e-26
gender-shared	SLC25A11	2.04848e-46	4.51667e-31
gender-shared	COX7B	3.61378e-42	1.34104e-33
gender-shared	MRPL27	4.0397e-42	2.71726e-32
gender-shared	LYPLA1	1.20679e-41	6.26558e-89
gender-shared	RPL10A	2.51056e-37	2.5945e-177
gender-shared	NDUFA12	1.89726e-36	1.75066e-51
gender-shared	COX7A1	2.26971e-35	3.30993e-23
gender-shared	COX7A2	1.10183e-34	5.11131e-31
gender-shared	SLC25A32	6.96549e-32	3.96375e-162
gender-shared	C6orf136	2.83542e-31	1.64168e-34
gender-shared	PARK7	2.67669e-26	1.16511e-54
gender-shared	MRPL18	2.89514e-26	3.42123e-49
gender-shared	NDUFB9	3.89769e-21	1.42524e-22
gender-shared	AASS	2.95383e-19	3.17452e-05
gender-shared	CKMT2	3.04666e-19	9.74388e-06
gender-shared	SLC25A22	1.21612e-18	8.50436e-06
gender-shared	MRPS22	5.98434e-18	2.03873e-27
gender-shared	SLC25A13	2.32489e-15	6.90579e-47
gender-shared	ISOC2	3.93919e-15	5.5323e-17
gender-shared	DUSP26	1.03387e-13	1.26532e-37
gender-shared	PRDX5	7.12316e-13	3.29294e-22
gender-shared	VDAC2	3.0887e-12	1.61567e-45
gender-shared	NDUFA2	1.05312e-09	5.33856e-14
gender-shared	IDH3B	1.23263e-08	2.99546e-09
gender-shared	MTHFD1L	4.67189e-07	4.82877e-44
gender-shared	SDSL	4.87297e-05	5.87305e-10
gender-shared	THEM4	7.63898e-05	4.69609e-44
gender-shared	NDUFS2	0.000217604	2.55177e-64
gender-shared	CKMT1A	0.000480776	2.48301e-31
gender-shared	SLC22A4	0.000598957	2.05261e-28
gender-shared	NDUFB4	0.000689175	8.4016e-43
gender-shared	RPL34	0.00606952	4.07835e-13

## Sheet: Immune_cells
Suppl. Table 3: Differentially expressed nuclear-encoded mitochondrial genes in immune cells (Column 1: Category of differentially expressed gene (DEG) in terms of sex-specificity, Column 2: gene symbol, Column 3: FDR in males, column 4: FDR in females)
DEG.type	Gene.symbols	Male.FDR	Female.FDR
male-specific	SLC25A37	1.1705e-156	1
male-specific	UQCRB	0.00012086	1
male-specific	RPS18	0.0403072	1
female-specific	CMPK2	1	5.56049e-13
female-specific	DBI	1	0.00076037

## Sheet: Inhibitory_neurons
Suppl. Table 3: Differentially expressed nuclear-encoded mitochondrial genes in inhibitory neurons (Column 1: Category of differentially expressed gene (DEG) in terms of sex-specificity, Column 2: gene symbol, Column 3: FDR in males, column 4: FDR in females)
DEG.type	Gene.symbols	Male.FDR	Female.FDR
female-specific	MRM1	1	1.13864e-14
female-specific	ACADS	1	0.0253244

## Sheet: Oligodendrocytes
Suppl. Table 3: Differentially expressed nuclear-encoded mitochondrial genes in oligodendrocytes (Column 1: Category of differentially expressed gene (DEG) in terms of sex-specificity, Column 2: gene symbol, Column 3: FDR in males, column 4: FDR in females)
DEG.type	Gene.symbols	Male.FDR	Female.FDR
male-specific	MMAB	7.07487e-142	1
male-specific	SLC25A16	6.74841e-137	1
male-specific	PDPR	1.11086e-117	1
male-specific	ACP6	8.52464e-96	1
male-specific	ACADSB	2.45486e-95	1
male-specific	TTC19	2.2618e-75	1
male-specific	THEM4	2.04079e-68	1
male-specific	SLC25A53	3.74658e-63	1
male-specific	BCL2L13	2.72763e-61	1
male-specific	ACADM	6.31055e-61	1
male-specific	CPT1C	8.80225e-55	1
male-specific	ATP5S	2.8689e-53	1
male-specific	KIAA0100	4.1127e-50	1
male-specific	MRPS25	9.28388e-50	1
male-specific	SDHB	1.14351e-49	1
male-specific	CYB5R3	2.94418e-49	1
male-specific	IDE	3.67664e-49	1
male-specific	PGS1	1.12613e-47	1
male-specific	ANGEL2	3.51075e-42	1
male-specific	TOMM40	1.60464e-38	1
male-specific	PTRH2	2.08643e-35	1
male-specific	ATPAF2	3.77751e-33	1
male-specific	IMMP1L	1.67549e-32	1
male-specific	GARS	5.75938e-32	1
male-specific	ABAT	4.84261e-29	1
male-specific	ATAD1	1.89151e-28	1
male-specific	PDHX	2.49993e-28	1
male-specific	PDHA1	2.14728e-27	1
male-specific	TIMM9	4.06657e-27	1
male-specific	DLD	1.22776e-25	1
male-specific	DLST	8.09122e-25	1
male-specific	IBA57	6.72988e-24	1
male-specific	COQ9	6.18699e-23	1
male-specific	COX10	8.51022e-23	1
male-specific	NDUFB4	1.09608e-22	1
male-specific	ACOT13	1.98202e-22	1
male-specific	MRS2	1.18988e-21	1
male-specific	TMLHE	9.8381e-21	1
male-specific	FH	9.57693e-19	1
male-specific	TIMM23	1.6212e-17	1
male-specific	TXNRD2	6.24506e-17	1
male-specific	GK	1.43757e-16	1
male-specific	HMBS	2.7695e-14	1
male-specific	HADH	3.08414e-13	1
male-specific	PDK2	2.5289e-12	1
male-specific	NME6	3.35135e-12	1
male-specific	TYSND1	1.10935e-11	1
male-specific	COQ6	1.88149e-11	1
male-specific	MRPL13	3.2858e-11	1
male-specific	CCDC58	1.12746e-10	1
male-specific	ACOT9	4.51313e-10	1
male-specific	CISD3	1.05201e-07	1
male-specific	UCP3	7.07116e-06	1
male-specific	TMEM177	9.01178e-06	1
male-specific	AARS2	1.51674e-05	1
female-specific	ALAS1	1	5.02161e-30
gender-dimorphic	QDPR	1.17238e-295	1.05954e-294
gender-dimorphic	BCL2L1	1.17238e-295	8.26953e-18
gender-dimorphic	GDAP1	1.17238e-295	2.25197e-177
gender-dimorphic	PPA2	1.17238e-295	1.30041e-06
gender-dimorphic	SLC25A13	1.17238e-295	4.72044e-197
gender-dimorphic	BCL2	1.17238e-295	5.25648e-93
gender-dimorphic	ALDH3A2	1.17238e-295	1.30931e-140
gender-dimorphic	FHIT	1.17238e-295	1.14747e-43
gender-dimorphic	SND1	1.17238e-295	1.5016e-39
gender-dimorphic	GPT2	4.59269e-293	1.34903e-07
gender-dimorphic	CLIC4	1.45439e-247	3.66402e-102
gender-dimorphic	PDK4	1.72941e-245	2.8124e-42
gender-dimorphic	VWA8	6.13161e-230	0.00506433
gender-dimorphic	HSD17B4	2.53765e-191	9.16175e-05
gender-dimorphic	GPI	1.51041e-181	1.0547e-85
gender-dimorphic	AK3	2.04477e-162	7.57446e-20
gender-dimorphic	IDI1	3.05978e-146	2.79477e-98
gender-dimorphic	CPOX	1.00726e-125	5.91585e-28
gender-dimorphic	BNIP3	3.76937e-121	1.00589e-11
gender-dimorphic	CCDC90B	1.32778e-78	2.98815e-11
gender-dimorphic	NARS2	9.69636e-66	0.00475857
gender-dimorphic	OXR1	6.23816e-63	2.71902e-08
gender-dimorphic	CPS1	9.50754e-54	3.45349e-28
gender-dimorphic	ME1	1.65877e-38	0.000100293
gender-dimorphic	ACSL4	1.43693e-23	2.80542e-05
gender-dimorphic	RPL34	2.38795e-14	1.10118e-05
gender-dimorphic	DDAH1	1.49866e-07	0.00626648
gender-shared	ACACA	1.17238e-295	1.43547e-22
gender-shared	CBR4	1.17238e-295	5.08517e-13
gender-shared	MTX2	1.17238e-295	1.19846e-12
gender-shared	ACYP2	1.17238e-295	0.0261889
gender-shared	OSBPL1A	1.17238e-295	2.92288e-94
gender-shared	PICK1	3.14925e-277	4.85016e-196
gender-shared	AUH	2.37825e-276	4.35555e-05
gender-shared	PTPN4	1.2844e-250	1.95798e-08
gender-shared	FDPS	5.1692e-215	4.52756e-68
gender-shared	MSRA	3.40362e-198	1.57125e-18
gender-shared	GATM	1.10826e-195	1.32846e-117
gender-shared	FARS2	8.20762e-188	2.93804e-29
gender-shared	CHCHD3	4.82076e-186	7.86657e-08
gender-shared	CYP27A1	3.334e-134	2.64523e-18
gender-shared	FASN	1.59894e-122	2.73296e-26
gender-shared	MIPEP	3.13379e-93	4.86042e-06
gender-shared	SLC25A18	3.27384e-89	1.5252e-170
gender-shared	SLC25A29	7.02928e-87	3.30504e-114
gender-shared	MRPS6	2.13917e-31	1.02851e-85

## Sheet: OPC
Suppl. Table 3: Differentially expressed nuclear-encoded mitochondrial genes in oligodendrocyte precursor cells (OPC) No significant nuclear-encoded mitochondrial DEGs could be identified in this cell type.

## Sheet: Vasculature_cells
Suppl. Table 3: Differentially expressed nuclear-encoded mitochondrial genes in vasculature cells (Column 1: Category of differentially expressed gene (DEG) in terms of sex-specificity, Column 2: gene symbol, Column 3: FDR in males, column 4: FDR in females)
DEG.type	Gene.symbols	Male.FDR	Female.FDR
male-specific	ALDH1L1	5.81906e-10	1
male-specific	AGPAT5	0.0368359	1
