# Supplementary material for: Sex‐dependent molecular landscape of Alzheimer's disease revealed by large‐scale single‐cell transcriptomics
Source: Alzheimers Dement. 2024 Dec 31;21(2):e14476. doi: 10.1002/alz.14476 (PMC11848167; doi:10.1002/alz.14476)
Supplement: Supplementary file 5 — Supporting Information [file ALZ-21-e14476-s006.xlsx]

## Sheet: Astrocytes
Suppl. Table 4: Differentially expressed DNA-encoded mitochondrial genes in astrocytes (Column 1: Category of differentially expressed gene (DEG) in terms of sex-specificity, Column 2: gene symbol, Column 3: FDR in males, column 4: FDR in females)
DEG.type	Gene.symbols	Male.FDR	Female.FDR
male-specific	MT-CO1	8.19758e-116	1
gender-dimorphic	MT-ND3	3.1918e-293	1.15507e-26
gender-dimorphic	MT-CYB	3.1918e-293	9.3671e-21
gender-dimorphic	MT-CO3	3.1918e-293	4.50645e-21
gender-shared	MT-CO2	3.1918e-293	1.40061e-81
gender-shared	MT-ND1	1.03249e-158	2.99205e-106
gender-shared	MT-ND2	7.16638e-51	1.6541e-174

## Sheet: Excitatory neurons, subgroup 1
Suppl. Table 4: Differentially expressed DNA-encoded mitochondrial genes in excitatory neurons (cell type cluster subgroup 1) (Column 1: Category of differentially expressed gene (DEG) in terms of sex-specificity, Column 2: gene symbol, Column 3: FDR in males, column 4: FDR in females)
DEG.type	Gene.symbols	Male.FDR	Female.FDR
gender-dimorphic	MT-ND5	1.52454e-293	1.79075e-294
gender-dimorphic	MT-ND2	1.52454e-293	1.79075e-294
gender-dimorphic	MT-ND1	1.52454e-293	1.79075e-294
gender-dimorphic	MT-ND4	1.52454e-293	1.79075e-294
gender-dimorphic	MT-CYB	1.52454e-293	1.79075e-294
gender-dimorphic	MT-ATP8	2.16738e-43	2.73492e-145
gender-shared	MT-ND3	1.52454e-293	1.79075e-294
gender-shared	MT-ND4L	2.14463e-59	1.79075e-294

## Sheet: Excitatory neurons, subgroup 2
Suppl. Table 4: Differentially expressed DNA-encoded mitochondrial genes in excitatory neurons (cell type cluster subgroup 2) (Column 1: Category of differentially expressed gene (DEG) in terms of sex-specificity, Column 2: gene symbol, Column 3: FDR in males, column 4: FDR in females)
DEG.type	Gene.symbols	Male.FDR	Female.FDR
female-specific	MT-ND6	1	9.42522e-08
gender-dimorphic	MT-ND4L	1.37395e-293	1.7391e-63
gender-dimorphic	MT-ND1	1.37395e-293	1.03749e-295
gender-shared	MT-ND2	1.37395e-293	1.03749e-295
gender-shared	MT-ATP8	9.58483e-165	1.2833e-69

## Sheet: Excitatory neurons, subgroup 3
Suppl. Table 4: Differentially expressed DNA-encoded mitochondrial genes in excitatory neurons (cell type cluster subgroup 3) (Column 1: Category of differentially expressed gene (DEG) in terms of sex-specificity, Column 2: gene symbol, Column 3: FDR in males, column 4: FDR in females)
DEG.type	Gene.symbols	Male.FDR	Female.FDR
gender-dimorphic	MT-ND5	1.17952e-217	0.00288915
gender-shared	MT-ND1	2.63066e-294	1.63848e-295
gender-shared	MT-ND2	2.63066e-294	1.63848e-295

## Sheet: Oligodendrocytes
Suppl. Table 4: Differentially expressed DNA-encoded mitochondrial genes in oligodendrocytes (Column 1: Category of differentially expressed gene (DEG) in terms of sex-specificity, Column 2: gene symbol, Column 3: FDR in males, column 4: FDR in females)
DEG.type	Gene.symbols	Male.FDR	Female.FDR
gender-dimorphic	MT-ND1	1.17238e-295	1.05954e-294
gender-dimorphic	MT-ND2	1.17238e-295	1.21007e-08
gender-dimorphic	MT-CO3	1.17238e-295	2.77942e-44
gender-dimorphic	MT-ND4	1.17238e-295	1.35915e-138
gender-shared	MT-ND3	1.17238e-295	2.51693e-59
gender-shared	MT-ATP6	1.17238e-295	3.50264e-108

## Sheet: Vasculature_cells
Suppl. Table 4: Differentially expressed DNA-encoded mitochondrial genes in vasculature cells (Column 1: Category of differentially expressed gene (DEG) in terms of sex-specificity, Column 2: gene symbol, Column 3: FDR in males, column 4: FDR in females)
DEG.type	Gene.symbols	Male.FDR	Female.FDR
male-specific	MT-ND4L	4.47094e-05	1
