# Supplementary material for: Sex‐dependent molecular landscape of Alzheimer's disease revealed by large‐scale single‐cell transcriptomics
Source: Alzheimers Dement. 2024 Dec 31;21(2):e14476. doi: 10.1002/alz.14476 (PMC11848167; doi:10.1002/alz.14476)
Supplement: Supplementary file 6 — Supporting Information [file ALZ-21-e14476-s004.xlsx]

## Sheet: Astrocytes_females
Suppl. Table 5: Gene Ontology (GO) terms enriched in female-specific DEGs in astrocytes (Column 1: GO Term ID, Column 2: Description of GO term, Column 3: Overlap size between input DEGs and GO term member genes, Column 4: Enrichment score, Column 5: Normalized Enrichment Score, Column 6: Adjusted p-value, Column 7: Median rank of genes associated with GO term, Column 8: Subset of genes that cont…
ID	Description	setSize	enrichmentScore	NES	p.adjust	rank	leading_edge	core_enrichment	overlap
GO:0048519	negative regulation of biological process	36	0.756654	1.72899	0.000284631	30	tags=44%, list=22%, signal=47%	BICC1/CCL2/MCC/USP47/SDCBP/ZBTB20/NAIP/CLASP2/HNRNPU/LRP1/ADAMTS9/ITGA5/PIK3CA/RIPOR2/SOX9/NF1	CCL2/PTPRJ/ZBTB20/HNRNPU/RGN/BICC1/NAIP/ADAMTS9/IRF2BP2/LRP1/SOX9/PIAS1/GABARAPL2/ACADVL/PRDX5/SRP9/CLASP2/CCDC125/NF1/HDAC10/RIPOR2/USP47/TSC22D3/RBPJ/MCC/ITGA5/SDCBP/VDAC2/PIM3/PIM1/JAGN1/ANGPT2/CRLF3/PIK3CA/RB1/LAMTOR5
GO:0048523	negative regulation of cellular process	35	0.759938	1.72533	0.000741557	30	tags=46%, list=22%, signal=48%	BICC1/CCL2/MCC/USP47/SDCBP/ZBTB20/NAIP/CLASP2/HNRNPU/LRP1/ADAMTS9/ITGA5/PIK3CA/RIPOR2/SOX9/NF1	CCL2/PTPRJ/ZBTB20/HNRNPU/RGN/BICC1/NAIP/ADAMTS9/IRF2BP2/LRP1/SOX9/PIAS1/ACADVL/PRDX5/SRP9/CLASP2/CCDC125/NF1/HDAC10/RIPOR2/USP47/TSC22D3/RBPJ/MCC/ITGA5/SDCBP/VDAC2/PIM3/PIM1/JAGN1/ANGPT2/CRLF3/PIK3CA/RB1/LAMTOR5
GO:0009966	regulation of signal transduction	24	0.77989	1.65199	0.00307111	30	tags=54%, list=22%, signal=51%	BICC1/CCL2/PLEKHG1/MCC/USP47/SDCBP/NAIP/LRP1/ITGA5/PIK3CA/RIPOR2/SOX9/NF1	CCL2/PTPRJ/RGN/BICC1/NAIP/LRP1/SOX9/CCDC125/NF1/FRRS1L/RIPOR2/USP47/RBPJ/MCC/ITGA5/SDCBP/PLEKHG1/VDAC2/PIM1/KPNA1/CRLF3/PIK3CA/RB1/LAMTOR5
GO:0048583	regulation of response to stimulus	31	0.735149	1.61512	0.00342644	30	tags=45%, list=22%, signal=46%	BICC1/CCL2/PLEKHG1/MCC/USP47/SDCBP/NAIP/CLASP2/LRP1/ITGA5/PIK3CA/RIPOR2/SOX9/NF1	CCL2/PTPRJ/FAM168A/RGN/BICC1/NAIP/LRP1/SOX9/CLASP2/CCDC125/NF1/HDAC10/FRRS1L/RIPOR2/USP47/APLF/RBPJ/MCC/ITGA5/SDCBP/PLEKHG1/VDAC2/PIM3/PIM1/KPNA1/JAGN1/ANGPT2/CRLF3/PIK3CA/RB1/LAMTOR5
GO:0010646	regulation of cell communication	28	0.733712	1.58495	0.00518296	11	tags=25%, list=8%, signal=29%	BICC1/CCL2/PLEKHG1/MCC/USP47/SDCBP/NAIP	CCL2/PTPRJ/RGN/BICC1/NAIP/LRP1/SOX9/CCDC125/CA2/NF1/FRRS1L/RIPOR2/USP47/RBPJ/MCC/ITGA5/SDCBP/PLEKHG1/VDAC2/PIM3/PIM1/KPNA1/JAGN1/CRLF3/SNCAIP/PIK3CA/RB1/LAMTOR5
GO:0023051	regulation of signaling	28	0.733712	1.58495	0.00518296	11	tags=25%, list=8%, signal=29%	BICC1/CCL2/PLEKHG1/MCC/USP47/SDCBP/NAIP	CCL2/PTPRJ/RGN/BICC1/NAIP/LRP1/SOX9/CCDC125/CA2/NF1/FRRS1L/RIPOR2/USP47/RBPJ/MCC/ITGA5/SDCBP/PLEKHG1/VDAC2/PIM3/PIM1/KPNA1/JAGN1/CRLF3/SNCAIP/PIK3CA/RB1/LAMTOR5
GO:0050896	response to stimulus	60	0.571561	1.48155	0.00764723	18	tags=22%, list=13%, signal=34%	BICC1/CCL2/PLEKHG1/MCC/S100A6/USP47/SDCBP/ZBTB20/NAIP/CLASP2/HNRNPU/LRP1/ADAMTS9	S100A6/CCL2/SLC39A12/PTPRJ/FAM168A/ZBTB20/HNRNPU/NUDT4/RGN/DNER/BICC1/NAIP/ADAMTS9/CPNE6/LRP1/SOX9/PIAS1/GABARAPL2/ACADVL/PRDX5/CLASP2/CCDC125/CA2/SLC25A33/NF1/DYNLRB1/HDAC10/FRRS1L/RIPOR2/USP47/SHPRH/TSC22D3/APLF/RBPJ/RGMB/MCC/BBS9/ITGA5/PLA2G4C/SDCBP/PLEKHG1/VDAC2/POLE2/CREBL2/TMCO1/PIK3C3/CYBRD1/PIM3/PIM1/KPNA1/SELENOF/IFT27/JAGN1/PNMA1/COL4A5/ANGPT2/CRLF3/PIK3CA/RB1/LAMTOR5
GO:0007267	cell-cell signaling	15	0.796269	1.5371	0.00879242	8	tags=33%, list=6%, signal=35%	BICC1/CCL2/MCC/USP47/SDCBP	CCL2/BICC1/LRP1/SOX9/CA2/NF1/FRRS1L/USP47/RBPJ/MCC/SDCBP/PIM3/KPNA1/JAGN1/SNCAIP
GO:0019079	viral genome replication	3	0.960199	1.43156	0.0101566	2	tags=33%, list=1%, signal=34%	CCL2	CCL2/PIK3C3/LAMTOR5
GO:0007049	cell cycle	15	0.786677	1.51859	0.0134019	16	tags=33%, list=12%, signal=33%	CCL2/USP47/SDCBP/CLASP2/HNRNPU	CCL2/HNRNPU/PRPF40A/SOX9/PIAS1/CLASP2/USP47/SDCBP/CREBL2/PIK3C3/DSCC1/PIM3/PIM1/CRLF3/RB1
GO:0048585	negative regulation of response to stimulus	17	0.788249	1.54842	0.0137352	17	tags=41%, list=12%, signal=41%	BICC1/CCL2/MCC/USP47/NAIP/CLASP2/LRP1	CCL2/PTPRJ/BICC1/NAIP/LRP1/SOX9/CLASP2/CCDC125/NF1/RIPOR2/USP47/MCC/VDAC2/PIM3/JAGN1/ANGPT2/RB1
GO:0000278	mitotic cell cycle	9	0.859623	1.45547	0.0145701	16	tags=56%, list=12%, signal=52%	CCL2/USP47/SDCBP/CLASP2/HNRNPU	CCL2/HNRNPU/PIAS1/CLASP2/USP47/SDCBP/PIM3/CRLF3/RB1
GO:0050794	regulation of cellular process	64	0.548656	1.4196	0.0156633	19	tags=22%, list=14%, signal=36%	BICC1/CCL2/PLEKHG1/MCC/S100A6/USP47/SDCBP/ZBTB20/NAIP/CLASP2/HNRNPU/LRP1/ADAMTS9/ZNF407	S100A6/CCL2/SLC39A12/PTPRJ/FAM168A/ZBTB20/HNRNPU/NUDT4/RGN/DNER/BICC1/NAIP/ADAMTS9/CPNE6/IRF2BP2/PRPF40A/LRP1/SOX9/PIAS1/ACADVL/ZNF292/PRDX5/SRP9/CLASP2/CCDC125/CA2/SLC25A33/NF1/HDAC10/FRRS1L/RIPOR2/USP47/TSC22D3/APLF/KCNJ9/RBPJ/RGMB/MCC/ITGA5/PLA2G4C/ZNF407/SDCBP/PLEKHG1/VDAC2/CREBL2/TMCO1/PIK3C3/SMARCA1/DSCC1/PIM3/ZNF654/PIM1/KPNA1/IFT27/JAGN1/PNMA1/COL4A5/ANGPT2/CRLF3/SNCAIP/PIK3CA/RB1/ETV4/LA…
GO:0051716	cellular response to stimulus	52	0.574251	1.43056	0.0162519	11	tags=17%, list=8%, signal=26%	BICC1/CCL2/PLEKHG1/MCC/S100A6/USP47/SDCBP/ZBTB20/NAIP	S100A6/CCL2/SLC39A12/PTPRJ/FAM168A/ZBTB20/HNRNPU/NUDT4/RGN/DNER/BICC1/NAIP/CPNE6/LRP1/SOX9/PIAS1/GABARAPL2/PRDX5/CCDC125/CA2/SLC25A33/NF1/HDAC10/FRRS1L/RIPOR2/USP47/SHPRH/APLF/RBPJ/RGMB/MCC/ITGA5/PLA2G4C/SDCBP/PLEKHG1/VDAC2/POLE2/CREBL2/TMCO1/PIK3C3/PIM3/PIM1/KPNA1/SELENOF/IFT27/JAGN1/COL4A5/ANGPT2/CRLF3/PIK3CA/RB1/LAMTOR5
GO:0050789	regulation of biological process	67	0.533842	1.38291	0.0167256	19	tags=21%, list=14%, signal=35%	BICC1/CCL2/PLEKHG1/MCC/S100A6/USP47/SDCBP/ZBTB20/NAIP/CLASP2/HNRNPU/LRP1/ADAMTS9/ZNF407	S100A6/CCL2/SLC39A12/PTPRJ/FAM168A/ZBTB20/HNRNPU/NUDT4/RGN/DNER/BICC1/NAIP/ADAMTS9/CPNE6/IRF2BP2/PRPF40A/LRP1/SOX9/PIAS1/GABARAPL2/ACADVL/ZNF292/PRDX5/SRP9/CLASP2/CCDC125/CA2/SLC25A33/NF1/HDAC10/FRRS1L/RIPOR2/USP47/TSC22D3/APLF/KCNJ9/RBPJ/RGMB/MCC/ITGA5/PLA2G4C/ZNF407/SDCBP/PLEKHG1/VDAC2/CREBL2/TMCO1/PIK3C3/PSMD1/TMEM65/SMARCA1/DSCC1/PIM3/ZNF654/PIM1/KPNA1/IFT27/JAGN1/PNMA1/COL4A5/ANGPT2/CRLF3/SN…
GO:0065007	biological regulation	67	0.533842	1.38291	0.0167256	19	tags=21%, list=14%, signal=35%	BICC1/CCL2/PLEKHG1/MCC/S100A6/USP47/SDCBP/ZBTB20/NAIP/CLASP2/HNRNPU/LRP1/ADAMTS9/ZNF407	S100A6/CCL2/SLC39A12/PTPRJ/FAM168A/ZBTB20/HNRNPU/NUDT4/RGN/DNER/BICC1/NAIP/ADAMTS9/CPNE6/IRF2BP2/PRPF40A/LRP1/SOX9/PIAS1/GABARAPL2/ACADVL/ZNF292/PRDX5/SRP9/CLASP2/CCDC125/CA2/SLC25A33/NF1/HDAC10/FRRS1L/RIPOR2/USP47/TSC22D3/APLF/KCNJ9/RBPJ/RGMB/MCC/ITGA5/PLA2G4C/ZNF407/SDCBP/PLEKHG1/VDAC2/CREBL2/TMCO1/PIK3C3/PSMD1/TMEM65/SMARCA1/DSCC1/PIM3/ZNF654/PIM1/KPNA1/IFT27/JAGN1/PNMA1/COL4A5/ANGPT2/CRLF3/SN…
GO:1902531	regulation of intracellular signal transduction	16	0.770708	1.50689	0.0176113	30	tags=62%, list=22%, signal=55%	CCL2/PLEKHG1/USP47/SDCBP/NAIP/LRP1/PIK3CA/RIPOR2/SOX9/NF1	CCL2/PTPRJ/RGN/NAIP/LRP1/SOX9/CCDC125/NF1/RIPOR2/USP47/SDCBP/PLEKHG1/VDAC2/PIM1/PIK3CA/LAMTOR5
GO:0048522	positive regulation of cellular process	37	0.627369	1.45004	0.0177086	30	tags=43%, list=22%, signal=46%	CCL2/S100A6/USP47/SDCBP/ZBTB20/NAIP/CLASP2/HNRNPU/LRP1/ADAMTS9/ZNF407/ITGA5/PIK3CA/RIPOR2/SOX9/NF1	S100A6/CCL2/PTPRJ/FAM168A/ZBTB20/HNRNPU/RGN/NAIP/ADAMTS9/CPNE6/LRP1/SOX9/PIAS1/ZNF292/CLASP2/CA2/SLC25A33/NF1/HDAC10/RIPOR2/USP47/APLF/RBPJ/RGMB/ITGA5/ZNF407/SDCBP/CREBL2/SMARCA1/DSCC1/PIM1/PNMA1/CRLF3/PIK3CA/RB1/ETV4/LAMTOR5
GO:1902806	regulation of cell cycle G1/S phase transition	3	0.952647	1.4203	0.0179475	2	tags=33%, list=1%, signal=34%	CCL2	CCL2/CRLF3/RB1
GO:1902807	negative regulation of cell cycle G1/S phase transition	3	0.952647	1.4203	0.0179475	2	tags=33%, list=1%, signal=34%	CCL2	CCL2/CRLF3/RB1
GO:2000045	regulation of G1/S transition of mitotic cell cycle	3	0.952647	1.4203	0.0179475	2	tags=33%, list=1%, signal=34%	CCL2	CCL2/CRLF3/RB1
GO:2000134	negative regulation of G1/S transition of mitotic cell cycle	3	0.952647	1.4203	0.0179475	2	tags=33%, list=1%, signal=34%	CCL2	CCL2/CRLF3/RB1
GO:0060070	canonical Wnt signaling pathway	6	0.889188	1.42772	0.0201235	7	tags=50%, list=5%, signal=50%	BICC1/MCC/USP47	BICC1/SOX9/USP47/RBPJ/MCC/KPNA1
GO:0060828	regulation of canonical Wnt signaling pathway	6	0.889188	1.42772	0.0201235	7	tags=50%, list=5%, signal=50%	BICC1/MCC/USP47	BICC1/SOX9/USP47/RBPJ/MCC/KPNA1
GO:0010948	negative regulation of cell cycle process	4	0.932351	1.44613	0.0238134	7	tags=50%, list=5%, signal=49%	CCL2/USP47	CCL2/USP47/CRLF3/RB1
GO:0045786	negative regulation of cell cycle	4	0.932351	1.44613	0.0238134	7	tags=50%, list=5%, signal=49%	CCL2/USP47	CCL2/USP47/CRLF3/RB1
GO:0045930	negative regulation of mitotic cell cycle	4	0.932351	1.44613	0.0238134	7	tags=50%, list=5%, signal=49%	CCL2/USP47	CCL2/USP47/CRLF3/RB1
GO:1901987	regulation of cell cycle phase transition	4	0.932351	1.44613	0.0238134	7	tags=50%, list=5%, signal=49%	CCL2/USP47	CCL2/USP47/CRLF3/RB1
GO:1901988	negative regulation of cell cycle phase transition	4	0.932351	1.44613	0.0238134	7	tags=50%, list=5%, signal=49%	CCL2/USP47	CCL2/USP47/CRLF3/RB1
GO:1901990	regulation of mitotic cell cycle phase transition	4	0.932351	1.44613	0.0238134	7	tags=50%, list=5%, signal=49%	CCL2/USP47	CCL2/USP47/CRLF3/RB1
GO:1901991	negative regulation of mitotic cell cycle phase transition	4	0.932351	1.44613	0.0238134	7	tags=50%, list=5%, signal=49%	CCL2/USP47	CCL2/USP47/CRLF3/RB1
GO:0007154	cell communication	43	0.573802	1.38896	0.0241949	11	tags=19%, list=8%, signal=25%	BICC1/CCL2/PLEKHG1/MCC/S100A6/USP47/SDCBP/NAIP	S100A6/CCL2/SLC39A12/PTPRJ/NUDT4/RGN/DNER/BICC1/NAIP/LRP1/SOX9/PIAS1/GABARAPL2/CCDC125/CA2/SLC25A33/NF1/FRRS1L/RIPOR2/USP47/RBPJ/RGMB/MCC/ITGA5/PLA2G4C/SDCBP/PLEKHG1/VDAC2/CREBL2/TMCO1/PIK3C3/PIM3/PIM1/KPNA1/IFT27/JAGN1/COL4A5/ANGPT2/CRLF3/SNCAIP/PIK3CA/RB1/LAMTOR5
GO:0022402	cell cycle process	11	0.788217	1.4136	0.0267044	16	tags=36%, list=12%, signal=35%	CCL2/USP47/CLASP2/HNRNPU	CCL2/HNRNPU/PRPF40A/SOX9/PIAS1/CLASP2/USP47/PIK3C3/DSCC1/CRLF3/RB1
GO:0040011	locomotion	14	0.773734	1.46612	0.0272487	30	tags=71%, list=22%, signal=62%	CCL2/MCC/SDCBP/CLASP2/LRP1/ADAMTS9/ITGA5/RIPOR2/SOX9/NF1	CCL2/PTPRJ/RGN/ADAMTS9/LRP1/SOX9/CLASP2/CCDC125/NF1/RIPOR2/MCC/ITGA5/SDCBP/ANGPT2
GO:0040012	regulation of locomotion	14	0.773734	1.46612	0.0272487	30	tags=71%, list=22%, signal=62%	CCL2/MCC/SDCBP/CLASP2/LRP1/ADAMTS9/ITGA5/RIPOR2/SOX9/NF1	CCL2/PTPRJ/RGN/ADAMTS9/LRP1/SOX9/CLASP2/CCDC125/NF1/RIPOR2/MCC/ITGA5/SDCBP/ANGPT2
GO:2000145	regulation of cell motility	14	0.773734	1.46612	0.0272487	30	tags=71%, list=22%, signal=62%	CCL2/MCC/SDCBP/CLASP2/LRP1/ADAMTS9/ITGA5/RIPOR2/SOX9/NF1	CCL2/PTPRJ/RGN/ADAMTS9/LRP1/SOX9/CLASP2/CCDC125/NF1/RIPOR2/MCC/ITGA5/SDCBP/ANGPT2
GO:0008104	protein localization	28	0.672702	1.45316	0.0290678	31	tags=39%, list=23%, signal=38%	MCC/SDCBP/CLASP2/HNRNPU/LRP1/ADAMTS9/PIK3CA/RIPOR2/SOX9/NF1/ZDHHC14	HNRNPU/ADAMTS9/CCDC91/LRP1/SOX9/PIAS1/GABARAPL2/SRP9/CLASP2/NF1/FRRS1L/RIPOR2/ZDHHC14/APLF/MCC/BBS9/SDCBP/TMCO1/PIK3C3/SPCS1/PIM3/KPNA1/IFT27/JAGN1/PIK3CA/RB1/GOLGA7B/LAMTOR5
GO:0070727	cellular macromolecule localization	28	0.672702	1.45316	0.0290678	31	tags=39%, list=23%, signal=38%	MCC/SDCBP/CLASP2/HNRNPU/LRP1/ADAMTS9/PIK3CA/RIPOR2/SOX9/NF1/ZDHHC14	HNRNPU/ADAMTS9/CCDC91/LRP1/SOX9/PIAS1/GABARAPL2/SRP9/CLASP2/NF1/FRRS1L/RIPOR2/ZDHHC14/APLF/MCC/BBS9/SDCBP/TMCO1/PIK3C3/SPCS1/PIM3/KPNA1/IFT27/JAGN1/PIK3CA/RB1/GOLGA7B/LAMTOR5
GO:0007346	regulation of mitotic cell cycle	7	0.864915	1.40295	0.0370678	16	tags=57%, list=12%, signal=53%	CCL2/USP47/SDCBP/HNRNPU	CCL2/HNRNPU/USP47/SDCBP/PIM3/CRLF3/RB1
GO:0035556	intracellular signal transduction	20	0.716353	1.46377	0.0417426	30	tags=50%, list=22%, signal=46%	CCL2/PLEKHG1/USP47/SDCBP/NAIP/LRP1/PIK3CA/RIPOR2/SOX9/NF1	CCL2/PTPRJ/NUDT4/RGN/NAIP/LRP1/SOX9/CCDC125/NF1/RIPOR2/USP47/PLA2G4C/SDCBP/PLEKHG1/VDAC2/PIK3C3/PIM1/PIK3CA/RB1/LAMTOR5
GO:0023052	signaling	42	0.575001	1.38377	0.0427762	11	tags=19%, list=8%, signal=25%	BICC1/CCL2/PLEKHG1/MCC/S100A6/USP47/SDCBP/NAIP	S100A6/CCL2/SLC39A12/PTPRJ/NUDT4/RGN/DNER/BICC1/NAIP/LRP1/SOX9/PIAS1/CCDC125/CA2/SLC25A33/NF1/FRRS1L/RIPOR2/USP47/RBPJ/RGMB/MCC/ITGA5/PLA2G4C/SDCBP/PLEKHG1/VDAC2/CREBL2/TMCO1/PIK3C3/PIM3/PIM1/KPNA1/IFT27/JAGN1/COL4A5/ANGPT2/CRLF3/SNCAIP/PIK3CA/RB1/LAMTOR5
GO:0030334	regulation of cell migration	12	0.784708	1.44428	0.0439324	30	tags=83%, list=22%, signal=71%	CCL2/MCC/SDCBP/CLASP2/LRP1/ADAMTS9/ITGA5/RIPOR2/SOX9/NF1	CCL2/PTPRJ/ADAMTS9/LRP1/SOX9/CLASP2/NF1/RIPOR2/MCC/ITGA5/SDCBP/ANGPT2
GO:1903047	mitotic cell cycle process	7	0.864134	1.40169	0.0493097	16	tags=57%, list=12%, signal=53%	CCL2/USP47/CLASP2/HNRNPU	CCL2/HNRNPU/PIAS1/CLASP2/USP47/CRLF3/RB1
GO:0034764	positive regulation of transmembrane transport	3	0.948402	1.41397	0.0494505	2	tags=33%, list=1%, signal=34%	CCL2	CCL2/CA2/CREBL2
GO:0022604	regulation of cell morphogenesis	3	0.948215	1.4137	0.0494505	2	tags=33%, list=1%, signal=34%	CCL2	CCL2/CPNE6/PRPF40A

## Sheet: Astrocytes_Males
Suppl. Table 5: Gene Ontology (GO) terms enriched in male-specific DEGs in astrocytes (Column 1: GO Term ID, Column 2: Description of GO term, Column 3: Overlap size between input DEGs and GO term member genes, Column 4: Enrichment score, Column 5: Normalized Enrichment Score, Column 6: Adjusted p-value, Column 7: Median rank of genes associated with GO term, Column 8: Subset of genes that contri…
ID	Description	setSize	enrichmentScore	NES	p.adjust	rank	leading_edge	core_enrichment	overlap
GO:0001932	regulation of protein phosphorylation	7	-0.956589	-1.63566	0.00076654	2	tags=29%, list=1%, signal=29%	RPTOR/ERBB4	ERBB4/FBLN1/RPTOR/NRG1/HERC5/CLIP3/CAB39
GO:0051338	regulation of transferase activity	7	-0.954085	-1.63138	0.000842432	2	tags=29%, list=1%, signal=29%	BTRC/ERBB4	ERBB4/NRG1/HERC5/BTRC/PPP2R5A/RPL23/CAB39
GO:0031401	positive regulation of protein modification process	7	-0.944797	-1.61549	0.00140404	2	tags=29%, list=1%, signal=29%	BTRC/ERBB4	ERBB4/RPTOR/NRG1/BTRC/PPP2R5A/CLIP3/CAB39
GO:0014032	neural crest cell development	3	-0.991338	-1.48267	0.00157188	2	tags=100%, list=1%, signal=100%	NRG1/ERBB4	ERBB4/NRG1/SEMA6B
GO:0014033	neural crest cell differentiation	3	-0.991338	-1.48267	0.00157188	2	tags=100%, list=1%, signal=100%	NRG1/ERBB4	ERBB4/NRG1/SEMA6B
GO:0048863	stem cell differentiation	3	-0.991338	-1.48267	0.00157188	2	tags=100%, list=1%, signal=100%	NRG1/ERBB4	ERBB4/NRG1/SEMA6B
GO:0048864	stem cell development	3	-0.991338	-1.48267	0.00157188	2	tags=100%, list=1%, signal=100%	NRG1/ERBB4	ERBB4/NRG1/SEMA6B
GO:0043549	regulation of kinase activity	5	-0.975481	-1.59028	0.00264354	2	tags=40%, list=1%, signal=41%	CAB39/ERBB4	ERBB4/NRG1/HERC5/PPP2R5A/CAB39
GO:0033674	positive regulation of kinase activity	3	-0.988151	-1.4779	0.00340951	2	tags=67%, list=1%, signal=67%	CAB39/ERBB4	ERBB4/NRG1/CAB39
GO:0070371	ERK1 and ERK2 cascade	3	-0.987445	-1.47685	0.00365975	2	tags=67%, list=1%, signal=67%	NRG1/ERBB4	ERBB4/FBLN1/NRG1
GO:0070372	regulation of ERK1 and ERK2 cascade	3	-0.987445	-1.47685	0.00365975	2	tags=67%, list=1%, signal=67%	NRG1/ERBB4	ERBB4/FBLN1/NRG1
GO:0001934	positive regulation of protein phosphorylation	5	-0.969562	-1.58063	0.00487305	2	tags=40%, list=1%, signal=41%	RPTOR/ERBB4	ERBB4/RPTOR/NRG1/CLIP3/CAB39
GO:0000165	MAPK cascade	5	-0.96499	-1.57318	0.00638211	2	tags=40%, list=1%, signal=41%	RAP1GDS1/ERBB4	ERBB4/FBLN1/RAP1GDS1/NRG1/PPP5C
GO:0033365	protein localization to organelle	12	-0.85262	-1.59923	0.00876098	8	tags=17%, list=4%, signal=17%	PACS1/ERBB4	ERBB4/PACS1/TRIM69/HK2/CCT5/RAP1GDS1/AKIRIN2/TBC1D32/PCM1/EFCAB7/RPL23/TPP1
GO:0008284	positive regulation of cell population proliferation	8	-0.903702	-1.57984	0.00913366	2	tags=25%, list=1%, signal=26%	RPTOR/ERBB4	ERBB4/STAT1/RPTOR/AKIRIN2/NRG1/BCL2L1/RPL23/PNP
GO:0008637	apoptotic mitochondrial changes	3	-0.97366	-1.45623	0.00936739	2	tags=67%, list=1%, signal=67%	HK2/ERBB4	ERBB4/HK2/BCL2L1
GO:0010562	positive regulation of phosphorus metabolic process	7	-0.896871	-1.53355	0.009551	17	tags=29%, list=8%, signal=27%	DSCAM/ERBB4	ERBB4/RPTOR/NRG1/PPP2R5A/DSCAM/CLIP3/CAB39
GO:0045937	positive regulation of phosphate metabolic process	7	-0.896871	-1.53355	0.009551	17	tags=29%, list=8%, signal=27%	DSCAM/ERBB4	ERBB4/RPTOR/NRG1/PPP2R5A/DSCAM/CLIP3/CAB39
GO:0043408	regulation of MAPK cascade	4	-0.969504	-1.51619	0.0109793	2	tags=50%, list=1%, signal=50%	RAP1GDS1/ERBB4	ERBB4/FBLN1/RAP1GDS1/NRG1
GO:0051347	positive regulation of transferase activity	4	-0.96945	-1.51611	0.0109793	2	tags=50%, list=1%, signal=50%	BTRC/ERBB4	ERBB4/NRG1/BTRC/CAB39
GO:0021537	telencephalon development	4	-0.969323	-1.51591	0.0109793	2	tags=50%, list=1%, signal=50%	TUBB2A/ERBB4	ERBB4/AKIRIN2/TUBB2A/SEMA6B
GO:0042327	positive regulation of phosphorylation	6	-0.903505	-1.52254	0.0121416	17	tags=33%, list=8%, signal=32%	DSCAM/ERBB4	ERBB4/RPTOR/NRG1/DSCAM/CLIP3/CAB39
GO:0070848	response to growth factor	4	-0.962828	-1.50575	0.0130908	2	tags=50%, list=1%, signal=50%	FSTL5/ERBB4	ERBB4/FSTL5/NFKBIZ/PEG10
GO:0071363	cellular response to growth factor stimulus	4	-0.962828	-1.50575	0.0130908	2	tags=50%, list=1%, signal=50%	FSTL5/ERBB4	ERBB4/FSTL5/NFKBIZ/PEG10
GO:0008219	cell death	19	-0.762237	-1.53329	0.0153264	2	tags=11%, list=1%, signal=11%	SGK3/ERBB4	ERBB4/SGK3/TRIM69/YBX3/STAT1/MKNK2/HK2/DICER1/NFKBIZ/SLTM/CUL1/BCL2L1/FAF1/TRPM7/AATF/PEG10/CLIP3/PTRH2/CSRNP3
GO:0012501	programmed cell death	19	-0.762237	-1.53329	0.0153264	2	tags=11%, list=1%, signal=11%	SGK3/ERBB4	ERBB4/SGK3/TRIM69/YBX3/STAT1/MKNK2/HK2/DICER1/NFKBIZ/SLTM/CUL1/BCL2L1/FAF1/TRPM7/AATF/PEG10/CLIP3/PTRH2/CSRNP3
GO:0007005	mitochondrion organization	6	-0.896521	-1.51077	0.0155739	2	tags=50%, list=1%, signal=51%	RAP1GDS1/HK2/ERBB4	ERBB4/HK2/CHCHD3/RAP1GDS1/BCL2L1/CHCHD6
GO:0042325	regulation of phosphorylation	9	-0.884677	-1.57882	0.0175205	17	tags=22%, list=8%, signal=21%	DSCAM/ERBB4	ERBB4/FBLN1/RPTOR/NRG1/HERC5/PPP2R5A/DSCAM/CLIP3/CAB39
GO:0043933	protein-containing complex organization	30	0.761934	1.48282	0.0191393	12	tags=20%, list=6%, signal=22%	PCSK5/PIK3C2A/SNAP25/RPS15/PLEKHH2/CDC42EP4	PLEKHH2/STXBP5/PCSK5/TMOD1/AFDN/ADD1/ATF7IP/CDC42EP4/HDAC7/RAP1GDS1/DICER1/NFKBIZ/NRG1/WDR1/PICALM/RPS15/USP3/FAF1/PIEZO1/NEMF/PIK3C2A/TRPM7/SNAP25/HDGFL3/PEG10/RERE/RPL23/CLIP3/PSMD5/REPS2
GO:0043066	negative regulation of apoptotic process	6	-0.891046	-1.50155	0.0192528	2	tags=33%, list=1%, signal=34%	SGK3/ERBB4	ERBB4/SGK3/YBX3/BCL2L1/AATF/PTRH2
GO:0043069	negative regulation of programmed cell death	6	-0.891046	-1.50155	0.0192528	2	tags=33%, list=1%, signal=34%	SGK3/ERBB4	ERBB4/SGK3/YBX3/BCL2L1/AATF/PTRH2
GO:0050878	regulation of body fluid levels	4	-0.947504	-1.48179	0.021319	2	tags=75%, list=1%, signal=76%	HK2/MYH9/ERBB4	ERBB4/MYH9/FBLN1/HK2
GO:0046622	positive regulation of organ growth	3	-0.955292	-1.42876	0.0216071	2	tags=67%, list=1%, signal=67%	SERP1/ERBB4	ERBB4/YBX3/SERP1
GO:0048762	mesenchymal cell differentiation	4	-0.946069	-1.47954	0.0223164	2	tags=75%, list=1%, signal=76%	SEMA6B/NRG1/ERBB4	ERBB4/STAT1/NRG1/SEMA6B
GO:0006468	protein phosphorylation	9	-0.874994	-1.56154	0.0224908	2	tags=22%, list=1%, signal=23%	SGK3/ERBB4	ERBB4/SGK3/MKNK2/FBLN1/RPTOR/NRG1/HERC5/CLIP3/CAB39
GO:0043043	peptide biosynthetic process	10	0.901248	1.54775	0.0247486	7	tags=20%, list=3%, signal=20%	PCSK5/RPS15	YBX3/PCSK5/MKNK2/RPS15/NEMF/PATL2/RPL23/SERP1/RBM3/RPL24
GO:0043604	amide biosynthetic process	10	0.901248	1.54775	0.0247486	7	tags=20%, list=3%, signal=20%	PCSK5/RPS15	YBX3/PCSK5/MKNK2/RPS15/NEMF/PATL2/RPL23/SERP1/RBM3/RPL24
GO:0006915	apoptotic process	18	-0.76613	-1.53934	0.0267353	2	tags=11%, list=1%, signal=12%	SGK3/ERBB4	ERBB4/SGK3/TRIM69/YBX3/STAT1/MKNK2/HK2/DICER1/NFKBIZ/SLTM/CUL1/BCL2L1/FAF1/AATF/PEG10/CLIP3/PTRH2/CSRNP3
GO:0060485	mesenchyme development	5	-0.921709	-1.50262	0.0273127	2	tags=40%, list=1%, signal=41%	EXOC4/ERBB4	ERBB4/STAT1/EXOC4/NRG1/SEMA6B
GO:0009617	response to bacterium	4	-0.939752	-1.46966	0.0273131	9	tags=50%, list=4%, signal=49%	SLC9A9/LYST	SLC9A9/AKIRIN2/NFKBIZ/LYST
GO:0042742	defense response to bacterium	4	-0.939752	-1.46966	0.0273131	9	tags=50%, list=4%, signal=49%	SLC9A9/LYST	SLC9A9/AKIRIN2/NFKBIZ/LYST
GO:0030900	forebrain development	6	-0.875427	-1.47523	0.0283441	2	tags=33%, list=1%, signal=34%	ARHGAP35/ERBB4	ERBB4/ARHGAP35/AKIRIN2/TUBB2A/PCM1/SEMA6B
GO:0042981	regulation of apoptotic process	10	-0.830412	-1.52916	0.0298188	2	tags=20%, list=1%, signal=21%	SGK3/ERBB4	ERBB4/SGK3/YBX3/STAT1/BCL2L1/FAF1/AATF/CLIP3/PTRH2/CSRNP3
GO:0043067	regulation of programmed cell death	10	-0.830412	-1.52916	0.0298188	2	tags=20%, list=1%, signal=21%	SGK3/ERBB4	ERBB4/SGK3/YBX3/STAT1/BCL2L1/FAF1/AATF/CLIP3/PTRH2/CSRNP3
GO:0002252	immune effector process	4	-0.930254	-1.45481	0.0318234	4	tags=50%, list=2%, signal=50%	NFKBIZ/LYST	TUBB4B/NFKBIZ/WDR1/LYST
GO:0002443	leukocyte mediated immunity	4	-0.930254	-1.45481	0.0318234	4	tags=50%, list=2%, signal=50%	NFKBIZ/LYST	TUBB4B/NFKBIZ/WDR1/LYST
GO:0002449	lymphocyte mediated immunity	3	-0.943909	-1.41173	0.0332693	4	tags=67%, list=2%, signal=66%	NFKBIZ/LYST	TUBB4B/NFKBIZ/LYST
GO:0051604	protein maturation	6	0.927369	1.5443	0.0364477	2	tags=17%, list=1%, signal=17%	PCSK5	MYH9/PCSK5/FBLN1/CCT5/RAP1GDS1/TSPAN14
GO:0018193	peptidyl-amino acid modification	7	-0.868423	-1.4849	0.044702	2	tags=29%, list=1%, signal=29%	SGK3/ERBB4	ERBB4/SGK3/MKNK2/RPTOR/HDAC7/CLIP3/CAB39
GO:0051247	positive regulation of protein metabolic process	14	-0.779031	-1.49086	0.0462633	2	tags=21%, list=1%, signal=23%	VGLL4/PICALM/ERBB4	ERBB4/MYH9/YBX3/RPTOR/NRG1/PICALM/BTRC/VGLL4/PPP2R5A/FAF1/CLIP3/SERP1/CAB39/RBM3

## Sheet: Excitatory_neurons_set1_females
Suppl. Table 5: Gene Ontology (GO) terms enriched in female-specific DEGs in excitatory neurons (cell type cluster subgroup 1) (Column 1: GO Term ID, Column 2: Description of GO term, Column 3: Overlap size between input DEGs and GO term member genes, Column 4: Enrichment score, Column 5: Normalized Enrichment Score, Column 6: Adjusted p-value, Column 7: Median rank of genes associated with GO te…
ID	Description	setSize	enrichmentScore	NES	p.adjust	rank	leading_edge	core_enrichment	overlap
GO:0008643	carbohydrate transport	3	-0.995604	-1.40618	0.000797612	2	tags=67%, list=0%, signal=67%	SLC37A3/ENPP1	ENPP1/SLC27A4/SLC37A3
GO:0051302	regulation of cell division	4	-0.983441	-1.46287	0.00135116	3	tags=50%, list=1%, signal=50%	SHH/KIF14	PKN2/KIF14/TLE6/SHH
GO:0051781	positive regulation of cell division	3	-0.988581	-1.39626	0.00332653	3	tags=67%, list=1%, signal=67%	SHH/KIF14	PKN2/KIF14/SHH
GO:0030282	bone mineralization	4	-0.971535	-1.44516	0.00465452	10	tags=50%, list=2%, signal=49%	DDR2/ENPP1	DDR2/ENPP1/FAM20C/TUFT1
GO:0007272	ensheathment of neurons	5	-0.978011	-1.49867	0.00555528	3	tags=40%, list=1%, signal=40%	FIG4/KIF14	FIG4/KIF14/POMGNT1/ORMDL1/KCNJ10
GO:0008366	axon ensheathment	5	-0.978011	-1.49867	0.00555528	3	tags=40%, list=1%, signal=40%	FIG4/KIF14	FIG4/KIF14/POMGNT1/ORMDL1/KCNJ10
GO:0042552	myelination	5	-0.978011	-1.49867	0.00555528	3	tags=40%, list=1%, signal=40%	FIG4/KIF14	FIG4/KIF14/POMGNT1/ORMDL1/KCNJ10
GO:0001508	action potential	3	-0.982821	-1.38812	0.00619586	6	tags=67%, list=1%, signal=66%	GLRA1/FGF12	FGF12/GLRA1/HCN4
GO:0050000	chromosome localization	3	-0.982279	-1.38736	0.0064759	3	tags=67%, list=1%, signal=67%	VPS4B/KIF14	ACTR2/KIF14/VPS4B
GO:0042060	wound healing	7	-0.923664	-1.4845	0.00685778	24	tags=57%, list=5%, signal=55%	WNT5A/ELK3/TGFBR1/DDR2	DDR2/TGFBR1/VPS4B/PLAUR/ELK3/WNT5A/SHH
GO:0046034	ATP metabolic process	5	-0.974682	-1.49357	0.00751134	2	tags=40%, list=0%, signal=40%	NDUFS1/ENPP1	ENPP1/LDHC/FIS1/NDUFS1/NDUFC1
GO:0046626	regulation of insulin receptor signaling pathway	3	-0.978054	-1.38139	0.00907589	2	tags=67%, list=0%, signal=67%	SLC27A4/ENPP1	ENPP1/SLC27A4/PTPN2
GO:0046627	negative regulation of insulin receptor signaling pathway	3	-0.978054	-1.38139	0.00907589	2	tags=67%, list=0%, signal=67%	SLC27A4/ENPP1	ENPP1/SLC27A4/PTPN2
GO:1900076	regulation of cellular response to insulin stimulus	3	-0.978054	-1.38139	0.00907589	2	tags=67%, list=0%, signal=67%	SLC27A4/ENPP1	ENPP1/SLC27A4/PTPN2
GO:1900077	negative regulation of cellular response to insulin stimulus	3	-0.978054	-1.38139	0.00907589	2	tags=67%, list=0%, signal=67%	SLC27A4/ENPP1	ENPP1/SLC27A4/PTPN2
GO:0048167	regulation of synaptic plasticity	4	0.967513	1.45639	0.0110245	13	tags=50%, list=2%, signal=49%	GRIN2A/SLC38A1	GRIN2A/SLC38A1/SLC24A1/KCNJ10
GO:0030500	regulation of bone mineralization	3	-0.974408	-1.37624	0.0110458	10	tags=67%, list=2%, signal=66%	DDR2/ENPP1	DDR2/ENPP1/FAM20C
GO:0048661	positive regulation of smooth muscle cell proliferation	3	-0.973591	-1.37509	0.0114679	10	tags=67%, list=2%, signal=66%	ERN1/DDR2	DDR2/IRAK4/ERN1
GO:0070167	regulation of biomineral tissue development	4	-0.957385	-1.42411	0.0117779	10	tags=50%, list=2%, signal=49%	DDR2/ENPP1	ROCK1/DDR2/ENPP1/FAM20C
GO:0030278	regulation of ossification	5	-0.962406	-1.47476	0.0136015	10	tags=40%, list=2%, signal=40%	DDR2/ENPP1	DDR2/ENPP1/FAM20C/CCDC134/WNT5A
GO:0010876	lipid localization	16	-0.832447	-1.55729	0.0139201	58	tags=38%, list=11%, signal=34%	SGPP1/ABCG2/ABCB1/TTC39B/ABCA5/ENPP1	ABCB1/DENND5B/ABCA5/ENPP1/STARD3NL/SLC27A4/TTC39B/SELENOM/VPS4B/ABCG2/FIS1/ABCC11/PTPN2/SGPP1/SHH/LYPLA1
GO:0006935	chemotaxis	13	0.85486	1.62801	0.0143277	18	tags=38%, list=3%, signal=38%	PIK3C2G/NRG3/IL17RA/FER/SEMA3A	NRG3/FER/SEMA3A/PIK3C2G/CORO1A/TNFAIP6/PLAUR/WNT5A/OXSR1/PTPN2/RHOG/IL17RA/SEMA4D
GO:0042330	taxis	13	0.85486	1.62801	0.0143277	18	tags=38%, list=3%, signal=38%	PIK3C2G/NRG3/IL17RA/FER/SEMA3A	NRG3/FER/SEMA3A/PIK3C2G/CORO1A/TNFAIP6/PLAUR/WNT5A/OXSR1/PTPN2/RHOG/IL17RA/SEMA4D
GO:1902749	regulation of cell cycle G2/M phase transition	4	-0.95418	-1.41934	0.0147444	3	tags=50%, list=1%, signal=50%	DYRK3/KIF14	KIF14/USP50/DYRK3/VPS4B
GO:0042325	regulation of phosphorylation	28	-0.738727	-1.51502	0.0167471	12	tags=18%, list=2%, signal=18%	MAP3K13/FLT3/DDR2/KIF14/ENPP1	FER/FLT3/ROCK1/MOB2/DDR2/ENPP1/DDRGK1/CCNT2/KIF14/MYOCD/MAP3K13/CACUL1/HPX/HDAC3/HCLS1/CD4/EHD4/CDON/MMD/PLAUR/ALS2/WNT5A/ERN1/EZH2/PTPN2/CDK5R2/FGF17/SEMA4D
GO:0030199	collagen fibril organization	3	-0.96806	-1.36727	0.0168274	18	tags=67%, list=3%, signal=65%	TGFBR1/DDR2	DDR2/TGFBR1/TLL2
GO:0045787	positive regulation of cell cycle	11	-0.873903	-1.51573	0.0169948	10	tags=55%, list=2%, signal=55%	RAD18/DYRK3/INO80/WNT5A/DDR2/KIF14	PKN2/DDR2/DDRGK1/INO80/KIF14/DYRK3/VPS4B/WNT5A/CEP120/RAD18/EZH2
GO:0090068	positive regulation of cell cycle process	11	-0.873903	-1.51573	0.0169948	10	tags=55%, list=2%, signal=55%	RAD18/DYRK3/INO80/WNT5A/DDR2/KIF14	PKN2/DDR2/DDRGK1/INO80/KIF14/DYRK3/VPS4B/WNT5A/CEP120/RAD18/EZH2
GO:0006468	protein phosphorylation	36	-0.709768	-1.51451	0.0174336	18	tags=14%, list=3%, signal=14%	TGFBR1/FLT3/DDR2/KIF14/ENPP1	FER/MAST4/FLT3/ROCK1/MOB2/PKN2/DDR2/NEK1/ENPP1/DDRGK1/CCNT2/TGFBR1/KIF14/DYRK3/MYOCD/MAP3K13/CACUL1/HPX/HDAC3/NEK4/FAM20C/HCLS1/CD4/EHD4/CDON/MMD/PLAUR/ALS2/WNT5A/ERN1/EZH2/OXSR1/PTPN2/CDK5R2/FGF17/SEMA4D
GO:0044403	biological process involved in symbiotic interaction	5	0.935744	1.45831	0.0180391	22	tags=40%, list=4%, signal=39%	PIK3C2G/SLC3A2	SLC3A2/PIK3C2G/VPS4B/CD4/IDE
GO:0001503	ossification	11	-0.871071	-1.51082	0.018333	10	tags=45%, list=2%, signal=46%	TNFAIP6/SEMA4D/DHX36/DDR2/ENPP1	DDR2/ENPP1/TNFAIP6/PENK/DHX36/FAM20C/CCDC134/TUFT1/WNT5A/SHH/SEMA4D
GO:0001932	regulation of protein phosphorylation	27	-0.745354	-1.51489	0.0193566	12	tags=19%, list=2%, signal=19%	MAP3K13/FLT3/DDR2/KIF14/ENPP1	FER/FLT3/MOB2/DDR2/ENPP1/DDRGK1/CCNT2/KIF14/MYOCD/MAP3K13/CACUL1/HPX/HDAC3/HCLS1/CD4/EHD4/CDON/MMD/PLAUR/ALS2/WNT5A/ERN1/EZH2/PTPN2/CDK5R2/FGF17/SEMA4D
GO:0048878	chemical homeostasis	28	-0.729258	-1.4956	0.0207168	61	tags=25%, list=11%, signal=23%	SLC12A3/UNC13B/CA7/TTC39B/TRPC3/ABCA5/ENPP1	ABCA5/ENPP1/TRPC3/UNC13B/MYO5B/CORO1A/GHITM/HPX/SLC24A1/GSTO1/TTC39B/CA7/ACOX3/SLC12A6/SLC12A3/BOLA3/FIS1/ATP13A3/SLC30A5/ORMDL1/GCLM/KCNJ10/WNT5A/ERN1/RAB11FIP2/PTPN2/NKIRAS2/INSIG1
GO:0003016	respiratory system process	3	0.960618	1.42213	0.0207174	11	tags=33%, list=2%, signal=33%	ZFAND5	ZFAND5/GLRA1/MTG2
GO:0002220	innate immune response activating cell surface receptor signaling pathway	3	0.959991	1.4212	0.0207174	10	tags=33%, list=2%, signal=33%	COLEC11	COLEC11/IRAK4/RAB11FIP2
GO:0002752	cell surface pattern recognition receptor signaling pathway	3	0.959991	1.4212	0.0207174	10	tags=33%, list=2%, signal=33%	COLEC11	COLEC11/IRAK4/RAB11FIP2
GO:0008654	phospholipid biosynthetic process	10	0.853174	1.52103	0.0237935	16	tags=20%, list=3%, signal=20%	PIK3C2G/IDI1	SH3YL1/PIK3C2G/FIG4/PIGK/PTDSS2/IDI1/SLC30A5/ORMDL1/PIGN/DPM1
GO:0060322	head development	24	0.706223	1.49829	0.0250584	33	tags=38%, list=6%, signal=37%	TUBB2A/GRIN2A/NRG3/HERC1/ZFAND5/SEMA3A/CDH2/DLC1/RAN	GRIN2A/NRG3/CDH2/SEMA3A/HERC1/TUBB2A/KDM7A/NAPA/ZFAND5/KIF14/ADGRG1/DLC1/RAN/JHY/CDON/CCDC134/POMGNT1/WNT5A/SOX6/CEP120/EZH2/SHH/CDK5R2/TOP2B
GO:0045931	positive regulation of mitotic cell cycle	3	-0.959208	-1.35477	0.0255944	10	tags=67%, list=2%, signal=66%	VPS4B/DDR2	PKN2/DDR2/VPS4B
GO:0003333	amino acid transmembrane transport	3	0.951163	1.40813	0.0267269	22	tags=67%, list=4%, signal=64%	SLC38A1/SLC3A2	SLC38A1/SLC3A2/KCNJ10
GO:0015807	L-amino acid transport	3	0.951163	1.40813	0.0267269	22	tags=67%, list=4%, signal=64%	SLC38A1/SLC3A2	SLC38A1/SLC3A2/KCNJ10
GO:0089718	amino acid import across plasma membrane	3	0.951163	1.40813	0.0267269	22	tags=67%, list=4%, signal=64%	SLC38A1/SLC3A2	SLC38A1/SLC3A2/KCNJ10
GO:1902475	L-alpha-amino acid transmembrane transport	3	0.951163	1.40813	0.0267269	22	tags=67%, list=4%, signal=64%	SLC38A1/SLC3A2	SLC38A1/SLC3A2/KCNJ10
GO:0007417	central nervous system development	28	0.682246	1.51753	0.0268094	33	tags=32%, list=6%, signal=32%	TUBB2A/TAGLN3/GRIN2A/NRG3/HERC1/SEMA3A/CDH2/DLC1/RAN	GRIN2A/NRG3/TAGLN3/CDH2/SEMA3A/HERC1/TUBB2A/KDM7A/NAPA/GIGYF2/GDF11/KIF14/ADGRG1/DLC1/RAN/VPS4B/JHY/CDON/CCDC134/POMGNT1/KCNJ10/WNT5A/SOX6/CEP120/EZH2/SHH/CDK5R2/TOP2B
GO:0055082	intracellular chemical homeostasis	19	-0.785138	-1.50213	0.027589	54	tags=21%, list=10%, signal=20%	UNC13B/CA7/TRPC3/ENPP1	ENPP1/TRPC3/UNC13B/CORO1A/GHITM/HPX/SLC24A1/GSTO1/CA7/SLC12A6/BOLA3/FIS1/ATP13A3/SLC30A5/ORMDL1/GCLM/WNT5A/ERN1/RAB11FIP2
GO:0051726	regulation of cell cycle	28	-0.713562	-1.46341	0.0281745	52	tags=21%, list=10%, signal=20%	GIGYF2/PLAGL1/GNAI1/TGFBR1/DDR2/KIF14	PKN2/DDR2/ANAPC10/EPC2/DDRGK1/CCNT2/GIGYF2/TGFBR1/INO80/KIF14/USP50/DYRK3/MYOCD/MEAF6/HDAC3/NUP214/VPS4B/PRMT2/PLAGL1/GNAI1/HBP1/EIF4G2/WNT5A/CEP120/RAD18/EZH2/MCRS1/CDK5R2
GO:0033002	muscle cell proliferation	7	-0.879027	-1.41276	0.0293164	18	tags=57%, list=3%, signal=56%	ZFPM2/MYOCD/TGFBR1/DDR2	ZFPM2/DDR2/TGFBR1/MYOCD/IRAK4/ERN1/SHH
GO:0042592	homeostatic process	50	-0.64336	-1.43665	0.030453	61	tags=18%, list=11%, signal=18%	SLC12A3/UNC13B/GIGYF2/CA7/TTC39B/TRPC3/ABCA5/FLT3/ENPP1	CDH2/FLT3/ABCA5/ENPP1/TRPC3/GIGYF2/UNC13B/DRAM2/MYO5B/CORO1A/GHITM/DYRK3/HPX/SLC24A1/GSTO1/HDAC3/TTC39B/CA7/ADGRG1/ACOX3/SLC12A6/SLC12A3/BOLA3/HCLS1/FIS1/RDH12/RPS17/ATP13A3/SLC30A5/SLC46A2/ORMDL1/GCLM/KCNJ10/CRB2/WNT5A/ERN1/IDE/EZH2/SLC22A5/OXSR1/RAB11FIP2/PTPN2/GCNT4/KSR2/NKIRAS2/CLDN12/TXNRD1/INSIG1/NFKBIZ/GFRAL
GO:0019220	regulation of phosphate metabolic process	30	-0.705718	-1.45317	0.0307817	12	tags=17%, list=2%, signal=17%	MAP3K13/FLT3/DDR2/KIF14/ENPP1	FER/FLT3/ROCK1/MOB2/DDR2/ENPP1/DDRGK1/CCNT2/KIF14/MYOCD/MAP3K13/CACUL1/HPX/HDAC3/DLC1/HCLS1/CD4/FIS1/EHD4/CDON/MMD/PLAUR/ALS2/WNT5A/ERN1/EZH2/PTPN2/CDK5R2/FGF17/SEMA4D
GO:0035265	organ growth	4	-0.935889	-1.39214	0.0312657	18	tags=75%, list=3%, signal=73%	ZFPM2/TGFBR1/DDR2	ZFPM2/DDR2/TGFBR1/SHH
GO:0031214	biomineral tissue development	6	-0.910985	-1.42668	0.0341824	10	tags=33%, list=2%, signal=33%	DDR2/ENPP1	ROCK1/DDR2/ENPP1/FAM20C/TUFT1/TSPEAR
GO:0002768	immune response-regulating cell surface receptor signaling pathway	7	0.878722	1.46971	0.0342779	15	tags=29%, list=3%, signal=28%	COLEC11/FER	FER/COLEC11/IRAK4/NFKBID/RAB11FIP2/PTPN2/NFKBIZ
GO:0018958	phenol-containing compound metabolic process	3	0.946945	1.40189	0.0346466	4	tags=33%, list=1%, signal=33%	GRIN2A	GRIN2A/WNT5A/GCNT4
GO:0051174	regulation of phosphorus metabolic process	31	-0.701484	-1.45329	0.034793	12	tags=16%, list=2%, signal=17%	MAP3K13/FLT3/DDR2/KIF14/ENPP1	FER/FLT3/ROCK1/MOB2/DDR2/ENPP1/DDRGK1/CCNT2/KIF14/MYOCD/MAP3K13/CACUL1/HPX/HDAC3/DLC1/FAM20C/HCLS1/CD4/FIS1/EHD4/CDON/MMD/PLAUR/ALS2/WNT5A/ERN1/EZH2/PTPN2/CDK5R2/FGF17/SEMA4D
GO:0030198	extracellular matrix organization	6	-0.910588	-1.42606	0.035294	18	tags=50%, list=3%, signal=49%	ABI3BP/TGFBR1/DDR2	DDR2/TGFBR1/POMGNT1/TLL2/COLQ/ABI3BP
GO:0043062	extracellular structure organization	6	-0.910588	-1.42606	0.035294	18	tags=50%, list=3%, signal=49%	ABI3BP/TGFBR1/DDR2	DDR2/TGFBR1/POMGNT1/TLL2/COLQ/ABI3BP
GO:0045229	external encapsulating structure organization	6	-0.910588	-1.42606	0.035294	18	tags=50%, list=3%, signal=49%	ABI3BP/TGFBR1/DDR2	DDR2/TGFBR1/POMGNT1/TLL2/COLQ/ABI3BP
GO:0006650	glycerophospholipid metabolic process	9	0.851548	1.48004	0.0355552	2	tags=11%, list=0%, signal=11%	PIK3C2G	SH3YL1/PIK3C2G/FIG4/PIGK/PTDSS2/SLC30A5/INPP5B/PIGN/DPM1
GO:0019439	aromatic compound catabolic process	11	-0.842332	-1.46097	0.036847	52	tags=36%, list=10%, signal=34%	GIGYF2/RBM47/DERA/ENPP1	ROCK1/DERA/ENPP1/RBM47/GIGYF2/MBD4/DCP1B/DHX36/NAF1/LARP4B/ERN1
GO:0034655	nucleobase-containing compound catabolic process	11	-0.842332	-1.46097	0.036847	52	tags=36%, list=10%, signal=34%	GIGYF2/RBM47/DERA/ENPP1	ROCK1/DERA/ENPP1/RBM47/GIGYF2/MBD4/DCP1B/DHX36/NAF1/LARP4B/ERN1
GO:0044270	cellular nitrogen compound catabolic process	11	-0.842332	-1.46097	0.036847	52	tags=36%, list=10%, signal=34%	GIGYF2/RBM47/DERA/ENPP1	ROCK1/DERA/ENPP1/RBM47/GIGYF2/MBD4/DCP1B/DHX36/NAF1/LARP4B/ERN1
GO:0046700	heterocycle catabolic process	11	-0.842332	-1.46097	0.036847	52	tags=36%, list=10%, signal=34%	GIGYF2/RBM47/DERA/ENPP1	ROCK1/DERA/ENPP1/RBM47/GIGYF2/MBD4/DCP1B/DHX36/NAF1/LARP4B/ERN1
GO:1901361	organic cyclic compound catabolic process	11	-0.842332	-1.46097	0.036847	52	tags=36%, list=10%, signal=34%	GIGYF2/RBM47/DERA/ENPP1	ROCK1/DERA/ENPP1/RBM47/GIGYF2/MBD4/DCP1B/DHX36/NAF1/LARP4B/ERN1
GO:0044419	biological process involved in interspecies interaction between organisms	30	0.649853	1.47731	0.0391415	22	tags=17%, list=4%, signal=17%	PIK3C2G/COLEC11/IL17RA/FER/SLC3A2	FER/SLC3A2/PIK3C2G/KIF5B/RBM47/GIGYF2/OTULIN/ACTR2/USP50/CORO1A/HPX/PENK/VPS4B/DHX36/CD4/OPTN/COLEC11/UBQLN1/HAVCR2/IRAK4/SLC46A2/WNT5A/IDE/LDOC1/SLC22A5/RAB11FIP2/PTPN2/RIOK3/NFKBIZ/IL17RA
GO:0010564	regulation of cell cycle process	15	-0.800996	-1.47702	0.0391636	52	tags=27%, list=10%, signal=25%	GIGYF2/GNAI1/DDR2/KIF14	PKN2/DDR2/DDRGK1/GIGYF2/INO80/KIF14/USP50/DYRK3/VPS4B/PRMT2/GNAI1/WNT5A/CEP120/RAD18/EZH2
GO:0000910	cytokinesis	5	-0.934135	-1.43144	0.0396368	3	tags=40%, list=1%, signal=40%	VPS4B/KIF14	ROCK1/PKN2/ACTR2/KIF14/VPS4B
GO:0006865	amino acid transport	5	0.907256	1.41392	0.0415782	22	tags=40%, list=4%, signal=39%	SLC38A1/SLC3A2	SLC38A1/SLC3A2/SLC22A15/KCNJ10/HRH3
GO:0031399	regulation of protein modification process	32	-0.691646	-1.44241	0.0424836	18	tags=22%, list=3%, signal=22%	UBQLN1/MAP3K13/TGFBR1/FLT3/DDR2/KIF14/ENPP1	FER/FLT3/ROCK1/MOB2/DDR2/ENPP1/DDRGK1/CCNT2/RASSF5/TGFBR1/KIF14/MYOCD/MAP3K13/CACUL1/HPX/HDAC3/DLC1/HCLS1/CD4/EHD4/UBQLN1/CDON/MMD/PLAUR/ALS2/WNT5A/ERN1/EZH2/PTPN2/CDK5R2/FGF17/SEMA4D
GO:0051235	maintenance of location	10	-0.820753	-1.41221	0.0442478	31	tags=30%, list=6%, signal=29%	ANKRD13C/TTC39B/ENPP1	ENPP1/ANKRD13C/CORO1A/GHITM/GSTO1/TTC39B/NFKBIE/CD4/PTPN2/INSIG1
GO:0021885	forebrain cell migration	3	0.940518	1.39237	0.0448179	6	tags=33%, list=1%, signal=33%	NRG3	NRG3/ADGRG1/CDK5R2
GO:0022029	telencephalon cell migration	3	0.940518	1.39237	0.0448179	6	tags=33%, list=1%, signal=33%	NRG3	NRG3/ADGRG1/CDK5R2
GO:0046488	phosphatidylinositol metabolic process	8	0.855033	1.45141	0.0451699	2	tags=12%, list=0%, signal=13%	PIK3C2G	SH3YL1/PIK3C2G/FIG4/PIGK/SLC30A5/INPP5B/PIGN/DPM1
GO:0045017	glycerolipid biosynthetic process	8	0.853502	1.44881	0.0451699	2	tags=12%, list=0%, signal=13%	PIK3C2G	SH3YL1/PIK3C2G/FIG4/PIGK/PTDSS2/SLC30A5/PIGN/DPM1
GO:0046474	glycerophospholipid biosynthetic process	8	0.853502	1.44881	0.0451699	2	tags=12%, list=0%, signal=13%	PIK3C2G	SH3YL1/PIK3C2G/FIG4/PIGK/PTDSS2/SLC30A5/PIGN/DPM1
GO:0009141	nucleoside triphosphate metabolic process	6	-0.900355	-1.41003	0.0452984	2	tags=33%, list=0%, signal=34%	NDUFS1/ENPP1	ENPP1/LDHC/RAN/FIS1/NDUFS1/NDUFC1
GO:0009144	purine nucleoside triphosphate metabolic process	6	-0.900355	-1.41003	0.0452984	2	tags=33%, list=0%, signal=34%	NDUFS1/ENPP1	ENPP1/LDHC/RAN/FIS1/NDUFS1/NDUFC1
GO:0009199	ribonucleoside triphosphate metabolic process	6	-0.900355	-1.41003	0.0452984	2	tags=33%, list=0%, signal=34%	NDUFS1/ENPP1	ENPP1/LDHC/RAN/FIS1/NDUFS1/NDUFC1
GO:0009205	purine ribonucleoside triphosphate metabolic process	6	-0.900355	-1.41003	0.0452984	2	tags=33%, list=0%, signal=34%	NDUFS1/ENPP1	ENPP1/LDHC/RAN/FIS1/NDUFS1/NDUFC1
GO:0010563	negative regulation of phosphorus metabolic process	6	-0.900096	-1.40962	0.0452984	2	tags=33%, list=0%, signal=34%	SEMA4D/ENPP1	ROCK1/ENPP1/MYOCD/FIS1/PTPN2/SEMA4D
GO:0045936	negative regulation of phosphate metabolic process	6	-0.900096	-1.40962	0.0452984	2	tags=33%, list=0%, signal=34%	SEMA4D/ENPP1	ROCK1/ENPP1/MYOCD/FIS1/PTPN2/SEMA4D
GO:0015698	inorganic anion transport	8	-0.871062	-1.42581	0.045985	61	tags=62%, list=11%, signal=56%	SLC12A3/GABRA5/CA7/ABCB1/ENPP1	ABCB1/ENPP1/CA7/SLC12A6/SLC12A3/SLC13A4/GABRA5/GLRA1
GO:0006694	steroid biosynthetic process	3	0.939977	1.39157	0.046725	30	tags=67%, list=6%, signal=63%	IDI1/INSIG1	IDI1/SDR42E2/INSIG1
GO:0001933	negative regulation of protein phosphorylation	4	-0.926723	-1.3785	0.0470163	2	tags=50%, list=0%, signal=50%	SEMA4D/ENPP1	ENPP1/MYOCD/PTPN2/SEMA4D
GO:0006753	nucleoside phosphate metabolic process	15	-0.782193	-1.44235	0.0472028	32	tags=20%, list=6%, signal=19%	DERA/PRPS2/ENPP1	TPST2/DERA/ENPP1/MBD4/PRPS2/LDHC/RAN/FIS1/MCCC2/NDUFS1/NDUFC1/PDHA1/ACOT12/PTGIS/UPRT
GO:0009117	nucleotide metabolic process	15	-0.782193	-1.44235	0.0472028	32	tags=20%, list=6%, signal=19%	DERA/PRPS2/ENPP1	TPST2/DERA/ENPP1/MBD4/PRPS2/LDHC/RAN/FIS1/MCCC2/NDUFS1/NDUFC1/PDHA1/ACOT12/PTGIS/UPRT
GO:0042531	positive regulation of tyrosine phosphorylation of STAT protein	3	-0.944689	-1.33426	0.047259	12	tags=100%, list=2%, signal=98%	HPX/FLT3	FLT3/HPX/HCLS1
GO:2000026	regulation of multicellular organismal development	40	-0.645781	-1.39597	0.0473856	30	tags=32%, list=6%, signal=33%	SLC46A2/TNFAIP6/SEMA4D/DHX36/ISM1/SGPP1/MAP3K13/TRIP12/TGFBR1/RAB21/DDR2/KIF14/ENPP1	SYNDIG1/SEMA3A/ZFPM2/ROCK1/SHTN1/DDR2/ENPP1/FIG4/RAB21/SPRED3/TGFBR1/INO80/KIF14/MAP3K13/TNFAIP6/MEAF6/TRIP12/SIX4/DHX36/FAM20C/HCLS1/CD4/CDON/NFKBID/SLC46A2/CRB2/EIF4G2/WNT5A/SOX6/ISM1/EZH2/MCRS1/RBM15/TLE6/PTPN2/SGPP1/PTGIS/SHH/NFKBIZ/SEMA4D
GO:1901987	regulation of cell cycle phase transition	10	-0.814384	-1.40125	0.0477876	52	tags=30%, list=10%, signal=28%	GIGYF2/DDR2/KIF14	DDR2/DDRGK1/GIGYF2/INO80/KIF14/USP50/DYRK3/VPS4B/PRMT2/EZH2
GO:0007224	smoothened signaling pathway	6	-0.888068	-1.39079	0.0480591	2	tags=33%, list=0%, signal=34%	FBXL17/ENPP1	FBXL17/ENPP1/KCTD21/KIAA0586/CDON/SHH
GO:0010035	response to inorganic substance	15	-0.780575	-1.43937	0.048951	27	tags=20%, list=5%, signal=20%	SLC12A3/TRPC3/ENPP1	SPIDR/ENPP1/TRPC3/PENK/SELENOM/SLC12A3/DHX36/KCNJ10/WNT5A/ERN1/EZH2/SHH/TOP2B/GLRA1/KCNK3
GO:0045595	regulation of cell differentiation	40	-0.645654	-1.39569	0.0490196	19	tags=22%, list=4%, signal=23%	SGPP1/GDF11/MAP3K13/ABCA5/TGFBR1/RAB21/DDR2/KIF14/ENPP1	SEMA3A/ZFPM2/ROCK1/ABCA5/SHTN1/DDR2/FBXO22/ENPP1/RAB21/N4BP2L2/SPRED3/TGFBR1/GDF11/KIF14/MYOCD/MAP3K13/TNFAIP6/MEAF6/HDAC3/SIX4/DHX36/FAM20C/HCLS1/CD4/CDON/MMD/NFKBID/SLC46A2/CRB2/EIF4G2/WNT5A/SOX6/EZH2/RBM15/PTPN2/SGPP1/SHH/INSIG1/NFKBIZ/SEMA4D
GO:0031400	negative regulation of protein modification process	5	-0.908291	-1.39183	0.0490909	2	tags=40%, list=0%, signal=40%	SEMA4D/ENPP1	ROCK1/ENPP1/MYOCD/PTPN2/SEMA4D
GO:0042326	negative regulation of phosphorylation	5	-0.908291	-1.39183	0.0490909	2	tags=40%, list=0%, signal=40%	SEMA4D/ENPP1	ROCK1/ENPP1/MYOCD/PTPN2/SEMA4D
GO:0046434	organophosphate catabolic process	3	-0.943739	-1.33292	0.0491493	32	tags=67%, list=6%, signal=63%	DERA/ENPP1	DERA/ENPP1/MBD4
GO:1901292	nucleoside phosphate catabolic process	3	-0.943739	-1.33292	0.0491493	32	tags=67%, list=6%, signal=63%	DERA/ENPP1	DERA/ENPP1/MBD4
GO:0016070	RNA metabolic process	98	-0.540599	-1.3338	0.0498534	52	tags=14%, list=10%, signal=16%	GIGYF2/MAP3K13/NPAT/PLAGL1/PYGO1/TRIM33/ERI2/RBM47/ELK3/TGFBR1/USPL1/DDR2/ZNF462/ENPP1	TAGLN3/FER/KDM7A/GOLGB1/ZFPM2/CWC27/ROCK1/ZNF462/TRIM33/DDR2/PTOV1/RNGTT/ENPP1/CHCHD2/ZNF532/ZC3H6/RIF1/EPC2/DDRGK1/KDM5A/RBM47/CCNT2/NFX1/GIGYF2/OTULIN/SMARCAL1/ACTR2/N4BP2L2/ADNP2/RNF187/LUC7L3/TGFBR1/INO80/RBM41/ERI2/SET/DCP1B/SCAF11/MYOCD/MAP3K13/ZBTB41/ERI1/MEAF6/CBX4/HDAC3/SIX4/NEK4/LCORL/USPL1/DHX36/PRMT2/PLAGL1/HCLS1/NFKBIE/CD4/PHC1/SAP18/RPS17/CDON/ZNF782/NAF1/HAVCR2/LARP4B/ELK3/HBP1/HIF…

## Sheet: Excitatory_neurons_set1_Males
Suppl. Table 5: Gene Ontology (GO) terms enriched in male-specific DEGs in excitatory neurons (cell type cluster subgroup 1) (Column 1: GO Term ID, Column 2: Description of GO term, Column 3: Overlap size between input DEGs and GO term member genes, Column 4: Enrichment score, Column 5: Normalized Enrichment Score, Column 6: Adjusted p-value, Column 7: Median rank of genes associated with GO term…
ID	Description	setSize	enrichmentScore	NES	p.adjust	rank	leading_edge	core_enrichment	overlap
GO:0022603	regulation of anatomical structure morphogenesis	5	-0.955919	-1.53715	0.00108334	3	tags=80%, list=2%, signal=81%	GRIP1/ALOX5/TRPV2/ESR1	RGMA/GRIP1/ESR1/ALOX5/TRPV2
GO:0043549	regulation of kinase activity	4	0.985301	1.4817	0.00260295	3	tags=50%, list=2%, signal=50%	SYAP1/TENM1	MAP2K3/SYAP1/TENM1/CAMKK2
GO:0045859	regulation of protein kinase activity	4	0.985301	1.4817	0.00260295	3	tags=50%, list=2%, signal=50%	SYAP1/TENM1	MAP2K3/SYAP1/TENM1/CAMKK2
GO:0033674	positive regulation of kinase activity	3	0.989793	1.4717	0.00370355	3	tags=67%, list=2%, signal=67%	SYAP1/TENM1	MAP2K3/SYAP1/TENM1
GO:0045860	positive regulation of protein kinase activity	3	0.989793	1.4717	0.00370355	3	tags=67%, list=2%, signal=67%	SYAP1/TENM1	MAP2K3/SYAP1/TENM1
GO:0051347	positive regulation of transferase activity	3	0.989793	1.4717	0.00370355	3	tags=67%, list=2%, signal=67%	SYAP1/TENM1	MAP2K3/SYAP1/TENM1
GO:0007267	cell-cell signaling	6	0.964887	1.51956	0.00567102	6	tags=50%, list=5%, signal=50%	SYAP1/GRM4/DLGAP4	GRM4/TLE2/DLGAP4/ALOX5/SYAP1/TM7SF3
GO:0040007	growth	4	-0.9596	-1.47256	0.00766261	3	tags=50%, list=2%, signal=50%	TRPV2/ESR1	RGMA/ESR1/TRPV2/GAS1
GO:0048589	developmental growth	4	-0.9596	-1.47256	0.00766261	3	tags=50%, list=2%, signal=50%	TRPV2/ESR1	RGMA/ESR1/TRPV2/GAS1
GO:0043207	response to external biotic stimulus	7	-0.910917	-1.53622	0.00834203	3	tags=29%, list=2%, signal=30%	LYPLAL1/ESR1	IFIT3/MAP2K3/RAB7B/ESR1/TNFRSF14/ALPK1/LYPLAL1
GO:0051707	response to other organism	7	-0.910917	-1.53622	0.00834203	3	tags=29%, list=2%, signal=30%	LYPLAL1/ESR1	IFIT3/MAP2K3/RAB7B/ESR1/TNFRSF14/ALPK1/LYPLAL1
GO:0051338	regulation of transferase activity	5	0.971534	1.48649	0.008583	3	tags=40%, list=2%, signal=41%	SYAP1/TENM1	PUM3/MAP2K3/SYAP1/TENM1/CAMKK2
GO:0016310	phosphorylation	7	0.948317	1.53225	0.00922703	3	tags=29%, list=2%, signal=30%	SYAP1/TENM1	MAP2K3/TNFRSF14/ALPK1/SYAP1/TENM1/ACVR2A/CAMKK2
GO:0045087	innate immune response	6	-0.919214	-1.51579	0.0100532	3	tags=33%, list=2%, signal=34%	LYPLAL1/ESR1	IFIT3/RAB7B/ESR1/TNFRSF14/ALPK1/LYPLAL1
GO:0098542	defense response to other organism	6	-0.919214	-1.51579	0.0100532	3	tags=33%, list=2%, signal=34%	LYPLAL1/ESR1	IFIT3/RAB7B/ESR1/TNFRSF14/ALPK1/LYPLAL1
GO:0140546	defense response to symbiont	6	-0.919214	-1.51579	0.0100532	3	tags=33%, list=2%, signal=34%	LYPLAL1/ESR1	IFIT3/RAB7B/ESR1/TNFRSF14/ALPK1/LYPLAL1
GO:0009607	response to biotic stimulus	8	-0.851193	-1.45292	0.0110847	13	tags=25%, list=10%, signal=24%	CASC2/ESR1	IFIT3/MAP2K3/RAB7B/ESR1/CASC2/TNFRSF14/ALPK1/LYPLAL1
GO:0031401	positive regulation of protein modification process	7	0.942413	1.52271	0.0117082	3	tags=29%, list=2%, signal=30%	SYAP1/TENM1	DIP2A/MAP2K3/TNFRSF14/SYAP1/TENM1/ACVR2A/CAMKK2
GO:0051649	establishment of localization in cell	8	0.91699	1.52175	0.0131579	4	tags=25%, list=3%, signal=26%	TENM1/GRM4	GRM4/GRIP1/RAB7B/STX17/TENM1/HEATR5B/NUMB/GAS1
GO:0002684	positive regulation of immune system process	6	-0.908642	-1.49836	0.0133329	3	tags=50%, list=2%, signal=51%	ELF1/LYPLAL1/ESR1	ELF1/RAB7B/ESR1/TNFRSF14/ALPK1/LYPLAL1
GO:0050776	regulation of immune response	6	-0.908642	-1.49836	0.0133329	3	tags=50%, list=2%, signal=51%	ELF1/LYPLAL1/ESR1	ELF1/RAB7B/ESR1/TNFRSF14/ALPK1/LYPLAL1
GO:0060560	developmental growth involved in morphogenesis	3	-0.972599	-1.42337	0.0134716	3	tags=67%, list=2%, signal=67%	TRPV2/ESR1	RGMA/ESR1/TRPV2
GO:0001934	positive regulation of protein phosphorylation	6	0.951531	1.49853	0.0135691	3	tags=33%, list=2%, signal=34%	SYAP1/TENM1	MAP2K3/TNFRSF14/SYAP1/TENM1/ACVR2A/CAMKK2
GO:0010562	positive regulation of phosphorus metabolic process	6	0.951531	1.49853	0.0135691	3	tags=33%, list=2%, signal=34%	SYAP1/TENM1	MAP2K3/TNFRSF14/SYAP1/TENM1/ACVR2A/CAMKK2
GO:0042327	positive regulation of phosphorylation	6	0.951531	1.49853	0.0135691	3	tags=33%, list=2%, signal=34%	SYAP1/TENM1	MAP2K3/TNFRSF14/SYAP1/TENM1/ACVR2A/CAMKK2
GO:0045937	positive regulation of phosphate metabolic process	6	0.951531	1.49853	0.0135691	3	tags=33%, list=2%, signal=34%	SYAP1/TENM1	MAP2K3/TNFRSF14/SYAP1/TENM1/ACVR2A/CAMKK2
GO:0034660	ncRNA metabolic process	3	-0.971989	-1.42248	0.0143849	3	tags=67%, list=2%, signal=67%	TYW5/ESR1	TYW5/ESR1/LARS2
GO:0002253	activation of immune response	5	-0.916073	-1.47308	0.0156329	3	tags=60%, list=2%, signal=61%	ELF1/LYPLAL1/ESR1	ELF1/RAB7B/ESR1/ALPK1/LYPLAL1
GO:0002757	immune response-activating signaling pathway	5	-0.916073	-1.47308	0.0156329	3	tags=60%, list=2%, signal=61%	ELF1/LYPLAL1/ESR1	ELF1/RAB7B/ESR1/ALPK1/LYPLAL1
GO:0002764	immune response-regulating signaling pathway	5	-0.916073	-1.47308	0.0156329	3	tags=60%, list=2%, signal=61%	ELF1/LYPLAL1/ESR1	ELF1/RAB7B/ESR1/ALPK1/LYPLAL1
GO:0050778	positive regulation of immune response	5	-0.916073	-1.47308	0.0156329	3	tags=60%, list=2%, signal=61%	ELF1/LYPLAL1/ESR1	ELF1/RAB7B/ESR1/ALPK1/LYPLAL1
GO:0036211	protein modification process	19	0.800174	1.50425	0.0161292	3	tags=11%, list=2%, signal=12%	SYAP1/TENM1	MAN2A1/DIP2A/MAP2K3/PRMT3/ALG14/C10orf90/DPH6/TNFRSF14/SLF1/MOGS/LYPLAL1/SYAP1/GAN/WDSUB1/UVSSA/TENM1/ACVR2A/CAMKK2/COPS4
GO:0043069	negative regulation of programmed cell death	6	-0.89906	-1.48256	0.0173396	10	tags=33%, list=8%, signal=32%	SLC25A4/ESR1	IFIT3/ESR1/TM7SF3/SLC25A4/TNFAIP8/NES
GO:0043066	negative regulation of apoptotic process	5	-0.911263	-1.46535	0.0182627	10	tags=40%, list=8%, signal=38%	SLC25A4/ESR1	IFIT3/ESR1/SLC25A4/TNFAIP8/NES
GO:0031344	regulation of cell projection organization	4	0.964675	1.45068	0.0183969	3	tags=25%, list=2%, signal=25%	TENM1	RGMA/GRIP1/TRPV2/TENM1
GO:0031346	positive regulation of cell projection organization	4	0.964675	1.45068	0.0183969	3	tags=25%, list=2%, signal=25%	TENM1	RGMA/GRIP1/TRPV2/TENM1
GO:0051247	positive regulation of protein metabolic process	10	0.887277	1.50314	0.018701	3	tags=20%, list=2%, signal=21%	SYAP1/TENM1	DIP2A/RGMA/MAP2K3/CASC2/TNFRSF14/SYAP1/MRPS27/TENM1/ACVR2A/CAMKK2
GO:0051246	regulation of protein metabolic process	14	0.854728	1.54636	0.018936	3	tags=14%, list=2%, signal=16%	SYAP1/TENM1	DIP2A/RGMA/PUM3/MAP2K3/PRMT3/CASC2/TNFRSF14/SYAP1/MRPS27/TENM1/ACVR2A/GAS1/CAMKK2/COPS4
GO:0019538	protein metabolic process	26	0.74562	1.45613	0.0191273	3	tags=8%, list=2%, signal=9%	SYAP1/TENM1	MAN2A1/DIP2A/RGMA/PUM3/MAP2K3/PRMT3/ALG14/C10orf90/SLBP/CASC2/DPH6/TNFRSF14/SLF1/MOGS/LYPLAL1/SYAP1/MRPS27/GAN/WDSUB1/LARS2/UVSSA/TENM1/ACVR2A/GAS1/CAMKK2/COPS4
GO:0048870	cell motility	9	0.902926	1.51215	0.0207217	10	tags=33%, list=8%, signal=33%	STRBP/LAMB1/ARMC3	MAP2K3/ALOX5/LAMB1/TNFRSF14/ARMC3/TP53INP1/NUMB/STRBP/TCAF2
GO:0007268	chemical synaptic transmission	3	0.97619	1.45148	0.0216423	6	tags=100%, list=5%, signal=98%	SYAP1/GRM4/DLGAP4	GRM4/DLGAP4/SYAP1
GO:0050804	modulation of chemical synaptic transmission	3	0.97619	1.45148	0.0216423	6	tags=100%, list=5%, signal=98%	SYAP1/GRM4/DLGAP4	GRM4/DLGAP4/SYAP1
GO:0098916	anterograde trans-synaptic signaling	3	0.97619	1.45148	0.0216423	6	tags=100%, list=5%, signal=98%	SYAP1/GRM4/DLGAP4	GRM4/DLGAP4/SYAP1
GO:0099177	regulation of trans-synaptic signaling	3	0.97619	1.45148	0.0216423	6	tags=100%, list=5%, signal=98%	SYAP1/GRM4/DLGAP4	GRM4/DLGAP4/SYAP1
GO:0099536	synaptic signaling	3	0.97619	1.45148	0.0216423	6	tags=100%, list=5%, signal=98%	SYAP1/GRM4/DLGAP4	GRM4/DLGAP4/SYAP1
GO:0099537	trans-synaptic signaling	3	0.97619	1.45148	0.0216423	6	tags=100%, list=5%, signal=98%	SYAP1/GRM4/DLGAP4	GRM4/DLGAP4/SYAP1
GO:0050896	response to stimulus	43	0.672345	1.43623	0.0228562	7	tags=14%, list=5%, signal=20%	SYAP1/STRBP/TENM1/GRM4/DLGAP4/LAMB1	GRM4/RGMA/CNGA3/IFIT3/CNTN2/DCDC1/TLE2/MAP2K3/ELF1/MTR/DLGAP4/GRIP1/RAB7B/ESR1/ALOX5/GSTA4/CASC2/LAMB1/TNFRSF14/ALPK1/SLF1/MTSS1/NR1D2/LYPLAL1/SYAP1/TP53INP1/TRPV2/PDC/COL18A1/PLCH1/UVSSA/GRB14/TENM1/MADD/ACVR2A/TM7SF3/POLB/SLC25A4/XRCC4/GAS1/SCN9A/STRBP/CAMKK2
GO:0043410	positive regulation of MAPK cascade	4	0.959831	1.4434	0.0238703	4	tags=50%, list=3%, signal=50%	TENM1/GRM4	GRM4/MAP2K3/TENM1/MADD
GO:0044092	negative regulation of molecular function	3	-0.96379	-1.41048	0.0246286	3	tags=67%, list=2%, signal=67%	NES/ESR1	ESR1/TCAF2/NES
GO:0043412	macromolecule modification	20	0.798341	1.49801	0.0250192	3	tags=10%, list=2%, signal=12%	SYAP1/TENM1	MAN2A1/DIP2A/MAP2K3/TYW5/PRMT3/ALG14/C10orf90/DPH6/TNFRSF14/SLF1/MOGS/LYPLAL1/SYAP1/GAN/WDSUB1/UVSSA/TENM1/ACVR2A/CAMKK2/COPS4
GO:0002218	activation of innate immune response	4	-0.936198	-1.43665	0.0262546	3	tags=50%, list=2%, signal=50%	LYPLAL1/ESR1	RAB7B/ESR1/ALPK1/LYPLAL1
GO:0002221	pattern recognition receptor signaling pathway	4	-0.936198	-1.43665	0.0262546	3	tags=50%, list=2%, signal=50%	LYPLAL1/ESR1	RAB7B/ESR1/ALPK1/LYPLAL1
GO:0002758	innate immune response-activating signaling pathway	4	-0.936198	-1.43665	0.0262546	3	tags=50%, list=2%, signal=50%	LYPLAL1/ESR1	RAB7B/ESR1/ALPK1/LYPLAL1
GO:0002831	regulation of response to biotic stimulus	4	-0.936198	-1.43665	0.0262546	3	tags=50%, list=2%, signal=50%	LYPLAL1/ESR1	RAB7B/ESR1/ALPK1/LYPLAL1
GO:0002833	positive regulation of response to biotic stimulus	4	-0.936198	-1.43665	0.0262546	3	tags=50%, list=2%, signal=50%	LYPLAL1/ESR1	RAB7B/ESR1/ALPK1/LYPLAL1
GO:0031349	positive regulation of defense response	4	-0.936198	-1.43665	0.0262546	3	tags=50%, list=2%, signal=50%	LYPLAL1/ESR1	RAB7B/ESR1/ALPK1/LYPLAL1
GO:0032103	positive regulation of response to external stimulus	4	-0.936198	-1.43665	0.0262546	3	tags=50%, list=2%, signal=50%	LYPLAL1/ESR1	RAB7B/ESR1/ALPK1/LYPLAL1
GO:0045088	regulation of innate immune response	4	-0.936198	-1.43665	0.0262546	3	tags=50%, list=2%, signal=50%	LYPLAL1/ESR1	RAB7B/ESR1/ALPK1/LYPLAL1
GO:0045089	positive regulation of innate immune response	4	-0.936198	-1.43665	0.0262546	3	tags=50%, list=2%, signal=50%	LYPLAL1/ESR1	RAB7B/ESR1/ALPK1/LYPLAL1
GO:0070201	regulation of establishment of protein localization	4	0.955834	1.43739	0.0299518	3	tags=25%, list=2%, signal=25%	TENM1	ALOX5/TENM1/TM7SF3/TCAF2
GO:0032535	regulation of cellular component size	3	0.970686	1.44329	0.0300695	3	tags=33%, list=2%, signal=33%	TENM1	RGMA/TRPV2/TENM1
GO:0090066	regulation of anatomical structure size	3	0.970686	1.44329	0.0300695	3	tags=33%, list=2%, signal=33%	TENM1	RGMA/TRPV2/TENM1
GO:0120035	regulation of plasma membrane bounded cell projection organization	3	0.970686	1.44329	0.0300695	3	tags=33%, list=2%, signal=33%	TENM1	RGMA/TRPV2/TENM1
GO:0010647	positive regulation of cell communication	8	0.890515	1.47782	0.0312844	7	tags=38%, list=5%, signal=38%	TENM1/GRM4/LAMB1	GRM4/MAP2K3/LAMB1/ALPK1/TENM1/MADD/ACVR2A/TM7SF3
GO:0023056	positive regulation of signaling	8	0.890515	1.47782	0.0312844	7	tags=38%, list=5%, signal=38%	TENM1/GRM4/LAMB1	GRM4/MAP2K3/LAMB1/ALPK1/TENM1/MADD/ACVR2A/TM7SF3
GO:0051050	positive regulation of transport	3	0.967584	1.43868	0.0376597	3	tags=33%, list=2%, signal=33%	TENM1	TRPV2/TENM1/TM7SF3
GO:0070848	response to growth factor	5	0.940613	1.43918	0.0377401	1	tags=20%, list=1%, signal=21%	SYAP1	RGMA/MAP2K3/SYAP1/ACVR2A/GAS1
GO:0071363	cellular response to growth factor stimulus	5	0.940613	1.43918	0.0377401	1	tags=20%, list=1%, signal=21%	SYAP1	RGMA/MAP2K3/SYAP1/ACVR2A/GAS1
GO:0051223	regulation of protein transport	3	0.967352	1.43833	0.0382435	3	tags=33%, list=2%, signal=33%	TENM1	ALOX5/TENM1/TM7SF3
GO:0045444	fat cell differentiation	3	0.966067	1.43642	0.0394112	1	tags=33%, list=1%, signal=34%	SYAP1	CNTN2/ALOX5/SYAP1
GO:0062207	regulation of pattern recognition receptor signaling pathway	3	-0.94941	-1.38943	0.0433514	3	tags=67%, list=2%, signal=67%	LYPLAL1/ESR1	RAB7B/ESR1/LYPLAL1

## Sheet: Immune_cells_females
Suppl. Table 5: Gene Ontology (GO) terms enriched in female-specific DEGs in immune cells (Column 1: GO Term ID, Column 2: Description of GO term, Column 3: Overlap size between input DEGs and GO term member genes, Column 4: Enrichment score, Column 5: Normalized Enrichment Score, Column 6: Adjusted p-value, Column 7: Median rank of genes associated with GO term, Column 8: Subset of genes that co…
ID	Description	setSize	enrichmentScore	NES	p.adjust	rank	leading_edge	core_enrichment	overlap
GO:0006807	nitrogen compound metabolic process	13	0.510933	1.74151	0.0258104	9	tags=54%, list=24%, signal=63%	USP18/HELZ2/HS3ST2/CMPK2/OAS3/AMZ1/DBI	LEPR/HS3ST2/OAS3/CMPK2/HELZ2/USP18/PTPRK/DBI/AK5/AMZ1/S100A9/GALNT13/MGAT4C
GO:0044238	primary metabolic process	13	0.510933	1.74151	0.0258104	9	tags=54%, list=24%, signal=63%	USP18/HELZ2/HS3ST2/CMPK2/OAS3/AMZ1/DBI	LEPR/HS3ST2/OAS3/CMPK2/HELZ2/USP18/PTPRK/DBI/AK5/AMZ1/S100A9/GALNT13/MGAT4C
GO:0008152	metabolic process	14	0.478412	1.65676	0.0424827	9	tags=50%, list=24%, signal=61%	USP18/HELZ2/HS3ST2/CMPK2/OAS3/AMZ1/DBI	LEPR/HS3ST2/OAS3/CMPK2/HELZ2/USP18/PTPRK/DBI/AK5/AMZ1/S100A9/RIMS1/GALNT13/MGAT4C
GO:0071704	organic substance metabolic process	14	0.478412	1.65676	0.0424827	9	tags=50%, list=24%, signal=61%	USP18/HELZ2/HS3ST2/CMPK2/OAS3/AMZ1/DBI	LEPR/HS3ST2/OAS3/CMPK2/HELZ2/USP18/PTPRK/DBI/AK5/AMZ1/S100A9/RIMS1/GALNT13/MGAT4C

## Sheet: Immune_cells_Males
Suppl. Table 5: Gene Ontology (GO) terms enriched in male-specific DEGs in immune cells (Column 1: GO Term ID, Column 2: Description of GO term, Column 3: Overlap size between input DEGs and GO term member genes, Column 4: Enrichment score, Column 5: Normalized Enrichment Score, Column 6: Adjusted p-value, Column 7: Median rank of genes associated with GO term, Column 8: Subset of genes that cont…
ID	Description	setSize	enrichmentScore	NES	p.adjust	rank	leading_edge	core_enrichment	overlap
GO:0002181	cytoplasmic translation	9	-0.957447	-3.15632	2.44124e-08	12	tags=100%, list=21%, signal=94%	RPS23/RPS6/FAU/RPS25/RPLP1/RPL32/RPL30/RPS13	RPS25/RPL32/RPS6/RPL30/RPS13/RPLP1/RPS23/FAU/RPS18
GO:0006412	translation	9	-0.957447	-3.15632	2.44124e-08	12	tags=100%, list=21%, signal=94%	RPS23/RPS6/FAU/RPS25/RPLP1/RPL32/RPL30/RPS13	RPS25/RPL32/RPS6/RPL30/RPS13/RPLP1/RPS23/FAU/RPS18
GO:0043043	peptide biosynthetic process	9	-0.957447	-3.15632	2.44124e-08	12	tags=100%, list=21%, signal=94%	RPS23/RPS6/FAU/RPS25/RPLP1/RPL32/RPL30/RPS13	RPS25/RPL32/RPS6/RPL30/RPS13/RPLP1/RPS23/FAU/RPS18
GO:0043604	amide biosynthetic process	9	-0.957447	-3.15632	2.44124e-08	12	tags=100%, list=21%, signal=94%	RPS23/RPS6/FAU/RPS25/RPLP1/RPL32/RPL30/RPS13	RPS25/RPL32/RPS6/RPL30/RPS13/RPLP1/RPS23/FAU/RPS18
GO:1901566	organonitrogen compound biosynthetic process	11	-0.852513	-2.94478	1.0178e-06	12	tags=82%, list=21%, signal=80%	RPS18/RPS23/RPS6/FAU/RPS25/RPLP1/RPL32/RPL30/RPS13	SLC25A37/ATP2B4/RPS25/RPL32/RPS6/RPL30/RPS13/RPLP1/RPS23/FAU/RPS18
GO:0006518	peptide metabolic process	10	-0.826412	-2.7934	4.2196e-06	12	tags=90%, list=21%, signal=86%	RPS18/RPS23/RPS6/FAU/RPS25/RPLP1/RPL32/RPL30/RPS13	SPON1/RPS25/RPL32/RPS6/RPL30/RPS13/RPLP1/RPS23/FAU/RPS18
GO:0043603	amide metabolic process	10	-0.826412	-2.7934	4.2196e-06	12	tags=90%, list=21%, signal=86%	RPS18/RPS23/RPS6/FAU/RPS25/RPLP1/RPL32/RPL30/RPS13	SPON1/RPS25/RPL32/RPS6/RPL30/RPS13/RPLP1/RPS23/FAU/RPS18
GO:0044271	cellular nitrogen compound biosynthetic process	20	-0.659111	-2.67967	8.03739e-06	12	tags=55%, list=21%, signal=67%	RPS18/ZNF608/RPS23/RPS6/FAU/RPS25/RPLP1/RPL32/RPL30/MECOM/RPS13	ATP2B4/RPS25/RPL32/RPS6/RPL30/ZBTB7A/BACH2/MECOM/RPS13/RPLP1/RPS23/BCL9L/MAP2K3/KDM6B/TOB2/BCORL1/FLNA/ZNF608/FAU/RPS18
GO:0034641	cellular nitrogen compound metabolic process	21	-0.624938	-2.57463	1.96256e-05	12	tags=52%, list=21%, signal=66%	RPS18/ZNF608/RPS23/RPS6/FAU/RPS25/RPLP1/RPL32/RPL30/MECOM/RPS13	ATP2B4/RPS25/RPL32/RPS6/RPL30/ZBTB7A/BACH2/MECOM/RPS13/RPLP1/RPS23/BCL9L/MAP2K3/KDM6B/TOB2/BCORL1/FLNA/ZNF608/FAU/ISG20/RPS18
GO:0010467	gene expression	23	-0.564556	-2.34835	0.000175736	12	tags=48%, list=21%, signal=64%	RPS18/ZNF608/RPS23/RPS6/FAU/RPS25/RPLP1/RPL32/RPL30/MECOM/RPS13	ATP2B4/SPON1/RPS25/RPL32/RPS6/RPL30/ZBTB7A/BACH2/MECOM/RPS13/RPLP1/RPS23/SCIMP/BCL9L/MAP2K3/KDM6B/TOB2/BCORL1/FLNA/ZNF608/FAU/ISG20/RPS18
GO:0008150	biological_process	40	-0.579487	-2.36536	0.000201917	32	tags=72%, list=57%, signal=109%	PPP1R16B/PFKFB4/FLNA/TCP11L2/SCIMP/SLC25A37/SHF/KDM6B/CCDC69/CD302/TBC1D2/NECTIN2/TXLNA/ATP2B4/ZBTB7A/POMZP3/FTL/UQCRB/RPS18/ZNF608/RPS23/RPS6/FAU/RPS25/RPLP1/RPL32/RPL30/MECOM/RPS13	SLC25A37/FTL/ATP2B4/SH3PXD2B/SPON1/RPS25/RPL32/RPS6/RPL30/ZBTB7A/NECTIN2/PPP1R16B/BACH2/CCDC69/MECOM/RPS13/RPLP1/RPS23/SCIMP/BCL9L/PFKFB4/MAP2K3/TXLNA/KDM6B/TOB2/TCP11L2/BCORL1/FLNA/UQCRB/TBC1D2/ZNF608/FAU/ISG20/CD302/KCNE1/TNFAIP8L3/SHF/POMZP3/VWCE/RPS18
GO:0019538	protein metabolic process	15	-0.62377	-2.35229	0.000237658	12	tags=60%, list=21%, signal=64%	RPS18/RPS23/RPS6/FAU/RPS25/RPLP1/RPL32/RPL30/RPS13	SLC25A37/ATP2B4/SPON1/RPS25/RPL32/RPS6/RPL30/PPP1R16B/RPS13/RPLP1/RPS23/MAP2K3/FLNA/FAU/RPS18
GO:0009058	biosynthetic process	24	-0.549653	-2.32164	0.000297441	12	tags=46%, list=21%, signal=63%	RPS18/ZNF608/RPS23/RPS6/FAU/RPS25/RPLP1/RPL32/RPL30/MECOM/RPS13	SLC25A37/ATP2B4/SPON1/RPS25/RPL32/RPS6/RPL30/ZBTB7A/BACH2/MECOM/RPS13/RPLP1/RPS23/SCIMP/BCL9L/MAP2K3/KDM6B/TOB2/BCORL1/FLNA/ZNF608/FAU/ISG20/RPS18
GO:0009059	macromolecule biosynthetic process	24	-0.549653	-2.32164	0.000297441	12	tags=46%, list=21%, signal=63%	RPS18/ZNF608/RPS23/RPS6/FAU/RPS25/RPLP1/RPL32/RPL30/MECOM/RPS13	SLC25A37/ATP2B4/SPON1/RPS25/RPL32/RPS6/RPL30/ZBTB7A/BACH2/MECOM/RPS13/RPLP1/RPS23/SCIMP/BCL9L/MAP2K3/KDM6B/TOB2/BCORL1/FLNA/ZNF608/FAU/ISG20/RPS18
GO:0044249	cellular biosynthetic process	24	-0.549653	-2.32164	0.000297441	12	tags=46%, list=21%, signal=63%	RPS18/ZNF608/RPS23/RPS6/FAU/RPS25/RPLP1/RPL32/RPL30/MECOM/RPS13	SLC25A37/ATP2B4/SPON1/RPS25/RPL32/RPS6/RPL30/ZBTB7A/BACH2/MECOM/RPS13/RPLP1/RPS23/SCIMP/BCL9L/MAP2K3/KDM6B/TOB2/BCORL1/FLNA/ZNF608/FAU/ISG20/RPS18
GO:1901576	organic substance biosynthetic process	24	-0.549653	-2.32164	0.000297441	12	tags=46%, list=21%, signal=63%	RPS18/ZNF608/RPS23/RPS6/FAU/RPS25/RPLP1/RPL32/RPL30/MECOM/RPS13	SLC25A37/ATP2B4/SPON1/RPS25/RPL32/RPS6/RPL30/ZBTB7A/BACH2/MECOM/RPS13/RPLP1/RPS23/SCIMP/BCL9L/MAP2K3/KDM6B/TOB2/BCORL1/FLNA/ZNF608/FAU/ISG20/RPS18
GO:0042274	ribosomal small subunit biogenesis	4	-0.903846	-2.0925	0.000409777	10	tags=100%, list=18%, signal=88%	RPS6/RPS25/RPS13	RPS25/RPS6/RPS13/RPS23
GO:0043170	macromolecule metabolic process	25	-0.533841	-2.29495	0.000493053	12	tags=44%, list=21%, signal=62%	RPS18/ZNF608/RPS23/RPS6/FAU/RPS25/RPLP1/RPL32/RPL30/MECOM/RPS13	SLC25A37/ATP2B4/SPON1/RPS25/RPL32/RPS6/RPL30/ZBTB7A/PPP1R16B/BACH2/MECOM/RPS13/RPLP1/RPS23/SCIMP/BCL9L/MAP2K3/KDM6B/TOB2/BCORL1/FLNA/ZNF608/FAU/ISG20/RPS18
GO:1901564	organonitrogen compound metabolic process	16	-0.598557	-2.29923	0.000680134	12	tags=56%, list=21%, signal=62%	RPS18/RPS23/RPS6/FAU/RPS25/RPLP1/RPL32/RPL30/RPS13	SLC25A37/ATP2B4/SPON1/RPS25/RPL32/RPS6/RPL30/ZBTB7A/PPP1R16B/RPS13/RPLP1/RPS23/MAP2K3/FLNA/FAU/RPS18
GO:0044237	cellular metabolic process	29	-0.499704	-2.18234	0.00090122	13	tags=41%, list=23%, signal=66%	UQCRB/RPS18/ZNF608/RPS23/RPS6/FAU/RPS25/RPLP1/RPL32/RPL30/MECOM/RPS13	SLC25A37/ATP2B4/SH3PXD2B/SPON1/RPS25/RPL32/RPS6/RPL30/ZBTB7A/PPP1R16B/BACH2/MECOM/RPS13/RPLP1/RPS23/SCIMP/BCL9L/PFKFB4/MAP2K3/KDM6B/TOB2/BCORL1/FLNA/UQCRB/ZNF608/FAU/ISG20/TNFAIP8L3/RPS18
GO:0009987	cellular process	37	-0.499292	-2.09893	0.00171375	32	tags=73%, list=57%, signal=92%	PPP1R16B/PFKFB4/FLNA/TCP11L2/SCIMP/SLC25A37/SHF/KDM6B/CCDC69/CD302/NECTIN2/TXLNA/ATP2B4/ZBTB7A/FTL/UQCRB/RPS18/ZNF608/RPS23/RPS6/FAU/RPS25/RPLP1/RPL32/RPL30/MECOM/RPS13	SLC25A37/FTL/ATP2B4/SH3PXD2B/SPON1/RPS25/RPL32/RPS6/RPL30/ZBTB7A/NECTIN2/PPP1R16B/BACH2/CCDC69/MECOM/RPS13/RPLP1/RPS23/SCIMP/BCL9L/PFKFB4/MAP2K3/TXLNA/KDM6B/TOB2/TCP11L2/BCORL1/FLNA/UQCRB/ZNF608/FAU/ISG20/CD302/KCNE1/TNFAIP8L3/SHF/RPS18
GO:0022613	ribonucleoprotein complex biogenesis	5	-0.715823	-1.84014	0.0129093	10	tags=80%, list=18%, signal=72%	RPS23/RPS6/RPS25/RPS13	RPS25/RPS6/RPS13/RPS23/ISG20
GO:0042254	ribosome biogenesis	5	-0.715823	-1.84014	0.0129093	10	tags=80%, list=18%, signal=72%	RPS23/RPS6/RPS25/RPS13	RPS25/RPS6/RPS13/RPS23/ISG20

## Sheet: Oligodendrocytes_females
Suppl. Table 5: Gene Ontology (GO) terms enriched in female-specific DEGs in oligodendrocytes (Column 1: GO Term ID, Column 2: Description of GO term, Column 3: Overlap size between input DEGs and GO term member genes, Column 4: Enrichment score, Column 5: Normalized Enrichment Score, Column 6: Adjusted p-value, Column 7: Median rank of genes associated with GO term, Column 8: Subset of genes tha…
ID	Description	setSize	enrichmentScore	NES	p.adjust	rank	leading_edge	core_enrichment	overlap
GO:0051668	localization within membrane	4	-0.965646	-1.44662	0.00474391	2	tags=75%, list=4%, signal=78%	THY1/NPTX1/GPR158	THY1/GPR158/MOAP1/NPTX1
GO:0072657	protein localization to membrane	4	-0.965646	-1.44662	0.00474391	2	tags=75%, list=4%, signal=78%	THY1/NPTX1/GPR158	THY1/GPR158/MOAP1/NPTX1
GO:0006457	protein folding	4	0.939341	1.51998	0.00805661	2	tags=50%, list=4%, signal=52%	DNAJB1/HSP90B1	DNAJB2/HSP90B1/CALR/DNAJB1
GO:0010647	positive regulation of cell communication	5	-0.935224	-1.44545	0.015891	4	tags=40%, list=8%, signal=41%	PLAUR/GPR158	GPR158/CALR/PLAUR/PFKM/NEK10
GO:0023056	positive regulation of signaling	5	-0.935224	-1.44545	0.015891	4	tags=40%, list=8%, signal=41%	PLAUR/GPR158	GPR158/CALR/PLAUR/PFKM/NEK10
GO:0065008	regulation of biological quality	13	-0.814249	-1.48356	0.0180149	12	tags=85%, list=24%, signal=87%	CALR/GRIK3/CALM3/TPM1/KCNQ3/BTG2/SAMD4B/TMSB10/GDNF/PLAUR/GPR158	SAMD4B/CALM3/GPR158/BTG2/TMSB10/CALR/GDNF/TPM1/KCNQ3/GRIK3/NPTX1/PLAUR/PFKM
GO:0009966	regulation of signal transduction	8	-0.850043	-1.4424	0.0380911	9	tags=50%, list=18%, signal=49%	SAMHD1/GDNF/PLAUR/GPR158	CALM3/THY1/GPR158/CALR/GDNF/SAMHD1/PLAUR/NEK10
GO:0032879	regulation of localization	7	-0.858004	-1.41408	0.0475382	6	tags=29%, list=12%, signal=29%	GDNF/GPR158	CALM3/THY1/GPR158/CALR/GDNF/PFKM/SYT5
GO:0051049	regulation of transport	7	-0.858004	-1.41408	0.0475382	6	tags=29%, list=12%, signal=29%	GDNF/GPR158	CALM3/THY1/GPR158/CALR/GDNF/PFKM/SYT5

## Sheet: Oligodendrocytes_Males
Suppl. Table 5: Gene Ontology (GO) terms enriched in male-specific DEGs in oligodendrocytes (Column 1: GO Term ID, Column 2: Description of GO term, Column 3: Overlap size between input DEGs and GO term member genes, Column 4: Enrichment score, Column 5: Normalized Enrichment Score, Column 6: Adjusted p-value, Column 7: Median rank of genes associated with GO term, Column 8: Subset of genes that …
ID	Description	setSize	enrichmentScore	NES	p.adjust	rank	leading_edge	core_enrichment	overlap
GO:0019083	viral transcription	3	-0.990587	-1.82596	3.75754e-05	2	tags=67%, list=0%, signal=67%	GTF2B/CHD1	CHD1/GTF2B/INPP5K
GO:0002064	epithelial cell development	3	0.983014	1.69132	0.000781718	1	tags=33%, list=0%, signal=33%	FNDC3A	FNDC3A/FRS2/FZD5
GO:0046661	male sex differentiation	5	0.957152	1.767	0.001079	1	tags=20%, list=0%, signal=20%	FNDC3A	FNDC3A/RNF38/CTNNB1/TMF1/DHX37
GO:0043933	protein-containing complex organization	107	-0.65634	-1.68999	0.00113245	7	tags=5%, list=1%, signal=5%	TAF4/DYRK1A/LARGE1/VMP1/CHD1	PREX1/EML2/ARHGEF7/KMT2E/DYRK1A/AMBRA1/VMP1/SORL1/DNAH17/MPHOSPH8/TRPM7/KMT2A/GCFC2/MBTD1/CBX7/BAZ1A/C6orf89/TAF4/LARGE1/SMARCAL1/ATF1/ZRANB3/MAPRE3/PRKRA/NUP98/MTOR/KIFAP3/TTC19/ICE1/MYSM1/SNX14/NUP133/NCKAP5L/CALCOCO2/SETD7/RCOR1/KDM1A/KDM5B/HLTF/CHD1/HDAC6/PHF8/RIC3/VRK1/MTHFR/STMP1/CDC42EP2/GTF2B/ZNF335/CARD8/RPL6/SF3B3/CTNNBIP1/WASHC2C/TP53BP1/TUBGCP6/ATPAF2/HAT1/CARM1/UCHL5/RRP7A/GBA2/KAT8/…
GO:0008584	male gonad development	4	0.971952	1.72114	0.0015208	1	tags=25%, list=0%, signal=25%	FNDC3A	FNDC3A/RNF38/TMF1/DHX37
GO:0046546	development of primary male sexual characteristics	4	0.971952	1.72114	0.0015208	1	tags=25%, list=0%, signal=25%	FNDC3A	FNDC3A/RNF38/TMF1/DHX37
GO:0007286	spermatid development	8	0.945034	1.88438	0.00221586	1	tags=12%, list=0%, signal=13%	FNDC3A	FNDC3A/TMF1/EHMT2/DLD/UBE2J1/BBS4/IFT81/FSIP2
GO:0048515	spermatid differentiation	8	0.945034	1.88438	0.00221586	1	tags=12%, list=0%, signal=13%	FNDC3A	FNDC3A/TMF1/EHMT2/DLD/UBE2J1/BBS4/IFT81/FSIP2
GO:0019080	viral gene expression	5	-0.967891	-1.95408	0.0023399	2	tags=40%, list=0%, signal=40%	GTF2B/CHD1	PARP16/GALNT1/CHD1/GTF2B/INPP5K
GO:0001662	behavioral fear response	4	-0.97604	-1.93456	0.00255927	5	tags=75%, list=1%, signal=75%	USP46/LARGE1/GNG7	GNG7/LARGE1/LYPD1/USP46
GO:0002209	behavioral defense response	4	-0.97604	-1.93456	0.00255927	5	tags=75%, list=1%, signal=75%	USP46/LARGE1/GNG7	GNG7/LARGE1/LYPD1/USP46
GO:0042596	fear response	4	-0.97604	-1.93456	0.00255927	5	tags=75%, list=1%, signal=75%	USP46/LARGE1/GNG7	GNG7/LARGE1/LYPD1/USP46
GO:0007009	plasma membrane organization	7	-0.939469	-2.01089	0.00357951	5	tags=43%, list=1%, signal=43%	SPESP1/LARGE1/VMP1	VMP1/LARGE1/MICALL1/STX2/WHAMM/WASL/SPESP1
GO:0033555	multicellular organismal response to stress	6	-0.958411	-2.011	0.00424535	5	tags=50%, list=1%, signal=50%	USP46/LARGE1/GNG7	GNG7/LARGE1/MTOR/LYPD1/SELENON/USP46
GO:0034763	negative regulation of transmembrane transport	3	0.96821	1.66585	0.00444545	4	tags=33%, list=0%, signal=33%	FABP5	OXSR1/INPP5K/FABP5
GO:0042304	regulation of fatty acid biosynthetic process	3	0.966175	1.66235	0.00493598	4	tags=33%, list=0%, signal=33%	FABP5	UBR4/INSIG2/FABP5
GO:0006690	icosanoid metabolic process	3	0.964803	1.65999	0.00518124	22	tags=67%, list=3%, signal=65%	FABP5/ABHD12	ABHD12/EPHX1/FABP5
GO:0060429	epithelium development	33	0.807291	1.7931	0.00580894	18	tags=9%, list=2%, signal=9%	FNDC3A/CBFA2T2/FZR1	CBFA2T2/AMBRA1/FNDC3A/TSC1/PSAP/LIPA/RBBP6/C2CD3/FRS2/MTOR/MYSM1/NUP133/CTNNB1/KDM5B/BRSK2/MTHFR/ADAM9/MEGF8/LATS2/TPP1/CTNNBIP1/FZR1/RALA/POFUT1/BBS4/FZD5/MKS1/DMRT2/RBBP9/OPN3/TOR1A/CDK20/BCL10
GO:0006338	chromatin remodeling	39	-0.781329	-1.76642	0.00587185	7	tags=8%, list=1%, signal=8%	METTL21A/DYRK1A/CHD1	DYRK1A/MPHOSPH8/KMT2A/BAZ1A/C6orf89/SMARCAL1/ZRANB3/MYSM1/SETD7/KDM1A/KDM5B/HLTF/CHD1/HDAC6/PHF8/VRK1/MTHFR/GTF2B/ZNF335/HAT1/CARM1/UCHL5/KAT8/SIRT7/NFRKB/EHMT2/NTMT1/ACTL6A/SATB2/LOXL2/ACTR6/RRP8/KDM8/SUPT6H/GTF3C4/LMNB1/ACTR8/BRPF1/METTL21A
GO:0010827	regulation of glucose transmembrane transport	5	0.931058	1.71883	0.00597056	30	tags=40%, list=4%, signal=39%	FABP5/STXBP4	STXBP4/INPP5K/FABP5/OPN3/RNASEL
GO:0007281	germ cell development	11	0.915526	1.88307	0.00621146	1	tags=9%, list=0%, signal=9%	FNDC3A	FNDC3A/MTOR/CTNNB1/TMF1/EHMT2/DLD/UBE2J1/BBS4/IFT81/PPP2R1A/FSIP2
GO:0007283	spermatogenesis	18	0.868224	1.84958	0.00648383	1	tags=6%, list=0%, signal=6%	FNDC3A	HERC2/FNDC3A/CATSPERG/CCNI/GAL3ST1/XRN2/SIAH1/CSNK2A2/USP42/TMF1/EHMT2/DLD/ZNF35/UBE2J1/BBS4/IFT81/FSIP2/PMFBP1
GO:0048232	male gamete generation	18	0.868224	1.84958	0.00648383	1	tags=6%, list=0%, signal=6%	FNDC3A	HERC2/FNDC3A/CATSPERG/CCNI/GAL3ST1/XRN2/SIAH1/CSNK2A2/USP42/TMF1/EHMT2/DLD/ZNF35/UBE2J1/BBS4/IFT81/FSIP2/PMFBP1
GO:0048609	multicellular organismal reproductive process	23	0.828625	1.79133	0.00673423	1	tags=4%, list=0%, signal=4%	FNDC3A	HERC2/FNDC3A/CATSPERG/CCNI/GAL3ST1/XRN2/ADA/MTOR/CTNNB1/SIAH1/CSNK2A2/USP42/TMF1/DDO/EHMT2/DLD/ZNF35/UBE2J1/BBS4/IFT81/PPP2R1A/FSIP2/PMFBP1
GO:0010001	glial cell differentiation	5	-0.94664	-1.91117	0.00724123	6	tags=40%, list=1%, signal=40%	MAG/LARGE1	LARGE1/MAG/MTOR/CTNNB1/DUSP15
GO:0097352	autophagosome maturation	4	-0.963882	-1.91046	0.00729927	4	tags=50%, list=0%, signal=50%	VPS16/VMP1	VMP1/SNX14/CALCOCO2/VPS16
GO:0030855	epithelial cell differentiation	14	0.89138	1.86484	0.00754489	18	tags=21%, list=2%, signal=21%	FNDC3A/CBFA2T2/FZR1	CBFA2T2/FNDC3A/PSAP/LIPA/FRS2/CTNNB1/KDM5B/ADAM9/LATS2/TPP1/FZR1/FZD5/RBBP9/OPN3
GO:0007276	gamete generation	21	0.843254	1.82855	0.00763578	1	tags=5%, list=0%, signal=5%	FNDC3A	HERC2/FNDC3A/CATSPERG/CCNI/GAL3ST1/XRN2/MTOR/CTNNB1/SIAH1/CSNK2A2/USP42/TMF1/EHMT2/DLD/ZNF35/UBE2J1/BBS4/IFT81/PPP2R1A/FSIP2/PMFBP1
GO:0033559	unsaturated fatty acid metabolic process	4	0.95146	1.68485	0.00793272	22	tags=50%, list=3%, signal=49%	FABP5/ABHD12	ABHD12/EPHX1/FABP5/ELOVL4
GO:0006633	fatty acid biosynthetic process	4	0.951178	1.68435	0.00793272	4	tags=25%, list=0%, signal=25%	FABP5	UBR4/INSIG2/FABP5/ELOVL4
GO:0006325	chromatin organization	45	-0.755352	-1.7107	0.00797381	7	tags=9%, list=1%, signal=9%	MBTD1/METTL21A/DYRK1A/CHD1	KMT2E/DYRK1A/MPHOSPH8/KMT2A/MBTD1/CBX7/BAZ1A/C6orf89/SMARCAL1/ZRANB3/MYSM1/SETD7/RCOR1/KDM1A/KDM5B/HLTF/CHD1/HDAC6/PHF8/VRK1/MTHFR/GTF2B/ZNF335/TP53BP1/HAT1/CARM1/UCHL5/KAT8/SIRT7/NFRKB/EHMT2/NTMT1/DNAJC2/ACTL6A/SATB2/LOXL2/ACTR6/RRP8/KDM8/SUPT6H/GTF3C4/LMNB1/ACTR8/BRPF1/METTL21A
GO:0009566	fertilization	8	0.929384	1.85317	0.00905586	1	tags=12%, list=0%, signal=13%	FNDC3A	FNDC3A/STX2/UBE3A/KDM5B/EHMT2/GNPDA1/SPESP1/HSPA1L
GO:0032984	protein-containing complex disassembly	9	-0.911927	-1.94648	0.00949111	4	tags=22%, list=0%, signal=22%	VPS16/VMP1	VMP1/SNX14/NCKAP5L/CALCOCO2/HDAC6/WASHC2C/MTPN/MICAL1/VPS16
GO:0035264	multicellular organism growth	7	-0.921716	-1.97289	0.0095716	9	tags=43%, list=1%, signal=43%	RMI1/MBD5/LARGE1	MBD5/LARGE1/RBBP6/MTOR/PPP1R13L/BBS4/RMI1
GO:0022412	cellular process involved in reproduction in multicellular organism	12	0.895284	1.84639	0.0128902	1	tags=8%, list=0%, signal=8%	FNDC3A	FNDC3A/MTOR/CTNNB1/TMF1/EHMT2/DLD/UBE2J1/BBS4/IFT81/PPP2R1A/FSIP2/SPESP1
GO:0015908	fatty acid transport	3	0.940375	1.61796	0.0134994	4	tags=33%, list=0%, signal=33%	FABP5	PPARA/SLC27A4/FABP5
GO:1903169	regulation of calcium ion transmembrane transport	3	-0.969864	-1.78777	0.0137464	4	tags=67%, list=0%, signal=67%	TMC2/VMP1	VMP1/SELENON/TMC2
GO:0043462	regulation of ATP-dependent activity	5	-0.936148	-1.88999	0.0147762	4	tags=40%, list=0%, signal=40%	GTF2H2/VMP1	VMP1/TSC1/POT1/BRSK2/GTF2H2
GO:0071824	protein-DNA complex organization	48	-0.736499	-1.68025	0.0149147	22	tags=6%, list=3%, signal=6%	TAF4/DYRK1A/CHD1	KMT2E/DYRK1A/MPHOSPH8/KMT2A/MBTD1/CBX7/BAZ1A/C6orf89/TAF4/SMARCAL1/ZRANB3/MYSM1/SETD7/RCOR1/KDM1A/KDM5B/HLTF/CHD1/HDAC6/PHF8/VRK1/MTHFR/GTF2B/ZNF335/TP53BP1/HAT1/CARM1/UCHL5/KAT8/SIRT7/TAF12/NFRKB/EHMT2/NTMT1/DNAJC2/ACTL6A/SATB2/LOXL2/GTF2A2/ACTR6/RRP8/KDM8/SUPT6H/GTF3C4/LMNB1/ACTR8/BRPF1/METTL21A
GO:0015748	organophosphate ester transport	5	-0.933012	-1.88366	0.0158871	4	tags=40%, list=0%, signal=40%	OSBP/VMP1	VMP1/SLC25A16/SLC25A53/OSBP/SLC19A1
GO:0002065	columnar/cuboidal epithelial cell differentiation	3	0.936358	1.61105	0.016224	5	tags=33%, list=1%, signal=33%	CBFA2T2	CBFA2T2/CTNNB1/FZD5
GO:0006040	amino sugar metabolic process	5	-0.931339	-1.88028	0.0165537	5	tags=40%, list=1%, signal=40%	GNPDA1/LARGE1	LARGE1/CMAS/AMDHD2/GNPDA1/DPAGT1
GO:0022406	membrane docking	5	-0.930931	-1.87946	0.0167759	4	tags=40%, list=0%, signal=40%	STX2/VMP1	VMP1/STX12/STX2/BVES/RAB3D
GO:0140056	organelle localization by membrane tethering	5	-0.930931	-1.87946	0.0167759	4	tags=40%, list=0%, signal=40%	STX2/VMP1	VMP1/STX12/STX2/BVES/RAB3D
GO:0060348	bone development	6	-0.936735	-1.96552	0.0169063	18	tags=50%, list=2%, signal=49%	LIPA/GLG1/LARGE1	GLG1/LIPA/LARGE1/CHSY1/MEGF8/INSIG2
GO:0034728	nucleosome organization	4	-0.953601	-1.89009	0.0170337	2	tags=50%, list=0%, signal=50%	SUPT6H/CHD1	BAZ1A/CHD1/HAT1/SUPT6H
GO:0032781	positive regulation of ATP-dependent activity	3	-0.964784	-1.7784	0.0174869	4	tags=67%, list=0%, signal=67%	GTF2H2/VMP1	VMP1/POT1/GTF2H2
GO:0008406	gonad development	6	0.930308	1.74584	0.0177082	1	tags=17%, list=0%, signal=17%	FNDC3A	FNDC3A/RNF38/TAF4/UBE3A/TMF1/DHX37
GO:0045137	development of primary sexual characteristics	6	0.930308	1.74584	0.0177082	1	tags=17%, list=0%, signal=17%	FNDC3A	FNDC3A/RNF38/TAF4/UBE3A/TMF1/DHX37
GO:0006044	N-acetylglucosamine metabolic process	3	-0.964028	-1.77701	0.018796	5	tags=67%, list=1%, signal=67%	GNPDA1/LARGE1	LARGE1/AMDHD2/GNPDA1
GO:1901071	glucosamine-containing compound metabolic process	3	-0.964028	-1.77701	0.018796	5	tags=67%, list=1%, signal=67%	GNPDA1/LARGE1	LARGE1/AMDHD2/GNPDA1
GO:0008277	regulation of G protein-coupled receptor signaling pathway	4	-0.949731	-1.88242	0.0191998	3	tags=50%, list=0%, signal=50%	GTF2H2/GNG7	GNG7/ADA/ZDHHC3/GTF2H2
GO:0007219	Notch signaling pathway	4	0.9277	1.64277	0.0193003	5	tags=25%, list=1%, signal=25%	CBFA2T2	CBFA2T2/SEL1L/POFUT1/NKAP
GO:0042063	gliogenesis	6	-0.934693	-1.96123	0.0193388	6	tags=33%, list=1%, signal=33%	MAG/LARGE1	LARGE1/MAG/MTOR/CTNNB1/RNF10/DUSP15
GO:0006687	glycosphingolipid metabolic process	3	-0.962871	-1.77488	0.0193589	5	tags=67%, list=1%, signal=67%	GBA2/LARGE1	LARGE1/GAL3ST1/GBA2
GO:0003407	neural retina development	3	-0.961394	-1.77215	0.0197348	5	tags=67%, list=1%, signal=67%	BBS4/LARGE1	LARGE1/ACTL6A/BBS4
GO:0007548	sex differentiation	8	0.909968	1.81446	0.0203053	1	tags=12%, list=0%, signal=13%	FNDC3A	FNDC3A/RNF38/TAF4/CTNNB1/UBE3A/TMF1/DHX37/DMRT2
GO:0008643	carbohydrate transport	9	0.901924	1.84024	0.0203822	30	tags=33%, list=4%, signal=32%	FABP5/SORT1/STXBP4	SORT1/TSC1/SLC27A4/STXBP4/INPP5K/MFSD4B/FABP5/OPN3/RNASEL
GO:0008645	hexose transmembrane transport	9	0.901924	1.84024	0.0203822	30	tags=33%, list=4%, signal=32%	FABP5/SORT1/STXBP4	SORT1/TSC1/SLC27A4/STXBP4/INPP5K/MFSD4B/FABP5/OPN3/RNASEL
GO:0015749	monosaccharide transmembrane transport	9	0.901924	1.84024	0.0203822	30	tags=33%, list=4%, signal=32%	FABP5/SORT1/STXBP4	SORT1/TSC1/SLC27A4/STXBP4/INPP5K/MFSD4B/FABP5/OPN3/RNASEL
GO:0034219	carbohydrate transmembrane transport	9	0.901924	1.84024	0.0203822	30	tags=33%, list=4%, signal=32%	FABP5/SORT1/STXBP4	SORT1/TSC1/SLC27A4/STXBP4/INPP5K/MFSD4B/FABP5/OPN3/RNASEL
GO:1904659	glucose transmembrane transport	9	0.901924	1.84024	0.0203822	30	tags=33%, list=4%, signal=32%	FABP5/SORT1/STXBP4	SORT1/TSC1/SLC27A4/STXBP4/INPP5K/MFSD4B/FABP5/OPN3/RNASEL
GO:0007613	memory	3	-0.958721	-1.76723	0.0208625	5	tags=67%, list=1%, signal=67%	EHMT2/LARGE1	LARGE1/ATAD1/EHMT2
GO:0007565	female pregnancy	3	-0.958362	-1.76656	0.0212384	4	tags=100%, list=0%, signal=100%	SLC38A3/VMP1	VMP1/SLC38A3/SLC19A1
GO:0014904	myotube cell development	3	-0.958104	-1.76609	0.0212384	5	tags=67%, list=1%, signal=67%	HOMER1/LARGE1	LARGE1/HOMER1/SELENON
GO:0048741	skeletal muscle fiber development	3	-0.958104	-1.76609	0.0212384	5	tags=67%, list=1%, signal=67%	HOMER1/LARGE1	LARGE1/HOMER1/SELENON
GO:0009247	glycolipid biosynthetic process	3	-0.957712	-1.76537	0.0212384	5	tags=67%, list=1%, signal=67%	GAL3ST1/LARGE1	LARGE1/GAL3ST1/PIGX
GO:0042246	tissue regeneration	3	-0.957529	-1.76503	0.0212384	5	tags=67%, list=1%, signal=67%	MTPN/LARGE1	LARGE1/MTPN/SELENON
GO:0043403	skeletal muscle tissue regeneration	3	-0.957529	-1.76503	0.0212384	5	tags=67%, list=1%, signal=67%	MTPN/LARGE1	LARGE1/MTPN/SELENON
GO:0050905	neuromuscular process	7	-0.902376	-1.9315	0.021501	17	tags=43%, list=2%, signal=42%	HOMER1/SPART/LARGE1	MYCBP2/LARGE1/SPART/MTOR/XRCC1/TPP1/HOMER1
GO:0050806	positive regulation of synaptic transmission	3	-0.957121	-1.76428	0.0216143	5	tags=67%, list=1%, signal=67%	HDAC6/LARGE1	LARGE1/HDAC6/ZDHHC3
GO:0044403	biological process involved in symbiotic interaction	6	-0.931704	-1.95496	0.0217713	2	tags=33%, list=0%, signal=33%	INPP5K/CHD1	WWP1/PPARA/ILF3/CHD1/IDE/INPP5K
GO:0098655	monoatomic cation transmembrane transport	18	-0.819887	-1.75534	0.0235851	5	tags=17%, list=1%, signal=17%	HOMER1/LARGE1/VMP1	VMP1/TRPM7/IBTK/ATP2C1/LARGE1/SLC12A9/OXSR1/ATP5F1C/CNNM4/HOMER1/MRS2/KCNH1/MAIP1/SLC5A6/SELENON/TMC2/UCP3/RANGRF
GO:0034765	regulation of monoatomic ion transmembrane transport	6	-0.930015	-1.95142	0.0237173	4	tags=33%, list=0%, signal=33%	HOMER1/VMP1	VMP1/OXSR1/HOMER1/SELENON/TMC2/RANGRF
GO:1904062	regulation of monoatomic cation transmembrane transport	6	-0.930015	-1.95142	0.0237173	4	tags=33%, list=0%, signal=33%	HOMER1/VMP1	VMP1/OXSR1/HOMER1/SELENON/TMC2/RANGRF
GO:0031099	regeneration	8	-0.909959	-1.93609	0.0257073	6	tags=38%, list=1%, signal=38%	MTPN/MAG/LARGE1	LARGE1/MAG/UPF2/CSNK2A2/STK24/PTPRU/MTPN/SELENON
GO:0044703	multi-organism reproductive process	4	-0.943825	-1.87071	0.0259241	4	tags=50%, list=0%, signal=50%	DDO/VMP1	VMP1/DDO/SLC38A3/SLC19A1
GO:0044706	multi-multicellular organism process	4	-0.943825	-1.87071	0.0259241	4	tags=50%, list=0%, signal=50%	DDO/VMP1	VMP1/DDO/SLC38A3/SLC19A1
GO:0048608	reproductive structure development	10	0.886923	1.79918	0.0264955	1	tags=10%, list=0%, signal=10%	FNDC3A	FNDC3A/RNF38/PSAP/TAF4/FRS2/CTNNB1/UBE3A/KDM5B/TMF1/DHX37
GO:0061458	reproductive system development	10	0.886923	1.79918	0.0264955	1	tags=10%, list=0%, signal=10%	FNDC3A	FNDC3A/RNF38/PSAP/TAF4/FRS2/CTNNB1/UBE3A/KDM5B/TMF1/DHX37
GO:0006664	glycolipid metabolic process	4	-0.942834	-1.86875	0.0267157	5	tags=50%, list=1%, signal=50%	GBA2/LARGE1	LARGE1/GAL3ST1/PIGX/GBA2
GO:1903509	liposaccharide metabolic process	4	-0.942834	-1.86875	0.0267157	5	tags=50%, list=1%, signal=50%	GBA2/LARGE1	LARGE1/GAL3ST1/PIGX/GBA2
GO:0010565	regulation of cellular ketone metabolic process	6	0.911305	1.71018	0.0273946	4	tags=17%, list=0%, signal=17%	FABP5	PPARA/UBR4/INSIG2/PDK2/TYSND1/FABP5
GO:0019217	regulation of fatty acid metabolic process	6	0.911305	1.71018	0.0273946	4	tags=17%, list=0%, signal=17%	FABP5	PPARA/UBR4/INSIG2/PDK2/TYSND1/FABP5
GO:0051051	negative regulation of transport	8	0.899012	1.79261	0.027701	4	tags=12%, list=0%, signal=13%	FABP5	ADA/OXSR1/ABAT/UBE2J1/INPP5K/HADH/FABP5/SP100
GO:0098926	postsynaptic signal transduction	3	-0.939797	-1.73234	0.0283803	5	tags=67%, list=1%, signal=67%	RNF10/LARGE1	LARGE1/RNF10/LYPD1
GO:0106106	cold-induced thermogenesis	7	0.88951	1.7245	0.028749	4	tags=14%, list=0%, signal=14%	FABP5	KDM1A/ZBTB7B/ACOT13/FH/HADH/FABP5/TSHR
GO:0120161	regulation of cold-induced thermogenesis	7	0.88951	1.7245	0.028749	4	tags=14%, list=0%, signal=14%	FABP5	KDM1A/ZBTB7B/ACOT13/FH/HADH/FABP5/TSHR
GO:0010927	cellular component assembly involved in morphogenesis	3	-0.938374	-1.72972	0.0287562	6	tags=67%, list=1%, signal=66%	TMF1/MAG	MAG/GNPAT/TMF1
GO:0060041	retina development in camera-type eye	4	-0.938437	-1.86003	0.0294861	5	tags=50%, list=1%, signal=50%	BBS4/LARGE1	LARGE1/XRN2/ACTL6A/BBS4
GO:0120162	positive regulation of cold-induced thermogenesis	6	0.901601	1.69197	0.029983	4	tags=17%, list=0%, signal=17%	FABP5	KDM1A/ZBTB7B/FH/HADH/FABP5/TSHR
GO:0042180	cellular ketone metabolic process	8	0.894116	1.78285	0.0302385	4	tags=12%, list=0%, signal=13%	FABP5	PPARA/UBR4/COQ9/INSIG2/PDK2/TYSND1/COQ6/FABP5
GO:0035914	skeletal muscle cell differentiation	4	-0.938002	-1.85917	0.0302777	5	tags=50%, list=1%, signal=50%	GTF3C5/LARGE1	LARGE1/GTF3C5/BCL9L/SELENON
GO:0007528	neuromuscular junction development	3	-0.933796	-1.72128	0.0306357	5	tags=67%, list=1%, signal=67%	MYCBP2/LARGE1	MYCBP2/LARGE1/ZC4H2
GO:0048167	regulation of synaptic plasticity	4	-0.935945	-1.85509	0.0306735	5	tags=50%, list=1%, signal=50%	UBE3A/LARGE1	KMT2A/LARGE1/UBE3A/SYNGR1
GO:0098660	inorganic ion transmembrane transport	17	-0.823865	-1.73904	0.0342509	5	tags=18%, list=1%, signal=18%	MRS2/LARGE1/VMP1	VMP1/TRPM7/IBTK/ATP2C1/LARGE1/SLC12A9/OXSR1/ATP5F1C/CNNM4/MRS2/KCNH1/MAIP1/SLC5A6/SELENON/TMC2/UCP3/RANGRF
GO:0098662	inorganic cation transmembrane transport	17	-0.823865	-1.73904	0.0342509	5	tags=18%, list=1%, signal=18%	MRS2/LARGE1/VMP1	VMP1/TRPM7/IBTK/ATP2C1/LARGE1/SLC12A9/OXSR1/ATP5F1C/CNNM4/MRS2/KCNH1/MAIP1/SLC5A6/SELENON/TMC2/UCP3/RANGRF
GO:0071805	potassium ion transmembrane transport	4	-0.92874	-1.84081	0.0346313	5	tags=50%, list=1%, signal=50%	SLC12A9/LARGE1	LARGE1/SLC12A9/OXSR1/KCNH1
GO:0031646	positive regulation of nervous system process	3	-0.928511	-1.71154	0.0351464	6	tags=67%, list=1%, signal=66%	ABAT/MAG	MAG/RNF10/ABAT
GO:0030198	extracellular matrix organization	4	-0.924286	-1.83198	0.0354229	5	tags=50%, list=1%, signal=50%	GFOD2/LARGE1	WASHC1/LARGE1/LOXL2/GFOD2
GO:0043062	extracellular structure organization	4	-0.924286	-1.83198	0.0354229	5	tags=50%, list=1%, signal=50%	GFOD2/LARGE1	WASHC1/LARGE1/LOXL2/GFOD2
GO:0045229	external encapsulating structure organization	4	-0.924286	-1.83198	0.0354229	5	tags=50%, list=1%, signal=50%	GFOD2/LARGE1	WASHC1/LARGE1/LOXL2/GFOD2
GO:0001659	temperature homeostasis	8	0.87845	1.75161	0.0379747	4	tags=12%, list=0%, signal=13%	FABP5	KDM1A/ZBTB7B/ABAT/ACOT13/FH/HADH/FABP5/TSHR
GO:0003018	vascular process in circulatory system	7	0.878897	1.70392	0.0396601	37	tags=29%, list=4%, signal=28%	FABP5/SLC16A2	SLC27A4/SLC16A2/CTNNBIP1/SLC38A3/SLC5A6/SLC19A1/FABP5
GO:0010232	vascular transport	6	0.891441	1.6729	0.0401722	37	tags=33%, list=4%, signal=32%	FABP5/SLC16A2	SLC27A4/SLC16A2/SLC38A3/SLC5A6/SLC19A1/FABP5
GO:0150104	transport across blood-brain barrier	6	0.891441	1.6729	0.0401722	37	tags=33%, list=4%, signal=32%	FABP5/SLC16A2	SLC27A4/SLC16A2/SLC38A3/SLC5A6/SLC19A1/FABP5
GO:0034764	positive regulation of transmembrane transport	4	-0.913367	-1.81034	0.0401723	4	tags=50%, list=0%, signal=50%	OPN3/VMP1	VMP1/AZIN1/OPN3/RNASEL
GO:0030517	negative regulation of axon extension	4	-0.911341	-1.80632	0.0401723	6	tags=50%, list=1%, signal=50%	SEMA7A/MAG	MAG/HDAC6/SEMA7A/RNF6
GO:0071260	cellular response to mechanical stimulus	4	-0.911275	-1.80619	0.0401723	6	tags=50%, list=1%, signal=50%	BCL10/MAG	MAG/MTPN/LTBR/BCL10
GO:0006650	glycerophospholipid metabolic process	14	0.845524	1.76891	0.0408163	22	tags=14%, list=3%, signal=14%	FABP5/ABHD12	ABHD12/ACP6/MTM1/PIP4K2B/LPCAT2/PGS1/GNPAT/MTMR1/MTMR6/PIGX/SACM1L/HDHD5/INPP5K/FABP5
GO:0019953	sexual reproduction	37	0.742851	1.66843	0.0428177	18	tags=5%, list=2%, signal=6%	FNDC3A/FZR1	HERC2/FNDC3A/CDC27/CATSPERG/CHFR/CCNI/GAL3ST1/XRN2/MTOR/CTNNB1/STX2/UBE3A/KDM5B/SIAH1/CSNK2A2/SYCP2L/TUBGCP6/USP42/FZR1/TMF1/SIRT7/EHMT2/DLD/RBBP8/ZNF35/UBE2J1/BBS4/IFT81/PPP2R1A/GNPDA1/STAG3/FSIP2/SPESP1/RMI1/PMFBP1/HSPA1L/ANKRD31
GO:0015718	monocarboxylic acid transport	5	0.895998	1.65411	0.0434783	37	tags=40%, list=4%, signal=38%	FABP5/SLC16A2	PPARA/SLC27A4/SLC16A2/SLC5A6/FABP5
GO:0046890	regulation of lipid biosynthetic process	7	0.871236	1.68907	0.0439093	4	tags=14%, list=0%, signal=14%	FABP5	PPARA/UBR4/MTOR/SAMD8/INSIG2/FITM2/FABP5
GO:0006623	protein targeting to vacuole	3	0.921971	1.5863	0.044702	45	tags=67%, list=5%, signal=63%	SORT1/SORL1	SORT1/SORL1/MON1A
GO:0055013	cardiac muscle cell development	4	-0.905559	-1.79486	0.0457405	5	tags=50%, list=1%, signal=50%	MTOR/LARGE1	PPARA/LARGE1/MTOR/BVES
GO:0022898	regulation of transmembrane transporter activity	6	-0.911806	-1.91321	0.0462022	4	tags=33%, list=0%, signal=33%	HOMER1/VMP1	MINK1/VMP1/OXSR1/HOMER1/SELENON/RANGRF
GO:0032409	regulation of transporter activity	6	-0.911806	-1.91321	0.0462022	4	tags=33%, list=0%, signal=33%	HOMER1/VMP1	MINK1/VMP1/OXSR1/HOMER1/SELENON/RANGRF
GO:0032412	regulation of monoatomic ion transmembrane transporter activity	6	-0.911806	-1.91321	0.0462022	4	tags=33%, list=0%, signal=33%	HOMER1/VMP1	MINK1/VMP1/OXSR1/HOMER1/SELENON/RANGRF
GO:0046474	glycerophospholipid biosynthetic process	13	0.847099	1.76437	0.0462585	4	tags=8%, list=0%, signal=8%	FABP5	ACP6/MTM1/PIP4K2B/LPCAT2/PGS1/GNPAT/MTMR1/MTMR6/PIGX/SACM1L/HDHD5/INPP5K/FABP5
GO:0048565	digestive tract development	5	0.893314	1.64915	0.047976	5	tags=20%, list=1%, signal=20%	CBFA2T2	CBFA2T2/ADA/CTNNB1/MEGF8/FZD5
GO:0055123	digestive system development	5	0.893314	1.64915	0.047976	5	tags=20%, list=1%, signal=20%	CBFA2T2	CBFA2T2/ADA/CTNNB1/MEGF8/FZD5
GO:0043124	negative regulation of canonical NF-kappaB signal transduction	4	0.905694	1.60381	0.0480769	23	tags=50%, list=3%, signal=49%	OTUD7B/TLE1	OTUD7B/CARD8/CCDC22/TLE1
GO:0015849	organic acid transport	9	0.832339	1.69826	0.0484094	37	tags=22%, list=4%, signal=21%	FABP5/SLC16A2	PPARA/PSAP/SLC27A4/SLC16A2/ABAT/SLC38A3/SLC5A6/SLC19A1/FABP5
GO:0046942	carboxylic acid transport	9	0.832339	1.69826	0.0484094	37	tags=22%, list=4%, signal=21%	FABP5/SLC16A2	PPARA/PSAP/SLC27A4/SLC16A2/ABAT/SLC38A3/SLC5A6/SLC19A1/FABP5
GO:0006892	post-Golgi vesicle-mediated transport	5	0.888732	1.64069	0.0494753	45	tags=60%, list=5%, signal=57%	SORT1/ATP2C1/SORL1	SORT1/SORL1/ATP2C1/CCDC93/CCDC22

## Sheet: OPCs_females
Suppl. Table 5: Gene Ontology (GO) terms enriched in female-specific DEGs in oligodendrocyte precursor cells (OPCs) (Column 1: GO Term ID, Column 2: Description of GO term, Column 3: Overlap size between input DEGs and GO term member genes, Column 4: Enrichment score, Column 5: Normalized Enrichment Score, Column 6: Adjusted p-value, Column 7: Median rank of genes associated with GO term, Column …
ID	Description	setSize	enrichmentScore	NES	p.adjust	rank	leading_edge	core_enrichment	overlap
GO:0009891	positive regulation of biosynthetic process	3	-0.909091	-1.68844	0.0133116	5	tags=100%, list=36%, signal=82%	F12/RDH10	RDH10/SULF1/F12
GO:0009893	positive regulation of metabolic process	3	-0.909091	-1.68844	0.0133116	5	tags=100%, list=36%, signal=82%	F12/RDH10	RDH10/SULF1/F12
GO:0031325	positive regulation of cellular metabolic process	3	-0.909091	-1.68844	0.0133116	5	tags=100%, list=36%, signal=82%	F12/RDH10	RDH10/SULF1/F12
GO:0031328	positive regulation of cellular biosynthetic process	3	-0.909091	-1.68844	0.0133116	5	tags=100%, list=36%, signal=82%	F12/RDH10	RDH10/SULF1/F12
GO:0044238	primary metabolic process	6	-0.788804	-1.67813	0.0202548	7	tags=83%, list=50%, signal=73%	NEURL1B/ADAMTS7/SULF1/F12/RDH10	RDH10/LOXL2/NEURL1B/SULF1/ADAMTS7/F12
GO:0071704	organic substance metabolic process	6	-0.788804	-1.67813	0.0202548	7	tags=83%, list=50%, signal=73%	NEURL1B/ADAMTS7/SULF1/F12/RDH10	RDH10/LOXL2/NEURL1B/SULF1/ADAMTS7/F12
GO:0009058	biosynthetic process	4	-0.783466	-1.55511	0.0409357	5	tags=75%, list=36%, signal=68%	SULF1/F12/RDH10	RDH10/LOXL2/SULF1/F12
GO:0009889	regulation of biosynthetic process	4	-0.783466	-1.55511	0.0409357	5	tags=75%, list=36%, signal=68%	SULF1/F12/RDH10	RDH10/LOXL2/SULF1/F12
GO:0019222	regulation of metabolic process	4	-0.783466	-1.55511	0.0409357	5	tags=75%, list=36%, signal=68%	SULF1/F12/RDH10	RDH10/LOXL2/SULF1/F12
GO:0031323	regulation of cellular metabolic process	4	-0.783466	-1.55511	0.0409357	5	tags=75%, list=36%, signal=68%	SULF1/F12/RDH10	RDH10/LOXL2/SULF1/F12
GO:0031326	regulation of cellular biosynthetic process	4	-0.783466	-1.55511	0.0409357	5	tags=75%, list=36%, signal=68%	SULF1/F12/RDH10	RDH10/LOXL2/SULF1/F12
GO:0044249	cellular biosynthetic process	4	-0.783466	-1.55511	0.0409357	5	tags=75%, list=36%, signal=68%	SULF1/F12/RDH10	RDH10/LOXL2/SULF1/F12
GO:1901576	organic substance biosynthetic process	4	-0.783466	-1.55511	0.0409357	5	tags=75%, list=36%, signal=68%	SULF1/F12/RDH10	RDH10/LOXL2/SULF1/F12

## Sheet: Vasculature_cells_females
Suppl. Table 5: Gene Ontology (GO) terms enriched in male-specific DEGs in oligodendrocyte precursor cells (OPCs) (Column 1: GO Term ID, Column 2: Description of GO term, Column 3: Overlap size between input DEGs and GO term member genes, Column 4: Enrichment score, Column 5: Normalized Enrichment Score, Column 6: Adjusted p-value, Column 7: Median rank of genes associated with GO term, Column 8:…
ID	Description	setSize	enrichmentScore	NES	p.adjust	rank	leading_edge	core_enrichment	overlap
GO:0009967	positive regulation of signal transduction	5	-0.807822	-1.88149	0.00312093	8	tags=80%, list=24%, signal=72%	TCIM/FERMT1/FGF1/CNTN6	FGF1/CNTN6/TCIM/LAMB1/FERMT1
GO:0010647	positive regulation of cell communication	5	-0.807822	-1.88149	0.00312093	8	tags=80%, list=24%, signal=72%	TCIM/FERMT1/FGF1/CNTN6	FGF1/CNTN6/TCIM/LAMB1/FERMT1
GO:0023056	positive regulation of signaling	5	-0.807822	-1.88149	0.00312093	8	tags=80%, list=24%, signal=72%	TCIM/FERMT1/FGF1/CNTN6	FGF1/CNTN6/TCIM/LAMB1/FERMT1
GO:0010646	regulation of cell communication	8	-0.646234	-1.79679	0.014842	10	tags=62%, list=29%, signal=58%	MCTP2/TCIM/FERMT1/FGF1/CNTN6	FGF1/MCTP2/CNTN6/GRIA4/GRK3/TCIM/LAMB1/FERMT1
GO:0023051	regulation of signaling	8	-0.646234	-1.79679	0.014842	10	tags=62%, list=29%, signal=58%	MCTP2/TCIM/FERMT1/FGF1/CNTN6	FGF1/MCTP2/CNTN6/GRIA4/GRK3/TCIM/LAMB1/FERMT1
GO:0009893	positive regulation of metabolic process	3	-0.870968	-1.71447	0.0154821	8	tags=100%, list=24%, signal=84%	FERMT1/FGF1	FGF1/TCIM/FERMT1
GO:0010604	positive regulation of macromolecule metabolic process	3	-0.870968	-1.71447	0.0154821	8	tags=100%, list=24%, signal=84%	FERMT1/FGF1	FGF1/TCIM/FERMT1
GO:0031325	positive regulation of cellular metabolic process	3	-0.870968	-1.71447	0.0154821	8	tags=100%, list=24%, signal=84%	FERMT1/FGF1	FGF1/TCIM/FERMT1
GO:0001932	regulation of protein phosphorylation	3	-0.870968	-1.71447	0.0154821	8	tags=100%, list=24%, signal=84%	PPM1E/FGF1	FGF1/PPM1E/TCIM
GO:0031399	regulation of protein modification process	3	-0.870968	-1.71447	0.0154821	8	tags=100%, list=24%, signal=84%	PPM1E/FGF1	FGF1/PPM1E/TCIM
GO:0043549	regulation of kinase activity	3	-0.870968	-1.71447	0.0154821	8	tags=100%, list=24%, signal=84%	PPM1E/FGF1	FGF1/PPM1E/TCIM
GO:0045859	regulation of protein kinase activity	3	-0.870968	-1.71447	0.0154821	8	tags=100%, list=24%, signal=84%	PPM1E/FGF1	FGF1/PPM1E/TCIM
GO:0050790	regulation of catalytic activity	3	-0.870968	-1.71447	0.0154821	8	tags=100%, list=24%, signal=84%	PPM1E/FGF1	FGF1/PPM1E/TCIM
GO:0051171	regulation of nitrogen compound metabolic process	3	-0.870968	-1.71447	0.0154821	8	tags=100%, list=24%, signal=84%	PPM1E/FGF1	FGF1/PPM1E/TCIM
GO:0051246	regulation of protein metabolic process	3	-0.870968	-1.71447	0.0154821	8	tags=100%, list=24%, signal=84%	PPM1E/FGF1	FGF1/PPM1E/TCIM
GO:0051338	regulation of transferase activity	3	-0.870968	-1.71447	0.0154821	8	tags=100%, list=24%, signal=84%	PPM1E/FGF1	FGF1/PPM1E/TCIM
GO:0009966	regulation of signal transduction	6	-0.738096	-1.82407	0.0165032	8	tags=67%, list=24%, signal=62%	TCIM/FERMT1/FGF1/CNTN6	FGF1/CNTN6/GRK3/TCIM/LAMB1/FERMT1
GO:0048583	regulation of response to stimulus	7	-0.667876	-1.76244	0.0179108	8	tags=57%, list=24%, signal=55%	TCIM/FERMT1/FGF1/CNTN6	FGF1/C1S/CNTN6/GRK3/TCIM/LAMB1/FERMT1
GO:0048584	positive regulation of response to stimulus	6	-0.727588	-1.7981	0.0189709	8	tags=67%, list=24%, signal=62%	TCIM/FERMT1/FGF1/CNTN6	FGF1/C1S/CNTN6/TCIM/LAMB1/FERMT1
GO:0048522	positive regulation of cellular process	9	-0.609775	-1.76004	0.0225007	8	tags=56%, list=24%, signal=58%	TCIM/FERMT1/PPM1E/FGF1/CNTN6	FGF1/DSTN/COL8A1/GPM6A/CNTN6/PPM1E/TCIM/LAMB1/FERMT1
GO:0006468	protein phosphorylation	4	-0.760178	-1.64753	0.0274946	8	tags=75%, list=24%, signal=65%	TCIM/PPM1E/FGF1	FGF1/PPM1E/GRK3/TCIM
GO:0036211	protein modification process	4	-0.760178	-1.64753	0.0274946	8	tags=75%, list=24%, signal=65%	TCIM/PPM1E/FGF1	FGF1/PPM1E/GRK3/TCIM
GO:0043412	macromolecule modification	4	-0.760178	-1.64753	0.0274946	8	tags=75%, list=24%, signal=65%	TCIM/PPM1E/FGF1	FGF1/PPM1E/GRK3/TCIM
GO:0048518	positive regulation of biological process	10	-0.569841	-1.6766	0.0326017	8	tags=50%, list=24%, signal=54%	TCIM/FERMT1/PPM1E/FGF1/CNTN6	FGF1/DSTN/COL8A1/C1S/GPM6A/CNTN6/PPM1E/TCIM/LAMB1/FERMT1
GO:0019220	regulation of phosphate metabolic process	4	-0.728625	-1.57915	0.0447643	8	tags=75%, list=24%, signal=65%	TCIM/PPM1E/FGF1	FGF1/PPM1E/TCIM/PPP1R14A
GO:0042325	regulation of phosphorylation	4	-0.728625	-1.57915	0.0447643	8	tags=75%, list=24%, signal=65%	TCIM/PPM1E/FGF1	FGF1/PPM1E/TCIM/PPP1R14A
GO:0051174	regulation of phosphorus metabolic process	4	-0.728625	-1.57915	0.0447643	8	tags=75%, list=24%, signal=65%	TCIM/PPM1E/FGF1	FGF1/PPM1E/TCIM/PPP1R14A
GO:0003012	muscle system process	4	0.733333	1.55341	0.0455683	12	tags=100%, list=35%, signal=73%	COL14A1/TPM2/DTNA/SORBS2	SORBS2/TPM2/DTNA/COL14A1

[truncated: 1 more sheets: Vasculature_cells_Males]
