# Supplementary material for: Sex‐dependent molecular landscape of Alzheimer's disease revealed by large‐scale single‐cell transcriptomics
Source: Alzheimers Dement. 2024 Dec 31;21(2):e14476. doi: 10.1002/alz.14476 (PMC11848167; doi:10.1002/alz.14476)
Supplement: Supplementary file 8 — Supporting Information [file ALZ-21-e14476-s001.xlsx]

## Sheet: astrocytes_Female
Suppl. Table 6: Gene Ontology (GO) terms significantly impacted by female-specific changes in cell-cell communication in astrocytes (Column 1: GO Term ID, Column 2: Description of GO term, Column 3: ratio of the number of overlapping genes with the GO term to the number of overlapping genes with the background, Column 4: The ratio of the number of genes associated with a given GO term to the tota…
ID	Description	GeneRatio	BgRatio	pvalue	p.adjust	qvalue	geneID	Count
GO:0038083	GO: peptidyl-tyrosine autophosphorylation	5/265	10/6627	2.10429e-05	0.000154224	9.22219e-05	EGFR/IGF1R/DDR1/ALK/PTK2B	5
GO:0001759	GO: organ induction	5/265	13/6627	9.73123e-05	0.000586974	0.000350995	ROBO1/FGF1/FGFR1/ROBO2/AR	5
GO:0001773	GO: myeloid dendritic cell activation	4/265	10/6627	0.000433753	0.00216432	0.0012942	HMGB1/ITGB8/NOTCH2/RBPJ	4
GO:0003184	GO: pulmonary valve morphogenesis	4/265	10/6627	0.000433753	0.00216432	0.0012942	ROBO1/NOTCH1/NOTCH2/ROBO2	4
GO:0009593	GO: detection of chemical stimulus	4/265	11/6627	0.000660284	0.00309525	0.00185088	SCARB1/EXTL3/CALM1/RYR2	4
GO:0046579	GO: positive regulation of Ras protein signal transduction	4/265	11/6627	0.000660284	0.00309525	0.00185088	KITLG/CSF1/NOTCH1/NOTCH2	4
GO:0002837	GO: regulation of immune response to tumor cell	3/265	10/6627	0.00615498	0.0210393	0.0125809	HMGB1/NECTIN2/TGFB1	3
GO:0006026	GO: aminoglycan catabolic process	3/265	10/6627	0.00615498	0.0210393	0.0125809	TGFB1/CD44/LYVE1	3
GO:0010460	GO: positive regulation of heart rate	3/265	10/6627	0.00615498	0.0210393	0.0125809	ADRA1A/ADRB1/RYR2	3
GO:0045662	GO: negative regulation of myoblast differentiation	3/265	10/6627	0.00615498	0.0210393	0.0125809	TGFB1/NOTCH1/SOX9	3
GO:0051956	GO: negative regulation of amino acid transport	3/265	10/6627	0.00615498	0.0210393	0.0125809	ADORA1/GRM7/GABBR1	3
GO:0060602	GO: branch elongation of an epithelium	3/265	10/6627	0.00615498	0.0210393	0.0125809	FGF1/FGFR2/SOX9	3
GO:0002834	GO: regulation of response to tumor cell	3/265	11/6627	0.00821549	0.0266906	0.0159603	HMGB1/NECTIN2/TGFB1	3
GO:0030212	GO: hyaluronan metabolic process	3/265	11/6627	0.00821549	0.0266906	0.0159603	TGFB1/CD44/LYVE1	3
GO:0040036	GO: regulation of fibroblast growth factor receptor signaling pathway	3/265	12/6627	0.0106342	0.032857	0.0196476	ITGB1/GPC1/NPTN	3
GO:1903055	GO: positive regulation of extracellular matrix organization	6/265	19/6627	6.7523e-05	0.000423012	0.00025295	TGFB1/TGFBR1/DAG1/DDR2/RB1/SOX9	6
GO:0072089	GO: stem cell proliferation	9/265	51/6627	0.000158647	0.000897033	0.000536402	KITLG/TGFB1/TGFBR1/NOTCH1/FGFR1/PTCH1/RARG/RBPJ/SOX9	9
GO:1901203	GO: positive regulation of extracellular matrix assembly	4/265	11/6627	0.000660284	0.00309525	0.00185088	TGFB1/TGFBR1/DAG1/SOX9	4
GO:0051091	GO: positive regulation of DNA-binding transcription factor activity	11/265	97/6627	0.00159339	0.00667109	0.00398914	EDA/APP/FZD4/LRP8/DDR2/LRP6/ALK/TFRC/ROR1/AR/TRIM27	11
GO:0106106	GO: cold-induced thermogenesis	10/265	84/6627	0.00178461	0.00732766	0.00438175	PDGFC/LEPR/ACVR2B/LGR4/IGF1R/ADIPOR2/NOTCH1/ADRB1/RBPJ/RB1	10
GO:0120161	GO: regulation of cold-induced thermogenesis	10/265	84/6627	0.00178461	0.00732766	0.00438175	PDGFC/LEPR/ACVR2B/LGR4/IGF1R/ADIPOR2/NOTCH1/ADRB1/RBPJ/RB1	10
GO:0002763	GO: positive regulation of myeloid leukocyte differentiation	5/265	23/6627	0.00183108	0.0074201	0.00443703	KITLG/CSF1/TGFB1/NOTCH2/RB1	5
GO:2000648	GO: positive regulation of stem cell proliferation	5/265	23/6627	0.00183108	0.0074201	0.00443703	KITLG/TGFB1/TGFBR1/FGFR1/SOX9	5
GO:0045639	GO: positive regulation of myeloid cell differentiation	7/265	46/6627	0.00212067	0.00849264	0.00507837	KITLG/CSF1/TGFB1/ACVR2A/ACVR1B/NOTCH2/RB1	7
GO:1905332	GO: positive regulation of morphogenesis of an epithelium	4/265	16/6627	0.0031084	0.011823	0.00706987	LGR4/SMO/AR/SOX9	4
GO:0010575	GO: positive regulation of vascular endothelial growth factor production	4/265	17/6627	0.00393867	0.0144333	0.00863074	C5/TGFB1/IL6ST/ADORA2B	4
GO:0035264	GO: multicellular organism growth	9/265	82/6627	0.00519264	0.0184724	0.011046	CSF1/APP/ATRN/NOTCH2/PTCH1/SMO/AR/ADRB1/RARG	9
GO:0010574	GO: regulation of vascular endothelial growth factor production	4/265	19/6627	0.00602319	0.0210042	0.01256	C5/TGFB1/IL6ST/ADORA2B	4
GO:1902893	GO: regulation of miRNA transcription	6/265	42/6627	0.00603379	0.0210042	0.01256	TGFB1/EGFR/BMPR1A/NOTCH2/AR/SOX9	6
GO:2001026	GO: regulation of endothelial cell chemotaxis	3/265	10/6627	0.00615498	0.0210393	0.0125809	FGF1/NOTCH1/FGFR1	3
GO:0042742	GO: defense response to bacterium	8/265	70/6627	0.00647406	0.0220415	0.0131803	HLA-A/TF/IL6R/TNFRSF1A/NOTCH2/COLEC12/NAIP/RBPJ	8
GO:0061614	GO: miRNA transcription	6/265	43/6627	0.00678294	0.0229328	0.0137132	TGFB1/EGFR/BMPR1A/NOTCH2/AR/SOX9	6
GO:0090263	GO: positive regulation of canonical Wnt signaling pathway	7/265	57/6627	0.00721495	0.0241301	0.0144291	EDA/TGFB1/EGFR/LGR4/FGFR2/ATP6AP2/RBPJ	7
GO:0002573	GO: myeloid leukocyte differentiation	10/265	103/6627	0.00785524	0.0259406	0.0155118	KITLG/TF/CSF1/APP/TGFB1/ITGB8/NOTCH2/TFRC/RBPJ/RB1	10
GO:0022407	GO: regulation of cell-cell adhesion	17/265	224/6627	0.00808516	0.0265711	0.0158888	HMGB1/HLA-A/EFNB2/KITLG/BMP7/SERPINE2/TGFB1/IL6ST/CD44/CD47/SDC4/NOTCH1/ERBB2/TFRC/DLG1/PRNP/CD46	17
GO:0120163	GO: negative regulation of cold-induced thermogenesis	5/265	33/6627	0.00932524	0.0298688	0.0178608	ACVR2B/LGR4/NOTCH1/RBPJ/RB1	5
GO:0008584	GO: male gonad development	7/265	60/6627	0.00952481	0.0303654	0.0181577	KITLG/TGFBR1/ACVR2A/INSR/GFRA1/AR/SOX9	7
GO:1903670	GO: regulation of sprouting angiogenesis	4/265	22/6627	0.0103469	0.0325597	0.0194698	FGF1/PIK3CB/SLC39A12/ITGA5	4
GO:0046546	GO: development of primary male sexual characteristics	7/265	61/6627	0.010403	0.0326761	0.0195394	KITLG/TGFBR1/ACVR2A/INSR/GFRA1/AR/SOX9	7
GO:0045913	GO: positive regulation of carbohydrate metabolic process	6/265	47/6627	0.0104619	0.0327404	0.0195779	APP/INSR/PTH1R/ADCYAP1R1/P2RY1/ZBTB20	6
GO:0048013	GO: ephrin receptor signaling pathway	5/265	34/6627	0.0105847	0.032857	0.0196476	EFNB2/EPHA4/EPHA6/EPHB1/RBPJ	5
GO:0045649	GO: regulation of macrophage differentiation	3/265	12/6627	0.0106342	0.032857	0.0196476	CSF1/TGFB1/RB1	3
GO:0006959	GO: humoral immune response	7/265	62/6627	0.0113388	0.0348445	0.0208361	C5/HLA-A/TF/NOTCH1/NOTCH2/CD46/RBPJ	7
GO:0045445	GO: myoblast differentiation	7/265	62/6627	0.0113388	0.0348445	0.0208361	TGFB1/ITGB1/NOTCH1/BOC/RBPJ/RB1/SOX9	7
GO:0051149	GO: positive regulation of muscle cell differentiation	5/265	35/6627	0.0119558	0.0365431	0.0218518	LAMA2/EFNB2/TGFB1/NOTCH1/NOTCH2	5
GO:0060428	GO: lung epithelium development	4/265	23/6627	0.0121397	0.0367751	0.0219905	FGFR2/PKD1/RBPJ/SOX9	4
GO:0001569	GO: branching involved in blood vessel morphogenesis	3/265	13/6627	0.0134216	0.0395282	0.0236368	ACVR1/NRP1/PLXND1	3
GO:0010758	GO: regulation of macrophage chemotaxis	3/265	13/6627	0.0134216	0.0395282	0.0236368	C5/CSF1/PTK2B	3
GO:0030813	GO: positive regulation of nucleotide catabolic process	3/265	13/6627	0.0134216	0.0395282	0.0236368	APP/INSR/ZBTB20	3
GO:0032331	GO: negative regulation of chondrocyte differentiation	3/265	13/6627	0.0134216	0.0395282	0.0236368	TGFBR1/RARG/SOX9	3
GO:0033123	GO: positive regulation of purine nucleotide catabolic process	3/265	13/6627	0.0134216	0.0395282	0.0236368	APP/INSR/ZBTB20	3
GO:0045821	GO: positive regulation of glycolytic process	3/265	13/6627	0.0134216	0.0395282	0.0236368	APP/INSR/ZBTB20	3
GO:1905207	GO: regulation of cardiocyte differentiation	3/265	13/6627	0.0134216	0.0395282	0.0236368	EFNB2/TGFB1/EGFR	3
GO:1902107	GO: positive regulation of leukocyte differentiation	8/265	80/6627	0.0141315	0.0410224	0.0245303	HMGB1/KITLG/CSF1/TGFB1/AXL/NOTCH2/CD46/RB1	8
GO:1903708	GO: positive regulation of hemopoiesis	8/265	80/6627	0.0141315	0.0410224	0.0245303	HMGB1/KITLG/CSF1/TGFB1/AXL/NOTCH2/CD46/RB1	8
GO:2000630	GO: positive regulation of miRNA metabolic process	5/265	37/6627	0.0150497	0.043392	0.0259473	TGFB1/EGFR/BMPR1A/NOTCH2/AR	5
GO:0007254	GO: JNK cascade	9/265	97/6627	0.0150975	0.0434564	0.0259858	HMGB1/SEMA3A/APP/EGFR/IGF1R/EPHB1/PTK2B/GRIK2/NAIP	9
GO:0042110	GO: T cell activation	17/265	242/6627	0.0165846	0.0465209	0.0278183	HMGB1/HLA-A/EFNB2/KITLG/TGFB1/IL6ST/IL6R/LEPR/CD44/CD47/SDC4/CD151/ERBB2/TFRC/DLG1/PRNP/CD46	17
GO:0090322	GO: regulation of superoxide metabolic process	3/265	14/6627	0.0165854	0.0465209	0.0278183	BMP7/TGFB1/EGFR	3
GO:0150146	GO: cell junction disassembly	3/265	14/6627	0.0165854	0.0465209	0.0278183	TGFBR1/ITGB1/EPHA4	3
GO:0140747	GO: regulation of ncRNA transcription	6/265	52/6627	0.0168147	0.0469709	0.0280874	TGFB1/EGFR/BMPR1A/NOTCH2/AR/SOX9	6
GO:2000628	GO: regulation of miRNA metabolic process	6/265	53/6627	0.0183465	0.0509574	0.0304712	TGFB1/EGFR/BMPR1A/NOTCH2/AR/SOX9	6
GO:0032760	GO: positive regulation of tumor necrosis factor production	5/265	39/6627	0.0186381	0.0513843	0.0307264	HMGB1/APP/TGFB1/IFNGR1/ZBTB20	5
GO:0030199	GO: collagen fibril organization	4/265	26/6627	0.018666	0.0513843	0.0307264	COL5A3/TGFBR1/DDR2/RB1	4
GO:1902930	GO: regulation of alcohol biosynthetic process	4/265	26/6627	0.018666	0.0513843	0.0307264	FGF1/PTH1R/ADCYAP1R1/P2RY1	4
GO:0043473	GO: pigmentation	6/265	54/6627	0.0199712	0.0547953	0.0327661	EDA/KITLG/EDNRB/ATRN/ATP6AP2/RACK1	6
GO:0042659	GO: regulation of cell fate specification	3/265	15/6627	0.0201302	0.0547953	0.0327661	BMPR1A/FGFR1/AR	3
GO:0061037	GO: negative regulation of cartilage development	3/265	15/6627	0.0201302	0.0547953	0.0327661	TGFBR1/RARG/SOX9	3
GO:1903672	GO: positive regulation of sprouting angiogenesis	3/265	15/6627	0.0201302	0.0547953	0.0327661	FGF1/SLC39A12/ITGA5	3
GO:1903557	GO: positive regulation of tumor necrosis factor superfamily cytokine production	5/265	41/6627	0.0227487	0.0609015	0.0364175	HMGB1/APP/TGFB1/IFNGR1/ZBTB20	5
GO:0035914	GO: skeletal muscle cell differentiation	4/265	28/6627	0.0240251	0.0636574	0.0380654	GPC1/NOTCH1/EPHB1/RB1	4
GO:0045823	GO: positive regulation of heart contraction	3/265	16/6627	0.0240583	0.0636574	0.0380654	ADRA1A/ADRB1/RYR2	3
GO:0022408	GO: negative regulation of cell-cell adhesion	8/265	89/6627	0.0253687	0.0669109	0.040011	HMGB1/SERPINE2/TGFB1/SDC4/NOTCH1/ERBB2/DLG1/PRNP	8
GO:0050671	GO: positive regulation of lymphocyte proliferation	6/265	57/6627	0.0254254	0.0669109	0.040011	HMGB1/HLA-A/KITLG/IL6ST/TFRC/CD46	6
GO:0048663	GO: neuron fate commitment	4/265	29/6627	0.027019	0.0704519	0.0421284	TGFBR1/NOTCH1/RBPJ/SOX9	4
GO:1900271	GO: regulation of long-term synaptic potentiation	4/265	29/6627	0.027019	0.0704519	0.0421284	APP/EPHA4/ADORA1/PRNP	4
GO:0051099	GO: positive regulation of binding	6/265	58/6627	0.0274437	0.0713411	0.0426601	HMGB1/APP/LRP1/EPHA4/NRP1/RB1	6
GO:0090068	GO: positive regulation of cell cycle process	9/265	108/6627	0.0283475	0.073024	0.0436664	APP/PDGFRB/EGFR/IGF1R/INSR/LRP5/DDR2/FGFR1/RB1	9
GO:0043537	GO: negative regulation of blood vessel endothelial cell migration	3/265	17/6627	0.0283696	0.073024	0.0436664	HMGB1/TGFB1/NOTCH1	3
GO:0061036	GO: positive regulation of cartilage development	3/265	17/6627	0.0283696	0.073024	0.0436664	BMPR2/BMPR1B/SOX9	3
GO:1903524	GO: positive regulation of blood circulation	3/265	17/6627	0.0283696	0.073024	0.0436664	ADRA1A/ADRB1/RYR2	3
GO:0030177	GO: positive regulation of Wnt signaling pathway	7/265	75/6627	0.0296055	0.0759756	0.0454314	EDA/TGFB1/EGFR/LGR4/FGFR2/ATP6AP2/RBPJ	7
GO:0062013	GO: positive regulation of small molecule metabolic process	7/265	75/6627	0.0296055	0.0759756	0.0454314	APP/FGF1/INSR/PTH1R/ADCYAP1R1/P2RY1/ZBTB20	7
GO:0030225	GO: macrophage differentiation	4/265	30/6627	0.0302262	0.0771618	0.0461408	CSF1/APP/TGFB1/RB1	4
GO:0048704	GO: embryonic skeletal system morphogenesis	4/265	30/6627	0.0302262	0.0771618	0.0461408	BMP7/TGFBR1/FGFR2/DLG1	4
GO:0007265	GO: Ras protein signal transduction	6/265	60/6627	0.0317921	0.0809773	0.0484223	KITLG/CSF1/NOTCH1/NOTCH2/RASA3/RB1	6
GO:0055088	GO: lipid homeostasis	6/265	60/6627	0.0317921	0.0809773	0.0484223	LDLR/LRP5/SCARB1/ABCA1/ADORA1/ZBTB20	6
GO:0050795	GO: regulation of behavior	5/265	45/6627	0.0326281	0.0829206	0.0495844	LEPR/DLG4/ADORA1/ADRB1/NLGN1	5
GO:0032885	GO: regulation of polysaccharide biosynthetic process	3/265	18/6627	0.0330622	0.0833401	0.0498352	TGFB1/INSR/SELENOS	3
GO:0090102	GO: cochlea development	3/265	18/6627	0.0330622	0.0833401	0.0498352	EPHA4/CDH23/SOX9	3
GO:1905521	GO: regulation of macrophage migration	3/265	18/6627	0.0330622	0.0833401	0.0498352	C5/CSF1/PTK2B	3

## Sheet: astrocytes_Male
Suppl. Table 6: Gene Ontology (GO) terms significantly impacted by male-specific changes in cell-cell communication in astrocytes (Column 1: GO Term ID, Column 2: Description of GO term, Column 3: ratio of the number of overlapping genes with the GO term to the number of overlapping genes with the background, Column 4: The ratio of the number of genes associated with a given GO term to the total …
ID	Description	GeneRatio	BgRatio	pvalue	p.adjust	qvalue	geneID	Count
GO:1902533	GO: positive regulation of intracellular signal transduction	55/267	490/6303	7.27663e-12	3.3705e-10	2.13725e-10	HMGB1/CALR/SEMA3A/GAS6/BMP7/ANGPT1/ITGB1/CSF1/PDGFA/FN1/PDGFRB/EGFR/TNFRSF1A/ACVR1/ACVR2A/BMPR2/BMPR1A/ACKR3/CDH2/ITGAV/CD44/EDNRB/IGF1R/INSR/NTRK3/AXL/GPR37L1/ERBB4/ADCYAP1R1/NTRK2/NOTCH1/NOTCH2/F3/FGFR1/FGFR2/FGFR3/TGFBR3/ROBO1/ERBB2/NRP1/PLXNB1/TFRC/RYK/RACK1/EXTL3/ROR1/ADRA1A/ADORA1/GRM5/P2RY1/ADORA2B/PTK2B/ADGRV1/PIK3CB/NLGN1	55
GO:0009790	GO: embryo development	50/267	494/6303	3.16417e-09	8.24415e-08	5.22765e-08	EFEMP1/DLL1/BMP7/ANGPT1/FBN1/ITGB1/PDGFA/FN1/EGFR/ACVR1/ACVR2A/ACVR2B/BMPR2/BMPR1A/ITGA7/ITGAV/ITGB5/ITGB4/DAG1/INSR/PTH1R/ERBB4/FZD6/SDC4/LRP5/LRP6/NOTCH1/NOTCH2/FGFR1/FGFR2/PTCH1/NRP1/ATP6AP2/PLXNA2/PLXNB2/SMO/FZD3/RACK1/DLG4/DLG1/RGMA/RARG/PKD2/AMOT/RYR2/PIK3CB/PKD1/CDH23/BCL2L1/MYH9	50
GO:0097104	GO: postsynaptic membrane assembly	7/267	10/6303	2.43787e-08	5.09858e-07	3.23303e-07	CDH2/NLGN4Y/NRXN1/NRXN2/NLGN3/NLGN1/NLGN2	7
GO:0097090	GO: presynaptic membrane organization	6/267	10/6303	9.94695e-07	1.38799e-05	8.80133e-06	NLGN4Y/IL1RAPL1/NLGN3/PTPRD/NLGN1/NLGN2	6
GO:0048532	GO: anatomical structure arrangement	5/267	10/6303	2.78021e-05	0.000239586	0.000151923	SEMA3A/DLL1/BMPR1A/NRP1/PLXNA3	5
GO:0060561	GO: apoptotic process involved in morphogenesis	4/267	10/6303	0.000540082	0.00290512	0.00184215	BMP7/TNFRSF1A/LRP5/NOTCH1	4
GO:0036303	GO: lymph vessel morphogenesis	3/267	10/6303	0.00722633	0.0257476	0.0163267	ACVR2B/BMPR2/PKD1	3
GO:0071636	GO: positive regulation of transforming growth factor beta production	3/267	10/6303	0.00722633	0.0257476	0.0163267	BMPR1A/ATP6AP2/CD46	3
GO:0097048	GO: dendritic cell apoptotic process	3/267	10/6303	0.00722633	0.0257476	0.0163267	GAS6/AXL/BCL2L1	3
GO:1900006	GO: positive regulation of dendrite development	3/267	10/6303	0.00722633	0.0257476	0.0163267	BMP7/LRP8/ALK	3
GO:2000668	GO: regulation of dendritic cell apoptotic process	3/267	10/6303	0.00722633	0.0257476	0.0163267	GAS6/AXL/BCL2L1	3
GO:0003323	GO: type B pancreatic cell development	4/267	13/6303	0.00166229	0.00744126	0.00471853	DLL1/GDF11/CDH2/SMO	4
GO:0003309	GO: type B pancreatic cell differentiation	4/267	14/6303	0.00225042	0.00974494	0.00617931	DLL1/GDF11/CDH2/SMO	4
GO:0048048	GO: embryonic eye morphogenesis	4/267	15/6303	0.00296765	0.0119965	0.00760703	EFEMP1/BMP7/FBN1/RARG	4
GO:0035883	GO: enteroendocrine cell differentiation	4/267	16/6303	0.00382668	0.0149089	0.00945378	DLL1/GDF11/CDH2/SMO	4
GO:0007584	GO: response to nutrient	8/267	61/6303	0.00390872	0.0151753	0.00962272	GAS6/TNC/BMP7/EGFR/IGF1R/TFRC/ABCA1/STAT1	8
GO:0000768	GO: syncytium formation by plasma membrane fusion	5/267	28/6303	0.00579339	0.0214677	0.0136128	ADAM12/ITGB1/JAM2/NEO1/MYH9	5
GO:0006949	GO: syncytium formation	5/267	28/6303	0.00579339	0.0214677	0.0136128	ADAM12/ITGB1/JAM2/NEO1/MYH9	5
GO:0140253	GO: cell-cell fusion	5/267	28/6303	0.00579339	0.0214677	0.0136128	ADAM12/ITGB1/JAM2/NEO1/MYH9	5
GO:2000242	GO: negative regulation of reproductive process	4/267	20/6303	0.00891555	0.0308758	0.0195785	CALR/BMP7/BCL2L1/MYH9	4
GO:0036336	GO: dendritic cell migration	3/267	11/6303	0.00962848	0.0325669	0.0206508	HMGB1/CALR/GAS6	3
GO:0006968	GO: cellular defense response	3/267	12/6303	0.0124413	0.040244	0.0255189	IL33/ITGB1/PTK2B	3
GO:0051767	GO: nitric-oxide synthase biosynthetic process	3/267	12/6303	0.0124413	0.040244	0.0255189	IL33/SELENOS/STAT1	3
GO:0051769	GO: regulation of nitric-oxide synthase biosynthetic process	3/267	12/6303	0.0124413	0.040244	0.0255189	IL33/SELENOS/STAT1	3
GO:0050766	GO: positive regulation of phagocytosis	4/267	23/6303	0.0147521	0.0463841	0.0294123	CALR/GAS6/CD47/MERTK	4
GO:0007601	GO: visual perception	6/267	49/6303	0.0165443	0.0504343	0.0319806	EFEMP1/LAMB2/KCNJ10/ADGRV1/CDH23/KIFC3	6
GO:0048145	GO: regulation of fibroblast proliferation	5/267	36/6303	0.0168857	0.0511943	0.0324625	GAS6/PDGFA/FN1/EGFR/DDR2	5
GO:0050953	GO: sensory perception of light stimulus	6/267	50/6303	0.0181542	0.0545445	0.0345869	EFEMP1/LAMB2/KCNJ10/ADGRV1/CDH23/KIFC3	6
GO:0060333	GO: type II interferon-mediated signaling pathway	3/267	14/6303	0.0193362	0.0569163	0.0360909	IFNGR2/IFNGR1/STAT1	3
GO:0036465	GO: synaptic vesicle recycling	6/267	51/6303	0.0198685	0.0582261	0.0369214	NLGN4Y/PLD2/NLGN3/NLGN1/NLGN2/PICALM	6
GO:0072010	GO: glomerular epithelium development	3/267	15/6303	0.0234283	0.0668951	0.0424184	LAMB2/EDNRB/NOTCH2	3
GO:1903725	GO: regulation of phospholipid metabolic process	3/267	15/6303	0.0234283	0.0668951	0.0424184	PDGFA/LDLR/SCARB1	3

## Sheet: Excitatory_neurons_set1_Female
Suppl. Table 6: Gene Ontology (GO) terms significantly impacted by female-specific changes in cell-cell communication in excitatory neurons (cell type cluster subgroup 1) (Column 1: GO Term ID, Column 2: Description of GO term, Column 3: ratio of the number of overlapping genes with the GO term to the number of overlapping genes with the background, Column 4: The ratio of the number of genes asso…
ID	Description	GeneRatio	BgRatio	pvalue	p.adjust	qvalue	geneID	Count
GO:0007202	GO: activation of phospholipase C activity	3/360	10/8951	0.00626897	0.0231723	0.0147484	C5AR1/HTR2A/GPR55	3
GO:0051775	GO: response to redox state	3/360	10/8951	0.00626897	0.0231723	0.0147484	FKBP1B/SELENOS/RYR2	3
GO:0097396	GO: response to interleukin-17	3/360	10/8951	0.00626897	0.0231723	0.0147484	IL17RA/TRAF2/NFKBIZ	3
GO:0097398	GO: cellular response to interleukin-17	3/360	10/8951	0.00626897	0.0231723	0.0147484	IL17RA/TRAF2/NFKBIZ	3
GO:0010464	GO: regulation of mesenchymal cell proliferation	5/360	18/8951	0.000568329	0.00325232	0.00206999	PDGFA/BMPR1A/FGFR1/FGFR2/SHH	5
GO:1903039	GO: positive regulation of leukocyte cell-cell adhesion	14/360	137/8951	0.00119321	0.00606283	0.0038588	EFNB3/KITLG/TNFSF13B/IL6ST/TNFRSF14/ITGA4/CD47/TFRC/IL1RL2/CD46/SHH/CD4/NFKBIZ/CORO1A	14
GO:0010463	GO: mesenchymal cell proliferation	5/360	22/8951	0.00152975	0.00733984	0.00467157	PDGFA/BMPR1A/FGFR1/FGFR2/SHH	5
GO:0050671	GO: positive regulation of lymphocyte proliferation	9/360	70/8951	0.00185079	0.00870396	0.00553979	KITLG/TNFSF13B/CD320/IL6ST/EPHB2/TFRC/CD46/SHH/CORO1A	9
GO:0060688	GO: regulation of morphogenesis of a branching structure	5/360	23/8951	0.00189108	0.00878002	0.0055882	PDGFA/LGR4/FGFR1/FGFR2/SHH	5
GO:0050870	GO: positive regulation of T cell activation	13/360	129/8951	0.00200629	0.00925257	0.00588897	EFNB3/KITLG/TNFSF13B/IL6ST/TNFRSF14/CD47/TFRC/IL1RL2/CD46/SHH/CD4/NFKBIZ/CORO1A	13
GO:0022409	GO: positive regulation of cell-cell adhesion	15/360	161/8951	0.0020568	0.00943501	0.00600508	EFNB3/KITLG/TNFSF13B/IL6ST/TNFRSF14/ITGA4/GP6/CD47/TFRC/IL1RL2/CD46/SHH/CD4/NFKBIZ/CORO1A	15
GO:0032946	GO: positive regulation of mononuclear cell proliferation	9/360	72/8951	0.00225761	0.01022	0.00650473	KITLG/TNFSF13B/CD320/IL6ST/EPHB2/TFRC/CD46/SHH/CORO1A	9
GO:0042102	GO: positive regulation of T cell proliferation	7/360	49/8951	0.00320978	0.0136515	0.00868873	KITLG/TNFSF13B/IL6ST/TFRC/CD46/SHH/CORO1A	7
GO:0050863	GO: regulation of T cell activation	16/360	186/8951	0.00333541	0.0140299	0.00892959	EFNB3/KITLG/TNFSF13B/IL6ST/TNFRSF14/CD47/TFRC/TNFRSF21/DLG1/IL1RL2/PRNP/CD46/SHH/CD4/NFKBIZ/CORO1A	16
GO:0051251	GO: positive regulation of lymphocyte activation	15/360	172/8951	0.00388829	0.0161582	0.0102842	EFNB3/KITLG/TNFSF13B/CD320/IL6ST/TNFRSF14/CD47/EPHB2/TFRC/IL1RL2/CD46/SHH/CD4/NFKBIZ/CORO1A	15
GO:0030097	GO: hemopoiesis	32/360	496/8951	0.00533005	0.0207246	0.0131906	INHBA/JAG1/TGFB2/JAM3/KITLG/TNFSF13B/IL34/IL6R/LEPR/TNFRSF11A/ACVR2A/ACVR1B/ITGB1/ITGA4/ITGB8/PDE1B/TEK/TYRO3/FGFR2/TGFBR3/PTPRZ1/JMJD6/TFRC/EBP/IL1RL2/GPR55/PTK2B/CD46/FLT3/SHH/CD4/NFKBIZ	32
GO:1903131	GO: mononuclear cell differentiation	18/360	233/8951	0.00598597	0.0227612	0.0144868	INHBA/TNFSF13B/IL34/IL6R/LEPR/ITGB1/ITGA4/ITGB8/PDE1B/TYRO3/JMJD6/IL1RL2/PTK2B/CD46/FLT3/SHH/CD4/NFKBIZ	18
GO:0050829	GO: defense response to Gram-negative bacterium	4/360	19/8951	0.00617135	0.0231723	0.0147484	IL6R/TNFRSF14/CD4/NFKBIZ	4
GO:0031069	GO: hair follicle morphogenesis	3/360	10/8951	0.00626897	0.0231723	0.0147484	TGFB2/FGFR2/SHH	3
GO:0001541	GO: ovarian follicle development	5/360	30/8951	0.00635957	0.0234318	0.0149136	INHBA/KITLG/VGF/BMPR1B/NPR2	5
GO:0048872	GO: homeostasis of number of cells	15/360	182/8951	0.00654933	0.0240794	0.0153258	INHBA/JAM3/KITLG/TNFSF13B/ACVR2A/ACVR1B/CDH2/LGR4/TGFBR3/NCSTN/JMJD6/PIK3CB/FLT3/NFKBIZ/CORO1A	15
GO:0002696	GO: positive regulation of leukocyte activation	15/360	183/8951	0.0068809	0.0251109	0.0159823	EFNB3/KITLG/TNFSF13B/CD320/IL6ST/TNFRSF14/CD47/EPHB2/TFRC/IL1RL2/CD46/SHH/CD4/NFKBIZ/CORO1A	15
GO:0046661	GO: male sex differentiation	9/360	85/8951	0.00692271	0.0252368	0.0160624	INHBA/TGFB2/KITLG/ACVR2A/BMPR1A/LGR4/INSR/MAS1/SHH	9
GO:0048568	GO: embryonic organ development	16/360	201/8951	0.00704313	0.0255945	0.0162901	TGFB2/KITLG/PDGFA/ACVR1/BMPR1A/EPHB2/FGFR1/FGFR2/PTCH1/PLXNA4/FZD3/DLG1/PKD2/RYR2/PKD1/SHH	16
GO:0002521	GO: leukocyte differentiation	22/360	313/8951	0.00765265	0.0275767	0.0175517	INHBA/KITLG/TNFSF13B/IL34/IL6R/LEPR/TNFRSF11A/ITGB1/ITGA4/ITGB8/PDE1B/TYRO3/JMJD6/TFRC/IL1RL2/GPR55/PTK2B/CD46/FLT3/SHH/CD4/NFKBIZ	22
GO:0050867	GO: positive regulation of cell activation	15/360	186/8951	0.00795718	0.0285844	0.0181931	EFNB3/KITLG/TNFSF13B/CD320/IL6ST/TNFRSF14/CD47/EPHB2/TFRC/IL1RL2/CD46/SHH/CD4/NFKBIZ/CORO1A	15
GO:0038180	GO: nerve growth factor signaling pathway	3/360	11/8951	0.00836554	0.0294375	0.018736	BDNF/SORT1/CORO1A	3
GO:0048730	GO: epidermis morphogenesis	3/360	11/8951	0.00836554	0.0294375	0.018736	TGFB2/FGFR2/SHH	3
GO:0038179	GO: neurotrophin signaling pathway	5/360	32/8951	0.00841647	0.0294962	0.0187734	BDNF/NTRK3/NTRK2/SORT1/CORO1A	5
GO:0045664	GO: regulation of neuron differentiation	10/360	105/8951	0.00946222	0.0328271	0.0208934	JAG1/NLGN1/BDNF/NRCAM/ITGB1/FGFR1/ALK/CDON/EFNA3/SHH	10
GO:0071396	GO: cellular response to lipid	21/360	303/8951	0.010535	0.0360579	0.0229497	INHBA/DAG1/SSTR2/IGF1R/FZD4/LDLR/LRP8/LRP6/EPHA3/EPHB2/FGFR2/PTCH1/SCARB1/ESR2/SELENOS/PTK2B/FLT3/PHC1/LDOC1/NFKBIZ/PENK	21
GO:0035107	GO: appendage morphogenesis	8/360	76/8951	0.0110065	0.0367773	0.0234076	TGFB2/BMPR1A/NPR2/FGFR1/FGFR2/PTCH1/PLXNA2/SHH	8
GO:0035108	GO: limb morphogenesis	8/360	76/8951	0.0110065	0.0367773	0.0234076	TGFB2/BMPR1A/NPR2/FGFR1/FGFR2/PTCH1/PLXNA2/SHH	8
GO:0051781	GO: positive regulation of cell division	6/360	49/8951	0.0131836	0.0429279	0.0273222	TGFB2/FGF5/PDGFA/IGF1R/FGFR2/SHH	6
GO:0060986	GO: endocrine hormone secretion	4/360	24/8951	0.0144468	0.045955	0.0292489	INHBA/UCN/FZD4/FGFR1	4
GO:0045637	GO: regulation of myeloid cell differentiation	10/360	113/8951	0.0153779	0.048692	0.0309909	INHBA/JAG1/KITLG/IL34/TNFRSF11A/ACVR2A/ACVR1B/GPR55/PTK2B/CD4	10
GO:1905330	GO: regulation of morphogenesis of an epithelium	4/360	25/8951	0.0166662	0.0516773	0.032891	PDGFA/LGR4/FGFR1/SHH	4
GO:0042100	GO: B cell proliferation	6/360	52/8951	0.0173664	0.0529914	0.0337273	TNFSF13B/CD320/EPHB2/TFRC/TNFRSF21/NFKBIZ	6
GO:0038034	GO: signal transduction in absence of ligand	5/360	39/8951	0.0191523	0.057274	0.0364531	INHBA/KITLG/ITGAV/FGFR1/UNC5B	5
GO:0050886	GO: endocrine process	5/360	39/8951	0.0191523	0.057274	0.0364531	INHBA/UCN/FZD4/FGFR1/ATP6AP2	5
GO:0097192	GO: extrinsic apoptotic signaling pathway in absence of ligand	5/360	39/8951	0.0191523	0.057274	0.0364531	INHBA/KITLG/ITGAV/FGFR1/UNC5B	5
GO:0051302	GO: regulation of cell division	9/360	101/8951	0.0201168	0.0599502	0.0381564	TGFB2/FGF5/PDGFA/IGF1R/FGFR2/PTCH1/RACK1/CALM1/SHH	9
GO:0033032	GO: regulation of myeloid cell apoptotic process	3/360	15/8951	0.0204777	0.0605541	0.0385407	KITLG/SELENOS/PIK3CB	3
GO:0048520	GO: positive regulation of behavior	3/360	15/8951	0.0204777	0.0605541	0.0385407	UCN/NLGN1/PENK	3
GO:0048566	GO: embryonic digestive tract development	3/360	15/8951	0.0204777	0.0605541	0.0385407	TGFB2/FGFR2/SHH	3
GO:0071542	GO: dopaminergic neuron differentiation	3/360	15/8951	0.0204777	0.0605541	0.0385407	LRP6/RYK/SHH	3
GO:0046578	GO: regulation of Ras protein signal transduction	4/360	27/8951	0.0217157	0.0633452	0.0403172	TGFB2/KITLG/EPHB2/RASA3	4
GO:0089718	GO: amino acid import across plasma membrane	4/360	27/8951	0.0217157	0.0633452	0.0403172	ITGB1/GRM1/SLC3A2/SLC38A1	4
GO:0001776	GO: leukocyte homeostasis	6/360	56/8951	0.0242487	0.0697303	0.0443811	JAM3/KITLG/TNFSF13B/PIK3CB/FLT3/CORO1A	6
GO:0035137	GO: hindlimb morphogenesis	3/360	16/8951	0.0244677	0.0698931	0.0444847	BMPR1A/PTCH1/SHH	3
GO:0032496	GO: response to lipopolysaccharide	11/360	140/8951	0.0253781	0.0719569	0.0457983	IL12RB2/IFNAR1/TNFRSF11A/EPHB2/FGFR2/SCARB1/CNR1/SELENOS/LDOC1/NFKBIZ/PENK	11
GO:0042113	GO: B cell activation	11/360	140/8951	0.0253781	0.0719569	0.0457983	INHBA/TNFSF13B/CD320/ITGB1/ITGA4/EPHB2/TFRC/TNFRSF21/PTK2B/FLT3/NFKBIZ	11
GO:0030098	GO: lymphocyte differentiation	15/360	214/8951	0.025733	0.0726641	0.0462483	INHBA/TNFSF13B/IL6R/LEPR/ITGB1/ITGA4/TYRO3/JMJD6/IL1RL2/PTK2B/CD46/FLT3/SHH/CD4/NFKBIZ	15
GO:0035148	GO: tube formation	8/360	89/8951	0.0263808	0.0741893	0.0472191	TGFB2/FGFR2/PTCH1/PLXNB2/FZD3/RGMA/DLC1/SHH	8
GO:0090090	GO: negative regulation of canonical Wnt signaling pathway	7/360	73/8951	0.0269014	0.0753459	0.0479552	DKK2/CDH2/KREMEN1/AMFR/MCC/PTPRO/SHH	7
GO:0016331	GO: morphogenesis of embryonic epithelium	8/360	90/8951	0.0279816	0.0781806	0.0497594	TGFB2/FGFR2/PTCH1/PLXNB2/FZD3/RGMA/DLC1/SHH	8

## Sheet: Excitatory_neurons_set1_Male
Suppl. Table 6: Gene Ontology (GO) terms significantly impacted by male-specific changes in cell-cell communication in excitatory neurons (cell type cluster subgroup 1) (Column 1: GO Term ID, Column 2: Description of GO term, Column 3: ratio of the number of overlapping genes with the GO term to the number of overlapping genes with the background, Column 4: The ratio of the number of genes associ…
ID	Description	GeneRatio	BgRatio	pvalue	p.adjust	qvalue	geneID	Count
GO:0022603	GO: regulation of anatomical structure morphogenesis	54/325	500/8824	4.03399e-13	2.50183e-11	1.64484e-11	DSCAM/JAG1/NLGN1/SEMA6D/THBS4/BMPR2/BMPR1A/CDH2/L1CAM/CDH4/ITGB1/PTPRM/NTNG1/NTNG2/ITGA7/ITGB8/DAG1/LGR4/C5AR1/TEK/FZD4/LRP8/NTRK2/EPHA4/EPHA7/EPHB2/FGFR2/PTPRS/IL1RAPL1/ROBO1/DCC/LRRC4C/ERAP1/NRP1/RTN4R/PLXNA1/PLXNA2/PLXNA4/PLXND1/PLXNB2/PLXNC1/ROBO2/TFRC/RYK/RACK1/DLG4/DLG1/RGMA/PTK2B/EFNB3/AMOT/PIK3CB/PTPRD/AMIGO1	54
GO:0097104	GO: postsynaptic membrane assembly	8/325	10/8824	1.31346e-10	5.39667e-09	3.54806e-09	NLGN3/NLGN1/NRXN1/CDH2/NLGN4Y/EPHB2/NRXN2/NLGN2	8
GO:0097090	GO: presynaptic membrane organization	7/325	10/8824	9.41298e-09	2.81277e-07	1.84927e-07	NLGN3/NLGN1/NLGN4Y/CNTN2/IL1RAPL1/PTPRD/NLGN2	7
GO:0043085	GO: positive regulation of catalytic activity	43/325	497/8824	1.14529e-07	2.6699e-06	1.75534e-06	CD200/IL34/CDH3/AGRN/IL6R/GHR/PDGFRB/TNFRSF11A/ITGB1/LGR4/C5AR1/TEK/IGF1R/INSR/NTRK3/TYRO3/ERBB4/LRP8/NTRK2/EPHA4/FGFR2/TRAF2/ALK/ROBO1/ACVR1C/NCSTN/SCARB1/RTN4R/HTR2A/RYK/RACK1/DLG4/CALM1/GRM5/ADRB1/DRD1/PTK2B/GRIN2B/GRIN2A/PRNP/DLG3/TENM1/MAP2K3	43
GO:0050965	GO: detection of temperature stimulus involved in sensory perception of pain	3/325	10/8824	0.0048982	0.0208554	0.0137115	EPHB1/HTR2A/ADORA1	3
GO:0051489	GO: regulation of filopodium assembly	5/325	37/8824	0.0108787	0.0392949	0.0258346	NLGN1/AGRN/EPHB2/NRP1/TENM1	5
GO:0051491	GO: positive regulation of filopodium assembly	4/325	25/8824	0.0123891	0.0436941	0.0287269	NLGN1/AGRN/NRP1/TENM1	4
GO:0014912	GO: negative regulation of smooth muscle cell migration	3/325	14/8824	0.0133197	0.0457492	0.030078	SEMA6D/BMPR1A/LRP1	3
GO:0090022	GO: regulation of neutrophil chemotaxis	3/325	16/8824	0.0194084	0.0617576	0.0406028	JAM3/THBS4/C5AR1	3

## Sheet: Excitatory_neurons_set2_Female
Suppl. Table 6: Gene Ontology (GO) terms significantly impacted by female-specific changes in cell-cell communication in excitatory neurons (cell type cluster subgroup 2) (Column 1: GO Term ID, Column 2: Description of GO term, Column 3: ratio of the number of overlapping genes with the GO term to the number of overlapping genes with the background, Column 4: The ratio of the number of genes asso…
ID	Description	GeneRatio	BgRatio	pvalue	p.adjust	qvalue	geneID	Count
GO:0050907	GO: detection of chemical stimulus involved in sensory perception	4/442	11/9795	0.00104773	0.00621465	0.00422535	TRPV1/OR3A2/PKD2L1/CNGB1	4
GO:0048872	GO: homeostasis of number of cells	18/442	197/9795	0.0034446	0.0164081	0.0111559	IL7/GPI/FLT3/ACVR2A/ACVR1B/CDH2/JAM3/LGR4/MERTK/TGFBR3/NCSTN/JMJD6/PIK3CB/CDK6/SOD1/STAT1/BAX/RAC3	18
GO:0060333	GO: type II interferon-mediated signaling pathway	4/442	15/9795	0.00375308	0.0173667	0.0118077	IFNGR2/IFNGR1/STAT1/NR1H3	4
GO:0001937	GO: negative regulation of endothelial cell proliferation	4/442	17/9795	0.00609178	0.0253824	0.0172575	PTPRM/AIMP1/TGFBR1/STAT1	4
GO:0007605	GO: sensory perception of sound	10/442	88/9795	0.00610809	0.0254219	0.0172844	PCDH15/FZD4/NPR2/FGFR1/GRM7/SCARB2/ADGRV1/UCN/SOD1/DDIT3	10
GO:0032722	GO: positive regulation of chemokine production	5/442	32/9795	0.013447	0.0486311	0.0330643	APP/IL7/IL17RA/ADCYAP1/IL4R	5
GO:0035234	GO: ectopic germ cell programmed cell death	3/442	12/9795	0.0148051	0.052926	0.0359845	UNC5C/SOD1/BAX	3
GO:0046887	GO: positive regulation of hormone secretion	9/442	86/9795	0.015165	0.0539023	0.0366482	AIMP1/FGFR1/ITPR1/GABBR1/CHRM3/GPR27/NLGN2/UCN/ADCYAP1	9
GO:0090277	GO: positive regulation of peptide hormone secretion	8/442	72/9795	0.0153926	0.0545033	0.0370568	AIMP1/ITPR1/GABBR1/CHRM3/GPR27/NLGN2/UCN/ADCYAP1	8

## Sheet: Excitatory_neurons_set2_Male
Suppl. Table 6: Gene Ontology (GO) terms significantly impacted by male-specific changes in cell-cell communication in excitatory neurons (cell type cluster subgroup 2) (Column 1: GO Term ID, Column 2: Description of GO term, Column 3: ratio of the number of overlapping genes with the GO term to the number of overlapping genes with the background, Column 4: The ratio of the number of genes associ…
ID	Description	GeneRatio	BgRatio	pvalue	p.adjust	qvalue	geneID	Count
GO:0031344	GO: regulation of cell projection organization	69/360	497/9629	2.9895e-22	4.77233e-20	2.97662e-20	NLGN1/DSCAM/SEMA5A/SEMA3A/NEGR1/CX3CL1/TGFBR1/BMPR2/CDH2/NRCAM/L1CAM/CDH4/CNTN1/NTNG1/NTNG2/PTPRF/ITGA3/IGF1R/FZD4/NTRK3/LRP8/VLDLR/RET/NTRK2/KREMEN1/EPHA3/EPHA4/EPHA7/EPHB2/FGFR1/ROR2/PTPRS/IL1RAPL1/ALK/ROBO1/DCC/NEO1/LRRC4C/NRP1/RTN4R/PLXNA1/PLXNA2/PLXNA4/PLXND1/PLXNA3/PLXNB2/PLXNC1/ROBO2/RYK/DLG4/PTK7/RGMA/CNR1/SCARB2/FKBP1B/PTK2B/GRIN2B/RTN4RL2/EFNB3/PTPRO/PRNP/NPTN/PTPRD/PTPRG/GRID2/CDHR2/AM…	69
GO:0009887	GO: animal organ morphogenesis	55/360	495/9629	1.67564e-13	8.91645e-12	5.56142e-12	TGFB1/PDGFC/TGFB2/DSCAM/NTN4/FGF17/GHR/TGFBR1/ACVR1/ACVR2A/ACVR2B/BMPR2/BMPR1A/CDH2/NECTIN1/GLG1/PTPRM/NECTIN3/DAG1/LGR4/MYLK/RXFP1/TEK/INSR/NPR2/NPY1R/ERBB4/FZD6/NTRK2/HHIP/NOTCH2/EPHB1/EPHB2/FGFR1/FGFR2/PTCH1/TGFBR3/ROBO1/CDON/NRP1/PLXNA1/NRP2/PLXND1/ROBO2/FZD3/RYK/ESR1/PTK7/DLG1/RYR1/PKD2/RYR2/SDK2/SDK1/PKD1	55
GO:0097104	GO: postsynaptic membrane assembly	8/360	10/9629	1.49114e-10	4.94045e-09	3.08149e-09	NLGN3/NLGN1/NLGN2/NRXN1/CDH2/NLGN4Y/EPHB2/NRXN2	8
GO:0014070	GO: response to organic cyclic compound	46/360	498/9629	9.23398e-09	2.01427e-07	1.25635e-07	TGFB1/ANGPT2/CALR/TGFB2/VGF/GHR/TNFRSF11A/TGFBR1/DAG1/SSTR3/SSTR2/TEK/IGF1R/NPR2/OPRL1/OPRM1/ADCYAP1R1/LRP8/LRP6/HRH1/PTCH1/ALK/NCSTN/HTR2A/HTR5A/P2RX4/ESR1/TRPV1/INPP5K/ESR2/CNR1/ADORA1/GRM2/GRIA1/DRD1/FKBP1B/PTK2B/RYR1/PKD2/RYR2/SDK1/P2RX6/GABRB1/GABRG2/GABRB3/GABRB2	46
GO:0097090	GO: presynaptic membrane organization	7/360	10/9629	1.05002e-08	2.24859e-07	1.4025e-07	NLGN3/NLGN1/NLGN2/NLGN4Y/CNTN2/IL1RAPL1/PTPRD	7
GO:0003006	GO: developmental process involved in reproduction	38/360	497/9629	1.94001e-05	0.000161836	0.000100941	ANGPT2/CALR/JAM2/TGFB2/VGF/PSAP/CNTFR/TGFBR1/ACVR1/ACVR2A/BMPR2/BMPR1A/JAM3/CADM1/FSHR/SSTR3/SSTR2/LGR4/INSR/FZD4/NPR2/TYRO3/MERTK/ADCYAP1R1/FGFR2/ROR2/GFRA1/IGF2R/PTCH1/UNC5C/ROBO2/ESR1/DLG1/CNR1/PTK2B/TRIM27/PKD1/IGF1	38
GO:0032881	GO: regulation of polysaccharide metabolic process	5/360	28/9629	0.00343199	0.013289	0.00828871	TGFB1/INSR/INPP5K/SELENOS/IGF1	5
GO:1905517	GO: macrophage migration	5/360	28/9629	0.00343199	0.013289	0.00828871	CD200/CX3CL1/ROR2/P2RX4/PTK2B	5
GO:0032720	GO: negative regulation of tumor necrosis factor production	5/360	29/9629	0.00402211	0.0152545	0.00951463	GAS6/CX3CL1/SELENOS/TRIM27/IGF1	5
GO:1903556	GO: negative regulation of tumor necrosis factor superfamily cytokine production	5/360	30/9629	0.00468134	0.0175089	0.0109208	GAS6/CX3CL1/SELENOS/TRIM27/IGF1	5
GO:1903975	GO: regulation of glial cell migration	3/360	10/9629	0.00511183	0.0185846	0.0115917	CX3CL1/P2RX4/ATP1B2	3
GO:0032715	GO: negative regulation of interleukin-6 production	4/360	20/9629	0.00578659	0.020695	0.012908	GAS6/CD200/CX3CL1/SELENOS	4
GO:1905521	GO: regulation of macrophage migration	4/360	21/9629	0.00694087	0.0237586	0.0148189	CD200/CX3CL1/P2RX4/PTK2B	4
GO:0007596	GO: blood coagulation	10/360	110/9629	0.00799584	0.0269495	0.0168091	F8/SERPING1/GAS6/IL6ST/GP6/TYRO3/MERTK/FZD6/EPHB2/PIK3CB	10
GO:0005976	GO: polysaccharide metabolic process	7/360	63/9629	0.00880979	0.0293152	0.0182847	TGFB1/IL6ST/LEPR/INSR/INPP5K/SELENOS/IGF1	7
GO:0050817	GO: coagulation	10/360	112/9629	0.00903865	0.0297784	0.0185736	F8/SERPING1/GAS6/IL6ST/GP6/TYRO3/MERTK/FZD6/EPHB2/PIK3CB	10
GO:0046323	GO: glucose import	6/360	50/9629	0.0103861	0.0333322	0.0207902	INSR/SORT1/DRD1/SELENOS/IGF1/OSTN	6
GO:1990868	GO: response to chemokine	6/360	50/9629	0.0103861	0.0333322	0.0207902	CX3CL1/CCR10/ROBO1/ACKR1/PTK2B/DUSP1	6
GO:1990869	GO: cellular response to chemokine	6/360	50/9629	0.0103861	0.0333322	0.0207902	CX3CL1/CCR10/ROBO1/ACKR1/PTK2B/DUSP1	6
GO:1903829	GO: positive regulation of protein localization	22/360	348/9629	0.0111463	0.0355287	0.0221602	TGFB1/TGFB2/NLGN2/GAS6/ITGB1/ITGA3/ERBB4/LRP1/SORL1/EPHA3/EPHB2/TFRC/RACK1/DLG1/ITPR1/CHRM1/CHRM3/GPR27/ABCA7/PRNP/CD247/IGF1	22
GO:0003416	GO: endochondral bone growth	3/360	13/9629	0.0112089	0.0355287	0.0221602	NPR2/FGFR2/OSTN	3
GO:0032692	GO: negative regulation of interleukin-1 production	3/360	13/9629	0.0112089	0.0355287	0.0221602	GAS6/CX3CL1/IGF1	3
GO:0050926	GO: regulation of positive chemotaxis	3/360	13/9629	0.0112089	0.0355287	0.0221602	ANGPT2/NTRK3/CDH13	3
GO:0070168	GO: negative regulation of biomineral tissue development	3/360	13/9629	0.0112089	0.0355287	0.0221602	TGFB1/GAS6/PTK2B	3
GO:0008645	GO: hexose transmembrane transport	7/360	67/9629	0.0122031	0.0380615	0.0237399	INSR/SORT1/INPP5K/DRD1/SELENOS/IGF1/OSTN	7
GO:1904659	GO: glucose transmembrane transport	7/360	67/9629	0.0122031	0.0380615	0.0237399	INSR/SORT1/INPP5K/DRD1/SELENOS/IGF1/OSTN	7
GO:0015749	GO: monosaccharide transmembrane transport	7/360	68/9629	0.013181	0.0404293	0.0252168	INSR/SORT1/INPP5K/DRD1/SELENOS/IGF1/OSTN	7
GO:0010829	GO: negative regulation of glucose transmembrane transport	3/360	14/9629	0.0138766	0.0419403	0.0261592	INPP5K/SELENOS/OSTN	3
GO:0045981	GO: positive regulation of nucleotide metabolic process	4/360	26/9629	0.0149748	0.0446446	0.027846	APP/INSR/HTR2A/IGF1	4
GO:1900544	GO: positive regulation of purine nucleotide metabolic process	4/360	26/9629	0.0149748	0.0446446	0.027846	APP/INSR/HTR2A/IGF1	4
GO:0061614	GO: miRNA transcription	5/360	40/9629	0.0159541	0.0472434	0.029467	TGFB1/TGFB2/BMPR1A/NOTCH2/ESR1	5
GO:0006112	GO: energy reserve metabolic process	6/360	55/9629	0.0162271	0.0479307	0.0298956	IL6ST/LEPR/INSR/INPP5K/SELENOS/IGF1	6
GO:0034763	GO: negative regulation of transmembrane transport	7/360	71/9629	0.016451	0.0485104	0.0302572	EPHB2/INPP5K/CALM1/FKBP1B/SELENOS/PKD2/OSTN	7
GO:0055007	GO: cardiac muscle cell differentiation	7/360	71/9629	0.016451	0.0485104	0.0302572	TGFB1/CALR/PDGFRB/ACVR1/BMPR1A/ITGB1/IGF1	7
GO:0150077	GO: regulation of neuroinflammatory response	3/360	15/9629	0.0168733	0.0490555	0.0305972	CD200/LDLR/IGF1	3
GO:0015711	GO: organic anion transport	15/360	219/9629	0.0173812	0.0504485	0.0314661	PSAP/TNFRSF11A/ITGB1/CD47/NTRK2/HRH3/P2RX4/TRPV1/GRM1/ADORA1/GRM2/GRM7/GABBR1/SV2A/NMUR2	15
GO:0034219	GO: carbohydrate transmembrane transport	7/360	72/9629	0.0176583	0.050958	0.0317838	INSR/SORT1/INPP5K/DRD1/SELENOS/IGF1/OSTN	7
GO:0070555	GO: response to interleukin-1	7/360	72/9629	0.0176583	0.050958	0.0317838	APP/CX3CL1/GHR/TNFRSF11A/IL1RAP/CD47/IL1RL2	7
GO:0090263	GO: positive regulation of canonical Wnt signaling pathway	7/360	72/9629	0.0176583	0.050958	0.0317838	TGFB1/SEMA5A/CDH3/LGR4/FGFR2/ATP6AP2/PTK7	7
GO:0060538	GO: skeletal muscle organ development	8/360	90/9629	0.019073	0.0545919	0.0340504	TGFB1/CNTFR/CNTNAP1/DAG1/GPC1/EPHB1/CDON/RYR1	8
GO:0002763	GO: positive regulation of myeloid leukocyte differentiation	4/360	28/9629	0.0193471	0.0550394	0.0343295	TGFB1/TNFRSF11A/NOTCH2/ROR2	4
GO:1902895	GO: positive regulation of miRNA transcription	4/360	28/9629	0.0193471	0.0550394	0.0343295	TGFB1/TGFB2/BMPR1A/NOTCH2	4
GO:0051495	GO: positive regulation of cytoskeleton organization	10/360	126/9629	0.0195044	0.0552415	0.0344556	SEMA5A/CX3CL1/MET/TGFBR1/CD47/NRP1/PLXNA3/DLG1/PTK2B/TRIM27	10
GO:0010560	GO: positive regulation of glycoprotein biosynthetic process	3/360	16/9629	0.0202026	0.0568522	0.0354602	RAMP1/NCSTN/IGF1	3
GO:0043086	GO: negative regulation of catalytic activity	16/360	245/9629	0.0214613	0.0600097	0.0374296	SERPING1/GAS6/LRP1/LRP6/EPHB2/PTPRB/SORT1/INPP5K/GABBR2/GRM2/GRM3/FKBP1B/PTPRO/TRIM27/ADGRV1/DUSP1	16
GO:0002548	GO: monocyte chemotaxis	4/360	29/9629	0.0217991	0.0605801	0.0377854	CX3CL1/TNFRSF11A/PTPRO/DUSP1	4
GO:0005978	GO: glycogen biosynthetic process	4/360	29/9629	0.0217991	0.0605801	0.0377854	INSR/INPP5K/SELENOS/IGF1	4
GO:0009250	GO: glucan biosynthetic process	4/360	29/9629	0.0217991	0.0605801	0.0377854	INSR/INPP5K/SELENOS/IGF1	4
GO:0045912	GO: negative regulation of carbohydrate metabolic process	4/360	29/9629	0.0217991	0.0605801	0.0377854	TGFB1/LEPR/INPP5K/SELENOS	4
GO:0045087	GO: innate immune response	24/360	416/9629	0.0228634	0.0633751	0.0395287	TGFB1/SERPING1/CX3CL1/IFNAR1/IFNGR2/IFNGR1/TNFRSF14/IL1RAP/IL17RA/CADM1/CD47/LGR4/TYRO3/LRP8/TRAF2/KLRD1/PTPRS/ERAP1/ESR1/CALM1/IL1RL2/CD46/TRIM27/KLRG1	24
GO:0000271	GO: polysaccharide biosynthetic process	5/360	44/9629	0.0233406	0.0645958	0.0402901	TGFB1/INSR/INPP5K/SELENOS/IGF1	5
GO:0032309	GO: icosanoid secretion	3/360	17/9629	0.0238663	0.0654831	0.0408435	TNFRSF11A/P2RX4/NMUR2	3
GO:0010718	GO: positive regulation of epithelial to mesenchymal transition	4/360	30/9629	0.0244326	0.0666724	0.0415853	TGFB1/TGFB2/TGFBR1/ACVR1	4
GO:0007264	GO: small GTPase-mediated signal transduction	20/360	333/9629	0.0247942	0.0676064	0.0421679	TGFB2/MET/ITGB1/ITGA3/ITGAV/TEK/ADCYAP1R1/NOTCH2/EPHB2/ROBO1/CDON/NRP1/RTN4R/RASA3/AMOT/PIK3CB/CDH13/CADM4/IGF1/PSD2	20
GO:0070098	GO: chemokine-mediated signaling pathway	5/360	45/9629	0.0254806	0.0692095	0.0431678	CX3CL1/CCR10/ROBO1/ACKR1/PTK2B	5
GO:0010559	GO: regulation of glycoprotein biosynthetic process	4/360	31/9629	0.0272502	0.0732233	0.0456713	RAMP1/NCSTN/ABCA7/IGF1	4
GO:0035307	GO: positive regulation of protein dephosphorylation	4/360	31/9629	0.0272502	0.0732233	0.0456713	TGFB1/PDGFRB/CALM1/ADORA1	4
GO:0048146	GO: positive regulation of fibroblast proliferation	4/360	31/9629	0.0272502	0.0732233	0.0456713	PDGFC/GAS6/ESR1/IGF1	4
GO:1905330	GO: regulation of morphogenesis of an epithelium	4/360	31/9629	0.0272502	0.0732233	0.0456713	NTN4/LGR4/FGFR1/ESR1	4
GO:1901264	GO: carbohydrate derivative transport	5/360	46/9629	0.0277425	0.0739995	0.0461554	PSAP/CD47/VLDLR/SCARB1/ADORA1	5
GO:1903020	GO: positive regulation of glycoprotein metabolic process	3/360	18/9629	0.0278642	0.0739995	0.0461554	RAMP1/NCSTN/IGF1	3
GO:0035303	GO: regulation of dephosphorylation	7/360	79/9629	0.0278973	0.0739995	0.0461554	TGFB1/PDGFRB/INPP5K/CALM1/ADORA1/CHRM5/FKBP1B	7
GO:0051223	GO: regulation of protein transport	18/360	297/9629	0.0297788	0.0786932	0.049083	TGFB1/TGFB2/NLGN2/GAS6/CD200/OPRM1/SORL1/EPHA5/ACVR1C/NEO1/RACK1/ITPR1/CNR1/CHRM1/CHRM3/GPR27/FKBP1B/IGF1	18
GO:0014009	GO: glial cell proliferation	4/360	32/9629	0.030254	0.07953	0.0496049	CX3CL1/LEPR/CHRM1/PTK2B	4
GO:0051785	GO: positive regulation of nuclear division	4/360	32/9629	0.030254	0.07953	0.0496049	PDGFRB/INSR/NPR2/IGF1	4
GO:0086065	GO: cell communication involved in cardiac conduction	4/360	32/9629	0.030254	0.07953	0.0496049	CALM1/FKBP1B/RYR2/ATP1B2	4

## Sheet: Excitatory_neurons_set3_Female
Suppl. Table 6: Gene Ontology (GO) terms significantly impacted by female-specific changes in cell-cell communication in excitatory neurons (cell type cluster subgroup 3) (Column 1: GO Term ID, Column 2: Description of GO term, Column 3: ratio of the number of overlapping genes with the GO term to the number of overlapping genes with the background, Column 4: The ratio of the number of genes asso…
ID	Description	GeneRatio	BgRatio	pvalue	p.adjust	qvalue	geneID	Count
GO:0048485	GO: sympathetic nervous system development	4/354	10/9478	0.000335984	0.00227797	0.00152289	NRP1/PLXNA4/NRP2/FZD3	4
GO:0010522	GO: regulation of calcium ion transport into cytosol	3/354	10/9478	0.00509694	0.0215713	0.0144211	ADCYAP1R1/P2RX4/GRIN1	3
GO:0031649	GO: heat generation	3/354	10/9478	0.00509694	0.0215713	0.0144211	TRPV1/CNR1/ADRB1	3
GO:0044849	GO: estrous cycle	3/354	10/9478	0.00509694	0.0215713	0.0144211	IGF1R/OPRL1/OPRK1	3
GO:0072170	GO: metanephric tubule development	3/354	10/9478	0.00509694	0.0215713	0.0144211	LGR4/PKD2/PKD1	3
GO:0072207	GO: metanephric epithelium development	3/354	10/9478	0.00509694	0.0215713	0.0144211	LGR4/PKD2/PKD1	3
GO:0007606	GO: sensory perception of chemical stimulus	4/354	26/9478	0.0149222	0.0516713	0.0345438	WNT10B/C5AR1/TRPV1/OR3A2	4
GO:0050926	GO: regulation of positive chemotaxis	4/354	16/9478	0.00243679	0.0117007	0.00782228	ANGPT2/CDH13/IL16/NTRK3	4
GO:0006953	GO: acute-phase response	4/354	17/9478	0.00309378	0.0143082	0.00956547	F8/TFRC/TRPV1/CNR1	4
GO:1903036	GO: positive regulation of response to wounding	5/354	32/9478	0.00619616	0.0254297	0.0170005	ITGB1/MYLK/IGF1R/FKBP1B/OCLN	5
GO:0042634	GO: regulation of hair cycle	3/354	11/9478	0.00681612	0.0273775	0.0183027	WNT10B/CDH3/PER1	3
GO:0072012	GO: glomerulus vasculature development	3/354	11/9478	0.00681612	0.0273775	0.0183027	ANGPT2/PDGFRB/PECAM1	3
GO:1905521	GO: regulation of macrophage migration	4/354	21/9478	0.00691535	0.02758	0.0184381	CX3CL1/C5AR1/P2RX4/PTK2B	4
GO:0032835	GO: glomerulus development	5/354	34/9478	0.00805666	0.0312138	0.0208673	ANGPT2/PDGFRB/PECAM1/LGR4/PTPRO	5
GO:1905523	GO: positive regulation of macrophage migration	3/354	12/9478	0.00883942	0.0338213	0.0226105	CX3CL1/C5AR1/P2RX4	3
GO:0001974	GO: blood vessel remodeling	4/354	25/9478	0.0130004	0.046538	0.031112	RSPO3/ACVR2B/BMPR2/NPR2	4
GO:1905517	GO: macrophage migration	4/354	26/9478	0.0149222	0.0516713	0.0345438	CX3CL1/C5AR1/P2RX4/PTK2B	4
GO:0097192	GO: extrinsic apoptotic signaling pathway in absence of ligand	5/354	40/9478	0.0158877	0.0545687	0.0364808	KITLG/CX3CL1/ITGAV/FGFR1/UNC5B	5
GO:0120193	GO: tight junction organization	5/354	40/9478	0.0158877	0.0545687	0.0364808	TGFBR1/PECAM1/EPHB2/DLG1/OCLN	5
GO:0038127	GO: ERBB signaling pathway	8/354	88/9478	0.0167572	0.056759	0.0379451	CDH13/ADAM17/CADM1/NPR2/ERBB4/PTK2B/CUL5/PTPRR	8
GO:0038034	GO: signal transduction in absence of ligand	5/354	41/9478	0.0175568	0.0584078	0.0390473	KITLG/CX3CL1/ITGAV/FGFR1/UNC5B	5
GO:0140546	GO: defense response to symbiont	27/354	482/9478	0.0227004	0.0728734	0.048718	CD226/AIMP1/CX3CL1/TF/SERPING1/IFNAR1/IFNGR2/IFNGR1/IL1RAP/IL17RA/CADM1/CD47/LGR4/TYRO3/OPRK1/LRP8/TRAF2/KLRD1/PTPRS/ERAP1/ESR1/CALM1/IL1RL2/CD46/TRIM27/KLRG1/REL	27

## Sheet: Excitatory_neurons_set3_Male
Suppl. Table 6: Gene Ontology (GO) terms significantly impacted by male-specific changes in cell-cell communication in excitatory neurons (cell type cluster subgroup 3) (Column 1: GO Term ID, Column 2: Description of GO term, Column 3: ratio of the number of overlapping genes with the GO term to the number of overlapping genes with the background, Column 4: The ratio of the number of genes associ…
ID	Description	GeneRatio	BgRatio	pvalue	p.adjust	qvalue	geneID	Count
GO:0098609	GO: cell-cell adhesion	93/337	488/8926	6.21294e-42	2.08941e-38	1.34853e-38	NTNG1/LRRC4/DSCAM/THBS4/LRRC4C/EFNB2/NEGR1/IL6ST/ACVR1/IL1RAP/CDH2/NLGN4Y/NRCAM/L1CAM/NECTIN1/CDH4/JAM2/JAM3/ITGB1/MADCAM1/CADM1/CADM3/PTPRM/CNTN2/CNTN1/NECTIN3/CDH3/NTNG2/PTPRF/ITGA3/ITGA7/ITGA8/ITGA9/ITGAV/ITGA2B/ITGB8/GP6/CD47/TYRO3/ITGAE/LRP6/EPHA7/PTPRS/IL1RAPL1/ROBO1/NRXN1/NRXN3/NRXN2/DCC/CDON/NEO1/PLXNB2/BOC/ROBO2/TFRC/TNFRSF21/NFASC/ALCAM/DLG4/PTK7/DLG1/ADGRL3/EFNB3/NLGN3/PRNP/CD46/ADGRL1…	93
GO:0060322	GO: head development	57/337	488/8926	8.04397e-15	6.14815e-13	3.9681e-13	FGF9/APP/CALM1/CALM3/BMPR1A/CDH2/NRCAM/ITGB1/CNTN1/CNTNAP2/SSTR2/IGF1R/FZD4/TYRO3/ERBB4/FZD6/LRP8/ATRN/NTRK2/LRP6/EPHA5/EPHA7/EPHB1/EPHB2/FGFR1/PTPRS/PTCH1/ALK/ROBO1/UNC5C/CDON/NRP1/NCSTN/ATP6AP2/RTN4R/PLXNA1/PLXNA2/PLXNA4/PLXNA3/PLXNB2/ROBO2/HTR5A/FZD3/RYK/NFASC/GRIA1/DRD1/GRIN2B/GRIN2A/CELSR2/GRIN1/GRID2/SEMA5A/AMIGO1/SLC38A2/APOD/PAX6	57
GO:0097104	GO: postsynaptic membrane assembly	8/337	10/8926	1.60343e-10	6.27014e-09	4.04683e-09	CDH2/NLGN4Y/EPHB2/NRXN1/NRXN2/NLGN3/NLGN1/NLGN2	8
GO:0097090	GO: presynaptic membrane organization	7/337	10/8926	1.11922e-08	3.18978e-07	2.05873e-07	NLGN4Y/CNTN2/IL1RAPL1/NLGN3/PTPRD/NLGN1/NLGN2	7
GO:0043085	GO: positive regulation of catalytic activity	39/337	495/8926	8.88914e-06	0.000106008	6.84188e-05	GAS6/CALM1/CALM3/GHR/PDGFRB/FLT3/ITGB1/CDH3/LGR4/RXFP1/IGF1R/INSR/NTRK3/TYRO3/ERBB4/LRP8/NTRK2/EPHA4/FGFR1/TRAF2/ALK/ROBO1/NCSTN/SCARB1/RTN4R/HTR2A/RYK/RACK1/DLG4/ESR1/ROR1/GRM5/ADRB1/DRD1/PTK2B/GRIN2B/GRIN2A/PRNP/DLG3	39
GO:0051050	GO: positive regulation of transport	39/337	499/8926	1.07366e-05	0.000123233	7.95362e-05	GAS6/CALR/CALM1/CALM3/AIMP1/PDGFRB/CDH2/ITGB1/CNTN1/CDH3/CD47/INSR/OPRK1/ADCYAP1R1/LRP1/SORL1/CD151/EPHB2/FGFR1/PTCH1/P2RX4/RACK1/DLG1/ITPR1/INPP5K/ADORA1/GABBR1/CHRM1/CHRM3/DRD1/GPR27/ABCA7/PKD2/NLGN3/RYR2/GRIN1/NLGN1/NLGN2/AMIGO1	39
GO:0051668	GO: localization within membrane	36/337	494/8926	0.000103809	0.000817589	0.000527683	GAS6/LRRC4/CDH2/ITGB1/MADCAM1/NECTIN3/ITGA3/DAG1/ERBB4/LRP1/SORL1/GPC1/LRP6/EPHA3/EPHB2/PTCH1/NRXN1/NRXN2/RACK1/DLG4/GPC6/DLG1/INPP5K/ADORA1/SCARB2/TRAM1/SEC63/GRIN2A/PRNP/CLSTN1/CDH13/GRIK2/NLGN1/NLGN2/DLG3/LAMA5	36
GO:0034097	GO: response to cytokine	33/337	482/8926	0.00062832	0.00376656	0.00243099	APP/GAS6/CALM1/GSTP1/IL6ST/LIFR/CNTFR/LEPR/IL12RB2/IL3RA/GHR/FLT3/IFNAR1/IFNGR2/IFNGR1/IL1RAP/IL17RA/CD47/PDE1B/FZD4/TNFRSF25/ADIPOR1/ADIPOR2/LRP8/CRLF1/TRAF2/ROBO1/TNFRSF19/TFRC/TNFRSF21/INPP5K/PTK2B/PAX6	33
GO:0043069	GO: negative regulation of programmed cell death	32/337	492/8926	0.0017702	0.00876959	0.00566001	GPI/GAS6/GSTP1/IL6ST/CNTFR/TGFBR1/ACVR1/ITGB1/ITGAV/IGF1R/TYRO3/ERBB4/NTRK2/CRLF1/LRP6/HHIP/TRAF2/PTPRZ1/NRP1/PLXND1/TFRC/FZD3/RACK1/ESR1/ADORA1/SELENOS/PTK2B/UNC5B/PRNP/PIK3CB/GRIK2/SEMA5A	32
GO:0032940	GO: secretion by cell	31/337	488/8926	0.00299143	0.0134675	0.00869208	VGF/AIMP1/ACVR2B/FZD4/TYRO3/OPRM1/OPRK1/NTRK2/EPHA5/FGFR1/GRM4/IL1RAPL1/NRXN1/NRXN2/NEO1/HTR2A/P2RX4/ITPR1/CNR1/ADORA1/GRM2/GRM7/GABBR1/CHRM3/M6PR/GPR27/FKBP1B/NLGN1/NLGN2/SV2A/SLC38A2	31
GO:0072273	GO: metanephric nephron morphogenesis	3/337	10/8926	0.00525163	0.0209686	0.0135334	LGR4/PKD2/PKD1	3
GO:0009725	GO: response to hormone	30/337	495/8926	0.00679529	0.0264191	0.0170513	GPI/CALR/FBN1/VGF/LEPR/GHR/FLT3/ITGA3/DAG1/SSTR2/RXFP1/IGF1R/INSR/NPFFR2/OPRK1/ADIPOR1/ADIPOR2/SORL1/LRP6/SORT1/ROBO2/ESR1/INPP5K/ESR2/GRIA1/SELENOS/PTK2B/PTPRA/GABRB1/PAX6	30
GO:0051248	GO: negative regulation of protein metabolic process	28/337	498/8926	0.0221272	0.0680198	0.0439009	GAS6/CALR/CALM1/CALM3/GSTP1/GLG1/CADM1/ITGAV/NTRK3/LRP1/LDLR/SORL1/NTRK2/LRP6/EPHA4/EPHB2/PTPRB/RACK1/INPP5K/ABCA7/FKBP1B/PTPRO/GRIN2A/PRNP/TRIM27/CADM4/APOD/PAX6	28
GO:0001754	GO: eye photoreceptor cell differentiation	4/337	20/8926	0.00598486	0.0234855	0.0151579	DSCAM/NTRK2/SDK2/PAX6	4
GO:0050728	GO: negative regulation of inflammatory response	7/337	67/8926	0.0128018	0.0435313	0.0280957	RPS19/GSTP1/TYRO3/LDLR/EXTL3/ADORA1/SELENOS	7
GO:0050766	GO: positive regulation of phagocytosis	4/337	25/8926	0.0134757	0.0454551	0.0293373	GAS6/CALR/CD47/ABCA7	4
GO:0042659	GO: regulation of cell fate specification	3/337	14/8926	0.0142414	0.0471424	0.0304263	BMPR1A/FGFR1/PAX6	3
GO:0046530	GO: photoreceptor cell differentiation	4/337	26/8926	0.0154631	0.0505859	0.0326488	DSCAM/NTRK2/SDK2/PAX6	4
GO:0014911	GO: positive regulation of smooth muscle cell migration	3/337	15/8926	0.0173124	0.0553438	0.0357197	FGF9/PDGFRB/NRP1	3
GO:0030813	GO: positive regulation of nucleotide catabolic process	3/337	15/8926	0.0173124	0.0553438	0.0357197	APP/INSR/HTR2A	3
GO:0033123	GO: positive regulation of purine nucleotide catabolic process	3/337	15/8926	0.0173124	0.0553438	0.0357197	APP/INSR/HTR2A	3
GO:0045821	GO: positive regulation of glycolytic process	3/337	15/8926	0.0173124	0.0553438	0.0357197	APP/INSR/HTR2A	3
GO:0071331	GO: cellular response to hexose stimulus	8/337	88/8926	0.0177365	0.0562184	0.0362842	GAS6/IGF1R/OPRK1/EPHA5/RACK1/GPR27/FKBP1B/PAX6	8
GO:0071333	GO: cellular response to glucose stimulus	8/337	88/8926	0.0177365	0.0562184	0.0362842	GAS6/IGF1R/OPRK1/EPHA5/RACK1/GPR27/FKBP1B/PAX6	8
GO:0071326	GO: cellular response to monosaccharide stimulus	8/337	89/8926	0.0188716	0.0593134	0.0382817	GAS6/IGF1R/OPRK1/EPHA5/RACK1/GPR27/FKBP1B/PAX6	8
GO:0010453	GO: regulation of cell fate commitment	3/337	16/8926	0.0207231	0.064114	0.04138	BMPR1A/FGFR1/PAX6	3
GO:0010922	GO: positive regulation of phosphatase activity	3/337	16/8926	0.0207231	0.064114	0.04138	CALM1/CALM3/PDGFRB	3
GO:0045995	GO: regulation of embryonic development	6/337	59/8926	0.0232295	0.0706976	0.0456292	LAMA2/DAG1/INSR/RACK1/AMOT/LAMA5	6
GO:0045664	GO: regulation of neuron differentiation	9/337	111/8926	0.0242334	0.0730913	0.0471741	APP/CALR/NRCAM/ITGB1/FGFR1/ALK/CDON/NLGN1/PAX6	9
GO:0001709	GO: cell fate determination	3/337	17/8926	0.0244749	0.0732289	0.0472629	PTCH2/PTCH1/PAX6	3
GO:0035994	GO: response to muscle stretch	3/337	17/8926	0.0244749	0.0732289	0.0472629	GPI/CDH2/RYR2	3
GO:0097028	GO: dendritic cell differentiation	3/337	17/8926	0.0244749	0.0732289	0.0472629	GAS6/FLT3/ITGB8	3

## Sheet: immune_cells_Female
Suppl. Table 6: Gene Ontology (GO) terms significantly impacted by female-specific changes in cell-cell communication in immune cells (Column 1: GO Term ID, Column 2: Description of GO term, Column 3: ratio of the number of overlapping genes with the GO term to the number of overlapping genes with the background, Column 4: The ratio of the number of genes associated with a given GO term to the to…
ID	Description	GeneRatio	BgRatio	pvalue	p.adjust	qvalue	geneID	Count
GO:0031290	GO: retinal ganglion cell axon guidance	6/191	10/4922	5.8283e-07	8.27776e-06	4.86106e-06	PTPRM/EPHB2/NRP1/ROBO2/ALCAM/PTPRO	6
GO:0098543	GO: detection of other organism	4/191	10/4922	0.000383998	0.00215053	0.00126288	HLA-A/TLR2/TLR1/CLEC7A	4
GO:0002052	GO: positive regulation of neuroblast proliferation	3/191	10/4922	0.00564089	0.0190222	0.0111706	ITGB1/CX3CR1/NOTCH1	3
GO:0007398	GO: ectoderm development	3/191	10/4922	0.00564089	0.0190222	0.0111706	ITGAM/BMPR1A/ITGA6	3
GO:0030513	GO: positive regulation of BMP signaling pathway	3/191	10/4922	0.00564089	0.0190222	0.0111706	NOTCH1/NOTCH2/ENG	3
GO:0045742	GO: positive regulation of epidermal growth factor receptor signaling pathway	3/191	10/4922	0.00564089	0.0190222	0.0111706	TGFB1/ADAM17/PLAUR	3
GO:0060055	GO: angiogenesis involved in wound healing	3/191	10/4922	0.00564089	0.0190222	0.0111706	ALOX5/ADIPOR2/PIK3CB	3
GO:0001916	GO: positive regulation of T cell mediated cytotoxicity	5/191	17/4922	0.000352997	0.00203473	0.00119488	HLA-A/HLA-C/PTPRC/HLA-DRA/NECTIN2	5
GO:0046641	GO: positive regulation of alpha-beta T cell proliferation	5/191	18/4922	0.000473504	0.00257407	0.0015116	EBI3/HLA-A/IL18/TGFBR2/PTPRC	5
GO:0002474	GO: antigen processing and presentation of peptide antigen via MHC class I	5/191	20/4922	0.000804215	0.00401217	0.00235612	HLA-A/CALR/HLA-C/ERAP1/FCGR1A	5
GO:0085029	GO: extracellular matrix assembly	4/191	14/4922	0.00161942	0.00690938	0.00405749	TGFB1/GAS6/TGFBR1/NOTCH1	4
GO:0072676	GO: lymphocyte migration	8/191	60/4922	0.0020076	0.00839516	0.00493	ITGAL/APP/GAS6/ADAM17/CD99/CXCL16/JAM2/PTK2B	8
GO:0035025	GO: positive regulation of Rho protein signal transduction	4/191	15/4922	0.00214192	0.00886284	0.00520464	SEMA4D/LPAR1/LPAR6/GPR65	4
GO:0002711	GO: positive regulation of T cell mediated immunity	6/191	36/4922	0.00232352	0.0094408	0.00554405	HLA-A/HLA-C/IL18/PTPRC/HLA-DRA/NECTIN2	6
GO:0046640	GO: regulation of alpha-beta T cell proliferation	5/191	25/4922	0.00235337	0.00947661	0.00556508	EBI3/HLA-A/IL18/TGFBR2/PTPRC	5
GO:0002396	GO: MHC protein complex assembly	4/191	16/4922	0.00277016	0.0107964	0.00634013	HLA-A/CALR/HLA-DQB1/HLA-DRA	4
GO:0002501	GO: peptide antigen assembly with MHC protein complex	4/191	16/4922	0.00277016	0.0107964	0.00634013	HLA-A/CALR/HLA-DQB1/HLA-DRA	4
GO:0032692	GO: negative regulation of interleukin-1 production	4/191	16/4922	0.00277016	0.0107964	0.00634013	GAS6/CX3CR1/CD33/TREM2	4
GO:0050830	GO: defense response to Gram-positive bacterium	5/191	26/4922	0.00282337	0.0109094	0.00640647	HLA-A/IL18/ADAM17/C5AR1/TLR2	5
GO:0030307	GO: positive regulation of cell growth	8/191	67/4922	0.00406082	0.0148881	0.00874294	DSCAM/ADAM17/SEMA4D/CXCL16/TGFBR1/BMPR2/NRP1/PTK2B	8
GO:0032620	GO: interleukin-17 production	4/191	19/4922	0.00538526	0.018608	0.0109274	TGFB1/IL15/IL18/PRNP	4
GO:0032660	GO: regulation of interleukin-17 production	4/191	19/4922	0.00538526	0.018608	0.0109274	TGFB1/IL15/IL18/PRNP	4
GO:0019884	GO: antigen processing and presentation of exogenous antigen	5/191	30/4922	0.00539415	0.018608	0.0109274	HLA-A/CD74/HLA-DQB1/FCGR1A/HLA-DRA	5
GO:0038061	GO: non-canonical NF-kappaB signal transduction	7/191	58/4922	0.00666963	0.0219972	0.0129177	APP/CALR/IL18/TNFRSF10B/AMFR/TLR2/TREM2	7
GO:0055090	GO: acylglycerol homeostasis	3/191	11/4922	0.00753678	0.0242732	0.0142543	APOE/IL18/SCARB1	3
GO:0070328	GO: triglyceride homeostasis	3/191	11/4922	0.00753678	0.0242732	0.0142543	APOE/IL18/SCARB1	3
GO:0035307	GO: positive regulation of protein dephosphorylation	4/191	21/4922	0.00782649	0.0248009	0.0145642	TGFB1/PTPRC/CALM1/CD33	4
GO:0051336	GO: regulation of hydrolase activity	21/191	309/4922	0.00793503	0.0251196	0.0147513	GAS6/ITGB1/SEMA4D/ITGA6/C5AR1/LRP1/LPAR1/SORT1/PLAUR/PLXND1/PLXNB2/PLXNC1/PTPRC/RACK1/ESR1/CALM1/P2RY6/GPR65/SCARB2/CLEC7A/CD33	21
GO:0008203	GO: cholesterol metabolic process	5/191	33/4922	0.00817812	0.0256573	0.0150671	APP/APOE/LEPR/SCARB1/ABCA1	5
GO:0030516	GO: regulation of axon extension	6/191	47/4922	0.0090003	0.0279586	0.0164185	DSCAM/APOE/SEMA4D/BMPR2/NRP1/RYK	6
GO:0016125	GO: sterol metabolic process	5/191	34/4922	0.00929311	0.0285031	0.0167383	APP/APOE/LEPR/SCARB1/ABCA1	5
GO:0055007	GO: cardiac muscle cell differentiation	5/191	34/4922	0.00929311	0.0285031	0.0167383	TGFB1/CALR/ITGB1/ACVR1/BMPR1A	5
GO:1901224	GO: positive regulation of non-canonical NF-kappaB signal transduction	5/191	34/4922	0.00929311	0.0285031	0.0167383	APP/CALR/IL18/TLR2/TREM2	5
GO:0019885	GO: antigen processing and presentation of endogenous peptide antigen via MHC class I	3/191	12/4922	0.00976526	0.0295772	0.017369	HLA-A/HLA-C/ERAP1	3
GO:0045953	GO: negative regulation of natural killer cell mediated cytotoxicity	3/191	12/4922	0.00976526	0.0295772	0.017369	TGFB1/HLA-A/LILRB1	3
GO:0042632	GO: cholesterol homeostasis	4/191	23/4922	0.0109004	0.032393	0.0190226	APOE/IL18/SCARB1/ABCA1	4
GO:0055092	GO: sterol homeostasis	4/191	23/4922	0.0109004	0.032393	0.0190226	APOE/IL18/SCARB1/ABCA1	4
GO:0072678	GO: T cell migration	5/191	36/4922	0.0118289	0.0348891	0.0204884	ITGAL/APP/ADAM17/CD99/CXCL16	5
GO:0002716	GO: negative regulation of natural killer cell mediated immunity	3/191	13/4922	0.0123371	0.0358844	0.0210729	TGFB1/HLA-A/LILRB1	3
GO:0032740	GO: positive regulation of interleukin-17 production	3/191	13/4922	0.0123371	0.0358844	0.0210729	TGFB1/IL15/IL18	3
GO:0071827	GO: plasma lipoprotein particle organization	3/191	13/4922	0.0123371	0.0358844	0.0210729	APOE/SCARB1/ABCA1	3
GO:0045665	GO: negative regulation of neuron differentiation	4/191	24/4922	0.0126919	0.036646	0.0215201	APP/CALR/ITGB1/NOTCH1	4
GO:1902652	GO: secondary alcohol metabolic process	5/191	37/4922	0.0132575	0.0380172	0.0223253	APP/APOE/LEPR/SCARB1/ABCA1	5
GO:0030178	GO: negative regulation of Wnt signaling pathway	6/191	51/4922	0.0132873	0.0380172	0.0223253	APOE/LRP1/NOTCH1/AMFR/RACK1/PTPRO	6
GO:0032691	GO: negative regulation of interleukin-1 beta production	3/191	14/4922	0.01526	0.0426173	0.0250267	CX3CR1/CD33/TREM2	3
GO:0035306	GO: positive regulation of dephosphorylation	4/191	26/4922	0.0168134	0.0461812	0.0271196	TGFB1/PTPRC/CALM1/CD33	4
GO:2000403	GO: positive regulation of lymphocyte migration	4/191	26/4922	0.0168134	0.0461812	0.0271196	APP/ADAM17/JAM2/PTK2B	4
GO:0006470	GO: protein dephosphorylation	9/191	102/4922	0.0168145	0.0461812	0.0271196	TGFB1/PTPRM/PTPRC/CALM1/PTPRO/CD33/PTPRD/PTPRA/PTPRG	9
GO:0002717	GO: positive regulation of natural killer cell mediated immunity	3/191	15/4922	0.0185396	0.0499191	0.0293147	CADM1/CD226/NECTIN2	3
GO:0008542	GO: visual learning	3/191	15/4922	0.0185396	0.0499191	0.0293147	APP/ITGB1/GRIN1	3
GO:0010922	GO: positive regulation of phosphatase activity	3/191	15/4922	0.0185396	0.0499191	0.0293147	PTPRC/CALM1/CD33	3
GO:0035633	GO: maintenance of blood-brain barrier	3/191	15/4922	0.0185396	0.0499191	0.0293147	ITGB1/PECAM1/JAM2	3
GO:0045830	GO: positive regulation of isotype switching	3/191	15/4922	0.0185396	0.0499191	0.0293147	TGFB1/TFRC/PTPRC	3
GO:0071825	GO: protein-lipid complex organization	3/191	15/4922	0.0185396	0.0499191	0.0293147	APOE/SCARB1/ABCA1	3
GO:0050714	GO: positive regulation of protein secretion	6/191	56/4922	0.0204352	0.0546036	0.0320656	TGFB1/TLR2/ITPR1/CD33/TREM2/VSNL1	6
GO:0046638	GO: positive regulation of alpha-beta T cell differentiation	4/191	28/4922	0.0216856	0.057603	0.033827	IL18/IL4R/TGFBR2/HLA-DRA	4
GO:0071322	GO: cellular response to carbohydrate stimulus	6/191	57/4922	0.0221266	0.0581291	0.034136	GAS6/IGF1R/RACK1/CLEC7A/TREM2/VSNL1	6
GO:0032965	GO: regulation of collagen biosynthetic process	3/191	16/4922	0.0221787	0.0581291	0.034136	TGFB1/NOTCH1/ENG	3
GO:0043537	GO: negative regulation of blood vessel endothelial cell migration	3/191	16/4922	0.0221787	0.0581291	0.034136	TGFB1/APOE/NOTCH1	3
GO:0050857	GO: positive regulation of antigen receptor-mediated signaling pathway	3/191	16/4922	0.0221787	0.0581291	0.034136	CD226/PTPRC/NECTIN2	3
GO:0032611	GO: interleukin-1 beta production	5/191	43/4922	0.0243013	0.0631976	0.0371124	APP/CX3CR1/CLEC7A/CD33/TREM2	5
GO:0032651	GO: regulation of interleukin-1 beta production	5/191	43/4922	0.0243013	0.0631976	0.0371124	APP/CX3CR1/CLEC7A/CD33/TREM2	5
GO:0001662	GO: behavioral fear response	3/191	17/4922	0.0261783	0.0671603	0.0394395	APOE/EPHB2/GRIK2	3
GO:0007632	GO: visual behavior	3/191	17/4922	0.0261783	0.0671603	0.0394395	APP/ITGB1/GRIN1	3
GO:0033032	GO: regulation of myeloid cell apoptotic process	3/191	17/4922	0.0261783	0.0671603	0.0394395	GAS6/ADAM17/PIK3CB	3
GO:0043372	GO: positive regulation of CD4-positive, alpha-beta T cell differentiation	3/191	17/4922	0.0261783	0.0671603	0.0394395	IL18/IL4R/HLA-DRA	3
GO:0050885	GO: neuromuscular process controlling balance	3/191	17/4922	0.0261783	0.0671603	0.0394395	APP/NRXN1/CDH23	3
GO:2000648	GO: positive regulation of stem cell proliferation	3/191	17/4922	0.0261783	0.0671603	0.0394395	TGFB1/TGFBR1/PTPRC	3
GO:1901222	GO: regulation of non-canonical NF-kappaB signal transduction	5/191	44/4922	0.0265818	0.0679745	0.0399176	APP/CALR/IL18/TLR2/TREM2	5
GO:0009743	GO: response to carbohydrate	7/191	76/4922	0.0270932	0.0690581	0.0405539	GAS6/IGF1R/RACK1/PTK2B/CLEC7A/TREM2/VSNL1	7
GO:0030865	GO: cortical cytoskeleton organization	4/191	30/4922	0.0273392	0.0694604	0.0407902	CALR/DLG1/PTK2B/NLGN1	4
GO:1902903	GO: regulation of supramolecular fiber organization	12/191	167/4922	0.02801	0.0711076	0.0417575	APP/APOE/ARF1/TGFBR1/CD47/LPAR1/NRP1/DLG1/GPR65/PTK2B/TRIM27/TREM2	12
GO:0050708	GO: regulation of protein secretion	8/191	94/4922	0.0286038	0.0724983	0.0425741	TGFB1/APOE/ALOX5/TLR2/ITPR1/CD33/TREM2/VSNL1	8
GO:2000241	GO: regulation of reproductive process	6/191	61/4922	0.0298317	0.0752222	0.0441738	CALR/ACVR1B/INSR/NOTCH1/ESR1/PTAFR	6
GO:0048247	GO: lymphocyte chemotaxis	4/191	31/4922	0.030466	0.0752222	0.0441738	GAS6/ADAM17/CXCL16/PTK2B	4
GO:0002209	GO: behavioral defense response	3/191	18/4922	0.0305374	0.0752222	0.0441738	APOE/EPHB2/GRIK2	3
GO:0002701	GO: negative regulation of production of molecular mediator of immune response	3/191	18/4922	0.0305374	0.0752222	0.0441738	TGFB1/AXL/LILRB1	3
GO:0002828	GO: regulation of type 2 immune response	3/191	18/4922	0.0305374	0.0752222	0.0441738	IL18/IL4R/CD74	3
GO:0007520	GO: myoblast fusion	3/191	18/4922	0.0305374	0.0752222	0.0441738	ITGB1/IL4R/JAM2	3
GO:0032964	GO: collagen biosynthetic process	3/191	18/4922	0.0305374	0.0752222	0.0441738	TGFB1/NOTCH1/ENG	3
GO:0042596	GO: fear response	3/191	18/4922	0.0305374	0.0752222	0.0441738	APOE/EPHB2/GRIK2	3
GO:0045066	GO: regulatory T cell differentiation	3/191	18/4922	0.0305374	0.0752222	0.0441738	TGFB1/CD46/HLA-DRA	3
GO:0009306	GO: protein secretion	10/191	132/4922	0.0314798	0.0773623	0.0454305	TGFB1/APOE/ALOX5/TLR2/ITPR1/ABCA1/M6PR/CD33/TREM2/VSNL1	10
GO:0035592	GO: establishment of protein localization to extracellular region	10/191	132/4922	0.0314798	0.0773623	0.0454305	TGFB1/APOE/ALOX5/TLR2/ITPR1/ABCA1/M6PR/CD33/TREM2/VSNL1	10
GO:0071692	GO: protein localization to extracellular region	10/191	132/4922	0.0314798	0.0773623	0.0454305	TGFB1/APOE/ALOX5/TLR2/ITPR1/ABCA1/M6PR/CD33/TREM2/VSNL1	10
GO:0009749	GO: response to glucose	6/191	62/4922	0.0320016	0.0785221	0.0461116	GAS6/IGF1R/RACK1/PTK2B/TREM2/VSNL1	6
GO:0006611	GO: protein export from nucleus	4/191	32/4922	0.0337955	0.0821567	0.048246	TGFB1/CALR/GAS6/PKD1	4
GO:0046889	GO: positive regulation of lipid biosynthetic process	4/191	32/4922	0.0337955	0.0821567	0.048246	APOE/IGF1R/SCARB1/CD74	4
GO:0042092	GO: type 2 immune response	3/191	19/4922	0.0352534	0.0846566	0.049714	IL18/IL4R/CD74	3

## Sheet: immune_cells_Male
Suppl. Table 6: Gene Ontology (GO) terms significantly impacted by male-specific changes in cell-cell communication in immune cells (Column 1: GO Term ID, Column 2: Description of GO term, Column 3: ratio of the number of overlapping genes with the GO term to the number of overlapping genes with the background, Column 4: The ratio of the number of genes associated with a given GO term to the tota…
ID	Description	GeneRatio	BgRatio	pvalue	p.adjust	qvalue	geneID	Count
GO:0003008	GO: system process	51/183	499/4670	3.06089e-11	2.46643e-09	1.51264e-09	GPI/PDGFB/COPA/NRXN1/PSEN1/NRXN3/HLA-DRA/ITGA9/SPP1/VEGFB/COL18A1/ITGB1/CX3CR1/IL6ST/LEPR/IL10RA/TNFRSF1B/TNFRSF1A/BMPR2/NLGN4Y/CNTNAP2/ITGA5/C3AR1/INSR/LRP1/ITGAX/NOTCH1/EPHB2/HRH2/ERAP1/SCARB1/ATP6AP2/TFRC/P2RX4/TLR2/DLG1/ITPR1/CALM1/PTAFR/SCARB2/PTK2B/RYR1/PTPRO/RYR2/PRNP/GRIN1/GRIK2/NLGN1/TREM2/GRID2/CDH23	51
GO:0051130	GO: positive regulation of cellular component organization	46/183	488/4670	5.73039e-09	1.92818e-07	1.18253e-07	PDGFB/ADAM9/NRXN1/PSEN1/IL15/C3/IL4R/TGFBR1/BMPR2/IL1RAP/NEGR1/CNTNAP2/CD47/IGF1R/INSR/AXL/MERTK/LRP1/LRP8/EPHB2/IL1RAPL1/LPAR1/NRP1/PLAUR/PLXND1/PLXNB2/PLXNC1/ROBO2/TFRC/PTPRC/RACK1/DLG1/ABCA1/P2RY12/SCARB2/PTK2B/CLEC7A/FCGR2A/FCGR1A/TRIM27/NPTN/CLSTN1/PTPRD/NLGN1/TREM2/GRID2	46
GO:0044093	GO: positive regulation of molecular function	46/183	496/4670	9.70496e-09	3.00168e-07	1.8409e-07	PDGFB/ITGAM/ADAM9/PSEN1/ADAM17/EDA/ITGB2/HMGB1/ITGB1/IL6R/CSF1R/TNFRSF10B/TGFBR2/IL1RAP/CD4/IGF1R/INSR/AXL/MERTK/ERBB4/LRP1/LRP8/LRP6/EPHB2/LPAR1/NRP1/PLAUR/SCARB1/TFRC/RYK/PTPRC/RACK1/ESR1/TLR2/CD74/CALM1/LPAR5/P2RY6/PTK2B/CLEC7A/PKD2/RYR2/PRNP/FCGR1A/TRIM27/TREM2	46
GO:0010648	GO: negative regulation of cell communication	36/183	497/4670	0.000156396	0.00110597	0.000678281	ARF1/PSEN1/ADAM17/ITGB1/CX3CR1/TGFBR1/ACVR1/GLG1/CADM1/ITGAV/IGF1R/LRP1/SORL1/MGRN1/NOTCH1/EPHB2/LPAR1/NRP1/PLAUR/PTPRC/RACK1/ESR1/DLG1/ITPR1/CD74/RASA3/PTK2B/PTPRO/UNC5B/PRNP/CD46/PIK3CB/PTPRD/GRIK2/TREM2/GRID2	36
GO:0023057	GO: negative regulation of signaling	36/183	497/4670	0.000156396	0.00110597	0.000678281	ARF1/PSEN1/ADAM17/ITGB1/CX3CR1/TGFBR1/ACVR1/GLG1/CADM1/ITGAV/IGF1R/LRP1/SORL1/MGRN1/NOTCH1/EPHB2/LPAR1/NRP1/PLAUR/PTPRC/RACK1/ESR1/DLG1/ITPR1/CD74/RASA3/PTK2B/PTPRO/UNC5B/PRNP/CD46/PIK3CB/PTPRD/GRIK2/TREM2/GRID2	36
GO:0034134	GO: toll-like receptor 2 signaling pathway	3/183	10/4670	0.00579396	0.0215305	0.0132044	TLR2/TLR1/TREM2	3
GO:0090026	GO: positive regulation of monocyte chemotaxis	3/183	10/4670	0.00579396	0.0215305	0.0132044	HMGB1/CX3CR1/CCR1	3
GO:0006956	GO: complement activation	4/183	14/4670	0.00167706	0.0081124	0.00497526	A2M/C3/CD46/TREM2	4
GO:0001938	GO: positive regulation of endothelial cell proliferation	7/183	46/4670	0.00185177	0.00881823	0.00540814	PDGFB/ADAM17/VEGFB/HMGB1/TGFBR1/NRP1/NRP2	7
GO:0050918	GO: positive chemotaxis	5/183	27/4670	0.00349635	0.0147058	0.00901893	PDGFB/IL16/VEGFB/HMGB1/NRP1	5
GO:1903035	GO: negative regulation of response to wounding	5/183	31/4670	0.00648321	0.0239176	0.0146684	PDGFB/PROS1/SPP1/ALOX5/PLAUR	5
GO:0021795	GO: cerebral cortex cell migration	4/183	20/4670	0.00675185	0.0244665	0.015005	PSEN1/RTN4/LRP8/P2RY12	4
GO:0032735	GO: positive regulation of interleukin-12 production	4/183	23/4670	0.0112607	0.0368771	0.0226164	IL16/HMGB1/TLR2/CLEC7A	4
GO:0050819	GO: negative regulation of coagulation	3/183	14/4670	0.0156577	0.0473753	0.0290548	PDGFB/PROS1/PLAUR	3
GO:0010035	GO: response to inorganic substance	13/183	174/4670	0.0181302	0.0539501	0.0330871	GPI/ADAM9/COL18A1/AXL/TFRC/P2RX4/CALM1/PTK2B/RYR1/PKD2/RYR2/PRNP/NLGN1	13
GO:0021801	GO: cerebral cortex radial glia-guided migration	3/183	15/4670	0.0190177	0.0555121	0.034045	RTN4/LRP8/P2RY12	3
GO:0022030	GO: telencephalon glial cell migration	3/183	15/4670	0.0190177	0.0555121	0.034045	RTN4/LRP8/P2RY12	3
GO:0072210	GO: metanephric nephron development	3/183	15/4670	0.0190177	0.0555121	0.034045	PDGFB/PKD2/PKD1	3
GO:1904707	GO: positive regulation of vascular associated smooth muscle cell proliferation	3/183	15/4670	0.0190177	0.0555121	0.034045	PDGFB/BMPR1A/P2RY6	3
GO:0001890	GO: placenta development	6/183	56/4670	0.0212977	0.0612335	0.0375539	PDGFB/SPP1/BMPR2/NOTCH2/PKD2/PKD1	6
GO:0042475	GO: odontogenesis of dentin-containing tooth	4/183	28/4670	0.0223723	0.0639625	0.0392276	EDA/CSF3R/ACVR2A/BMPR1A	4
GO:0021799	GO: cerebral cortex radially oriented cell migration	3/183	16/4670	0.0227447	0.0641293	0.0393299	RTN4/LRP8/P2RY12	3
GO:0031952	GO: regulation of protein autophosphorylation	3/183	16/4670	0.0227447	0.0641293	0.0393299	PDGFB/PTPRC/CALM1	3
GO:0001656	GO: metanephros development	4/183	29/4670	0.0251795	0.0696247	0.0427002	PDGFB/ROBO2/PKD2/PKD1	4
GO:0051148	GO: negative regulation of muscle cell differentiation	4/183	29/4670	0.0251795	0.0696247	0.0427002	PDGFB/BMPR2/BMPR1A/NOTCH1	4
GO:0002861	GO: regulation of inflammatory response to antigenic stimulus	3/183	17/4670	0.0268395	0.0733118	0.0449614	C3/FCGR1A/TREM2	3
GO:0031960	GO: response to corticosteroid	5/183	45/4670	0.0300438	0.0808384	0.0495774	ADAM9/A2M/IGF1R/PTPRC/PTAFR	5

[truncated: 8 more sheets: inhibitory_neurons_Female, inhibitory_neurons_Male, Oligodendrocytes_Female, Oligodendrocytes_Male, OPCs_Female, OPCs_Male, Vasculature_cells_Female, Vasculature_cells_Male]
