# Supplementary material for: Sex‐dependent molecular landscape of Alzheimer's disease revealed by large‐scale single‐cell transcriptomics
Source: Alzheimers Dement. 2024 Dec 31;21(2):e14476. doi: 10.1002/alz.14476 (PMC11848167; doi:10.1002/alz.14476)
Supplement: Supplementary file 9 — Supporting Information [file ALZ-21-e14476-s005.xlsx]

## Sheet: Astrocytes
Suppl. Table 7: Overlap between scRNA analysis and proteomics analysis (Astrocytes) (Column 1: Gene symbols, Column 2: Type of differential expression, Column 3: P-value adjusted (FDR) in male scRNA-Seq, Column 4: P-value adjusted (FDR) in female scRNA-Seq, Column 5: P-value adjusted (FDR) in male proteomics, Column 6: P-value adjusted (FDR) in female proteomics)
Gene.symbols	DEG.type	Male.FDR.RNA	Female.FDR.RNA	Male.FDR.Proteomics	Female.FDR.Proteomics
LDHB	female-specific	1	1.05269e-05	0.56208	0.0438273
NUDT4	female-specific	1	1.32144e-30	0.527247	0.0256912
S100A6	female-specific	1	8.32624e-104	0.893355	0.0372586
SLC25A33	female-specific	1	1.8326e-08	0.768748	0.0252272
SPCS1	female-specific	1	0.00173284	0.35131	0.0224891
TPI1	female-specific	1	2.37856e-18	0.602507	0.00350765
CHCHD6	male-specific	0.00429175	1	0.0127311	0.542574
MYH9	male-specific	5.41961e-58	1	0.0286978	0.533943
RPS15	male-specific	6.14984e-07	1	0.0330556	0.919367
SEC31A	male-specific	0.0431169	1	0.0313621	0.346796
ATP8A1	sex-neutral	5.11487e-12	7.97492e-06	0.0245051	0.00158049
CPE	sex-neutral	5.38253e-36	5.846e-228	0.0147623	0.00987921
IGFBP5	sex-neutral	1.53146e-32	3.42277e-40	0.0286978	0.00333879
LRPPRC	sex-neutral	2.07487e-21	8.43318e-05	0.00296802	0.00497962
LRRC4B	sex-neutral	1.99941e-54	1.02408e-20	0.0326328	0.0138773
PLEC	sex-neutral	3.78492e-19	2.83392e-49	0.0317018	0.000243106
PRNP	sex-neutral	0.0277547	1.27575e-40	0.0350608	0.0275783
SLC38A2	sex-neutral	2.45698e-149	5.846e-228	0.0361981	0.00589403
SPOCK1	sex-neutral	2.21979e-175	0.00687135	0.0147623	0.00701494
SYNGAP1	sex-neutral	9.53407e-15	9.40964e-12	0.0145367	0.0376451

## Sheet: Excitatory neurons, subgroup 1
Suppl. Table 7: Overlap between scRNA analysis and proteomics analysis (Excitatory neurons, subgroup 1) (Column 1: Gene symbols, Column 2: Type of differential expression, Column 3: P-value adjusted (FDR) in male scRNA-Seq, Column 4: P-value adjusted (FDR) in female scRNA-Seq, Column 5: P-value adjusted (FDR) in male proteomics, Column 6: P-value adjusted (FDR) in female proteomics)
Gene.symbols	DEG.type	Male.FDR.RNA	Female.FDR.RNA	Male.FDR.Proteomics	Female.FDR.Proteomics
ACTR1A	female-specific	1	0.000671315	0.43344	0.0186082
ASTN1	female-specific	1	4.13223e-128	0.403441	0.0382579
CAPNS1	female-specific	1	0.00368608	0.661004	0.00529255
COG3	female-specific	1	3.78562e-14	0.891913	0.0294814
COG6	female-specific	1	5.04249e-138	0.574009	0.0390015
DLC1	female-specific	1	1.91926e-14	0.973907	0.0331251
GCLM	female-specific	1	1.07044e-06	0.806828	0.0417103
KSR2	female-specific	1	0.0023314	0.422891	0.0325704
LARP4B	female-specific	1	8.88185e-08	0.974263	0.0483365
MAP3K13	female-specific	1	1.61519e-18	0.704417	0.017065
MRPL9	female-specific	1	2.87071e-23	0.63413	0.00658711
MRPS15	female-specific	1	0.00774325	0.946982	0.00774477
PCSK2	female-specific	1	3.37616e-241	0.425357	0.00632815
TMLHE	female-specific	1	0.00254147	0.834812	0.0146749
TP53I11	female-specific	1	9.74889e-111	0.48321	0.017065
TRIP12	female-specific	1	7.25841e-17	0.897682	0.0218729
MADD	male-specific	0.00245402	1	0.029669	0.838096
SYAP1	male-specific	0.000102699	1	0.0429374	0.922709
ACTN4	sex-neutral	8.57473e-32	5.0556e-79	0.0135026	0.018958
BCKDHB	sex-neutral	6.40519e-23	4.94984e-18	0.00758577	0.0221179
CACNG8	sex-neutral	2.34463e-43	7.40556e-187	0.0215549	0.0441235
CTNNA2	sex-neutral	2.92967e-05	9.73001e-39	0.0487654	0.016248
FBXL16	sex-neutral	2.26513e-16	1.85615e-116	0.0450839	0.00242919
GRM3	sex-neutral	9.84509e-168	1.82715e-71	0.0245051	0.00591089
HEBP2	sex-neutral	1.08953e-11	1.02053e-24	0.0283119	0.0422185
HSPB1	sex-neutral	6.08539e-21	3.37616e-241	0.0274778	0.000791537
PLEC	sex-neutral	4.28298e-07	9.09216e-57	0.0317018	0.000243106
PLXDC2	sex-neutral	9.9717e-210	3.37616e-241	0.0428387	0.0100529
PPEF1	sex-neutral	3.17709e-24	1.1443e-07	0.0186456	0.000243106
PRMT8	sex-neutral	8.78011e-33	2.5274e-94	0.0267518	0.00788264
PRNP	sex-neutral	9.34832e-16	9.46705e-221	0.0350608	0.0275783
RARS	sex-neutral	0.00971867	0.00956093	0.0191621	0.0376451
RPH3A	sex-neutral	2.85228e-245	3.37616e-241	0.00725827	0.00502307
RPS6KA5	sex-neutral	1.43079e-188	3.37616e-241	0.0236678	0.00240893
SLC38A2	sex-neutral	3.8743e-169	1.71668e-211	0.0361981	0.00589403
SLC4A7	sex-neutral	3.30159e-44	4.18434e-111	0.0353131	0.00285893
SPOCK1	sex-neutral	1.36633e-19	3.37616e-241	0.0147623	0.00701494

## Sheet: Excitatory neurons, subgroup 2
Suppl. Table 7: Overlap between scRNA analysis and proteomics analysis (Excitatory neurons, subgroup 2) (Column 1: Gene symbols, Column 2: Type of differential expression, Column 3: P-value adjusted (FDR) in male scRNA-Seq, Column 4: P-value adjusted (FDR) in female scRNA-Seq, Column 5: P-value adjusted (FDR) in male proteomics, Column 6: P-value adjusted (FDR) in female proteomics)
Gene.symbols	DEG.type	Male.FDR.RNA	Female.FDR.RNA	Male.FDR.Proteomics	Female.FDR.Proteomics
BLVRA	female-specific	1	5.74174e-53	0.570274	0.0356466
BOLA1	female-specific	1	4.49129e-20	0.447114	0.0178548
CA3	female-specific	1	1.66847e-21	0.792885	0.0358236
COG1	female-specific	1	1.04483e-197	0.567404	0.0133318
DGKH	female-specific	1	1.15702e-283	0.714077	0.00371929
GYG2	female-specific	1	3.9078e-21	0.378498	0.00322741
HIF1AN	female-specific	1	9.33848e-227	0.447905	0.0110317
LARP4B	female-specific	1	1.15702e-283	0.974263	0.0483365
LCMT1	female-specific	1	4.71161e-248	0.987356	0.0186601
LGI2	female-specific	1	1.38586e-22	0.425099	0.00497962
MRPL15	female-specific	1	1.40662e-81	0.371066	0.0112284
MRPL54	female-specific	1	3.87764e-45	0.985965	0.0112284
MRPS27	female-specific	1	2.53749e-210	0.727182	0.0176105
PTP4A2	female-specific	1	3.58459e-45	0.432504	0.01792
SHD	female-specific	1	2.37015e-26	0.950578	0.00344574
SLC25A33	female-specific	1	9.29679e-104	0.768748	0.0252272
SORD	female-specific	1	2.89507e-61	0.878285	0.0326972
SPCS1	female-specific	1	1.15702e-283	0.35131	0.0224891
ACTN4	sex-neutral	2.69581e-13	1.15702e-283	0.0135026	0.018958
ADAM11	sex-neutral	6.31619e-05	1.15702e-283	0.0260512	0.016248
ADCY1	sex-neutral	1.44292e-24	1.15702e-283	0.0145363	0.0358889
APP	sex-neutral	0.00140257	1.15702e-283	0.0174263	0.00641179
ATAD1	sex-neutral	4.91502e-14	4.01497e-111	0.0205135	0.00480122
BCAT2	sex-neutral	1.66765e-06	1.94039e-56	0.0301098	0.00692739
BRINP1	sex-neutral	6.44157e-82	1.15702e-283	0.0342764	0.00172182
CACNG8	sex-neutral	1.2745e-39	1.15702e-283	0.0215549	0.0441235
CHGA	sex-neutral	4.02721e-270	5.05075e-29	0.0311864	0.00205899
CORO2B	sex-neutral	8.80304e-178	1.78411e-245	0.0210247	0.00242919
CTNNA2	sex-neutral	4.05182e-84	1.15702e-283	0.0487654	0.016248
DGKG	sex-neutral	4.02721e-270	1.62742e-52	0.0264921	0.00236686
FAM117B	sex-neutral	6.06079e-52	1.1915e-101	0.00758577	0.0473028
GAD1	sex-neutral	0.00504288	2.97511e-19	0.00725827	0.0223353
GNB5	sex-neutral	1.61695e-33	1.15702e-283	0.0325947	0.0294814
GRIA3	sex-neutral	0.000860512	1.15702e-283	0.0242383	0.0294073
GRIA3	sex-neutral	0.000860512	1.15702e-283	0.0499237	0.0414987
HPCA	sex-neutral	2.8422e-50	4.21667e-219	0.0322191	0.0141832
HSPB1	sex-neutral	3.76456e-31	1.97967e-165	0.0274778	0.000791537
IGFBP5	sex-neutral	6.05831e-84	0.00204788	0.0286978	0.00333879
LRPPRC	sex-neutral	0.0206572	1.15702e-283	0.00296802	0.00497962
LRRC4B	sex-neutral	4.02721e-270	3.98376e-14	0.0326328	0.0138773
MTMR9	sex-neutral	8.25828e-19	5.34129e-170	0.044051	0.00774477
NDUFAF7	sex-neutral	1.08237e-10	2.14936e-140	0.0354239	0.00107518
NDUFB7	sex-neutral	2.82163e-05	6.53179e-64	0.00231001	0.00480122
OPA1	sex-neutral	3.13939e-36	6.85682e-276	0.0384095	0.0261788
OSBPL8	sex-neutral	2.51238e-24	1.15702e-283	0.0288334	0.00322228
PDHA1	sex-neutral	0.0435018	1.19185e-174	0.00600676	0.016248
PLCB1	sex-neutral	4.78354e-60	1.15702e-283	0.0325947	0.00493379
PLEC	sex-neutral	1.58042e-57	1.04505e-85	0.0317018	0.000243106
PPEF1	sex-neutral	1.24024e-63	3.41876e-184	0.0186456	0.000243106
RASAL2	sex-neutral	4.02721e-270	1.15702e-283	0.02055	0.00775336
SLC25A27	sex-neutral	2.77886e-09	1.51633e-268	0.0156939	0.035262
SLC38A2	sex-neutral	4.02721e-270	5.87213e-13	0.0361981	0.00589403
SLC4A7	sex-neutral	1.19052e-58	1.33301e-49	0.0353131	0.00285893
SNAP25	sex-neutral	4.02721e-270	1.15702e-283	0.00758577	0.039449
SPOCK1	sex-neutral	6.7049e-137	1.15702e-283	0.0147623	0.00701494
SPOCK3	sex-neutral	4.02721e-270	3.16493e-52	0.0257845	0.00242919
SYNGAP1	sex-neutral	2.49067e-44	2.52702e-202	0.0145367	0.0376451
VGF	sex-neutral	3.29544e-115	1.15702e-283	0.0186456	0.000274073

## Sheet: Excitatory neurons, subgroup 3
Suppl. Table 7: Overlap between scRNA analysis and proteomics analysis (Excitatory neurons, subgroup 3) (Column 1: Gene symbols, Column 2: Type of differential expression, Column 3: P-value adjusted (FDR) in male scRNA-Seq, Column 4: P-value adjusted (FDR) in female scRNA-Seq, Column 5: P-value adjusted (FDR) in male proteomics, Column 6: P-value adjusted (FDR) in female proteomics)
Gene.symbols	DEG.type	Male.FDR.RNA	Female.FDR.RNA	Male.FDR.Proteomics	Female.FDR.Proteomics
USP9Y	male-specific	1.07481e-292	1	0.0292167	0.896939
ABCC5	sex-neutral	1.07481e-292	1.68383e-293	0.0341114	0.00703094
ACTN4	sex-neutral	1.07481e-292	1.34118e-186	0.0135026	0.018958
AHCYL1	sex-neutral	6.34955e-145	2.00526e-116	0.00231001	0.00589403
AKAP12	sex-neutral	3.11079e-12	6.12654e-130	0.0210871	0.00222553
APP	sex-neutral	1.07481e-292	1.68383e-293	0.0174263	0.00641179
ATAD1	sex-neutral	2.03143e-138	8.25754e-68	0.0205135	0.00480122
ATP8A1	sex-neutral	1.07481e-292	1.68383e-293	0.0245051	0.00158049
BCKDHB	sex-neutral	4.18787e-273	2.76639e-224	0.00758577	0.0221179
BRINP1	sex-neutral	1.07481e-292	1.68383e-293	0.0342764	0.00172182
CACNG8	sex-neutral	1.07481e-292	1.68383e-293	0.0215549	0.0441235
CAMKK2	sex-neutral	4.8332e-55	1.68383e-293	0.0459968	0.0145187
CD109	sex-neutral	3.04372e-69	1.36458e-15	0.0145363	0.0112284
CHGA	sex-neutral	0.00682548	3.82859e-36	0.0311864	0.00205899
CORO2B	sex-neutral	9.63989e-117	8.25283e-179	0.0210247	0.00242919
CPE	sex-neutral	3.05739e-158	1.80335e-226	0.0147623	0.00987921
CTNNA2	sex-neutral	1.07481e-292	1.68383e-293	0.0487654	0.016248
DBT	sex-neutral	9.0465e-107	2.81466e-79	0.00634367	0.0409124
DGKG	sex-neutral	5.34588e-22	8.06822e-09	0.0264921	0.00236686
EDF1	sex-neutral	1.71413e-16	7.79092e-08	0.0485616	0.0358889
EIF2B2	sex-neutral	6.87036e-07	4.17153e-13	0.0258867	0.0031653
FAM117B	sex-neutral	1.61364e-116	1.07309e-85	0.00758577	0.0473028
FARSA	sex-neutral	2.76686e-84	1.79835e-59	0.028105	0.0479458
GRIA3	sex-neutral	1.07481e-292	1.68383e-293	0.0499237	0.0414987
GRIA3	sex-neutral	1.07481e-292	1.68383e-293	0.0242383	0.0294073
GRIN2D	sex-neutral	1.74595e-12	1.55642e-14	0.0341285	0.0491988
GRM3	sex-neutral	1.07481e-292	1.68383e-293	0.0245051	0.00591089
GSK3B	sex-neutral	1.07481e-292	1.68383e-293	0.00936593	0.00759479
HMGB3	sex-neutral	8.58803e-17	0.00162857	0.0428387	0.0252272
IDH2	sex-neutral	5.83688e-128	5.73838e-104	0.0125419	0.00574713
KALRN	sex-neutral	1.07481e-292	1.68383e-293	0.0234904	0.00222553
LRRC4B	sex-neutral	3.94633e-145	2.3547e-45	0.0326328	0.0138773
LRRC75A	sex-neutral	1.47558e-85	1.98187e-47	0.0123328	0.000613257
NDUFA8	sex-neutral	9.3313e-74	1.034e-37	0.00836881	0.0329403
NDUFB7	sex-neutral	2.19378e-42	1.39379e-19	0.00231001	0.00480122
NDUFV1	sex-neutral	4.29738e-206	2.37937e-243	0.00725827	0.0407351
NRN1	sex-neutral	6.41613e-161	1.72156e-186	0.00183905	0.00217659
OPA1	sex-neutral	1.97978e-284	4.87787e-138	0.0384095	0.0261788
OPA3	sex-neutral	2.03199e-66	2.04409e-53	0.0353906	0.0212246
PDK3	sex-neutral	1.07481e-292	5.84126e-66	0.03525	0.0112073
PLCB1	sex-neutral	1.07481e-292	1.68383e-293	0.0325947	0.00493379
PLEC	sex-neutral	1.07481e-292	5.19875e-69	0.0317018	0.000243106
PPP1CA	sex-neutral	3.50634e-88	5.01227e-42	0.0147623	0.0100563
PRNP	sex-neutral	1.07481e-292	1.36179e-249	0.0350608	0.0275783
RASAL2	sex-neutral	1.07481e-292	1.68383e-293	0.02055	0.00775336
RPH3A	sex-neutral	1.07481e-292	1.68383e-293	0.00725827	0.00502307
RPS3	sex-neutral	1.72e-50	1.17364e-117	0.0149349	0.0250465
RRM1	sex-neutral	6.73122e-21	4.06625e-31	0.0382237	0.0100529
SERPINE2	sex-neutral	4.90111e-168	3.76149e-94	0.0242383	0.0100563
SLC4A10	sex-neutral	1.07481e-292	1.68383e-293	0.0197381	0.00217659
SLC4A7	sex-neutral	1.73502e-29	7.85437e-14	0.0353131	0.00285893
SNAP25	sex-neutral	1.07481e-292	1.68383e-293	0.00758577	0.039449
SPOCK1	sex-neutral	1.07481e-292	1.68383e-293	0.0147623	0.00701494

## Sheet: Immune.cells
Suppl. Table 7: Overlap between scRNA analysis and proteomics analysis (Immune cells) (Column 1: Gene symbols, Column 2: Type of differential expression, Column 3: P-value adjusted (FDR) in male scRNA-Seq, Column 4: P-value adjusted (FDR) in female scRNA-Seq, Column 5: P-value adjusted (FDR) in male proteomics, Column 6: P-value adjusted (FDR) in female proteomics)
Gene.symbols	DEG.type	Male.FDR.RNA	Female.FDR.RNA	Male.FDR.Proteomics	Female.FDR.Proteomics
UQCRB	male-specific	0.00012086	1	0.0359408	0.395499
GK	sex-neutral	1.24839e-81	9.33901e-51	0.0145363	0.00476937
RASAL2	sex-neutral	4.13143e-91	1.07447e-05	0.02055	0.00775336
SLC38A2	sex-neutral	2.79018e-41	2.71687e-15	0.0361981	0.00589403
TLN2	sex-neutral	0.00523882	2.30531e-33	0.0332196	0.00872759

## Sheet: Inhibitory.neurons
Suppl. Table 7: Overlap between scRNA analysis and proteomics analysis (Inhibitory neurons) (Column 1: Gene symbols, Column 2: Type of differential expression, Column 3: P-value adjusted (FDR) in male scRNA-Seq, Column 4: P-value adjusted (FDR) in female scRNA-Seq, Column 5: P-value adjusted (FDR) in male proteomics, Column 6: P-value adjusted (FDR) in female proteomics)
Gene.symbols	DEG.type	Male.FDR.RNA	Female.FDR.RNA	Male.FDR.Proteomics	Female.FDR.Proteomics
FAM160A2	female-specific	1	7.84137e-29	0.98865	0.00242919
MT2A	female-specific	1	1.0645e-21	0.974474	0.0260067
ABCC5	sex-neutral	9.3373e-46	2.19923e-61	0.0341114	0.00703094
AHCYL1	sex-neutral	9.67246e-16	0.000257162	0.00231001	0.00589403
APP	sex-neutral	1.47495e-103	9.50906e-110	0.0174263	0.00641179
ATAD1	sex-neutral	3.93388e-31	0.0137255	0.0205135	0.00480122
BCAT2	sex-neutral	5.9786e-07	7.78378e-18	0.0301098	0.00692739
BCKDHB	sex-neutral	1.82705e-19	2.52421e-70	0.00758577	0.0221179
CACNG8	sex-neutral	8.48295e-56	1.43605e-53	0.0215549	0.0441235
CCK	sex-neutral	1.42411e-66	1.2758e-93	0.0325947	0.00388385
CD109	sex-neutral	4.59269e-12	2.33374e-09	0.0145363	0.0112284
CNST	sex-neutral	3.3693e-40	2.11802e-18	0.021424	0.0270886
CPE	sex-neutral	2.60848e-20	2.19194e-58	0.0147623	0.00987921
CTNNA2	sex-neutral	1.48889e-285	9.36447e-277	0.0487654	0.016248
DGKG	sex-neutral	8.02717e-12	3.10874e-140	0.0264921	0.00236686
EEA1	sex-neutral	2.73195e-40	1.22687e-07	0.0390735	0.0110317
FAM117B	sex-neutral	3.21335e-49	6.81729e-13	0.00758577	0.0473028
FBXO41	sex-neutral	2.06009e-14	3.59909e-19	0.0325947	0.00152477
GAD1	sex-neutral	2.38827e-265	9.36447e-277	0.00725827	0.0223353
GK	sex-neutral	3.06773e-06	0.00235782	0.0145363	0.00476937
GNB5	sex-neutral	4.01385e-16	3.81394e-61	0.0325947	0.0294814
GRIA3	sex-neutral	1.48889e-285	2.98883e-13	0.0242383	0.0294073
GRIA3	sex-neutral	1.48889e-285	2.98883e-13	0.0499237	0.0414987
GRIN2D	sex-neutral	1.71512e-35	6.81669e-22	0.0341285	0.0491988
GSK3B	sex-neutral	9.72708e-152	1.77999e-26	0.00936593	0.00759479
HSPB1	sex-neutral	1.21147e-78	6.60388e-120	0.0274778	0.000791537
IDH2	sex-neutral	6.3745e-05	3.11551e-22	0.0125419	0.00574713
LRPPRC	sex-neutral	3.13607e-22	1.33881e-17	0.00296802	0.00497962
LRRC4B	sex-neutral	3.419e-93	0.000136869	0.0326328	0.0138773
MORF4L2	sex-neutral	7.0985e-11	8.21557e-45	0.0462136	0.0469968
MTOR	sex-neutral	5.81946e-22	2.56732e-08	0.0147623	0.0308364
NDUFAF7	sex-neutral	3.5411e-14	9.24012e-09	0.0354239	0.00107518
NF1	sex-neutral	1.27436e-256	2.20094e-13	0.0332196	0.000791537
OSBPL8	sex-neutral	1.48889e-285	1.6e-07	0.0288334	0.00322228
PDHA1	sex-neutral	0.0141718	6.08926e-21	0.00600676	0.016248
PDHX	sex-neutral	5.0438e-31	4.01442e-09	0.00214811	0.00960074
PDK3	sex-neutral	7.01051e-37	3.14719e-23	0.03525	0.0112073
PITPNC1	sex-neutral	2.20123e-170	1.87331e-168	0.0376857	0.0459651
PLCB1	sex-neutral	1.48889e-285	1.51612e-68	0.0325947	0.00493379
PLCL2	sex-neutral	2.21822e-144	3.57628e-37	0.00758577	0.000720998
PRMT8	sex-neutral	6.36177e-10	3.90574e-42	0.0267518	0.00788264
RAB3B	sex-neutral	1.11298e-16	2.48548e-75	0.0274778	0.0338377
RNMT	sex-neutral	0.000770428	2.39789e-39	0.0394658	0.00117931
RPH3A	sex-neutral	0.000564927	9.36447e-277	0.00725827	0.00502307
SLC25A46	sex-neutral	1.78746e-12	2.28554e-14	0.00673707	0.00333879
SNAP25	sex-neutral	1.48889e-285	1.2473e-44	0.00758577	0.039449
SYNGAP1	sex-neutral	4.25864e-30	2.62576e-13	0.0145367	0.0376451
SYT12	sex-neutral	2.86919e-13	7.98454e-10	0.0222582	0.000613257
TLN2	sex-neutral	4.52114e-61	1.977e-175	0.0332196	0.00872759

## Sheet: Oligodendrocytes
Suppl. Table 7: Overlap between scRNA analysis and proteomics analysis (Oligodendrocytes) (Column 1: Gene symbols, Column 2: Type of differential expression, Column 3: P-value adjusted (FDR) in male scRNA-Seq, Column 4: P-value adjusted (FDR) in female scRNA-Seq, Column 5: P-value adjusted (FDR) in male proteomics, Column 6: P-value adjusted (FDR) in female proteomics)
Gene.symbols	DEG.type	Male.FDR.RNA	Female.FDR.RNA	Male.FDR.Proteomics	Female.FDR.Proteomics
ACIN1	male-specific	6.79618e-159	1	0.0332196	0.862428
CDC37	male-specific	1.08335e-41	1	0.0264947	0.731891
CTNNB1	male-specific	1.4019e-67	1	0.0110233	0.321409
IPO5	male-specific	5.74545e-49	1	0.022604	0.425217
KIFAP3	male-specific	7.82639e-78	1	0.0433709	0.773908
PDK2	male-specific	2.5289e-12	1	0.0135026	0.853599
PPP2R1A	male-specific	4.2779e-15	1	0.0145363	0.433135
SDHB	male-specific	1.14351e-49	1	0.0362464	0.714618
THAP4	male-specific	4.54832e-31	1	0.0103642	0.325684
ACTN4	sex-neutral	5.2513e-264	1.45951e-31	0.0135026	0.018958
ATP8A1	sex-neutral	5.2513e-264	2.44436e-81	0.0245051	0.00158049
BRINP1	sex-neutral	0.00013573	4.1471e-07	0.0342764	0.00172182
CTNNA2	sex-neutral	5.2513e-264	2.44436e-81	0.0487654	0.016248
CYC1	sex-neutral	0.00446769	0.000168574	0.0418747	0.0358314
DGKG	sex-neutral	7.51064e-09	1.40795e-23	0.0264921	0.00236686
HEBP2	sex-neutral	3.8696e-15	0.00769742	0.0283119	0.0422185
NF1	sex-neutral	5.2513e-264	1.94649e-29	0.0332196	0.000791537
PLEC	sex-neutral	3.52322e-07	7.16249e-12	0.0317018	0.000243106
PLXDC2	sex-neutral	5.2513e-264	5.16044e-43	0.0428387	0.0100529
PRNP	sex-neutral	1.53703e-210	4.18039e-23	0.0350608	0.0275783
RPS6KA5	sex-neutral	5.2513e-264	3.68014e-32	0.0236678	0.00240893
SLC25A27	sex-neutral	5.2513e-264	2.4048e-30	0.0156939	0.035262
SLC38A2	sex-neutral	5.2513e-264	2.44436e-81	0.0361981	0.00589403
SLC4A10	sex-neutral	1.63939e-54	1.73893e-53	0.0197381	0.00217659
SLIRP	sex-neutral	9.69983e-33	6.86389e-13	0.0330556	0.0092199
SPOCK1	sex-neutral	5.2513e-264	2.44436e-81	0.0147623	0.00701494
TMEM30A	sex-neutral	2.85074e-73	5.8603e-15	0.0140216	0.000463398

## Sheet: OPC
Suppl. Table 7: Overlap between scRNA analysis and proteomics analysis (OPCs) (Column 1: Gene symbols, Column 2: Type of differential expression, Column 3: P-value adjusted (FDR) in male scRNA-Seq, Column 4: P-value adjusted (FDR) in female scRNA-Seq, Column 5: P-value adjusted (FDR) in male proteomics, Column 6: P-value adjusted (FDR) in female proteomics)
Gene.symbols	DEG.type	Male.FDR.RNA	Female.FDR.RNA	Male.FDR.Proteomics	Female.FDR.Proteomics
ACTN4	sex-neutral	5.67274e-34	8.96501e-07	0.0135026	0.018958
APP	sex-neutral	1.78779e-138	6.38314e-09	0.0174263	0.00641179
CYC1	sex-neutral	1.90951e-13	1.19671e-05	0.0418747	0.0358314
RASAL2	sex-neutral	1.11286e-84	6.63152e-05	0.02055	0.00775336
SLC25A27	sex-neutral	1.78779e-138	0.00012315	0.0156939	0.035262
SLC38A2	sex-neutral	2.00093e-90	6.05446e-19	0.0361981	0.00589403
SMOC1	sex-neutral	1.78779e-138	4.51835e-64	0.0384095	0.00322228
TLN2	sex-neutral	2.58638e-136	1.54495e-09	0.0332196	0.00872759

## Sheet: Vasculature cells
Suppl. Table 7: Overlap between scRNA analysis and proteomics analysis (Vasculature cells) (Column 1: Gene symbols, Column 2: Type of differential expression, Column 3: P-value adjusted (FDR) in male scRNA-Seq, Column 4: P-value adjusted (FDR) in female scRNA-Seq, Column 5: P-value adjusted (FDR) in male proteomics, Column 6: P-value adjusted (FDR) in female proteomics)
Gene.symbols	DEG.type	Male.FDR.RNA	Female.FDR.RNA	Male.FDR.Proteomics	Female.FDR.Proteomics
ACTN4	sex-neutral	1.19684e-18	0.000562363	0.0135026	0.018958
SLC38A2	sex-neutral	5.16775e-29	1.50834e-07	0.0361981	0.00589403
