# Supplementary material for: Sex‐dependent molecular landscape of Alzheimer's disease revealed by large‐scale single‐cell transcriptomics
Source: Alzheimers Dement. 2024 Dec 31;21(2):e14476. doi: 10.1002/alz.14476 (PMC11848167; doi:10.1002/alz.14476)
Supplement: Supplementary file 10 — Supporting Information [file ALZ-21-e14476-s010.xlsx]

## Sheet: Astrocytes_age
Suppl. Table 8: Spearman correlation between age and key differentially expressed genes (Column 1: Category of Transcription factors, Column 2: AD Female expression correlation with age, Column 3: AD male expression correlation with age, column 4: Control female expression correlation with age, column 5: Control male expression correlation with age, column 6: AD female correlation statistics, col…
Gene symbol	AD_F_spearman	AD_M_spearman	CTRL_F_spearman	CTRL_M_spearman	AD_F.statistic.S	AD_F.spearman_pvalue	AD_F.estimate.rho	AD_M.statistic.S	AD_M.spearman_pvalue	AD_M.estimate.rho	CTRL_F.statistic.S	CTRL_F.spearman_pvalue	CTRL_F.estimate.rho	CTRL_M.statistic.S	CTRL_M.spearman_pvalue	CTRL_M.estimate.rho	AD_F.spearman_pvalue_adjusted	AD_M.spearman_pvalue_adjusted	CTRL_F.spearman_pvalue_adjusted	CTRL_M.spearman_pvalue_adjusted
ERBB4	0.165068	0.0642594	0.0542369	-0.0318224	2.81114e+12	1.2612e-165	0.165068	1.87952e+12	2.04612e-22	0.0642594	3.03414e+12	6.38685e-19	0.0542369	4.88838e+12	2.6908e-08	-0.0318224	1.65728e-164	2.12636e-21	4.97799e-18	6.2367e-08
LINC00609	0.0663328	0.0142481	0.0116623	-0.0344605	3.14357e+12	6.04977e-28	0.0663328	1.97997e+12	0.0309758	0.0142481	3.17072e+12	0.0562396	0.0116623	4.90087e+12	1.72609e-09	-0.0344605	1.0244e-27	0.0410087	0.0809239	4.37021e-09
HIBCH	0.126586	0.0487052	0.00309134	-0.000941161	2.9407e+12	1.13261e-97	0.126586	1.91076e+12	1.59769e-13	0.0487052	3.19822e+12	0.612821	0.00309134	4.74207e+12	0.869407	-0.000941161	5.26563e-97	7.65156e-13	0.66968	0.886695
FP236383.1	0.14484	0.0453619	-0.0601616	-0.0627043	2.87924e+12	1.39582e-127	0.14484	1.91747e+12	6.34403e-12	0.0453619	3.40115e+12	6.37142e-23	-0.0601616	5.03468e+12	5.65591e-28	-0.0627043	1.02748e-126	2.59018e-11	6.25343e-22	4.28233e-27
NTNG1	0.0493884	-0.00467167	-0.00574046	0.00706643	3.20062e+12	3.48622e-16	0.0493884	2.01797e+12	0.479359	-0.00467167	3.22655e+12	0.347362	-0.00574046	4.70414e+12	0.217036	0.00706643	4.97584e-16	0.523251	0.412169	0.25562
MT.CO1	0.137263	0.0298472	0.0149632	-0.063296	2.90475e+12	1.16139e-114	0.137263	1.94864e+12	6.18016e-06	0.0298472	3.16013e+12	0.0143016	0.0149632	5.03749e+12	1.78839e-28	-0.063296	7.02133e-114	1.28787e-05	0.0228769	1.42177e-27
RGL1	0.177105	0.043798	0.00901894	-0.0564671	2.77061e+12	9.52432e-191	0.177105	1.92061e+12	3.25455e-11	0.043798	3.1792e+12	0.13983	0.00901894	5.00513e+12	5.5002e-23	-0.0564671	1.9415e-189	1.20343e-10	0.182536	3.20341e-22
PACS1	0.194962	0.0573577	-0.0146913	-0.0169875	2.71049e+12	1.71303e-231	0.194962	1.89338e+12	3.57375e-18	0.0573577	3.25527e+12	0.0161685	-0.0146913	4.81809e+12	0.00299986	-0.0169875	8.51161e-230	2.61855e-17	0.0257079	0.00451684
AFF1	0.157969	0.024141	-0.00806029	-0.0643898	2.83504e+12	1.10892e-151	0.157969	1.9601e+12	0.000256502	0.024141	3.234e+12	0.187007	-0.00806029	5.04267e+12	2.06927e-29	-0.0643898	1.24168e-150	0.00044234	0.235985	1.67865e-28
DPYSL2	0.178307	0.0252221	-0.00948457	-0.0662276	2.76656e+12	2.32137e-193	0.178307	1.95793e+12	0.000133751	0.0252221	3.23857e+12	0.120506	-0.00948457	5.05137e+12	5.08438e-31	-0.0662276	4.9878e-192	0.000237614	0.159804	4.64607e-30
FSTL5	0.0064987	0.0160771	-0.0145347	0.00574691	3.34502e+12	0.28352	0.0064987	1.97629e+12	0.0149181	0.0160771	3.25477e+12	0.0173387	-0.0145347	4.71039e+12	0.31541	0.00574691	0.299136	0.0206798	0.0274041	0.359243
METTL2B	0.0555874	-0.00937986	-0.0136417	-0.116181	3.17975e+12	4.29937e-20	0.0555874	2.02743e+12	0.155543	-0.00937986	3.2519e+12	0.0255326	-0.0136417	5.28803e+12	3.44459e-92	-0.116181	6.54162e-20	0.186231	0.0393381	6.84613e-90
HERC4	0.12886	0.0571011	0.00197096	-0.0473152	2.93305e+12	3.58689e-101	0.12886	1.89389e+12	5.032e-18	0.0571011	3.20182e+12	0.746964	0.00197096	4.96178e+12	1.33826e-16	-0.0473152	1.76023e-100	3.62031e-17	0.792839	5.52684e-16
SLC9A9	0.196133	0.050943	-0.0133894	-0.0164708	2.70654e+12	2.60188e-234	0.196133	1.90626e+12	1.17971e-14	0.050943	3.25109e+12	0.0283836	-0.0133894	4.81565e+12	0.00400877	-0.0164708	1.37795e-232	6.31565e-14	0.0433109	0.00596253
PARD3B	0.176191	0.0613891	0.0037966	-0.0257096	2.77369e+12	8.96297e-189	0.176191	1.88528e+12	1.35774e-20	0.0613891	3.19596e+12	0.534269	0.0037966	4.85942e+12	7.05754e-06	-0.0257096	1.80394e-187	1.18616e-19	0.595713	1.33275e-05
MYH9	0.146708	0.00947882	-0.0333145	-0.0533971	2.87295e+12	7.04297e-131	0.146708	1.98955e+12	0.151228	0.00947882	3.31502e+12	4.89491e-08	-0.0333145	4.99059e+12	1.01391e-20	-0.0533971	5.46259e-130	0.181886	1.57231e-07	5.11784e-20
FNDC3B	0.19399	0.0296715	-0.0414853	-0.0429287	2.71376e+12	3.63142e-229	0.19399	1.94899e+12	7.00629e-06	0.0296715	3.34123e+12	1.09029e-11	-0.0414853	4.94099e+12	6.25342e-14	-0.0429287	1.6497e-227	1.43928e-05	4.95304e-11	2.11103e-13
LMCD1.AS1	0.116492	0.0429021	0.0152132	-0.0313798	2.97469e+12	6.5815e-83	0.116492	1.92241e+12	8.10038e-11	0.0429021	3.15933e+12	0.012755	0.0152132	4886279212436	4.17975e-08	-0.0313798	2.445e-82	2.86851e-10	0.0205476	9.52121e-08
ATP10B	0.0878984	-0.00373799	-0.0226456	-0.00854665	3.07096e+12	7.4472e-48	0.0878984	2.01609e+12	0.571418	-0.00373799	3.28079e+12	0.000209283	-0.0226456	4.7781e+12	0.135427	-0.00854665	1.67246e-47	0.614303	0.000441912	0.164499
STIP1	0.103146	0.0111088	-0.0501766	0.0177465	3.01962e+12	2.61052e-65	0.103146	1.98627e+12	0.0925654	0.0111088	3.36911e+12	2.05115e-16	-0.0501766	4.65354e+12	0.00193279	0.0177465	7.42526e-65	0.114536	1.24955e-15	0.0029521
PLEKHH2	0.0314672	-0.00411638	-0.0106419	-0.046115	3.26096e+12	2.0573e-07	0.0314672	2.01685e+12	0.533115	-0.00411638	3.24228e+12	0.0814884	-0.0106419	4.95609e+12	7.62276e-16	-0.046115	2.55756e-07	0.57742	0.112863	2.94179e-15
CHPT1	0.112139	0.0610581	0.0649778	-0.0151714	2.98934e+12	6.27084e-77	0.112139	1.88595e+12	2.17581e-20	0.0610581	2.99968e+12	1.77986e-26	0.0649778	4.80949e+12	0.00803859	-0.0151714	2.13048e-76	1.88019e-19	2.26399e-25	0.0115251
ALDH7A1	0.0783517	0.00376648	0.0349203	-0.020463	3.1031e+12	2.35814e-38	0.0783517	2.00102e+12	0.568489	0.00376648	3.09611e+12	1.07676e-08	0.0349203	4.83456e+12	0.000350151	-0.020463	4.62893e-38	0.611568	3.72995e-08	0.00057219
NBDY	0.0799025	0.0445229	-0.00391903	-0.0235717	3.09788e+12	8.01103e-40	0.0799025	1.91916e+12	1.53564e-11	0.0445229	3.22071e+12	0.521168	-0.00391903	4.84929e+12	3.81679e-05	-0.0235717	1.61235e-39	5.92639e-11	0.581625	6.78826e-05
PRELID2	0.0269472	0.00865566	-0.00676703	-0.0677686	3.27618e+12	8.67916e-06	0.0269472	1.9912e+12	0.190005	0.00865566	3.22985e+12	0.267961	-0.00676703	5.05868e+12	2.09842e-32	-0.0677686	1.05584e-05	0.224449	0.327233	2.1117e-31
P2RY14	0.00558019	-0.0170379	0.0734615	-0.0360056	3.34812e+12	0.357121	0.00558019	2.04281e+12	0.00988371	-0.0170379	2.97246e+12	2.1404e-33	0.0734615	4.90819e+12	3.13725e-10	-0.0360056	0.373813	0.0139939	4.25404e-32	8.3276e-10
GNG12.AS1	0.0249912	-0.00585948	0.0498558	-0.0265814	3.28276e+12	3.71128e-05	0.0249912	2.02036e+12	0.374981	-0.00585948	3.04819e+12	3.17594e-16	0.0498558	4.86355e+12	3.41201e-06	-0.0265814	4.46364e-05	0.418694	1.90557e-15	6.65656e-06
ARHGEF11	0.174847	0.0244843	0.00850485	-0.0392765	2.77821e+12	6.81412e-186	0.174847	1.95941e+12	0.000209163	0.0244843	3.18085e+12	0.163842	0.00850485	4.92369e+12	6.70298e-12	-0.0392765	1.28982e-184	0.000363066	0.209413	1.97001e-11
TMTC1	0.14807	0.0205043	-0.0772048	-0.028071	2.86837e+12	2.61089e-133	0.14807	1.9674e+12	0.00190376	0.0205043	3.45582e+12	1.01984e-36	-0.0772048	4.8706e+12	9.3583e-07	-0.028071	2.18491e-132	0.00295603	2.57389e-35	1.9101e-06
RNF182	0.0750338	0.0572065	0.0451461	0.030098	3.11427e+12	2.62104e-35	0.0750338	1.89368e+12	4.37289e-18	0.0572065	3.0633e+12	1.42305e-13	0.0451461	4.59502e+12	1.44845e-07	0.030098	4.88565e-35	3.17484e-17	7.34627e-13	3.13765e-07
ZMAT1	0.0704316	0.0845552	0.0557468	-0.0926259	3.12977e+12	2.66411e-31	0.0704316	1.83875e+12	1.18266e-37	0.0845552	3.0293e+12	6.67378e-20	0.0557468	5.17644e+12	3.90894e-59	-0.0926259	4.73288e-31	4.58643e-36	5.67449e-19	1.29484e-57
LINC00639	0.00182623	-0.00467445	-0.0242651	0.0167892	3360756463069	0.763133	0.00182623	2.01798e+12	0.479098	-0.00467445	3.28598e+12	7.10439e-05	-0.0242651	4.65807e+12	0.00335597	0.0167892	0.776316	0.523251	0.000160912	0.00502447
RALGDS	0.137589	0.053593	-0.0127703	-0.060732	2.90366e+12	3.34069e-115	0.137589	1.90094e+12	4.65153e-16	0.053593	3.24911e+12	0.0365661	-0.0127703	5.02534e+12	2.43003e-26	-0.060732	2.05085e-114	2.75967e-15	0.0545668	1.67262e-25
MSH4	0.0188249	0.0316652	4.11323e-05	-0.0324288	3.30352e+12	0.00189113	0.0188249	1.94498e+12	1.62209e-06	0.0316652	3.20801e+12	0.994628	4.11323e-05	4.89125e+12	1.45772e-08	-0.0324288	0.00216948	3.5871e-06	0.994628	3.45936e-08
SGK3	0.119613	0.0540452	0.0535785	0.00752031	2964179429683	2.43963e-87	0.119613	1.90003e+12	2.63663e-16	0.0540452	3.03625e+12	1.67782e-18	0.0535785	4.70199e+12	0.188934	0.00752031	9.77081e-87	1.6249e-15	1.2466e-17	0.224518
TRIM69	0.0702935	0.0282412	-0.00288106	-0.052891	3.13023e+12	3.48231e-31	0.0702935	1.95186e+12	1.8959e-05	0.0282412	3.21738e+12	0.637192	-0.00288106	4.98819e+12	2.33073e-20	-0.052891	6.17955e-31	3.70784e-05	0.69156	1.14733e-19
STXBP5	0.129671	0.0536304	0.0317243	-0.0199944	2930316736956	1.95756e-102	0.129671	1.90086e+12	4.43884e-16	0.0536304	3.10636e+12	2.05204e-07	0.0317243	4.83234e+12	0.000477325	-0.0199944	9.88101e-102	2.65329e-15	6.20295e-07	0.000768164
YBX3	0.14106	-0.0140722	-0.0276304	-0.0724182	2.89197e+12	4.78844e-121	0.14106	2.03685e+12	0.0331091	-0.0140722	3.29678e+12	6.0696e-06	-0.0276304	5.0807e+12	8.96969e-37	-0.0724182	3.23984e-120	0.043579	1.58467e-05	1.13189e-35
LINC00461	0.0817855	0.0633506	0.0657745	-0.0445968	3.09154e+12	1.20609e-41	0.0817855	1.88134e+12	7.8826e-22	0.0633506	2.99712e+12	4.32913e-27	0.0657745	4.9489e+12	6.46777e-15	-0.0445968	2.50025e-41	7.68916e-21	5.64206e-26	2.33192e-14
PCSK5	0.139949	0.0360589	-0.0055481	0.0278648	2.89571e+12	3.6919e-119	0.139949	1.93616e+12	4.72389e-08	0.0360589	3.22594e+12	0.363758	-0.0055481	4.6056e+12	1.12373e-06	0.0278648	2.42567e-118	1.26235e-07	0.429061	2.27898e-06
DDX58	0.0845046	0.0133837	-0.0184029	-0.0644212	3.08239e+12	2.37069e-44	0.0845046	1.9817e+12	0.042714	0.0133837	3.26718e+12	0.00258854	-0.0184029	5.04282e+12	1.94406e-29	-0.0644212	5.06638e-44	0.0553507	0.00461927	1.58515e-28
STAT1	0.0774807	0.0355432	-0.036681	-0.0522403	3.10604e+12	1.53075e-37	0.0774807	1.93719e+12	7.31586e-08	0.0355432	3.32582e+12	1.89353e-09	-0.036681	4.98511e+12	6.7198e-20	-0.0522403	2.94304e-37	1.9038e-07	7.05086e-09	3.20855e-19
LINC01876	0.0308094	0.0242292	-0.00800255	-0.0314287	3.26317e+12	3.66731e-07	0.0308094	1.95992e+12	0.000243464	0.0242292	3.23381e+12	0.190184	-0.00800255	4.88651e+12	3.98234e-08	-0.0314287	4.54483e-07	0.000421228	0.239235	9.11068e-08
MKNK2	0.0887864	0.0176743	-0.0288599	0.00164337	3.06797e+12	8.5613e-49	0.0887864	1.97309e+12	0.00744526	0.0176743	3.30073e+12	2.29736e-06	-0.0288599	4.72983e+12	0.774052	0.00164337	1.95301e-48	0.0107423	6.33069e-06	0.804407
CXXC4	-0.0248431	1.59725e-05	-0.0160175	0.0265496	3.45055e+12	4.12587e-05	-0.0248431	2.00855e+12	0.99807	1.59725e-05	3.25953e+12	0.0087358	-0.0160175	4.61183e+12	3.505e-06	0.0265496	4.95853e-05	0.99807	0.0144989	6.82123e-06
IKZF2	0.10968	0.0173626	-0.010008	-0.0656467	2.99762e+12	1.1836e-73	0.10968	1.97371e+12	0.00856277	0.0173626	3.24025e+12	0.10135	-0.010008	5.04862e+12	1.65919e-30	-0.0656467	3.82506e-73	0.0122656	0.13703	1.45752e-29
AC007364.1	0.0332892	0.0165171	0.0067966	-0.0349399	3.25482e+12	3.90719e-08	0.0332892	1.97541e+12	0.0123845	0.0165171	3.18633e+12	0.265875	0.0067966	4.90315e+12	1.02481e-09	-0.0349399	4.92659e-08	0.0173645	0.324935	2.62814e-09
IQCA1	0.111011	0.0314853	0.0543944	-0.032149	2.99314e+12	2.03762e-75	0.111011	1.94535e+12	1.85765e-06	0.0314853	3.03363e+12	5.06086e-19	0.0543944	4.88992e+12	1.93683e-08	-0.032149	6.76372e-75	4.07965e-06	3.96393e-18	4.54212e-08
DSE	0.038287	0.0249454	0.0223935	-0.0484656	3.238e+12	2.60645e-10	0.038287	1.95848e+12	0.000158387	0.0249454	3.1363e+12	0.000246114	0.0223935	4.96722e+12	2.42425e-17	-0.0484656	3.42501e-10	0.000278271	0.0005122	1.01703e-16
FBLN1	0.043694	-0.0077331	0.00034977	0.0385283	3.21979e+12	5.43548e-13	0.043694	2.02412e+12	0.241649	-0.0077331	3.20702e+12	0.95434	0.00034977	4.55508e+12	1.66211e-11	0.0385283	7.39932e-13	0.280454	0.962207	4.75314e-11
TBCK	0.113793	0.0454986	-0.00153684	-0.0244436	2.98378e+12	3.57861e-79	0.113793	1.9172e+12	5.48466e-12	0.0454986	3.21307e+12	0.801366	-0.00153684	4.85342e+12	1.94873e-05	-0.0244436	1.2478e-78	2.26509e-11	0.837944	3.55331e-05
HK2	0.0021279	-0.00972248	0.0195845	-0.0130736	3.35974e+12	0.725474	0.0021279	2.02811e+12	0.140994	-0.00972248	3.14531e+12	0.00134465	0.0195845	4.79955e+12	0.0223764	-0.0130736	0.739899	0.169962	0.00252122	0.030592
AC010884.1	0.0109447	0.0260601	-0.0117683	-0.02394	3.33006e+12	0.0708913	0.0109447	1.95624e+12	7.93383e-05	0.0260601	3.24589e+12	0.0540381	-0.0117683	4.85103e+12	2.88102e-05	-0.02394	0.0768351	0.000144334	0.0781806	5.1644e-05
AC138627.1	0.0398363	0.0387334	0.0742362	-0.0469333	3.23278e+12	4.81621e-11	0.0398363	1.93079e+12	4.44372e-09	0.0387334	2.96998e+12	4.53377e-34	0.0742362	4.95997e+12	2.33903e-16	-0.0469333	6.40282e-11	1.33564e-08	9.36195e-33	9.46324e-16
TMOD1	0.0193372	-0.00682868	-0.00831351	0.00871118	3.3018e+12	0.00141596	0.0193372	2.0223e+12	0.301169	-0.00682868	3.23481e+12	0.173532	-0.00831351	4.69634e+12	0.128064	0.00871118	0.00163499	0.344502	0.220557	0.156151
TTC27	0.0470727	0.0294372	-0.0139781	-0.0386422	3.20842e+12	7.70244e-15	0.0470727	1.94946e+12	8.2725e-06	0.0294372	3.25298e+12	0.0221194	-0.0139781	4.92069e+12	1.44902e-11	-0.0386422	1.08188e-14	1.68416e-05	0.0343455	4.16625e-11
DCAF5	0.144247	0.017956	-0.00642707	-0.0201322	2.88124e+12	1.51784e-126	0.144247	1.97252e+12	0.00654974	0.017956	3.22876e+12	0.292745	-0.00642707	4.83299e+12	0.000436064	-0.0201322	1.10199e-125	0.00950191	0.353428	0.000705332
RNF217	0.119806	0.0236214	-0.028082	-0.0377313	2.96353e+12	1.28771e-87	0.119806	1.96114e+12	0.000347596	0.0236214	3.29823e+12	4.26734e-06	-0.028082	4.91637e+12	4.29256e-11	-0.0377313	5.20982e-87	0.000589209	1.13843e-05	1.19113e-10
TUBB4B	0.000848185	-0.00301437	-0.00430171	-0.026538	3.36405e+12	0.888684	0.000848185	2.01464e+12	0.648101	-0.00301437	3.22194e+12	0.481315	-0.00430171	4.86334e+12	3.53971e-06	-0.026538	0.894308	0.688364	0.545467	6.88037e-06
ARHGAP35	0.125264	0.0503633	-0.0190175	-0.0268709	2.94515e+12	1.14869e-95	0.125264	1.90743e+12	2.34273e-14	0.0503633	3.26915e+12	0.0018492	-0.0190175	4.86492e+12	2.66709e-06	-0.0268709	5.21835e-95	1.19389e-13	0.00337957	5.24835e-06
PRRC2B	0.171651	0.0406429	-0.0315214	-0.0445983	2.78897e+12	3.9104e-179	0.171651	1.92695e+12	7.45048e-10	0.0406429	3.30926e+12	2.45215e-07	-0.0315214	4.9489e+12	6.45422e-15	-0.0445983	6.15597e-178	2.4176e-09	7.38431e-07	2.33192e-14
TRPC4	0.00354911	-0.00759658	-0.0108978	0.0185391	3.35496e+12	0.558086	0.00354911	2.02384e+12	0.25006	-0.00759658	3.2431e+12	0.0744221	-0.0108978	4.64978e+12	0.00120006	0.0185391	0.575086	0.289582	0.103799	0.00187068
CCT5	0.071092	0.0196046	-0.0220992	0.0102678	3.12755e+12	7.34706e-32	0.071092	1.96921e+12	0.00299171	0.0196046	3.27904e+12	0.000296817	-0.0220992	4.68897e+12	0.072858	0.0102678	1.31109e-31	0.00452169	0.000610529	0.0925273
PDLIM5	0.110281	0.0341963	0.0100475	-0.0285478	2.9956e+12	1.90025e-74	0.110281	1.9399e+12	2.22937e-07	0.0341963	3.1759e+12	0.100008	0.0100475	4.87286e+12	6.10017e-07	-0.0285478	6.21686e-74	5.47866e-07	0.135792	1.25801e-06
VWCE	0.0319838	0.0373276	0.0339666	0.00823813	3.25922e+12	1.29603e-07	0.0319838	1.93361e+12	1.57046e-08	0.0373276	3.09917e+12	2.66829e-08	0.0339666	4.69858e+12	0.15011	0.00823813	1.61876e-07	4.483e-08	8.87568e-08	0.180952
NCOA2	0.138575	0.0363395	0.0202705	-0.00823199	2.90034e+12	7.55893e-117	0.138575	1.9356e+12	3.71433e-08	0.0363395	3.14311e+12	0.000904658	0.0202705	4.77661e+12	0.150415	-0.00823199	4.80748e-116	1.01127e-07	0.00173721	0.181182
LINC01411	0.00556546	-0.00514346	0.00181427	0.0391014	3.34817e+12	0.358392	0.00556546	2.01892e+12	0.436116	-0.00514346	3.20232e+12	0.76647	0.00181427	4.55237e+12	8.30298e-12	0.0391014	0.374896	0.480877	0.809221	2.4179e-11
AFDN	0.0965443	0.0447059	0.021439	-0.0357607	3.04185e+12	2.09053e-57	0.0965443	1.91879e+12	1.26808e-11	0.0447059	3.13936e+12	0.000448172	0.021439	4.90703e+12	4.13014e-10	-0.0357607	5.34395e-57	4.94335e-11	0.000896343	1.08365e-09
ADD1	0.159468	0.0598912	0.019077	-0.0297143	2829991062372	1.4233e-154	0.159468	1.88829e+12	1.12455e-19	0.0598912	3.14694e+12	0.00178905	0.019077	4.87839e+12	2.08126e-07	-0.0297143	1.65186e-153	9.26444e-19	0.00328096	4.43592e-07
MBD5	0.134149	0.0436202	0.0170232	-0.02778	2.91524e+12	1.4667e-109	0.134149	1.92097e+12	3.90583e-11	0.0436202	3.15353e+12	0.00532154	0.0170232	4.86922e+12	1.21107e-06	-0.02778	8.32877e-109	1.43424e-10	0.00909811	2.44366e-06
GABBR1	0.123328	0.0924076	0.0483962	0.0152603	2.95167e+12	9.05034e-93	0.123328	1.82298e+12	1.15487e-44	0.0924076	3.05288e+12	2.24361e-15	0.0483962	4.66532e+12	0.00767647	0.0152603	3.97515e-92	9.18121e-43	1.28322e-14	0.0110558
PTPRM	0.130411	0.0439217	0.000790621	-0.0376271	2.92782e+12	1.35197e-103	0.130411	1.92037e+12	2.86553e-11	0.0439217	3.2056e+12	0.897022	0.000790621	4.91588e+12	4.85241e-11	-0.0376271	6.88986e-103	1.06453e-10	0.916034	1.3418e-10
EXOC4	0.147574	0.0559567	0.0147074	-0.0293108	2.87004e+12	2.02042e-132	0.147574	1.89619e+12	2.27215e-17	0.0559567	3.16096e+12	0.016052	0.0147074	4.87648e+12	3.03274e-07	-0.0293108	1.63901e-131	1.53081e-16	0.0255483	6.39531e-07
MGAT5	0.171289	0.0368182	-0.0409281	-0.0319271	2.79019e+12	2.24037e-178	0.171289	1.93463e+12	2.45432e-08	0.0368182	3.33944e+12	2.04573e-11	-0.0409281	4.88887e+12	2.42236e-08	-0.0319271	3.42518e-177	6.82233e-08	9.0353e-11	5.63918e-08
WHRN	0.0662937	0.0275755	-0.0324842	-0.0134826	3.1437e+12	6.49858e-28	0.0662937	1.9532e+12	2.96741e-05	0.0275755	3.31235e+12	1.04309e-07	-0.0324842	4.80149e+12	0.0185039	-0.0134826	1.09806e-27	5.68455e-05	3.23297e-07	0.0256729
CFAP43	0.00812872	0.0242467	-0.000773298	-0.0544472	3.33954e+12	0.179776	0.00812872	1.95988e+12	0.000240949	0.0242467	3.21062e+12	0.899266	-0.000773298	4.99556e+12	1.75832e-21	-0.0544472	0.191584	0.000417329	0.91656	9.2574e-21
CHCHD3	0.0977541	0.0471062	0.0202929	-0.0285572	3.03778e+12	8.15944e-59	0.0977541	1.91397e+12	9.59221e-13	0.0471062	3.14304e+12	0.000892853	0.0202929	4.87291e+12	6.04822e-07	-0.0285572	2.1338e-58	4.17852e-12	0.00171661	1.24892e-06
ATF7IP	0.092004	0.0342744	-0.0083887	0.00656042	3.05714e+12	2.81115e-52	0.092004	1.93974e+12	2.09215e-07	0.0342744	3.23505e+12	0.169675	-0.0083887	4.70653e+12	0.251774	0.00656042	6.77231e-52	5.15739e-07	0.216346	0.292632
RPTOR	0.119409	0.0454069	-0.0165861	-0.0207042	2.96487e+12	4.78695e-87	0.119409	1.91738e+12	6.04713e-12	0.0454069	3.26135e+12	0.00662116	-0.0165861	4.8357e+12	0.000297801	-0.0207042	1.91237e-86	2.48448e-11	0.0112355	0.000489156
SYT9	0.0446443	0.0324525	0.0295264	-0.00157551	3.21659e+12	1.6935e-13	0.0446443	1.9434e+12	8.88407e-07	0.0324525	3.11341e+12	1.33475e-06	0.0295264	4.74508e+12	0.783142	-0.00157551	2.32127e-13	2.04424e-06	3.76954e-06	0.812261
AC037459.2	0.0603868	0.0554376	-0.00186276	-0.0241112	3.16359e+12	1.97481e-23	0.0603868	1.89723e+12	4.45804e-17	0.0554376	3.21411e+12	0.760418	-0.00186276	4.85184e+12	2.52449e-05	-0.0241112	3.12743e-23	2.90503e-16	0.803365	4.55612e-05
CDC42EP4	0.0686426	0.0374549	0.014617	0.024006	3.13579e+12	8.22288e-30	0.0686426	1.93335e+12	1.40343e-08	0.0374549	3.16125e+12	0.0167147	0.014617	4.62388e+12	2.73824e-05	0.024006	1.43046e-29	4.01341e-08	0.0265233	4.91956e-05
FADS1	0.0621014	0.0544871	0.0249881	-0.024016	3.15782e+12	1.08899e-24	0.0621014	1.89914e+12	1.50724e-16	0.0544871	3.12797e+12	4.29187e-05	0.0249881	4.85139e+12	2.71727e-05	-0.024016	1.7543e-24	9.43507e-16	0.000101247	4.88741e-05
RTTN	0.0591433	0.0232113	-0.000498238	-0.050159	3.16778e+12	1.53638e-22	0.0591433	1.96196e+12	0.000439993	0.0232113	3.20974e+12	0.934996	-0.000498238	4.97525e+12	1.82222e-18	-0.050159	2.40912e-22	0.00073641	0.945702	8.25452e-18
HDAC7	0.131	0.0343947	-0.0458194	-0.0459411	2.92584e+12	1.59549e-104	0.131	1.9395e+12	1.89676e-07	0.0343947	3.35513e+12	6.16364e-14	-0.0458194	4.95526e+12	9.77318e-16	-0.0459411	8.3175e-104	4.69028e-07	3.24509e-13	3.72646e-15
RAP1GDS1	0.101798	0.0360766	0.00167517	-0.0117744	3.02416e+12	1.18558e-63	0.101798	1.93612e+12	4.65317e-08	0.0360766	3.20276e+12	0.783912	0.00167517	4.7934e+12	0.039692	-0.0117744	3.31296e-63	1.24975e-07	0.823263	0.0522436
DICER1	0.116731	0.0445006	-0.00143912	-0.022953	2.97388e+12	3.04244e-83	0.116731	1.9192e+12	1.57195e-11	0.0445006	3.21276e+12	0.813756	-0.00143912	4.84636e+12	6.06701e-05	-0.022953	1.14092e-82	6.05181e-11	0.847885	0.000105658
ADAMTS17	0.113966	0.0299951	0.0139958	-0.0149362	2.98319e+12	2.06869e-79	0.113966	1.94834e+12	5.55807e-06	0.0299951	3.16324e+12	0.0219507	0.0139958	4.80838e+12	0.00907176	-0.0149362	7.26096e-79	1.16146e-05	0.0341169	0.0129597
AKIRIN2	0.0357036	0.0153944	-0.0214094	0.00078678	3.24669e+12	3.77451e-09	0.0357036	1.97767e+12	0.0197545	0.0153944	3.27682e+12	0.000456412	-0.0214094	4.73389e+12	0.890681	0.00078678	4.87132e-09	0.0268459	0.000910533	0.903178
NFKBIZ	0.0831516	0.00139219	-0.0154426	-0.0248382	3.08694e+12	5.40401e-43	0.0831516	2.00579e+12	0.833051	0.00139219	3.25768e+12	0.0114684	-0.0154426	4.85529e+12	1.42714e-05	-0.0248382	1.13957e-42	0.85512	0.018645	2.62329e-05
NRG1	-0.00404332	0.0241006	-0.00270495	-0.0337274	3.38052e+12	0.504617	-0.00404332	1.96018e+12	0.000262684	0.0241006	3.21682e+12	0.657911	-0.00270495	4.8974e+12	3.781e-09	-0.0337274	0.522018	0.000452021	0.710169	9.30617e-09
HERC5	0.0347818	0.0133994	-0.0187459	-0.0155458	3.2498e+12	9.38241e-09	0.0347818	1.98167e+12	0.0424708	0.0133994	3.26828e+12	0.00214805	-0.0187459	4.81126e+12	0.00661059	-0.0155458	1.2021e-08	0.0550804	0.00387675	0.00959017
WDR1	0.0647153	0.02078	-0.0329842	-0.0158478	3.14901e+12	1.1252e-26	0.0647153	1.96685e+12	0.00165174	0.02078	3.31396e+12	6.62862e-08	-0.0329842	4.81269e+12	0.00562955	-0.0158478	1.86167e-26	0.00257983	2.11212e-07	0.00824975
TBC1D32	0.066654	0.0481064	-0.0269369	-0.0298034	3.14249e+12	3.35743e-28	0.066654	1.91196e+12	3.14753e-13	0.0481064	3.29456e+12	1.03199e-05	-0.0269369	4.87881e+12	1.91391e-07	-0.0298034	5.72167e-28	1.4258e-12	2.63381e-05	4.08959e-07
OPLAH	0.0351345	0.0173821	0.0112583	-0.0141975	3.24861e+12	6.64025e-09	0.0351345	1.97367e+12	0.00848836	0.0173821	3.17202e+12	0.0653226	0.0112583	4.80488e+12	0.0131277	-0.0141975	8.51452e-09	0.012181	0.0924048	0.0184554
CYP21A2	0.0121071	0.0347739	-0.0176636	-0.0493228	3.32614e+12	0.045715	0.0121071	1.93874e+12	1.38931e-07	0.0347739	3.26481e+12	0.00383104	-0.0176636	4.97129e+12	6.61179e-18	-0.0493228	0.0499566	3.48973e-07	0.00671593	2.84128e-17
ACPP	0.0182863	-0.00863279	-0.00190283	0.0442151	3.30534e+12	0.00254532	0.0182863	2.02593e+12	0.191178	-0.00863279	3.21424e+12	0.755426	-0.00190283	4.52814e+12	1.09505e-14	0.0442151	0.00289489	0.225667	0.799153	3.88643e-14
UBE3D	0.0501363	0.0249852	-0.0208623	-0.0107615	3.1981e+12	1.24392e-16	0.0501363	1.9584e+12	0.000154599	0.0249852	3.27507e+12	0.00063661	-0.0208623	4.7886e+12	0.0601105	-0.0107615	1.79314e-16	0.000272519	0.00124503	0.0772017
BBX	0.0906184	0.0334737	-0.00503267	-0.0119848	3.0618e+12	9.21248e-51	0.0906184	1.94135e+12	3.98599e-07	0.0334737	3.22428e+12	0.410025	-0.00503267	4.79439e+12	0.0362875	-0.0119848	2.17974e-50	9.5161e-07	0.477961	0.047961
AL162725.2	-0.00990661	0.0140931	0.00262903	-0.0561953	3.40026e+12	0.102079	-0.00990661	1.98028e+12	0.0328497	0.0140931	3.1997e+12	0.666925	0.00262903	5.00385e+12	8.83081e-23	-0.0561953	0.109889	0.0432734	0.718435	5.05072e-22
SLTM	0.110205	0.0586413	0.0163871	-0.0352094	2.99585e+12	2.39541e-74	0.110205	1.8908e+12	6.30983e-19	0.0586413	3.15557e+12	0.00730207	0.0163871	4.90442e+12	7.6212e-10	-0.0352094	7.82073e-74	4.94218e-18	0.012299	1.96716e-09
CEP290	0.0807336	0.0444017	-0.0217761	-0.0321957	3.09508e+12	1.27241e-40	0.0807336	1.9194e+12	1.7426e-11	0.0444017	3.278e+12	0.000363641	-0.0217761	4.89014e+12	1.84743e-08	-0.0321957	2.59709e-40	6.62855e-11	0.000737581	4.34528e-08
DNAH6	-0.000223469	0.0230694	0.00675592	-0.0420321	3.36766e+12	0.970583	-0.000223469	1.96225e+12	0.000476976	0.0230694	3.18646e+12	0.268747	0.00675592	4.93675e+12	2.04498e-13	-0.0420321	0.971805	0.000796631	0.327941	6.66295e-13
CUL1	0.0934836	0.0263983	0.0114778	-0.0202068	3.05215e+12	6.3811e-54	0.0934836	1.95556e+12	6.39805e-05	0.0263983	3.17132e+12	0.0602483	0.0114778	4.83335e+12	0.00041513	-0.0202068	1.56573e-53	0.00011747	0.0859146	0.000674904
DIS3L2	0.0979705	0.0491143	-0.00326137	-0.0252185	3.03705e+12	4.54723e-59	0.0979705	1.90994e+12	1.00068e-13	0.0491143	3.2186e+12	0.59342	-0.00326137	4.85709e+12	1.05244e-05	-0.0252185	1.19703e-58	4.86571e-13	0.651615	1.95946e-05
SLC29A2	0.053423	0.0149224	-0.0149452	-0.00657866	3.18704e+12	1.12123e-18	0.053423	1.97861e+12	0.023852	0.0149224	3.25609e+12	0.0144186	-0.0149452	4.76878e+12	0.250458	-0.00657866	1.66768e-18	0.032058	0.0230407	0.291529
CFAP54	0.0344041	0.0127545	-0.0319005	-0.0813133	3.25107e+12	1.35374e-08	0.0344041	1.98297e+12	0.0534571	0.0127545	3.31048e+12	1.75643e-07	-0.0319005	5.12284e+12	6.12661e-46	-0.0813133	1.73026e-08	0.0682157	5.31948e-07	1.23308e-44
SLC27A3	0.068048	0.0171166	-0.0423372	-0.050014	3.13779e+12	2.52148e-29	0.068048	1.97421e+12	0.009548	0.0171166	3.34396e+12	4.10027e-12	-0.0423372	4.97456e+12	2.28196e-18	-0.050014	4.35305e-29	0.0135306	1.91748e-11	1.02495e-17
PICALM	0.102979	0.0355626	0.00456514	-0.0197639	3.02019e+12	4.21114e-65	0.102979	1.93716e+12	7.1969e-08	0.0355626	3.19349e+12	0.454874	0.00456514	4.83125e+12	0.000554605	-0.0197639	1.19141e-64	1.88208e-07	0.519949	0.00088983
TUBB2A	-0.001513	-0.00962517	-0.004427	-0.0326012	3.372e+12	0.802835	-0.001513	2.02792e+12	0.145016	-0.00962517	3.22234e+12	0.468636	-0.004427	4.89207e+12	1.2222e-08	-0.0326012	0.81358	0.174546	0.533379	2.90913e-08
BTRC	0.108814	0.0390066	-0.00212276	-0.0451355	3.00054e+12	1.61783e-72	0.108814	1.93024e+12	3.45912e-09	0.0390066	3.21495e+12	0.728219	-0.00212276	4.95145e+12	3.05292e-15	-0.0451355	5.18618e-72	1.04962e-08	0.776572	1.12887e-14
AL357153.2	0.0314403	0.0334708	0.0322889	-0.0421591	3.26105e+12	2.10698e-07	0.0314403	1.94136e+12	3.99543e-07	0.0334708	3.10455e+12	1.24298e-07	0.0322889	4.93735e+12	1.7315e-13	-0.0421591	2.61726e-07	9.52434e-07	3.81532e-07	5.67648e-13
ARPP21	-0.0300914	-0.000242563	-0.00415056	-0.000804509	3.46822e+12	6.80356e-07	-0.0300914	2.00907e+12	0.970703	-0.000242563	3.22145e+12	0.496855	-0.00415056	4.74143e+12	0.888234	-0.000804509	8.3988e-07	0.972538	0.560283	0.901847
FAM120A	0.116624	0.057675	0.0154701	-0.0410721	2.97424e+12	4.29379e-83	0.116624	1.89274e+12	2.33611e-18	0.057675	3.15851e+12	0.011322	0.0154701	4.9322e+12	7.07923e-13	-0.0410721	1.60638e-82	1.73571e-17	0.0184635	2.23333e-12
GPR39	0.0459917	0.0210063	0.0301072	-0.0482312	3.21206e+12	3.10915e-14	0.0459917	1.96639e+12	0.00146827	0.0210063	3.11155e+12	8.23772e-07	0.0301072	4.96611e+12	3.44472e-17	-0.0482312	4.32885e-14	0.00231143	2.37713e-06	1.44134e-16
VGLL4	0.146669	0.0432245	0.00793199	-0.0489708	2.87309e+12	8.28816e-131	0.146669	1.92177e+12	5.84666e-11	0.0432245	3.18269e+12	0.194122	0.00793199	4.96962e+12	1.13036e-17	-0.0489708	6.39717e-130	2.11277e-10	0.24361	4.81841e-17
AL139393.1	0.0123486	-0.00181211	-0.00963406	-0.0320018	3.32533e+12	0.0415626	0.0123486	2.01223e+12	0.783802	-0.00181211	3.23905e+12	0.114766	-0.00963406	4.88923e+12	2.24701e-08	-0.0320018	0.0454815	0.813476	0.15283	5.24631e-08
RPS15	-0.0198241	-0.0334646	0.000745274	-0.0287928	3.43365e+12	0.00106882	-0.0198241	2.0758e+12	4.0152e-07	-0.0334646	3.20575e+12	0.902898	0.000745274	4.87402e+12	4.88308e-07	-0.0287928	0.00124136	9.54285e-07	0.919083	1.01757e-06
DDX60L	0.0202261	0.026546	0.00187869	-0.0263044	3.29881e+12	0.000843534	0.0202261	1.95527e+12	5.81988e-05	0.026546	3.20211e+12	0.758432	0.00187869	4.86223e+12	4.30884e-06	-0.0263044	0.000982578	0.00010735	0.8018	8.31438e-06
C12orf42	-0.0016688	0.00535864	0.0186579	-0.0170979	3.37252e+12	0.783016	-0.0016688	1.99782e+12	0.417165	0.00535864	3.14828e+12	0.00225397	0.0186579	4.81862e+12	0.00281695	-0.0170979	0.795016	0.462225	0.00405868	0.00424545
SEL1L3	0.0737524	0.0375497	0.00140131	-0.00111479	3.11859e+12	3.6273e-34	0.0737524	1.93316e+12	1.2903e-08	0.0375497	3.20364e+12	0.818563	0.00140131	4.7429e+12	0.845594	-0.00111479	6.63683e-34	3.69654e-08	0.851776	0.866022
USP3	0.0458993	0.0314333	0.0130311	-0.0230777	3.21237e+12	3.49769e-14	0.0458993	1.94545e+12	1.93165e-06	0.0314333	3.16633e+12	0.0329017	0.0130311	4.84695e+12	5.53099e-05	-0.0230777	4.85706e-14	4.22465e-06	0.0494926	9.7067e-05
AC093152.1	0.0195493	0.0100557	-0.0165697	-0.0276991	3.30108e+12	0.00125362	0.0195493	1.98839e+12	0.127869	0.0100557	3.2613e+12	0.00667519	-0.0165697	4.86884e+12	1.30053e-06	-0.0276991	0.00144964	0.1552	0.011303	2.62084e-06
AC019186.1	0.0452712	0.0099437	-0.0292078	-0.0410754	3.21448e+12	7.74358e-14	0.0452712	1.98861e+12	0.132171	0.0099437	3.30184e+12	1.7329e-06	-0.0292078	4.93221e+12	7.04917e-13	-0.0410754	1.06785e-13	0.159932	4.84237e-06	2.22827e-12
LINC02556	0.0193303	-0.00758791	-0.0124904	-0.0233437	3.30182e+12	0.00142159	0.0193303	2.02383e+12	0.250602	-0.00758791	3.24821e+12	0.040879	-0.0124904	4.84821e+12	4.53349e-05	-0.0233437	0.00164029	0.289997	0.0604067	7.99141e-05
PPP2R5A	0.0846144	0.0255983	0.0218013	-0.0174429	3.08202e+12	1.8353e-44	0.0846144	1.95717e+12	0.000106001	0.0255983	3.1382e+12	0.000357965	0.0218013	4.82025e+12	0.00230884	-0.0174429	3.93279e-44	0.000190013	0.000727832	0.00349957
DSCAM	-0.00816059	-0.00821597	-0.00417867	-0.0243958	3.39438e+12	0.178075	-0.00816059	2.02509e+12	0.213504	-0.00821597	3.22154e+12	0.493944	-0.00417867	4.85319e+12	2.02306e-05	-0.0243958	0.189899	0.249795	0.557396	3.67618e-05
FREM1	-0.00147818	0.00493457	0.0150167	-0.0193057	3.37188e+12	0.807282	-0.00147818	1.99867e+12	0.454979	0.00493457	3.15996e+12	0.013957	0.0150167	4.82908e+12	0.000744024	-0.0193057	0.817045	0.499597	0.022414	0.00118418
PPP5C	0.0492822	0.0201544	-0.0197505	-0.0439059	3.20098e+12	4.03124e-16	0.0492822	1.9681e+12	0.00227427	0.0201544	3.2715e+12	0.00122298	-0.0197505	4.94562e+12	1.67223e-14	-0.0439059	5.73829e-16	0.00349718	0.00230942	5.86943e-14
PCM1	0.116229	0.0508011	0.0193145	-0.0455147	2.97557e+12	1.53225e-82	0.116229	1.90655e+12	1.39637e-14	0.0508011	3.14618e+12	0.00156657	0.0193145	4.95324e+12	1.79019e-15	-0.0455147	5.65262e-82	7.32748e-14	0.00290309	6.77715e-15
AP001825.1	0.00490996	0.00451078	0.0218269	-0.0184627	3.35037e+12	0.417791	0.00490996	1.99953e+12	0.494624	0.00451078	3.13812e+12	0.00035228	0.0218269	4.82508e+12	0.00125747	-0.0184627	0.435313	0.538666	0.000718108	0.00195252
RACGAP1	0.0197996	0.0069147	-0.00603615	0.0130422	3.30024e+12	0.00108426	0.0197996	1.9947e+12	0.29512	0.0069147	3.2275e+12	0.323092	-0.00603615	4.67582e+12	0.0227004	0.0130422	0.00125837	0.338557	0.385673	0.0310083
AC063944.1	0.00730435	-0.00283496	-0.00369199	-0.0300046	3.34231e+12	0.228049	0.00730435	2.01428e+12	0.667751	-0.00283496	3.21998e+12	0.545592	-0.00369199	4.87976e+12	1.58272e-07	-0.0300046	0.242055	0.706873	0.604945	3.4053e-07
USP48	0.0763307	0.0240682	-0.00862735	-0.0301064	3.10991e+12	1.75212e-36	0.0763307	1.96024e+12	0.000267758	0.0240682	3.23582e+12	0.157856	-0.00862735	4.88025e+12	1.43692e-07	-0.0301064	3.33638e-36	0.000460254	0.203232	3.11692e-07
AC053527.1	0.0777973	0.0411556	0.0566983	-0.0555269	3.10497e+12	7.77436e-38	0.0777973	1.92592e+12	4.54849e-10	0.0411556	3.02624e+12	1.55826e-20	0.0566983	5.00068e+12	2.80232e-22	-0.0555269	1.51115e-37	1.51299e-09	1.36886e-19	1.55251e-21
MMP28	0.0206102	0.026185	0.0397835	-0.0671293	3.29751e+12	0.00067015	0.0206102	1.95599e+12	7.33014e-05	0.026185	3.08051e+12	7.26367e-11	0.0397835	5.05565e+12	7.9449e-32	-0.0671293	0.000782334	0.000133811	3.06346e-10	7.60988e-31
BCL2L1	0.0625038	0.0208844	-0.0216545	0.000921752	3.15646e+12	5.45253e-25	0.0625038	1.96664e+12	0.00156463	0.0208844	3.27761e+12	0.000392248	-0.0216545	4.73325e+12	0.872077	0.000921752	8.82843e-25	0.00245341	0.000790461	0.888534
GFPT2	0.0736178	-0.00290635	-0.0333457	0.033662	3.11904e+12	4.76721e-34	0.0736178	2.01442e+12	0.659903	-0.00290635	3.31512e+12	4.75643e-08	-0.0333457	4.57814e+12	4.05166e-09	0.033662	8.71248e-34	0.699497	1.53402e-07	9.95694e-09
HDAC2.AS2	0.0160374	0.0323162	0.0214243	0.00218441	3.31291e+12	0.00812795	0.0160374	1.94368e+12	9.86928e-07	0.0323162	3.13941e+12	0.000452248	0.0214243	4.72726e+12	0.702762	0.00218441	0.00910743	2.25139e-06	0.00090336	0.739015
EFCAB7	0.0383345	0.0136272	-0.00141162	0.00163565	3.23784e+12	2.47733e-10	0.0383345	1.98121e+12	0.0390773	0.0136272	3.21267e+12	0.817251	-0.00141162	4.72986e+12	0.775084	0.00163565	3.25802e-10	0.0510962	0.850969	0.804953
FAF1	0.147191	0.0551746	0.0159955	-0.0235183	2.87133e+12	9.75235e-132	0.147191	1.89776e+12	6.25812e-17	0.0551746	3.15682e+12	0.00882879	0.0159955	4.84903e+12	3.97408e-05	-0.0235183	7.79208e-131	4.0285e-16	0.0146227	7.0601e-05
PIEZO1	0.0592735	0.0336567	-0.0103979	-0.0366707	3.16734e+12	1.24187e-22	0.0592735	1.94098e+12	3.4444e-07	0.0336567	3.2415e+12	0.0887232	-0.0103979	4.91135e+12	1.47293e-10	-0.0366707	1.94923e-22	8.29786e-07	0.122138	3.96942e-10
TSPAN14	0.0640997	0.0273162	-0.0247035	-0.0309307	3.15109e+12	3.35907e-26	0.0640997	1.95372e+12	3.52371e-05	0.0273162	3.28739e+12	5.242e-05	-0.0247035	4.88415e+12	6.49646e-08	-0.0309307	5.5289e-26	6.66195e-05	0.00012239	1.46102e-07
MIR34AHG	0.0550789	0.0336925	-0.0209921	0.0261781	3.18146e+12	9.35656e-20	0.0550789	1.94091e+12	3.34709e-07	0.0336925	3.27548e+12	0.000588704	-0.0209921	4.61359e+12	4.78899e-06	0.0261781	1.41281e-19	8.08796e-07	0.00115703	9.20738e-06
NEMF	0.0998161	0.0342433	-0.00494667	-0.0259025	3.03083e+12	2.94982e-61	0.0998161	1.93981e+12	2.1458e-07	0.0342433	3.22401e+12	0.418071	-0.00494667	4.86033e+12	6.02078e-06	-0.0259025	7.94952e-61	5.28145e-07	0.486272	1.1451e-05
PIK3C2A	0.0498949	0.0482879	0.0768631	-0.0548026	3.19891e+12	1.73763e-16	0.0498949	1.9116e+12	2.56487e-13	0.0482879	2.96155e+12	2.08243e-36	0.0768631	4.99725e+12	9.64419e-22	-0.0548026	2.49804e-16	1.18207e-12	5.09394e-35	5.18049e-21
UMAD1	0.0828727	0.0326128	0.00837776	-0.00219074	3.08788e+12	1.02307e-42	0.0828727	1.94308e+12	7.84587e-07	0.0326128	3.18126e+12	0.170232	0.00837776	4.74799e+12	0.701942	-0.00219074	2.14885e-42	1.81586e-06	0.216882	0.738641
FNDC3A	0.0889867	0.0396786	-0.00558545	-0.00738396	3.0673e+12	5.2398e-49	0.0889867	1.92889e+12	1.85485e-09	0.0396786	3.22606e+12	0.360537	-0.00558545	4.7726e+12	0.197079	-0.00738396	1.2022e-48	5.74894e-09	0.425578	0.233847
DSCAML1	0.0184582	-0.0230317	-0.0114968	-0.0234463	3.30476e+12	0.00231691	0.0184582	2.05485e+12	0.000487275	-0.0230317	3.24502e+12	0.0598249	-0.0114968	4.84869e+12	4.19626e-05	-0.0234463	0.00264078	0.000812977	0.0854641	7.4299e-05
DNAH9	0.0452672	0.0126297	-0.0114918	-0.0452698	3.21449e+12	7.78273e-14	0.0452672	1.98322e+12	0.0558355	0.0126297	3.24501e+12	0.059935	-0.0114918	4.95208e+12	2.5282e-15	-0.0452698	1.07232e-13	0.0710796	0.0855446	9.41413e-15
YPEL3	0.025321	-0.00390299	0.0227418	0.00442471	3.28165e+12	2.92532e-05	0.025321	2.01643e+12	0.554555	-0.00390299	3.13518e+12	0.000196634	0.0227418	4.71665e+12	0.439549	0.00442471	3.53171e-05	0.598198	0.000416864	0.484327
RALGAPA1	0.131368	0.0556406	0.00476573	-0.0428258	2.9246e+12	4.17449e-105	0.131368	1.89683e+12	3.42761e-17	0.0556406	3.19285e+12	0.435301	0.00476573	4.94051e+12	7.17278e-14	-0.0428258	2.22733e-104	2.26137e-16	0.503367	2.40606e-13
PATL2	0.0182034	0.0400526	-0.0272453	-0.0328762	3.30562e+12	0.00266266	0.0182034	1.92814e+12	1.30533e-09	0.0400526	3.29555e+12	8.16307e-06	-0.0272453	4.89337e+12	9.20957e-09	-0.0328762	0.00302187	4.10984e-09	2.11045e-05	2.21531e-08
SNX24	0.0497379	0.0366084	0.00325471	-0.0418713	3.19944e+12	2.15782e-16	0.0497379	1.93505e+12	2.94501e-08	0.0366084	3.1977e+12	0.594175	0.00325471	4.93598e+12	2.52277e-13	-0.0418713	3.09372e-16	8.11536e-08	0.651994	8.15284e-13
TRPM7	0.104416	0.0379107	0.00314037	-0.029501	3.01535e+12	6.85679e-67	0.104416	1.93244e+12	9.35266e-09	0.0379107	3.19806e+12	0.607197	0.00314037	4.87738e+12	2.54124e-07	-0.029501	2.01894e-66	2.72858e-08	0.664906	5.38026e-07
WASHC4	0.0785527	0.0257898	-0.00666993	-0.0304076	3.10243e+12	1.52688e-38	0.0785527	1.95678e+12	9.40505e-05	0.0257898	3.22954e+12	0.274887	-0.00666993	4.88167e+12	1.07758e-07	-0.0304076	3.00835e-38	0.000170319	0.333897	2.36324e-07
TARS	0.0995675	0.0268017	-0.0288884	0.00611436	3.03167e+12	5.84659e-61	0.0995675	1.95475e+12	4.93389e-05	0.0268017	3.30082e+12	2.24525e-06	-0.0288884	4.70865e+12	0.285464	0.00611436	1.56764e-60	9.18604e-05	6.19782e-06	0.328191
NQO2	0.0333988	0.0245768	0.00965767	-0.0306349	3.25445e+12	3.5256e-08	0.0333988	1.95922e+12	0.000197891	0.0245768	3.17716e+12	0.11388	0.00965767	4.88275e+12	8.65745e-08	-0.0306349	4.45251e-08	0.000344253	0.151776	1.91985e-07
SNAP25	0.00667695	-0.00630206	0.0328232	-0.0330263	3.34442e+12	0.270523	0.00667695	2.02124e+12	0.339985	-0.00630206	3.10284e+12	7.67562e-08	0.0328232	4.89408e+12	7.88325e-09	-0.0330263	0.285991	0.384752	2.43112e-07	1.89915e-08
AC092040.1	0.0187755	0.00406847	0.0245085	-0.0165191	3.30369e+12	0.00194395	0.0187755	2.00041e+12	0.537893	0.00406847	3.12951e+12	6.00469e-05	0.0245085	4.81587e+12	0.00390281	-0.0165191	0.00222846	0.581803	0.000138369	0.00581036
AATF	0.0658127	0.0138463	-0.0190181	-0.0361055	3.14532e+12	1.56069e-27	0.0658127	1.98077e+12	0.036034	0.0138463	3.26915e+12	0.00184859	-0.0190181	4.90867e+12	2.80275e-10	-0.0361055	2.61211e-27	0.0473896	0.00337957	7.46462e-10
RIPOR3	0.0196592	-0.00179112	-0.0191182	-0.0327763	3.30071e+12	0.00117647	0.0196592	2.01218e+12	0.786245	-0.00179112	3.26947e+12	0.00174854	-0.0191182	4.8929e+12	1.02086e-08	-0.0327763	0.00136241	0.815479	0.00321037	2.44085e-08
HDGFL3	0.0768438	0.00732047	0.000666204	-0.0371603	3.10818e+12	5.93174e-37	0.0768438	1.99388e+12	0.267691	0.00732047	3.206e+12	0.913157	0.000666204	4.91366e+12	8.37163e-11	-0.0371603	1.13223e-36	0.308426	0.927744	2.29894e-10
AC093110.1	-0.0246398	-0.00715483	-0.00713594	-0.014721	3.44987e+12	4.76741e-05	-0.0246398	2.02296e+12	0.278669	-0.00715483	3.23103e+12	0.24274	-0.00713594	4.80736e+12	0.0101187	-0.014721	5.72089e-05	0.320147	0.298267	0.0143777
PEG10	0.000687475	0.0015702	-0.0261085	-0.00948587	3.36459e+12	0.909675	0.000687475	2.00543e+12	0.812081	0.0015702	3.2919e+12	1.91415e-05	-0.0261085	4.78255e+12	0.097495	-0.00948587	0.913697	0.835734	4.69675e-05	0.121595
KLF3	0.0462092	0.0263992	0.0103444	-0.00114074	3.21132e+12	2.35407e-14	0.0462092	1.95556e+12	6.39458e-05	0.0263992	3.17495e+12	0.0903758	0.0103444	4.74302e+12	0.842047	-0.00114074	3.28331e-14	0.00011747	0.124091	0.863777
WDR61	0.0455725	0.00942002	0.00931872	-0.0365174	3.21347e+12	5.29625e-14	0.0455725	1.98967e+12	0.153781	0.00942002	3.17824e+12	0.127134	0.00931872	4.91062e+12	1.75538e-10	-0.0365174	7.32901e-14	0.184538	0.168032	4.71462e-10
RAB27B	-0.00638552	0.00122947	0.00967735	-0.0129119	3.3884e+12	0.29199	-0.00638552	2.00612e+12	0.852326	0.00122947	3.17709e+12	0.113145	0.00967735	4.79879e+12	0.0240916	-0.0129119	0.307867	0.872632	0.150923	0.0327332
ATXN10	0.126475	0.0485992	0.000862576	-0.00886885	2.94108e+12	1.67308e-97	0.126475	1.91097e+12	1.80253e-13	0.0485992	3.20537e+12	0.887709	0.000862576	4.77963e+12	0.121303	-0.00886885	7.75567e-97	8.50453e-13	0.910031	0.149051
RERE	0.131028	0.0563426	-0.00937059	-0.0238371	2.92575e+12	1.44195e-104	0.131028	1.89542e+12	1.37128e-17	0.0563426	3.2382e+12	0.125031	-0.00937059	4.85054e+12	3.1178e-05	-0.0238371	7.5418e-104	9.43871e-17	0.165391	5.56375e-05
AC009690.2	-0.00164776	0.0039735	0.0250779	-0.0223965	3.37245e+12	0.785685	-0.00164776	2.0006e+12	0.547424	0.0039735	3.12769e+12	4.02765e-05	0.0250779	4.84372e+12	9.11856e-05	-0.0223965	0.797217	0.591308	9.5439e-05	0.00015523
COQ8B	0.0893581	0.00479688	-0.00283566	-0.0675268	3.06605e+12	2.10242e-49	0.0893581	1.99895e+12	0.467659	0.00479688	3.21724e+12	0.642506	-0.00283566	5.05753e+12	3.47717e-32	-0.0675268	4.85174e-49	0.512813	0.696377	3.43397e-31
RPL23	0.0243371	0.029604	-0.0115234	-0.0288898	3.28496e+12	5.90003e-05	0.0243371	1.94912e+12	7.35066e-06	0.029604	3.24511e+12	0.0592355	-0.0115234	4.87448e+12	4.46902e-07	-0.0288898	7.05342e-05	1.50613e-05	0.0847745	9.32511e-07
LYST	0.122235	0.0508871	-0.031329	-0.0379704	2.95535e+12	3.73865e-91	0.122235	1.90637e+12	1.26083e-14	0.0508871	3.30865e+12	2.90042e-07	-0.031329	4.9175e+12	3.23539e-11	-0.0379704	1.58097e-90	6.67215e-14	8.68488e-07	9.07278e-11
SEMA6B	0.0166051	0.0126063	0.000798576	0.0194733	3.311e+12	0.0061364	0.0166051	1.98327e+12	0.0562914	0.0126063	3.20558e+12	0.895992	0.000798576	4.64536e+12	0.000668696	0.0194733	0.00690508	0.0716026	0.91557	0.00106964
CHCHD6	0.0778139	0.0393291	-0.0139637	-0.0123516	3.10491e+12	7.50226e-38	0.0778139	1.92959e+12	2.56819e-09	0.0393291	3.25294e+12	0.0222562	-0.0139637	4.79613e+12	0.0309446	-0.0123516	1.46184e-37	7.85273e-09	0.0345005	0.0414157
KIFC3	0.0652552	0.0455809	0.0267058	-0.0017387	3.1472e+12	4.27509e-27	0.0652552	1.91703e+12	5.02339e-12	0.0455809	3.12246e+12	1.2283e-05	0.0267058	4.74585e+12	0.761331	-0.0017387	7.12516e-27	2.08e-11	3.10492e-05	0.793781
PSPH	0.0489784	0.00127136	-0.0289269	-0.0213315	3.202e+12	6.0949e-16	0.0489784	2.00603e+12	0.847354	0.00127136	3.30094e+12	2.17652e-06	-0.0289269	4.83867e+12	0.000193912	-0.0213315	8.66032e-16	0.868101	6.01855e-06	0.000322511
LINC01483	0.0137457	-0.00686027	0.00138914	-0.0047136	3.32062e+12	0.0233015	0.0137457	2.02237e+12	0.298938	-0.00686027	3.20368e+12	0.820111	0.00138914	4.75994e+12	0.410268	-0.0047136	0.0258004	0.342443	0.85283	0.455535
TPP1	0.0254702	0.0523512	-0.0026929	-0.023029	3.28115e+12	2.62421e-05	0.0254702	1.90343e+12	2.15905e-15	0.0523512	3.21678e+12	0.659338	-0.0026929	4.84672e+12	5.73485e-05	-0.023029	3.17541e-05	1.23931e-14	0.711226	0.000100423
CLIP3	0.0335552	0.0221347	-0.00476808	-0.017181	3.25393e+12	3.0432e-08	0.0335552	1.96413e+12	0.000802911	0.0221347	3.22344e+12	0.435075	-0.00476808	4.81901e+12	0.00268588	-0.017181	3.8586e-08	0.00130535	0.503367	0.00406332
SERP1	0.0750945	0.0339553	0.025318	-0.0257179	3.11407e+12	2.3118e-35	0.0750945	1.94038e+12	2.70966e-07	0.0339553	3.12692e+12	3.39519e-05	0.025318	4.85946e+12	7.00966e-06	-0.0257179	4.31935e-35	6.60792e-07	8.09347e-05	1.32683e-05
AC072022.1	0.0338547	0.0102293	-0.0191549	-0.00949845	3.25292e+12	2.29179e-08	0.0338547	1.98804e+12	0.121418	0.0102293	3.26959e+12	0.00171307	-0.0191549	4.78261e+12	0.0970514	-0.00949845	2.91516e-08	0.147708	0.00315252	0.121314
PNP	0.0210292	0.00749646	-0.0121014	0.00700618	3.2961e+12	0.000519131	0.0210292	1.99353e+12	0.256357	0.00749646	3.24696e+12	0.0475842	-0.0121014	4.70442e+12	0.220982	0.00700618	0.000608716	0.296207	0.0695395	0.259882
CAB39	0.0926781	0.0288667	-0.0171922	-0.0343178	3.05487e+12	5.04824e-53	0.0926781	1.9506e+12	1.23357e-05	0.0288667	3.26329e+12	0.00488446	-0.0171922	4.9002e+12	2.01331e-09	-0.0343178	1.2292e-52	2.44866e-05	0.00840507	5.07316e-09
ZNF432	0.060722	0.0289648	-0.0030943	-0.00924137	3.16246e+12	1.12781e-23	0.060722	1.95041e+12	1.15227e-05	0.0289648	3.21807e+12	0.61248	-0.0030943	4.7814e+12	0.106439	-0.00924137	1.79322e-23	2.30455e-05	0.66968	0.131703
REV1	0.0884516	0.0448826	0.014046	-0.0257085	3.0691e+12	1.94006e-48	0.0884516	1.91844e+12	1.05325e-11	0.0448826	3.16308e+12	0.0214804	0.014046	4.85941e+12	7.06415e-06	-0.0257085	4.39414e-48	4.14854e-11	0.0334514	1.33275e-05
FAM171A2	0.019351	0.0132504	-0.00306677	-0.00497656	3.30175e+12	0.00140484	0.019351	1.98197e+12	0.0448237	0.0132504	3.21798e+12	0.615646	-0.00306677	4.76119e+12	0.38465	-0.00497656	0.00162332	0.05799	0.670924	0.429792
SLC26A11	0.0799582	0.0280267	-0.0272318	-0.0335686	3.09769e+12	7.0858e-40	0.0799582	1.95229e+12	2.19261e-05	0.0280267	3.2955e+12	8.24759e-06	-0.0272318	4.89665e+12	4.47114e-09	-0.0335686	1.42975e-39	4.26713e-05	2.12884e-05	1.09708e-08
TDRD10	-0.00301482	0.0227821	-0.0176252	-0.0406672	3.37706e+12	0.618826	-0.00301482	1.96283e+12	0.000560908	0.0227821	3.26468e+12	0.00390835	-0.0176252	4.93028e+12	1.18516e-12	-0.0406672	0.636026	0.000927073	0.00682799	3.65905e-12
CCK	-0.0378414	-0.0981575	0.0204227	-0.039996	3.49431e+12	4.18592e-10	-0.0378414	2.20574e+12	3.4036e-50	-0.0981575	3.14262e+12	0.00082721	0.0204227	4.9271e+12	2.75498e-12	-0.039996	5.4869e-10	4.91975e-48	0.00160008	8.24939e-12
AL157935.2	0.0212623	-0.0113165	-0.0181153	-0.0355871	3.29532e+12	0.000449527	0.0212623	2.03132e+12	0.0866272	-0.0113165	3.26626e+12	0.00301989	-0.0181153	4.90621e+12	5.01413e-10	-0.0355871	0.000528269	0.107945	0.00535895	1.30696e-09
GPALPP1	0.0556266	0.0252531	0.00410972	-0.0250637	3.17962e+12	4.04835e-20	0.0556266	1.95786e+12	0.000131225	0.0252531	3.19495e+12	0.501099	0.00410972	4.85636e+12	1.19188e-05	-0.0250637	6.16559e-20	0.000233649	0.564467	2.20104e-05
PTRH2	0.0384371	0.0151374	0.00490726	-0.0033959	3.23749e+12	2.21926e-10	0.0384371	1.97818e+12	0.0219018	0.0151374	3.1924e+12	0.421789	0.00490726	4.7537e+12	0.553027	-0.0033959	2.92346e-10	0.0295861	0.490238	0.598579
FOXP4.AS1	0.00736538	-0.00329497	0.00475751	-0.02848	3.34211e+12	0.224186	0.00736538	2.0152e+12	0.617858	-0.00329497	3.19288e+12	0.436094	0.00475751	4.87254e+12	6.48553e-07	-0.02848	0.238273	0.659768	0.503917	1.3323e-06
KLF12	0.074347	0.0391147	0.0494556	-0.000976749	3.11659e+12	1.07771e-34	0.074347	1.93002e+12	3.13133e-09	0.0391147	3.04948e+12	5.45975e-16	0.0494556	4.74224e+12	0.864516	-0.000976749	1.99019e-34	9.53797e-09	3.23918e-15	0.88389
PSMD5	0.0607752	0.0297223	0.0164526	-0.00811184	3.16228e+12	1.03155e-23	0.0607752	1.94889e+12	6.75687e-06	0.0297223	3.15536e+12	0.00707151	0.0164526	4.77604e+12	0.15646	-0.00811184	1.6418e-23	1.39344e-05	0.011936	0.187752
ZNF106	0.0826425	0.03708	-0.00857591	-0.0387522	3.08866e+12	1.72943e-42	0.0826425	1.93411e+12	1.95251e-08	0.03708	3.23565e+12	0.160349	-0.00857591	4.92121e+12	1.26873e-11	-0.0387522	3.61339e-42	5.48495e-08	0.205941	3.6545e-11
PHC2	0.115738	0.0256102	-0.022861	-0.0396358	2.97723e+12	7.4299e-82	0.115738	1.95715e+12	0.000105218	0.0256102	3.28148e+12	0.00018197	-0.022861	4.92539e+12	4.3079e-12	-0.0396358	2.70953e-81	0.000188822	0.000387325	1.2779e-11
CSRNP3	0.107589	0.0252086	-0.0315026	-0.0415321	3.00466e+12	6.31974e-71	0.107589	1.95795e+12	0.000134862	0.0252086	3.3092e+12	2.49279e-07	-0.0315026	4.93438e+12	3.91785e-13	-0.0415321	1.99769e-70	0.000239053	7.4925e-07	1.2534e-12
ZNF630	0.0440043	-0.00335173	0.0095275	0.0111491	3.21875e+12	3.72411e-13	0.0440043	2.01532e+12	0.611817	-0.00335173	3.17757e+12	0.118835	0.0095275	4.68479e+12	0.0514526	0.0111491	5.08705e-13	0.654995	0.157719	0.0666745
RBM3	0.00787971	0.0146342	0.0256367	-0.0276345	3.34037e+12	0.193481	0.00787971	1.97919e+12	0.0267016	0.0146342	3.12589e+12	2.69999e-05	0.0256367	4.86854e+12	1.37643e-06	-0.0276345	0.205913	0.0356769	6.52429e-05	2.76679e-06
REPS2	0.00353865	0.00552689	-0.014002	-0.0233159	3.35499e+12	0.559247	0.00353865	1.99748e+12	0.402691	0.00552689	3.25306e+12	0.0218923	-0.014002	4.84808e+12	4.6291e-05	-0.0233159	0.575536	0.447435	0.0340594	8.14189e-05
B3GALNT2	0.0584717	0.0213109	0.0170465	-0.0180041	3.17004e+12	4.5724e-22	0.0584717	1.96578e+12	0.00125091	0.0213109	3.15345e+12	0.0052594	0.0170465	4.82291e+12	0.00165865	-0.0180041	7.11362e-22	0.00198498	0.00900156	0.00254315
RARRES3	0.0433924	0.0201825	-0.0283136	-0.0152285	3220807155097	7.82972e-13	0.0433924	1.96805e+12	0.0022423	0.0201825	3.29897e+12	3.55473e-06	-0.0283136	4.80976e+12	0.00780456	-0.0152285	1.06041e-12	0.0034547	9.59597e-06	0.0112199
SEC31A	0.0920591	0.0426995	-0.00923996	-0.0377252	3.05695e+12	2.44404e-52	0.0920591	1.92282e+12	9.93034e-11	0.0426995	3.23778e+12	0.130379	-0.00923996	4.91634e+12	4.32337e-11	-0.0377252	5.90581e-52	3.47781e-10	0.171893	1.19759e-10
RPL24	0.0185265	-0.0190063	-0.0104477	-0.0458287	3.30453e+12	0.00223147	0.0185265	2.04676e+12	0.00400237	-0.0190063	3.24166e+12	0.0872062	-0.0104477	4.95473e+12	1.14697e-15	-0.0458287	0.00254522	0.00596976	0.120258	4.36288e-15
RNLS	0.0446803	0.0485301	0.00205008	-0.0508977	3216471029714	1.61968e-13	0.0446803	1.91111e+12	1.94971e-13	0.0485301	3.20156e+12	0.737175	0.00205008	4.97875e+12	5.73365e-19	-0.0508977	2.222e-13	9.17173e-13	0.784543	2.66565e-18
LINC00499	0.0183485	0.034913	0.0627492	-0.0613596	3.30513e+12	0.00246037	0.0183485	1.93846e+12	1.23842e-07	0.034913	3.00683e+12	8.48198e-25	0.0627492	5028311837183	7.43944e-27	-0.0613596	0.00280028	3.12553e-07	9.05124e-24	5.30435e-26
S100A6	0.0912316	-0.018826	-0.0343037	-0.000216349	3.05974e+12	1.97933e-51	0.0912316	2.0464e+12	0.00436276	-0.018826	3.31819e+12	1.94128e-08	-0.0343037	4.73864e+12	0.969852	-0.000216349	4.70423e-51	0.00647089	6.5673e-08	0.974756
CCL2	0.129148	0.00241261	-0.0389848	0.0106404	2.93208e+12	1.27874e-101	0.129148	2.00374e+12	0.714894	0.00241261	3.33321e+12	1.7227e-10	-0.0389848	4.6872e+12	0.0630518	0.0106404	6.2947e-101	0.748802	6.91691e-10	0.0807186
SLC39A12	0.119627	0.0406245	0.0177833	0.00243909	2.96413e+12	2.333e-87	0.119627	1.92699e+12	7.58275e-10	0.0406245	3.15109e+12	0.0035987	0.0177833	4.72606e+12	0.670047	0.00243909	9.4149e-87	2.45551e-09	0.00634361	0.70789
PTPRJ	0.113978	0.0378951	0.00336858	-0.014666	2.98315e+12	1.99302e-79	0.113978	1.93247e+12	9.48464e-09	0.0378951	3.19733e+12	0.581335	0.00336858	4.8071e+12	0.0104029	-0.014666	7.01085e-79	2.76201e-08	0.639669	0.0147552
FAM168A	0.180309	0.06365	0.0280753	-0.0298522	2.75982e+12	9.42482e-198	0.180309	1.88074e+12	5.06548e-22	0.06365	3.11807e+12	4.28995e-06	0.0280753	4.87904e+12	1.82799e-07	-0.0298522	2.27053e-196	5.03382e-21	1.14255e-05	3.91711e-07
ZBTB20	0.172165	0.0649337	0.0232407	0.00165448	2.78724e+12	3.26939e-180	0.172165	1.87816e+12	7.42982e-23	0.0649337	3.13358e+12	0.000141799	0.0232407	4729775420897	0.772565	0.00165448	5.25084e-179	8.3193e-22	0.000307167	0.803913
HEPN1	0.0104217	-0.00478014	0.0862606	0.0451976	3.33182e+12	0.0854579	0.0104217	2.01819e+12	0.469215	-0.00478014	2.9314e+12	1.94395e-45	0.0862606	4.52348e+12	2.79806e-15	0.0451976	0.0923712	0.514164	7.18809e-44	1.03704e-14
HNRNPU	0.100867	0.054633	-0.00463498	0.0139699	3.0273e+12	1.60662e-62	0.100867	1.89885e+12	1.25175e-16	0.054633	3.22301e+12	0.448004	-0.00463498	4.67143e+12	0.0146663	0.0139699	4.41959e-62	7.89793e-16	0.513944	0.0204916
NRXN3	-0.0254631	0.0164862	-0.00581969	-0.0487629	3452637086278	2.63781e-05	-0.0254631	1.97547e+12	0.012549	0.0164862	3.22681e+12	0.340748	-0.00581969	4.96863e+12	1.54879e-17	-0.0487629	3.18944e-05	0.0175642	0.405088	6.56686e-17
NCAM2	0.134067	0.0643366	0.0219143	0.00229159	2.91551e+12	1.98912e-109	0.134067	1.87936e+12	1.82307e-22	0.0643366	3.13783e+12	0.000333499	0.0219143	4.72676e+12	0.688923	0.00229159	1.12152e-108	1.91965e-21	0.000681573	0.726384
FAM129A	0.0221501	0.00789585	-0.0682676	0.0148786	3.29233e+12	0.000256456	0.0221501	1992726544039	0.231885	0.00789585	3.42715e+12	4.64636e-29	-0.0682676	4.66712e+12	0.009342	0.0148786	0.000302721	0.26991	7.24285e-28	0.0133337
NUDT4	0.096158	0.0167263	-0.0657328	-0.0122392	3.04315e+12	5.83854e-57	0.096158	1.97499e+12	0.0113196	0.0167263	3.41902e+12	4.66393e-27	-0.0657328	4.7956e+12	0.0325057	-0.0122392	1.48533e-56	0.015928	6.02898e-26	0.0432865
SH3BGRL3	0.0429849	-0.017942	0.00344098	0.0191069	3.22218e+12	1.27708e-12	0.0429849	2.04462e+12	0.0065919	-0.017942	3.1971e+12	0.573239	0.00344098	4.64709e+12	0.000843596	0.0191069	1.72667e-12	0.00955435	0.632073	0.00133731
FAM118A	0.0805984	0.000457726	-0.0198013	0.0148203	3.09554e+12	1.71877e-40	0.0805984	2.00767e+12	0.944748	0.000457726	3.27166e+12	0.00118788	-0.0198013	4.6674e+12	0.00962265	0.0148203	3.49915e-40	0.951932	0.00224581	0.013722
RGN	0.0701845	0.0257654	0.00573163	0.00676776	3.1306e+12	4.30064e-31	0.0701845	1.95683e+12	9.55038e-05	0.0257654	3.18975e+12	0.348105	0.00573163	4.70555e+12	0.237098	0.00676776	7.61472e-31	0.000172572	0.412608	0.277808
DNER	0.130897	0.0388664	-0.0296657	-0.0405714	2.92619e+12	2.32214e-104	0.130897	1.93052e+12	3.93465e-09	0.0388664	3.30331e+12	1.18978e-06	-0.0296657	4.92983e+12	1.33793e-12	-0.0405714	1.20267e-103	1.18487e-08	3.38417e-06	4.1147e-12
BICC1	0.0321513	0.0328029	0.0121413	-0.0231432	3.25865e+12	1.11398e-07	0.0321513	1.9427e+12	6.76557e-07	0.0328029	3.16919e+12	0.0468559	0.0121413	4.84726e+12	5.26789e-05	-0.0231432	1.39248e-07	1.57731e-06	0.0685381	9.25519e-05
NAIP	0.0798177	0.0262668	0.0120244	0.00448968	3.09817e+12	9.65456e-40	0.0798177	1.95583e+12	6.95843e-05	0.0262668	3.16956e+12	0.0490149	0.0120244	4.71634e+12	0.432862	0.00448968	1.93823e-39	0.000127318	0.0714332	0.477951
MUC20.OT1	0.136366	0.0788916	0.0645046	-0.0382851	2.90777e+12	3.52144e-113	0.136366	1.85013e+12	5.51821e-33	0.0788916	3.0012e+12	4.08869e-26	0.0645046	4.91899e+12	2.22449e-11	-0.0382851	2.09704e-112	1.39269e-31	5.00079e-25	6.30472e-11
AP002991.1	0.0161149	0.0215737	0.0323613	-0.0324016	3.31265e+12	0.00782584	0.0161149	1.96525e+12	0.0010876	0.0215737	3.10432e+12	1.1649e-07	0.0323613	4.89112e+12	1.49866e-08	-0.0324016	0.00877509	0.00174148	3.6035e-07	3.55122e-08
TPI1	-0.0050072	-0.00160255	0.00406175	-0.0323972	3.38376e+12	0.40863	-0.0050072	2.0118e+12	0.808285	-0.00160255	3.19511e+12	0.506109	0.00406175	4.8911e+12	1.50541e-08	-0.0323972	0.426326	0.832905	0.567498	3.56191e-08
ADAMTS9	0.0761986	0.0442524	-0.00994548	-0.0276347	3.11035e+12	2.31283e-36	0.0761986	1.9197e+12	2.03531e-11	0.0442524	3.24005e+12	0.103502	-0.00994548	4.86854e+12	1.37616e-06	-0.0276347	4.3883e-36	7.66858e-11	0.139346	2.76679e-06
SSFA2	0.128268	0.0209249	-0.00132377	-0.0300275	2.93504e+12	2.96491e-100	0.128268	1.96656e+12	0.00153197	0.0209249	3.21239e+12	0.828442	-0.00132377	4.87987e+12	1.54869e-07	-0.0300275	1.43726e-99	0.00240696	0.859806	3.33662e-07
CPNE6	0.0288208	0.00592674	-0.00435938	-0.0111147	3.26987e+12	1.9642e-06	0.0288208	1996681673571	0.369523	0.00592674	3.22212e+12	0.475455	-0.00435938	4.79027e+12	0.0521759	-0.0111147	2.40978e-06	0.414054	0.539981	0.0675567
PDZRN3	0.187352	0.0559937	0.0157791	-0.00674372	2.73611e+12	1.2902e-213	0.187352	1.89612e+12	2.16504e-17	0.0559937	3.15752e+12	0.00978893	0.0157791	4.76956e+12	0.238768	-0.00674372	4.02239e-212	1.46847e-16	0.0161122	0.279354
CCDC91	0.106133	0.0215983	0.0149819	0.00343339	3.00957e+12	4.64971e-69	0.106133	1.9652e+12	0.00107338	0.0215983	3.16007e+12	0.0141803	0.0149819	4.72135e+12	0.548653	0.00343339	1.41358e-68	0.00172044	0.0227055	0.595873
IRF2BP2	0.058672	0.0107803	-0.00833319	-0.00155302	3.16936e+12	3.30701e-22	0.058672	1.98693e+12	0.102622	0.0107803	3.23487e+12	0.172517	-0.00833319	4.74497e+12	0.786163	-0.00155302	5.15505e-22	0.126292	0.219441	0.814332
PRPF40A	0.100778	0.0148061	-0.0115518	-0.000892095	3.02759e+12	2.05531e-62	0.100778	1.97885e+12	0.0249681	0.0148061	3.2452e+12	0.0586118	-0.0115518	4.74184e+12	0.876159	-0.000892095	5.62469e-62	0.0334733	0.0839574	0.891865
AC006978.2	0.10734	0.00843098	-0.0141055	-0.0359729	3.0055e+12	1.32159e-70	0.10734	1.99165e+12	0.201763	0.00843098	3.25339e+12	0.0209339	-0.0141055	4.90804e+12	3.25468e-10	-0.0359729	4.13647e-70	0.237281	0.0326964	8.62489e-10
LRP1	0.122844	0.079307	0.0263915	-0.00889294	2.9533e+12	4.72047e-92	0.122844	1.84929e+12	2.57266e-33	0.079307	3.12347e+12	1.55301e-05	0.0263915	4.77975e+12	0.120295	-0.00889294	2.04511e-91	6.70579e-32	3.87011e-05	0.147927
AC022294.1	0.0106927	0.0469667	0.0536973	-0.0880778	3.3309e+12	0.0776324	0.0106927	1.91425e+12	1.11844e-12	0.0469667	3.03587e+12	1.41062e-18	0.0536973	5.15489e+12	1.27275e-53	-0.0880778	0.0839698	4.84554e-12	1.05797e-17	3.61371e-52
SLC16A7	0.0191704	0.00940987	-0.0370826	-0.00799537	3302360336663	0.00155703	0.0191704	1.98969e+12	0.154225	0.00940987	3.3271e+12	1.25941e-09	-0.0370826	4.77549e+12	0.162494	-0.00799537	0.00179137	0.184931	4.75644e-09	0.194553
SOX9	0.0594454	0.0362311	0.0131578	-0.0117201	3.16676e+12	9.37061e-23	0.0594454	1.93581e+12	4.07661e-08	0.0362311	3.16593e+12	0.0312392	0.0131578	4.79314e+12	0.0406143	-0.0117201	1.47372e-22	1.10611e-07	0.0470809	0.0534133
PIAS1	0.10831	0.0128676	0.00634086	-0.0278006	3.00224e+12	7.34402e-72	0.10831	1.98274e+12	0.0513731	0.0128676	3.1878e+12	0.299268	0.00634086	4.86932e+12	1.18931e-06	-0.0278006	2.34008e-71	0.0656617	0.360209	2.40279e-06
ITPKB.AS1	-0.00252221	-0.00942093	0.0350061	-0.00668648	3.3754e+12	0.677247	-0.00252221	2.02751e+12	0.153741	-0.00942093	3.09583e+12	9.91114e-09	0.0350061	4.76929e+12	0.242777	-0.00668648	0.692491	0.184538	3.45214e-08	0.283418
C21orf62	0.0518019	-0.0136344	-0.0192907	-0.00734316	3.19249e+12	1.18647e-17	0.0518019	2.03597e+12	0.0389743	-0.0136344	3.27003e+12	0.00158763	-0.0192907	4.7724e+12	0.199565	-0.00734316	1.73072e-17	0.0510033	0.00293869	0.23662
GLIDR	0.0261231	0.0496354	0.0440639	-0.0707803	3.27895e+12	1.6205e-05	0.0261231	1.90889e+12	5.48412e-14	0.0496354	3.06678e+12	5.32496e-13	0.0440639	5.07294e+12	3.34826e-35	-0.0707803	1.96537e-05	2.74206e-13	2.65413e-12	3.91451e-34
GABARAPL2	0.0319598	-0.0190209	0.00471968	-0.0171254	3.2593e+12	1.3244e-07	0.0319598	2.04679e+12	0.00397438	-0.0190209	3.193e+12	0.439751	0.00471968	4.81875e+12	0.00277286	-0.0171254	1.65161e-07	0.00593359	0.50667	0.00418694
ACADVL	0.120197	0.0399589	0.017069	0.010083	2.96221e+12	3.51046e-88	0.120197	1.92833e+12	1.42594e-09	0.0399589	3.15338e+12	0.0051999	0.017069	4.68984e+12	0.0781632	0.010083	1.43857e-87	4.48073e-09	0.00890931	0.0988699
COLGALT2	0.113517	0.0430958	-0.00296094	-0.0156041	2.9847e+12	8.50932e-79	0.113517	1.92202e+12	6.66078e-11	0.0430958	3.21764e+12	0.627886	-0.00296094	4.81154e+12	0.00640999	-0.0156041	2.95411e-78	2.39607e-10	0.682858	0.00933322
ZNF292	0.112311	0.0418961	0.01939	-0.0365177	2.98876e+12	3.67702e-77	0.112311	1.92443e+12	2.2069e-10	0.0418961	3.14593e+12	0.00150135	0.01939	4.91062e+12	1.75473e-10	-0.0365177	1.2546e-76	7.54617e-10	0.00278547	4.71462e-10
PRDX5	0.0437653	0.000751122	-0.00048187	0.00411986	3.21955e+12	4.98414e-13	0.0437653	2.00708e+12	0.909455	0.000751122	3.20968e+12	0.937127	-0.00048187	4.7181e+12	0.471709	0.00411986	6.79655e-13	0.922804	0.947255	0.518326
CEP170	0.116454	0.0410041	-0.0103937	-0.013231	2.97482e+12	7.43956e-83	0.116454	1.92623e+12	5.26576e-10	0.0410041	3.24148e+12	0.0888525	-0.0103937	4.8003e+12	0.0208095	-0.013231	2.75732e-82	1.73705e-09	0.122211	0.0286965
SRP9	0.035454	0.00904964	-0.00745256	-0.00321476	3.24753e+12	4.84082e-09	0.035454	1.99041e+12	0.170618	0.00904964	3.23205e+12	0.222466	-0.00745256	4.75284e+12	0.574398	-0.00321476	6.22727e-09	0.202904	0.276129	0.618762
CLASP2	0.0862552	0.0564716	0.0555446	-0.041067	3.07649e+12	3.84856e-46	0.0862552	1.89516e+12	1.15743e-17	0.0564716	3.02994e+12	9.06333e-20	0.0555446	4.93217e+12	7.12546e-13	-0.041067	8.44028e-46	8.07155e-17	7.54487e-19	2.24346e-12
GSTCD	0.0502062	0.00292357	0.0205928	-0.0194418	3.19787e+12	1.12868e-16	0.0502062	2.00271e+12	0.658016	0.00292357	3.14207e+12	0.000747922	0.0205928	4.82972e+12	0.000682281	-0.0194418	1.62997e-16	0.697962	0.00145201	0.00109028
CCDC125	0.0574368	0.0329752	0.0262979	-0.0295459	3.17352e+12	2.39574e-21	0.0574368	1.94235e+12	5.91147e-07	0.0329752	3.12377e+12	1.66465e-05	0.0262979	4.87759e+12	2.43673e-07	-0.0295459	3.68754e-21	1.38224e-06	4.12274e-05	5.17277e-07
DARS	0.0559274	0.01185	0.0118977	-0.0286894	3.1786e+12	2.54653e-20	0.0559274	1.98478e+12	0.0727721	0.01185	3.16997e+12	0.051449	0.0118977	4.87353e+12	5.36486e-07	-0.0286894	3.88577e-20	0.0916133	0.074775	1.11214e-06
CA2	0.0624134	0.0175427	-0.000781365	-0.0335337	3.15677e+12	6.37178e-25	0.0624134	1.97335e+12	0.00789994	0.0175427	3.21065e+12	0.898221	-0.000781365	4.89648e+12	4.63869e-09	-0.0335337	1.02959e-24	0.0113673	0.916082	1.13295e-08
AC021231.1	0.0468315	0.0587455	0.0689506	-0.0474895	3.20923e+12	1.05447e-14	0.0468315	1.89059e+12	5.47251e-19	0.0587455	2.98694e+12	1.30286e-29	0.0689506	4.9626e+12	1.03576e-16	-0.0474895	1.4798e-14	4.30757e-18	2.18057e-28	4.29987e-16
AC005154.6	0.105285	0.0562745	0.0142073	-0.0155138	3.01242e+12	5.54001e-68	0.105285	1.89555e+12	1.49954e-17	0.0562745	3.16256e+12	0.0200269	0.0142073	4.81111e+12	0.0067229	-0.0155138	1.65575e-67	1.0277e-16	0.0314031	0.00974422
SLC25A33	0.0509127	0.0388994	0.0421689	-0.0338507	3.19549e+12	4.19902e-17	0.0509127	1.93045e+12	3.81725e-09	0.0388994	3.07286e+12	4.98177e-12	0.0421689	4.89799e+12	3.31738e-09	-0.0338507	6.09165e-17	1.15388e-08	2.32288e-11	8.17772e-09
AC018616.1	0.0213165	0.0289701	-0.00377824	-0.00385176	3.29513e+12	0.000434637	0.0213165	1.9504e+12	1.14802e-05	0.0289701	3.22026e+12	0.536247	-0.00377824	4.75586e+12	0.501033	-0.00385176	0.000511149	2.29893e-05	0.597082	0.548651
ENOSF1	-0.00663356	0.0358866	0.0217164	-0.0789142	3.38924e+12	0.273648	-0.00663356	1.9365e+12	5.47086e-08	0.0358866	3.13847e+12	0.000377442	0.0217164	5.11148e+12	2.31151e-43	-0.0789142	0.289103	1.44978e-07	0.000762557	4.17648e-42
NF1	0.14706	0.0593037	0.0257147	-0.00252801	2.87177e+12	1.67147e-131	0.14706	1.88947e+12	2.54111e-19	0.0593037	3.12564e+12	2.55168e-05	0.0257147	4.74959e+12	0.658766	-0.00252801	1.32882e-130	2.05095e-18	6.1753e-05	0.697826
DYNLRB1	0.092574	-0.00252501	-0.0165703	-0.00270035	3.05522e+12	6.58675e-53	0.092574	2.01366e+12	0.702232	-0.00252501	3.2613e+12	0.00667314	-0.0165703	4.75041e+12	0.637124	-0.00270035	1.60137e-52	0.738397	0.011303	0.67761
HDAC10	0.0423736	0.0207936	-0.017911	-0.00304844	3.22424e+12	2.63848e-12	0.0423736	1.96682e+12	0.00164017	0.0207936	3.2656e+12	0.00336501	-0.017911	4.75206e+12	0.594357	-0.00304844	3.54922e-12	0.00256428	0.0059581	0.636811
ERI3	0.150812	0.0622158	0.0206422	-0.013182	2.85914e+12	2.83275e-138	0.150812	1.88362e+12	4.13494e-21	0.0622158	3.14192e+12	0.000726258	0.0206422	4.80007e+12	0.0212865	-0.013182	2.63396e-137	3.82242e-20	0.00141167	0.0293034
FRRS1L	-0.00181962	0.020751	-0.00587821	0.0168608	3.37303e+12	0.763964	-0.00181962	1.96691e+12	0.00167674	0.020751	3.227e+12	0.335915	-0.00587821	4.65773e+12	0.00322315	0.0168608	0.776665	0.00261374	0.400379	0.00483016
AC005261.1	0.132012	0.0321272	-0.0397165	-0.00212756	2.92243e+12	3.96255e-106	0.132012	1.94406e+12	1.1412e-06	0.0321272	3.33555e+12	7.81406e-11	-0.0397165	4.74769e+12	0.710144	-0.00212756	2.12853e-105	2.57377e-06	3.28687e-10	0.745791
RIPOR2	0.0164575	0.0363539	0.0278817	0.0343824	3.31149e+12	0.00660671	0.0164575	1.93557e+12	3.66863e-08	0.0363539	3.11869e+12	4.99244e-06	0.0278817	4.57472e+12	1.87803e-09	0.0343824	0.0074238	1.00053e-07	1.32079e-05	4.74732e-09
USP47	0.113512	0.0371283	0.00146127	-0.000790286	2.98472e+12	8.6443e-79	0.113512	1.93401e+12	1.87151e-08	0.0371283	3.20345e+12	0.810944	0.00146127	4.74136e+12	0.890197	-0.000790286	2.99443e-78	5.27608e-08	0.845509	0.903178
LNCSRLR	0.046531	0.00624834	-0.02127	-0.0113326	3.21024e+12	1.55609e-14	0.046531	1.99604e+12	0.344117	0.00624834	3.27638e+12	0.000497176	-0.02127	4.7913e+12	0.0477312	-0.0113326	2.17606e-14	0.388599	0.000985674	0.0621053
SHPRH	0.126747	0.049546	0.0042135	-0.00340118	2.94016e+12	6.44855e-98	0.126747	1.90907e+12	6.08272e-14	0.049546	3.19462e+12	0.490351	0.0042135	4.75373e+12	0.55241	-0.00340118	3.0068e-97	3.03183e-13	0.554128	0.598319
TSPAN3	0.0890634	0.0396825	0.00532406	-0.0285355	3.06704e+12	4.34029e-49	0.0890634	1.92888e+12	1.84806e-09	0.0396825	3.19106e+12	0.383453	0.00532406	4.8728e+12	6.16845e-07	-0.0285355	9.98706e-49	5.73908e-09	0.448962	1.27045e-06
AC008731.1	0.00454725	-0.011778	0.0136737	0.0184666	3.3516e+12	0.453012	0.00454725	2.03224e+12	0.0745294	-0.011778	3.16427e+12	0.0251896	0.0136737	4.65013e+12	0.00125445	0.0184666	0.470777	0.0936033	0.0388472	0.00194973
TSC22D3	-0.009918	0.0010285	0.00323491	-0.0268203	3.4003e+12	0.101686	-0.009918	2.00652e+12	0.876251	0.0010285	3.19776e+12	0.596421	0.00323491	4.86468e+12	2.78486e-06	-0.0268203	0.109539	0.893675	0.654007	5.47333e-06
MOXD1	-0.0152211	0.0417209	0.0133294	-0.0418792	3.41815e+12	0.0120059	-0.0152211	1.92479e+12	2.62153e-10	0.0417209	3.16538e+12	0.029101	0.0133294	4.93602e+12	2.4967e-13	-0.0418792	0.0133773	8.8875e-10	0.0443629	8.08504e-13
ZDHHC14	0.106913	0.0298308	-0.0599406	0.00819138	3006939375180	4.68091e-70	0.106913	1.94867e+12	6.25348e-06	0.0298308	3.40044e+12	9.13592e-23	-0.0599406	4.69881e+12	0.152438	0.00819138	1.44517e-69	1.29805e-05	8.75067e-22	0.183202
AC091946.1	0.0146141	0.027855	0.0263895	-0.00563207	3.3177e+12	0.0158744	0.0146141	1.95264e+12	2.46155e-05	0.027855	3.12348e+12	1.55535e-05	0.0263895	4.7643e+12	0.325178	-0.00563207	0.0176629	4.7672e-05	3.87011e-05	0.368782
FAM222B	0.0835927	0.0396267	-0.00458843	-0.0526832	3.08546e+12	1.96103e-43	0.0835927	1.92899e+12	1.94697e-09	0.0396267	3.22286e+12	0.452577	-0.00458843	4.98721e+12	3.2733e-20	-0.0526832	4.15185e-43	6.02274e-09	0.518068	1.5916e-19
APLF	0.0662756	0.0341326	-0.0136978	-0.00932719	3.14376e+12	6.71732e-28	0.0662756	1.94003e+12	2.34753e-07	0.0341326	3.25208e+12	0.0249334	-0.0136978	4.7818e+12	0.103228	-0.00932719	1.13382e-27	5.75126e-07	0.0384894	0.128029
KCNJ9	0.0346416	-0.00332904	-0.0153788	0.0131063	3.25027e+12	1.07555e-08	0.0346416	2.01527e+12	0.614229	-0.00332904	3.25748e+12	0.0118138	-0.0153788	4.67552e+12	0.0220429	0.0131063	1.37691e-08	0.656333	0.0191674	0.03024
LDHB	0.0496353	-0.000642153	0.0260307	-0.0210684	3.19979e+12	2.48503e-16	0.0496353	2.00988e+12	0.922546	-0.000642153	3.12463e+12	2.02673e-05	0.0260307	4.83743e+12	0.00023246	-0.0210684	3.55964e-16	0.933261	4.95007e-05	0.000385125
PLPP5	0.0327332	0.0321434	0.020297	-0.00945814	3.2567e+12	6.54738e-08	0.0327332	1.94402e+12	1.12709e-06	0.0321434	3.14302e+12	0.000890688	0.020297	4.78242e+12	0.0984783	-0.00945814	8.22301e-08	2.54917e-06	0.00171452	0.122616
RBPJ	0.0795357	0.0269786	0.0392934	-0.0121516	3.09912e+12	1.79342e-39	0.0795357	1.9544e+12	4.39751e-05	0.0269786	3.08208e+12	1.23647e-10	0.0392934	4.79518e+12	0.0337676	-0.0121516	3.58685e-39	8.21627e-05	5.01528e-10	0.0448168
ADRM1	0.0109935	0.00239515	-0.00925094	0.00307797	3.32989e+12	0.0696429	0.0109935	2.00378e+12	0.716869	0.00239515	3.23782e+12	0.129923	-0.00925094	4.72303e+12	0.59079	0.00307797	0.0755852	0.750377	0.171576	0.633732
RGMB	0.0812805	0.0128753	-0.0188775	0.0207838	3.09324e+12	3.75207e-41	0.0812805	1.98272e+12	0.0512351	0.0128753	3.2687e+12	0.00199811	-0.0188775	4.63915e+12	0.000282202	0.0207838	7.68788e-41	0.0655381	0.00361844	0.000464494
NPIPB5	0.0942568	0.0670021	-0.00308314	-0.00143591	3049551594645	8.6174e-55	0.0942568	1.87401e+12	3.11283e-24	0.0670021	3.21803e+12	0.613763	-0.00308314	4.74442e+12	0.801939	-0.00143591	2.13422e-54	3.92809e-23	0.670083	0.829053
MCC	0.0921307	0.0517013	0.045241	0.0283958	3.05671e+12	2.03756e-52	0.0921307	1.90474e+12	4.75401e-15	0.0517013	3.063e+12	1.2656e-13	0.045241	4.60309e+12	6.99689e-07	0.0283958	4.93108e-52	2.63375e-14	6.55471e-13	1.43549e-06
C6orf118	0.0356431	-0.012665	-0.0212179	-0.0323933	3.2469e+12	4.00975e-09	0.0356431	2.03402e+12	0.0551538	-0.012665	3.27621e+12	0.000513232	-0.0212179	4.89108e+12	1.51135e-08	-0.0323933	5.17072e-09	0.0703245	0.00101246	3.57064e-08
SNHG12	0.0520223	0.0185134	-0.0110278	0.0252783	3.19175e+12	8.64559e-18	0.0520223	1.9714e+12	0.00505794	0.0185134	3.24352e+12	0.0710267	-0.0110278	4.61785e+12	1.00278e-05	0.0252783	1.26579e-17	0.00745331	0.0996756	1.87138e-05
BBS9	0.110724	0.0351512	0.0101506	-0.0340023	2.99411e+12	4.91299e-75	0.110724	1.93798e+12	1.01603e-07	0.0351512	3.17557e+12	0.0965743	0.0101506	4.8987e+12	2.82312e-09	-0.0340023	1.62743e-74	2.59309e-07	0.131579	7.01369e-09
ITGA5	0.0328783	0.0238598	-0.0381706	0.00665563	3.25621e+12	5.72649e-08	0.0328783	1.96066e+12	0.000302578	0.0238598	3.3306e+12	4.08407e-10	-0.0381706	4.70608e+12	0.244958	0.00665563	7.19773e-08	0.000517676	1.5955e-09	0.285755
GANC	0.0807162	0.0190428	0.0127502	-0.00491839	3.09514e+12	1.32268e-40	0.0807162	1.97034e+12	0.00393276	0.0190428	3.16723e+12	0.036862	0.0127502	4.76092e+12	0.390231	-0.00491839	2.69622e-40	0.00587696	0.0548788	0.435416
PLA2G4C	0.04983	0.0449778	-0.0212408	-0.0236039	3.19913e+12	1.90062e-16	0.04983	1.91824e+12	9.52787e-12	0.0449778	3.27628e+12	0.000506118	-0.0212408	4.84944e+12	3.72445e-05	-0.0236039	2.72989e-16	3.76848e-11	0.00100106	6.63144e-05
ZNF407	0.0809768	0.0360884	0.00634188	0.00452864	3.09426e+12	7.39966e-41	0.0809768	1.9361e+12	4.60654e-08	0.0360884	3.18779e+12	0.299189	0.00634188	4.71616e+12	0.428879	0.00452864	1.51422e-40	1.24142e-07	0.360209	0.474213
SDCBP	0.058544	0.019855	-0.0145067	0.00265223	3.16979e+12	4.06838e-22	0.058544	1.96871e+12	0.00264271	0.019855	3.25468e+12	0.0175556	-0.0145067	4.72505e+12	0.643136	0.00265223	6.33567e-22	0.00404419	0.0277194	0.683091
PLEKHG1	0.0934771	0.0536613	0.0346083	-0.0532283	3.05218e+12	6.48911e-54	0.0934771	1.9008e+12	4.2708e-16	0.0536613	3.09711e+12	1.4527e-08	0.0346083	4.98979e+12	1.3394e-20	-0.0532283	1.58978e-53	2.56248e-15	4.93546e-08	6.697e-20
VDAC2	0.0462125	-0.00278445	0.0055188	-0.00894472	3.21131e+12	2.34401e-14	0.0462125	2.01418e+12	0.673324	-0.00278445	3.19043e+12	0.366297	0.0055188	4.77999e+12	0.118151	-0.00894472	3.27215e-14	0.712299	0.431417	0.145515
ZCCHC14	0.0776661	0.027434	-0.0083334	-0.0183579	3.10541e+12	1.02983e-37	0.0776661	1.95348e+12	3.2597e-05	0.027434	3.23487e+12	0.172506	-0.0083334	4.82459e+12	0.00134033	-0.0183579	1.992e-37	6.19226e-05	0.219441	0.0020751
POLE2	0.0181898	-0.00574165	0.00634869	-0.0029378	3.30566e+12	0.00268237	0.0181898	2.02012e+12	0.384661	-0.00574165	3.18777e+12	0.298671	0.00634869	4.75153e+12	0.607808	-0.0029378	0.00304206	0.428599	0.360036	0.649909
CREBL2	0.0311832	0.0137306	0.0232655	0.0110781	3.26191e+12	2.64427e-07	0.0311832	1.98101e+12	0.0376156	0.0137306	3.1335e+12	0.000139495	0.0232655	4.68513e+12	0.0529542	0.0110781	3.27956e-07	0.049388	0.000303001	0.068453
TMCO1	0.0376078	0.0152952	0.00401972	-0.024791	3.24028e+12	5.35476e-10	0.0376078	1.97786e+12	0.0205609	0.0152952	3.19524e+12	0.51052	0.00401972	4.85506e+12	1.48169e-05	-0.024791	7.0017e-10	0.0278465	0.571639	2.72042e-05
AL590705.1	0.0163714	0.00615799	0.000951143	0.00174093	3.31178e+12	0.00689568	0.0163714	1.99622e+12	0.35114	0.00615799	3.20509e+12	0.876268	0.000951143	4.72937e+12	0.761034	0.00174093	0.00774303	0.396247	0.900625	0.793781
PIK3C3	0.0740483	0.00869679	-0.00258234	-0.0132756	3.11759e+12	1.98527e-34	0.0740483	1.99112e+12	0.187908	0.00869679	3.21642e+12	0.672493	-0.00258234	4.80051e+12	0.0203831	-0.0132756	3.66192e-34	0.222634	0.722476	0.0281329
PSMD6.AS1	0.0248186	0.0141297	-0.000338439	-0.00362321	3.28334e+12	4.19857e-05	0.0248186	1.98021e+12	0.0323988	0.0141297	3.20922e+12	0.955818	-0.000338439	4.75478e+12	0.526774	-0.00362321	5.04209e-05	0.0427503	0.962649	0.572893
FAM228B	0.0682787	0.019621	0.000630055	-0.0157771	3.13702e+12	1.63434e-29	0.0682787	1.96918e+12	0.00296769	0.019621	3.20612e+12	0.917852	0.000630055	4.81236e+12	0.00584647	-0.0157771	2.8338e-29	0.00448966	0.931324	0.00854402
PSMD1	0.097184	0.0394378	0.00957803	0.00558899	3.0397e+12	3.78143e-58	0.097184	1.92937e+12	2.32154e-09	0.0394378	3.17741e+12	0.116892	0.00957803	4.71114e+12	0.328892	0.00558899	9.7923e-58	7.12597e-09	0.15527	0.371934
CYBRD1	0.0547283	0.0281439	0.0134167	-0.0299456	3.18264e+12	1.59302e-19	0.0547283	1.95206e+12	2.02551e-05	0.0281439	3.1651e+12	0.0280634	0.0134167	4.87948e+12	1.67353e-07	-0.0299456	2.39405e-19	3.9516e-05	0.0428767	3.59582e-07
LINC01355	0.0480368	0.015687	0.019832	0.00095079	3.20517e+12	2.16088e-15	0.0480368	1.97708e+12	0.0175352	0.015687	3.14451e+12	0.00116706	0.019832	4.73311e+12	0.868083	0.00095079	3.05133e-15	0.0241185	0.00220907	0.885913
TMEM65	0.112574	0.010064	-0.0241294	-0.0239888	2.98788e+12	1.62255e-77	0.112574	1.98837e+12	0.127554	0.010064	3.28555e+12	7.7972e-05	-0.0241294	4851263258698	2.77488e-05	-0.0239888	5.56004e-77	0.154935	0.00017486	4.97976e-05
SMARCA1	0.0940731	-0.00777971	-0.0280719	-0.0155887	3.05017e+12	1.38853e-54	0.0940731	2.02421e+12	0.238824	-0.00777971	3.2982e+12	4.3013e-06	-0.0280719	4.81147e+12	0.00646241	-0.0155887	3.4229e-54	0.27758	1.1429e-05	0.00940095
SMIM29	0.0652703	0.0135646	-0.020797	0.00276522	3.14715e+12	4.16037e-27	0.0652703	1.98134e+12	0.0399867	0.0135646	3.27486e+12	0.000662071	-0.020797	4.72451e+12	0.629056	0.00276522	6.94123e-27	0.0520712	0.00129165	0.670374
FAM19A5	0.1204	0.0418766	0.019903	-0.011886	2.96153e+12	1.7844e-88	0.1204	1.92447e+12	2.24975e-10	0.0418766	3144287099823	0.0011203	0.019903	4.79392e+12	0.0378542	-0.011886	7.35026e-88	7.67619e-10	0.00212817	0.0499072
SPCS1	0.0260239	-0.0161975	0.0128162	-0.0222288	3.27929e+12	1.74487e-05	0.0260239	2.04112e+12	0.0141826	-0.0161975	3.16702e+12	0.0358965	0.0128162	4.84293e+12	0.000102911	-0.0222288	2.1146e-05	0.0197291	0.0536928	0.000174817
DSCC1	0.019202	0.0134194	0.000823184	-0.0048771	3.30225e+12	0.0015293	0.019202	1.98163e+12	0.0421635	0.0134194	3.2055e+12	0.892806	0.000823184	4.76072e+12	0.394223	-0.0048771	0.00176074	0.0547265	0.913488	0.439253
LINC00498	0.00637694	0.0159949	0.012614	0.0193976	3.34543e+12	0.292639	0.00637694	1.97646e+12	0.0154388	0.0159949	3.16767e+12	0.0389244	0.012614	4.64572e+12	0.0007018	0.0193976	0.308347	0.0213644	0.0576256	0.00111922
PIM3	0.066736	0.0147303	0.00407938	-0.0194327	3.14221e+12	2.88697e-28	0.066736	1.979e+12	0.0257204	0.0147303	3.19505e+12	0.504265	0.00407938	4.82968e+12	0.000686241	-0.0194327	4.93579e-28	0.0344238	0.56663	0.00109551
ZNF654	0.0638056	0.0216986	0.0227748	-0.0207719	3.15208e+12	5.64302e-26	0.0638056	1.965e+12	0.00101718	0.0216986	3.13507e+12	0.000192472	0.0227748	4.83602e+12	0.000284485	-0.0207719	9.25944e-26	0.00163366	0.000408586	0.000467768
RMND5A	0.0848505	0.0219584	-0.00885969	0.0227686	3.08122e+12	1.05727e-44	0.0848505	1.96448e+12	0.000883925	0.0219584	3.23656e+12	0.14696	-0.00885969	4.62975e+12	6.95125e-05	0.0227686	2.27785e-44	0.00143266	0.190903	0.000119745
PIM1	0.0587548	-0.00487786	-0.00909482	-0.0169292	3.16908e+12	2.89183e-22	0.0587548	2.01838e+12	0.460178	-0.00487786	3.23732e+12	0.136527	-0.00909482	4.81782e+12	0.00310069	-0.0169292	4.51671e-22	0.504958	0.178813	0.00465543
AC090993.1	0.0613108	0.0372974	0.0595534	0.0102782	3.16048e+12	4.18449e-24	0.0613108	1.93367e+12	1.61284e-08	0.0372974	3.01708e+12	1.71304e-22	0.0595534	4.68892e+12	0.0725663	0.0102782	6.6935e-24	4.58752e-08	1.62127e-21	0.0922305
PVT1	0.0881984	0.0376433	-0.0347253	-0.0141951	3.06995e+12	3.59487e-48	0.0881984	1.93298e+12	1.18731e-08	0.0376433	3.31954e+12	1.29883e-08	-0.0347253	4.80486e+12	0.0131432	-0.0141951	8.10757e-48	3.40762e-08	4.43162e-08	0.0184609
KPNA1	0.0827666	0.0345927	0.00680517	-0.00197625	3.08824e+12	1.30341e-42	0.0827666	1.9391e+12	1.61276e-07	0.0345927	3.18631e+12	0.265273	0.00680517	4.74698e+12	0.729921	-0.00197625	2.73046e-42	4.0067e-07	0.324449	0.764039
SELENOF	0.0659543	0.00685046	0.0107513	-0.0271399	3.14484e+12	1.20679e-27	0.0659543	1.99483e+12	0.299629	0.00685046	3.17365e+12	0.0784019	0.0107513	4.86619e+12	2.11686e-06	-0.0271399	2.02833e-27	0.342988	0.10879	4.18633e-06
IFT27	0.0422076	0.0339481	0.0186407	-0.0205763	3.2248e+12	3.20743e-12	0.0422076	1.9404e+12	2.72536e-07	0.0339481	3.14834e+12	0.00227519	0.0186407	4.8351e+12	0.000324587	-0.0205763	4.30728e-12	6.62776e-07	0.00409225	0.000531508
JAGN1	0.0245149	0.0178979	0.0220799	0.0014025	3.28437e+12	5.20716e-05	0.0245149	1.97264e+12	0.00672623	0.0178979	3.1373e+12	0.000300461	0.0220799	4.73097e+12	0.806455	0.0014025	6.23447e-05	0.00974017	0.000617226	0.832401
PNMA1	0.0110021	-0.00315734	-0.00973085	-0.0119282	3.32986e+12	0.0694244	0.0110021	2.01493e+12	0.632615	-0.00315734	3.23936e+12	0.111166	-0.00973085	4.79413e+12	0.0371771	-0.0119282	0.0753994	0.672365	0.148533	0.0490552
NDUFC1	0.0332004	-0.000909904	-0.0119746	-0.0164532	3.25512e+12	4.2452e-08	0.0332004	2.01041e+12	0.890424	-0.000909904	3.24655e+12	0.0499595	-0.0119746	4.81556e+12	0.0040479	-0.0164532	5.34855e-08	0.906967	0.0727432	0.00600949
COL4A5	0.0814059	0.0172841	-0.00210839	-0.0286631	3.09282e+12	2.83265e-41	0.0814059	1.97387e+12	0.0088665	0.0172841	3.2149e+12	0.729987	-0.00210839	4.87341e+12	5.49493e-07	-0.0286631	5.82654e-41	0.0126551	0.777935	1.13762e-06
ANGPT2	-1.6371e-05	-0.0147967	0.014544	0.0184993	3.36696e+12	0.997844	-1.6371e-05	2.03831e+12	0.0250604	-0.0147967	3.16148e+12	0.0172675	0.014544	4.64997e+12	0.00122962	0.0184993	0.997844	0.0335687	0.0273187	0.00191301
AC023983.1	-0.0156397	-0.0017468	0.0164275	0.00949182	3.41956e+12	0.00984967	-0.0156397	2.01209e+12	0.79141	-0.0017468	3.15544e+12	0.00715904	0.0164275	4.69265e+12	0.0972849	0.00949182	0.0110056	0.819233	0.0120709	0.121511
CRLF3	0.0152589	-0.00461049	0.0281862	-0.024335	3.31553e+12	0.0117951	0.0152589	2.01785e+12	0.485133	-0.00461049	3.11771e+12	3.93141e-06	0.0281862	4.8529e+12	2.12153e-05	-0.024335	0.0131517	0.529055	1.0559e-05	3.83758e-05
SNCAIP	0.0286426	0.0359964	0.00689207	0.016011	3.27047e+12	2.27139e-06	0.0286426	1.93628e+12	4.98297e-08	0.0359964	3.18603e+12	0.259218	0.00689207	4.66176e+12	0.00515568	0.016011	2.78451e-06	1.3249e-07	0.317288	0.00757628
PIK3CA	0.0897014	0.029837	-0.0153428	-0.0228675	3.06489e+12	9.00767e-50	0.0897014	1.94866e+12	6.22582e-06	0.029837	3.25736e+12	0.0120132	-0.0153428	4.84595e+12	6.4629e-05	-0.0228675	2.08778e-49	1.29527e-05	0.019471	0.000112061
MTMR11	0.0336202	0.0126479	-0.0216734	-0.00469417	3.25371e+12	2.86214e-08	0.0336202	1.98318e+12	0.0554823	0.0126479	3.27767e+12	0.000387663	-0.0216734	4.75985e+12	0.412201	-0.00469417	3.63193e-08	0.0706866	0.000782213	0.457358
RB1	0.110514	0.0323614	-0.00863214	0.015493	2.99482e+12	9.34882e-75	0.110514	1.94359e+12	9.53122e-07	0.0323614	3.23583e+12	0.157626	-0.00863214	4.66421e+12	0.00679708	0.015493	3.0712e-74	2.18682e-06	0.2031	0.00984276
GOLGA7B	-0.00292575	0.0291406	0.0107571	-0.0317011	3.37676e+12	0.629226	-0.00292575	1.95005e+12	1.01915e-05	0.0291406	3.17363e+12	0.0782402	0.0107571	4.8878e+12	3.03773e-08	-0.0317011	0.646298	2.0538e-05	0.108743	7.02034e-08
USP24	0.103918	0.0555564	0.00746665	-0.0113683	3.01702e+12	2.87121e-66	0.103918	1.897e+12	3.82288e-17	0.0555564	3.18418e+12	0.221593	0.00746665	4.79147e+12	0.0470337	-0.0113683	8.30041e-66	2.51173e-16	0.275275	0.0613061
ETV4	0.0449189	-0.000859677	-0.00869765	0.000743376	3.21567e+12	1.20369e-13	0.0449189	2.01031e+12	0.896438	-0.000859677	3.23604e+12	0.154496	-0.00869765	4.73409e+12	0.896677	0.000743376	1.65703e-13	0.91134	0.199552	0.908678
LAMTOR5	0.00605071	-0.00659495	0.0100091	-0.00517741	3.34653e+12	0.31803	0.00605071	2.02183e+12	0.318017	-0.00659495	3.17603e+12	0.101312	0.0100091	4.76214e+12	0.365759	-0.00517741	0.333995	0.362471	0.13703	0.409835
MAP3K19	-0.00791394	0.00510083	0.00919633	-0.000371112	3.39355e+12	0.191553	-0.00791394	1998340585613	0.439928	0.00510083	3.17864e+12	0.132204	0.00919633	4.73937e+12	0.94831	-0.000371112	0.203998	0.484409	0.173723	0.954816
CFAP100	-0.00143264	0.00522913	0.0102688	-0.0142869	3.37173e+12	0.813109	-0.00143264	1.99808e+12	0.428512	0.00522913	3.1752e+12	0.0927557	0.0102688	4.8053e+12	0.0125636	-0.0142869	0.822419	0.473149	0.12692	0.017725
C1orf198	0.118286	0.0563522	-0.0210715	0.0111903	2.96865e+12	1.9289e-85	0.118286	1.8954e+12	1.35418e-17	0.0563522	3.27574e+12	0.00056104	-0.0210715	4.6846e+12	0.0505958	0.0111903	7.49867e-85	9.36151e-17	0.0011054	0.0656713
MIR4300HG	0.148673	0.0640003	-0.0344785	0.0368969	2.86634e+12	2.15745e-134	0.148673	1.88004e+12	3.01103e-22	0.0640003	3.31875e+12	1.64421e-08	-0.0344785	4.56281e+12	1.13562e-10	0.0368969	1.87451e-133	3.06893e-21	5.5742e-08	3.09715e-10
SHISA6	-0.016655	0.0384623	0.0528057	-0.148125	3.42298e+12	0.00598416	-0.016655	1.93133e+12	5.68829e-09	0.0384623	3.03873e+12	5.1366e-18	0.0528057	5.43937e+12	2.97281e-149	-0.148125	0.00673854	1.70007e-08	3.65099e-17	4.72678e-146
XPO1	0.117437	0.0602645	-0.0231459	-0.0699611	2.97151e+12	3.08283e-84	0.117437	1.88754e+12	6.67219e-20	0.0602645	3.28239e+12	0.00015096	-0.0231459	5.06906e+12	1.98434e-34	-0.0699611	1.17547e-83	5.55433e-19	0.000325679	2.28414e-33
SLC39A11	0.191104	-0.0157621	0.0244983	0.0454546	2.72348e+12	2.46906e-222	0.191104	2.04025e+12	0.017002	-0.0157621	3.12954e+12	6.04704e-05	0.0244983	4.52227e+12	1.94891e-15	0.0454546	8.72403e-221	0.0234053	0.000139102	7.33703e-15
RANBP3L	0.173646	0.0130313	0.0274497	0.105535	2.78225e+12	2.44533e-183	0.173646	1.98241e+12	0.04848	0.0130313	3.12008e+12	6.97822e-06	0.0274497	4.23763e+12	2.60188e-76	0.105535	4.36862e-182	0.0624926	1.81297e-05	1.72375e-74
HSPB1	0.131355	-0.000427742	-0.0821931	0.0636236	2.92465e+12	4.38166e-105	0.131355	2.00945e+12	0.948362	-0.000427742	3.47183e+12	2.11375e-41	-0.0821931	4.43619e+12	9.40993e-29	0.0636236	2.33005e-104	0.954969	6.85891e-40	7.51849e-28
MT.ND3	0.132774	0.0351343	-0.0266487	0.00551287	2.91987e+12	2.40087e-107	0.132774	1.93802e+12	1.03044e-07	0.0351343	3.29363e+12	1.28205e-05	-0.0266487	4.7115e+12	0.335523	0.00551287	1.31945e-106	2.62143e-07	3.21524e-05	0.378624
FTH1	0.0614955	-0.020295	0.0933379	-0.0381161	3.15986e+12	3.06003e-24	0.0614955	2.04935e+12	0.00211811	-0.020295	2.9087e+12	6.28119e-53	0.0933379	4.91819e+12	2.72143e-11	-0.0381161	4.90468e-24	0.00327925	3.69892e-51	7.68575e-11
HIF3A	0.149973	0.0184023	0.104868	-0.00785032	2.86196e+12	9.60379e-137	0.149973	1.97162e+12	0.00532808	0.0184023	2.87171e+12	2.07307e-66	0.104868	4.77481e+12	0.170253	-0.00785032	8.72573e-136	0.00782239	2.19745e-64	0.203077
MT.CYB	0.194445	0.0461211	0.00426531	-0.0193916	2.71223e+12	2.98088e-230	0.194445	1.91595e+12	2.81154e-12	0.0461211	3.19445e+12	0.485032	0.00426531	4.82948e+12	0.000704455	-0.0193916	1.394e-228	1.18577e-11	0.548898	0.00112233
DPP6	0.0545602	-0.0365695	0.0249679	0.0311443	3.18321e+12	2.05325e-19	0.0545602	2.08204e+12	3.04574e-08	-0.0365695	3.12804e+12	4.35343e-05	0.0249679	4.59006e+12	5.27111e-08	0.0311443	3.07988e-19	8.37843e-08	0.000102547	1.19049e-07
MT.CO3	0.168967	0.0497032	0.00939724	-0.0219782	2.79801e+12	1.47191e-173	0.168967	1.90875e+12	5.06874e-14	0.0497032	3.17799e+12	0.123961	0.00939724	4.84174e+12	0.000123116	-0.0219782	2.12757e-172	2.54236e-13	0.164112	0.000207808
GRID2	-0.031493	-0.00881858	-0.0285916	-0.00624566	3.47294e+12	2.0107e-07	-0.031493	2.0263e+12	0.1818	-0.00881858	3.29986e+12	2.84952e-06	-0.0285916	4.7672e+12	0.275245	-0.00624566	2.50157e-07	0.215718	7.79818e-06	0.31736
WWOX	0.155082	0.0302753	0.0752344	0.00998717	2.84476e+12	3.39665e-146	0.155082	1.94778e+12	4.54013e-06	0.0302753	2.96678e+12	5.994e-35	0.0752344	4.6903e+12	0.0810372	0.00998717	3.52985e-145	9.59948e-06	1.32367e-33	0.102261
AC092957.1	-0.0319771	-0.0274787	-0.0278877	0.087341	3.47457e+12	1.30391e-07	-0.0319771	2.06378e+12	3.16458e-05	-0.0274787	3.29761e+12	4.96924e-06	-0.0278877	4.32383e+12	9.36377e-53	0.087341	1.62733e-07	6.02596e-05	1.31685e-05	2.4814e-51
NLGN1	-0.0186412	-0.00840767	-0.0469416	-9.38183e-05	3.42967e+12	0.00209459	-0.0186412	2.02547e+12	0.203013	-0.00840767	3.35873e+12	1.4882e-14	-0.0469416	4.73806e+12	0.986924	-9.38183e-05	0.00239425	0.238398	8.24471e-14	0.98879
CTNNA3	0.00353966	0.00299088	-0.0254459	0.00219427	3.35499e+12	0.559135	0.00353966	2.00258e+12	0.65066	0.00299088	3.28977e+12	3.09772e-05	-0.0254459	4.72722e+12	0.701485	0.00219427	0.575536	0.690621	7.40657e-05	0.738641
AL355306.2	-0.0212355	-0.0291617	-0.0334981	0.0485228	3.4384e+12	0.000457075	-0.0212355	2.06716e+12	1.00421e-05	-0.0291617	3.31561e+12	4.13096e-08	-0.0334981	4.50773e+12	2.22457e-17	0.0485228	0.000536743	2.02625e-05	1.35149e-07	9.35733e-17
GALNT13	0.00682209	-0.0230722	-0.0391984	0.0429454	3.34394e+12	0.260245	0.00682209	2.05493e+12	0.000476204	-0.0230722	3.33389e+12	1.36976e-10	-0.0391984	4.53416e+12	6.11587e-14	0.0429454	0.275675	0.000796177	5.52773e-10	2.06899e-13
PPP2R2B	0.116108	0.101387	0.00572372	-0.0535224	2.97598e+12	2.26198e-82	0.116108	1.80494e+12	1.89421e-53	0.101387	3.18978e+12	0.34877	0.00572372	4.99118e+12	8.24127e-21	-0.0535224	8.32534e-82	3.76474e-51	0.412608	4.17313e-20
GRIA1	0.0206447	-0.0378265	-0.0178579	0.00831632	3.2974e+12	0.000656314	0.0206447	2.08456e+12	1.00844e-08	-0.0378265	3.26543e+12	0.00346054	-0.0178579	4.69821e+12	0.146279	0.00831632	0.000766744	2.93129e-08	0.00612042	0.176715
NFIA	0.180515	0.0525107	0.0199349	-0.0529089	2.75913e+12	3.30964e-198	0.180515	1.90311e+12	1.77623e-15	0.0525107	3.14418e+12	0.00109985	0.0199349	4.98828e+12	2.26364e-20	-0.0529089	8.09589e-197	1.02326e-14	0.00209432	1.12124e-19
MACF1	0.289904	0.0850304	-0.0191707	-0.0429589	2.39083e+12	0	0.289904	1.8378e+12	4.63817e-38	0.0850304	3.26964e+12	0.00169808	-0.0191707	4.94114e+12	6.00633e-14	-0.0429589	0	1.89095e-36	0.00312855	2.03626e-13
ADAMTSL1	-0.00535895	-0.0215049	-0.0230241	0.03397	3.38495e+12	0.376504	-0.00535895	2.05178e+12	0.00112836	-0.0215049	3.282e+12	0.000163552	-0.0230241	4.57668e+12	2.92182e-09	0.03397	0.393067	0.00179949	0.000349998	7.24757e-09
KIAA1217	-0.00859146	-0.0151254	-0.036294	0.00372836	3.39583e+12	0.156245	-0.00859146	2.03897e+12	0.022007	-0.0151254	3.32457e+12	2.79389e-09	-0.036294	4.71995e+12	0.514848	0.00372836	0.167068	0.0296786	1.01422e-08	0.562322
OPHN1	0.160713	0.0700708	0.0134159	-0.0607501	2.8258e+12	5.37364e-157	0.160713	1.86784e+12	2.34552e-26	0.0700708	3.1651e+12	0.0280721	0.0134159	5.02542e+12	2.34868e-26	-0.0607501	6.42412e-156	3.4854e-25	0.0428767	1.62365e-25
LAMA2	0.0294018	-0.0289967	-0.0149286	-0.0130807	3.26791e+12	1.21598e-06	0.0294018	2.06683e+12	1.12689e-05	-0.0289967	3.25603e+12	0.0145276	-0.0149286	4.79958e+12	0.0223038	-0.0130807	1.49529e-06	2.26231e-05	0.0231917	0.0305452
PITPNC1	0.18406	0.0817158	0.0247632	-0.0835003	2.74719e+12	4.046e-206	0.18406	1.84445e+12	2.8452e-35	0.0817158	3.12869e+12	5.02755e-05	0.0247632	5.13321e+12	2.34904e-48	-0.0835003	1.12862e-204	9.04774e-34	0.000117729	5.1164e-47
CTNNA2	0.171686	0.0828885	0.125412	0.00629095	2.78886e+12	3.31215e-179	0.171686	1.8421e+12	3.02366e-36	0.0828885	2.8058e+12	2.17527e-94	0.125412	4.70781e+12	0.271779	0.00629095	5.26632e-178	1.0229e-34	5.76446e-92	0.314047
LRP1B	0.138535	0.101577	0.0646334	-0.0147596	2.90047e+12	8.83571e-117	0.138535	1.80456e+12	1.21056e-53	0.101577	3.00079e+12	3.26245e-26	0.0646334	4.80754e+12	0.00992345	-0.0147596	5.59712e-116	2.74969e-51	4.05258e-25	0.0141382
SORBS1	0.255159	0.0671447	-0.0785919	-0.0287869	2.50781e+12	0	0.255159	1.87372e+12	2.49231e-24	0.0671447	3.46027e+12	5.44071e-38	-0.0785919	4.87399e+12	4.90948e-07	-0.0287869	0	3.17022e-23	1.41815e-36	1.02174e-06
HS6ST3	-0.000977077	-0.00324513	-0.0268109	0.00147516	3.37019e+12	0.871904	-0.000977077	2.0151e+12	0.623185	-0.00324513	3.29415e+12	1.135e-05	-0.0268109	4.73062e+12	0.796642	0.00147516	0.880208	0.664118	2.88745e-05	0.824112
ST3GAL6	-0.0112962	-0.0319861	-0.033021	0.0522724	3.40494e+12	0.0622953	-0.0112962	2.07283e+12	1.27121e-06	-0.0319861	3.31407e+12	6.4091e-08	-0.033021	4.48997e+12	6.37955e-20	0.0522724	0.067703	2.84279e-06	2.04628e-07	3.05526e-19
PALLD	0.208504	0.0415502	-0.0208717	-0.0355387	2.66489e+12	3.33228e-265	0.208504	1.92513e+12	3.09855e-10	0.0415502	3.2751e+12	0.000633002	-0.0208717	4.90598e+12	5.29149e-10	-0.0355387	4.41528e-263	1.04379e-09	0.0012395	1.377e-09
DLGAP1	0.149555	-0.0234168	0.00136523	0.0549454	2.86337e+12	5.48814e-136	0.149555	2.05562e+12	0.000391148	-0.0234168	3.20376e+12	0.823156	0.00136523	4.4773e+12	7.56767e-22	0.0549454	4.90232e-135	0.000658819	0.855437	4.09272e-21
PDE4DIP	0.144962	0.0456879	0.000575292	0.0875952	2.87883e+12	8.53763e-128	0.144962	1.91682e+12	4.47984e-12	0.0456879	3.20629e+12	0.92497	0.000575292	4322621507042	4.71302e-53	0.0875952	6.34338e-127	1.86465e-11	0.936836	1.29202e-51
EFEMP1	0.0659661	0.0922691	0.024614	-0.00717857	3144803445571	1.18099e-27	0.0659661	1823255654894	1.55464e-44	0.0922691	3.12917e+12	5.57972e-05	0.024614	4.77162e+12	0.209828	-0.00717857	1.98917e-27	1.17709e-42	0.000129515	0.247681
NRG3	0.185349	0.0695138	0.0157983	-0.0176497	2.74285e+12	4.87775e-209	0.185349	1.86896e+12	5.78845e-26	0.0695138	3.15746e+12	0.00970023	0.0157983	4.82123e+12	0.00204613	-0.0176497	1.43623e-207	8.4437e-25	0.0159828	0.00312222
GJA1	0.0877224	0.0241348	0.0459345	0.00903404	3.07155e+12	1.14024e-47	0.0877224	1.96011e+12	0.000257437	0.0241348	3.06077e+12	5.33636e-14	0.0459345	4.69481e+12	0.114523	0.00903404	2.54631e-47	0.000443472	2.82827e-13	0.141156
GPC6	0.0901343	0.00688509	-0.0393247	0.0363447	3.06343e+12	3.07861e-50	0.0901343	1.99476e+12	0.297193	0.00688509	3.3343e+12	1.19542e-10	-0.0393247	4.56543e+12	2.13724e-10	0.0363447	7.18795e-50	0.34069	4.88615e-10	5.71127e-10
GRIA4	-0.00279421	-0.00591863	-0.00398832	0.00487824	3.37631e+12	0.64472	-0.00279421	2.02047e+12	0.370179	-0.00591863	3.22093e+12	0.513828	-0.00398832	4.7145e+12	0.394112	0.00487824	0.660932	0.414204	0.574534	0.439253
NWD1	0.00498986	0.0161282	0.0699725	0.0934004	3.3501e+12	0.410255	0.00498986	1.97619e+12	0.0146022	0.0161282	2.98366e+12	1.89881e-30	0.0699725	4.29512e+12	4.22049e-60	0.0934004	0.427741	0.0202951	3.28165e-29	1.5606e-58
XKR6	0.0197439	0.0737736	-0.0157201	-0.113151	3.30043e+12	0.00112001	0.0197439	1860405447347	4.81908e-29	0.0737736	3.25857e+12	0.0100668	-0.0157201	5.27368e+12	1.63774e-87	-0.113151	0.00129797	9.12183e-28	0.0165183	2.00308e-85
MAST4	0.151096	0.0698101	0.0114068	-0.0472999	2.85818e+12	8.5698e-139	0.151096	1.86837e+12	3.58284e-26	0.0698101	3.17154e+12	0.0618524	0.0114068	4.9617e+12	1.36877e-16	-0.0472999	8.1107e-138	5.27474e-25	0.0879654	5.62361e-16
ELL2	0.0837151	0.0103365	-0.0700032	-0.0929533	3.08504e+12	1.47874e-43	0.0837151	1.98782e+12	0.117565	0.0103365	3.43272e+12	1.79132e-30	-0.0700032	5.17799e+12	1.52881e-59	-0.0929533	3.13911e-43	0.14324	3.12989e-29	5.4018e-58
GNA14.AS1	0.0370312	-0.0266865	0.0291339	-0.0566571	3.24222e+12	9.77232e-10	0.0370312	2.06219e+12	5.31591e-05	-0.0266865	3.11467e+12	1.84026e-06	0.0291339	5.00603e+12	3.94512e-23	-0.0566571	1.27256e-09	9.85745e-05	5.13335e-06	2.31467e-22
SPARC	0.00839245	-0.036921	-0.0256304	0.0240374	3.33865e+12	0.166062	0.00839245	2.08275e+12	2.24395e-08	-0.036921	3.29036e+12	2.71222e-05	-0.0256304	4.62373e+12	2.67273e-05	0.0240374	0.177326	6.28148e-08	6.54389e-05	4.81819e-05
CNTNAP3	0.140488	0.0254053	-0.0557841	-0.0495861	2.89389e+12	4.49434e-120	0.140488	1.95756e+12	0.000119477	0.0254053	3.3871e+12	6.30624e-20	-0.0557841	4.97253e+12	4.41628e-18	-0.0495861	3.01519e-119	0.000213448	5.39082e-19	1.9344e-17
ZNF518A	0.0697584	0.0486288	0.0334178	-0.0908855	3.13204e+12	9.78386e-31	0.0697584	1.91091e+12	1.74296e-13	0.0486288	3.10093e+12	4.44959e-08	0.0334178	5.16819e+12	5.42682e-57	-0.0908855	1.72465e-30	8.24794e-13	1.4468e-07	1.69189e-55
PLCB1	0.16543	0.0778654	0.0610689	-0.0496828	2.80992e+12	2.36173e-166	0.16543	1.85219e+12	3.5744e-32	0.0778654	3.01222e+12	1.43026e-23	0.0610689	4.97299e+12	3.80634e-18	-0.0496828	3.12929e-165	8.48253e-31	1.43026e-22	1.67648e-17
KCNIP4	-0.0355701	0.0135935	0.00909174	-0.0683418	3.48667e+12	4.31268e-09	-0.0355701	1.98128e+12	0.039564	0.0135935	3.17897e+12	0.13666	0.00909174	5.06139e+12	6.29364e-33	-0.0683418	5.55685e-09	0.0516053	0.17884	6.49798e-32
GABRB1	0.0942204	0.0854863	0.0583903	-0.0260376	3.04967e+12	9.47256e-55	0.0942204	1.83688e+12	1.88066e-38	0.0854863	3.02081e+12	1.10449e-21	0.0583903	4.86097e+12	5.38313e-06	-0.0260376	2.34236e-54	7.86908e-37	1.01511e-20	1.02998e-05
AC104574.2	0.0848021	0.0346623	-0.0440834	0.00529183	3.08138e+12	1.18392e-44	0.0848021	1.93896e+12	1.52314e-07	0.0346623	3.34956e+12	5.20103e-13	-0.0440834	4.71254e+12	0.35526	0.00529183	2.54383e-44	3.7959e-07	2.60872e-12	0.399197
ATP2C1	0.0920183	0.0432937	-0.0251325	-0.0353926	3.05709e+12	2.71061e-52	0.0920183	1.92163e+12	5.44972e-11	0.0432937	3.28877e+12	3.87474e-05	-0.0251325	4.90529e+12	6.22349e-10	-0.0353926	6.54001e-52	1.97382e-10	9.19528e-05	1.61162e-09
IFI44L	0.0182611	0.0726528	-0.02628	-0.0244793	3.30542e+12	0.00258047	0.0182611	1.86266e+12	3.24258e-28	0.0726528	3.29245e+12	1.68678e-05	-0.02628	4.85359e+12	1.89501e-05	-0.0244793	0.00293067	5.60403e-27	4.16458e-05	3.46594e-05
AHCYL1	0.104356	0.0771061	-0.0104745	-0.0530743	3.01555e+12	8.1577e-67	0.104356	1.85371e+12	1.40176e-31	0.0771061	3.24174e+12	0.0863982	-0.0104745	4.98906e+12	1.72558e-20	-0.0530743	2.39755e-66	3.13914e-30	0.119351	8.60086e-20
CSRP1	0.0973084	-4.56248e-05	-0.0028031	0.059075	3.03928e+12	2.70811e-58	0.0973084	2.00868e+12	0.994488	-4.56248e-05	3.21713e+12	0.64633	-0.0028031	4.45774e+12	5.21986e-25	0.059075	7.03578e-58	0.995114	0.700044	3.33316e-24
CCSER1	-0.00289889	0.0356772	-0.00104619	-0.0888092	3.37667e+12	0.632378	-0.00289889	1.93693e+12	6.53336e-08	0.0356772	3.21149e+12	0.864019	-0.00104619	5.15836e+12	1.72635e-54	-0.0888092	0.648697	1.71703e-07	0.891493	4.99072e-53
AC098829.1	0.056177	0.033112	0.0171582	0.020958	3.17776e+12	1.72993e-20	0.056177	1.94208e+12	5.30857e-07	0.033112	3.15309e+12	0.00496967	0.0171582	4.63832e+12	0.000250699	0.020958	2.64226e-20	1.25046e-06	0.00854246	0.000413498
ARRDC3	0.00344975	0.0166339	-0.0643542	-0.108556	3.35529e+12	0.56916	0.00344975	1.97518e+12	0.0117796	0.0166339	3.4146e+12	5.31909e-26	-0.0643542	5.25191e+12	1.16866e-80	-0.108556	0.585359	0.0165309	6.40708e-25	9.29081e-79
STK32A	0.0526242	-0.0278122	-0.062613	-0.0199319	3.18972e+12	3.61794e-18	0.0526242	2.06445e+12	2.53331e-05	-0.0278122	3.40901e+12	1.06957e-24	-0.062613	4.83204e+12	0.000497219	-0.0199319	5.32148e-18	4.89424e-05	1.13374e-23	0.000799371
MKLN1	0.163085	0.0467026	0.00649766	-0.0500068	2.81781e+12	1.14676e-161	0.163085	1.91478e+12	1.49429e-12	0.0467026	3.18729e+12	0.287476	0.00649766	4.97453e+12	2.30752e-18	-0.0500068	1.4471e-160	6.42141e-12	0.347595	1.03351e-17
LINC01088	0.0423395	-0.0295498	-0.0127189	-0.00963193	3.22435e+12	2.74675e-12	0.0423395	2.06794e+12	7.63884e-06	-0.0295498	3.24894e+12	0.0373283	-0.0127189	4.78325e+12	0.0924452	-0.00963193	3.69174e-12	1.56115e-05	0.0554692	0.11583
ID2	0.0514186	0.0567327	0.0670737	0.0188593	3.19378e+12	2.05112e-17	0.0514186	1.89463e+12	8.20218e-18	0.0567327	2.99296e+12	4.16196e-28	0.0670737	4.64827e+12	0.000984848	0.0188593	2.98378e-17	5.84819e-17	5.80484e-27	0.0015504
ADGRL3	0.158584	0.0502666	0.011614	-0.00771264	2.83297e+12	7.25919e-153	0.158584	1.90762e+12	2.62456e-14	0.0502666	3.17088e+12	0.0572673	0.011614	4.77415e+12	0.177871	-0.00771264	8.24437e-152	1.329e-13	0.0821795	0.211688
HES6	0.0383791	0.0153362	0.10307	0.04244	3.23769e+12	2.36184e-10	0.0383791	1.97778e+12	0.0202242	0.0153362	2.87748e+12	3.3429e-64	0.10307	4.53655e+12	1.1965e-13	0.04244	3.10871e-10	0.0274373	2.9529e-62	3.97998e-13
CHL1	0.10203	0.029738	-0.00632769	-0.0314092	3.02338e+12	6.1772e-64	0.10203	1.94885e+12	6.68189e-06	0.029738	3.22844e+12	0.300272	-0.00632769	4.88642e+12	4.06005e-08	-0.0314092	1.73223e-63	1.37977e-05	0.361119	9.26181e-08
ALDH1A1	0.0998853	0.0926687	-0.0023824	-0.0682874	3.0306e+12	2.43751e-61	0.0998853	1.82245e+12	6.58698e-45	0.0926687	3.21578e+12	0.696539	-0.0023824	5.06113e+12	7.05811e-33	-0.0682874	6.59122e-61	5.81587e-43	0.745789	7.24026e-32
PCSK6	0.0300157	0.00334469	-0.0676119	0.0333012	3.26585e+12	7.25578e-07	0.0300157	2.00187e+12	0.612565	0.00334469	3.42505e+12	1.5564e-28	-0.0676119	4.57985e+12	5.9202e-09	0.0333012	8.94317e-07	0.654995	2.27035e-27	1.43932e-08
SREBF1	0.0221818	0.0153952	0.033395	0.00576219	3.29222e+12	0.000251287	0.0221818	1.97766e+12	0.0197479	0.0153952	3.101e+12	4.54474e-08	0.033395	4.71031e+12	0.314125	0.00576219	0.00029684	0.0268459	1.46873e-07	0.358292
HSP90AB1	0.100497	0.00380355	-0.0573952	0.00208692	3.02854e+12	4.48641e-62	0.100497	2.00095e+12	0.564688	0.00380355	3.39227e+12	5.28711e-21	-0.0573952	4.72773e+12	0.715437	0.00208692	1.22147e-61	0.607891	4.74943e-20	0.750855
PREX2	0.159355	0.0537018	0.0439465	-0.0420079	2.83037e+12	2.35251e-154	0.159355	1.90072e+12	4.05949e-16	0.0537018	3.06715e+12	6.13328e-13	0.0439465	4.93663e+12	2.11064e-13	-0.0420079	2.7105e-153	2.46358e-15	3.03798e-12	6.86283e-13
CRYAB	0.124346	-0.00585497	-0.0825975	0.033224	2.94824e+12	2.74681e-94	0.124346	2.02035e+12	0.375348	-0.00585497	3.47312e+12	8.5609e-42	-0.0825975	4.58021e+12	6.41749e-09	0.033224	1.22337e-93	0.41881	2.8358e-40	1.55546e-08
KCNJ16	0.0415952	0.0332028	0.0263023	0.0422863	3.22686e+12	6.55085e-12	0.0415952	1.9419e+12	4.9415e-07	0.0332028	3.12376e+12	1.65916e-05	0.0263023	4.53728e+12	1.46508e-13	0.0422863	8.78234e-12	1.16572e-06	4.11555e-05	4.84298e-13
AGBL4	0.0300915	0.0574148	-0.0117189	-0.113174	3.26559e+12	6.80319e-07	0.0300915	1.89326e+12	3.31141e-18	0.0574148	3.24573e+12	0.0550552	-0.0117189	5.27379e+12	1.51389e-87	-0.113174	8.3988e-07	2.4489e-17	0.0795076	2.00308e-85
HOPX	0.0790812	0.0135897	-0.0312116	-0.0970712	3.10065e+12	4.84426e-39	0.0790812	1.98129e+12	0.0396192	0.0135897	3.30827e+12	3.21198e-07	-0.0312116	5.1975e+12	8.57169e-65	-0.0970712	9.61595e-39	0.0516349	9.5817e-07	3.58658e-63
RBFOX2	0.148098	0.0365541	0.0152793	-0.075775	2.86827e+12	2.3269e-133	0.148098	1.93516e+12	3.08673e-08	0.0365541	3.15912e+12	0.012372	0.0152793	5.09661e+12	4.15519e-40	-0.075775	1.95755e-132	8.46188e-08	0.0199914	6.11736e-39
TSHZ2	0.0508486	-0.0248352	-0.0225623	0.00522941	3.1957e+12	4.59549e-17	0.0508486	2.05847e+12	0.000169346	-0.0248352	3.28052e+12	0.000220839	-0.0225623	4.71284e+12	0.360964	0.00522941	6.66074e-17	0.000296542	0.000464464	0.405319
EFNA5	0.107095	0.0593207	0.0322279	-0.0027234	3.00633e+12	2.72993e-70	0.107095	1.88944e+12	2.48214e-19	0.0593207	3.10475e+12	1.31268e-07	0.0322279	4.75052e+12	0.634252	-0.0027234	8.46119e-70	2.01357e-18	4.0215e-07	0.675007
MAGI2	0.143464	0.0672652	0.0535002	-0.0295383	2.88388e+12	3.50336e-125	0.143464	1.87348e+12	2.06463e-24	0.0672652	3.0365e+12	1.88055e-18	0.0535002	4.87755e+12	2.45409e-07	-0.0295383	2.53198e-124	2.66892e-23	1.39073e-17	5.20266e-07
NCAN	0.17751	0.071523	0.0870233	0.0129666	2.76925e+12	1.26012e-191	0.17751	1.86493e+12	2.15132e-27	0.071523	2.92896e+12	3.23555e-46	0.0870233	4.67618e+12	0.0234992	0.0129666	2.6363e-190	3.45515e-26	1.28613e-44	0.032017
DNM3	0.126208	0.0365584	0.0099987	-0.00111671	2.94198e+12	4.27293e-97	0.126208	1.93516e+12	3.07523e-08	0.0365584	3.17606e+12	0.101668	0.0099987	4.7429e+12	0.845331	-0.00111671	1.96357e-96	8.44493e-08	0.137342	0.866022
SPOCK3	0.00575672	-0.0301972	-0.0266551	0.0225013	3.34752e+12	0.342113	0.00575672	2.06924e+12	4.80424e-06	-0.0301972	3.29365e+12	1.27594e-05	-0.0266551	4.63101e+12	8.45104e-05	0.0225013	0.358576	1.01175e-05	3.21524e-05	0.000144486
TMEM164	0.13268	0.026727	0.0283611	-0.0539673	2.92019e+12	3.40039e-107	0.13268	1.9549e+12	5.17848e-05	0.026727	3.11715e+12	3.42346e-06	0.0283611	4.99329e+12	3.932e-21	-0.0539673	1.85158e-106	9.61891e-05	9.25731e-06	2.02326e-20
XIST	0.205285	0.0646631	0.0395102	0.0667373	2.67573e+12	5.75083e-257	0.205285	1.8787e+12	1.1171e-22	0.0646631	3.08138e+12	9.77974e-11	0.0395102	4.42144e+12	1.78587e-31	0.0667373	6.09587e-255	1.21656e-21	4.0389e-10	1.66055e-30
RGCC	0.0170715	-0.000522459	0.0130902	0.0448458	3.30943e+12	0.0048416	0.0170715	2.00964e+12	0.936949	-0.000522459	3.16614e+12	0.0321171	0.0130902	4.52515e+12	4.57599e-15	0.0448458	0.00546744	0.945273	0.0483581	1.67261e-14
CACNA1C	0.163522	0.0609285	-0.0260754	-0.0506778	2.81634e+12	1.55418e-162	0.163522	1.88621e+12	2.61538e-20	0.0609285	3.29179e+12	1.96128e-05	-0.0260754	4.97771e+12	8.10435e-19	-0.0506778	1.97691e-161	2.22377e-19	4.80498e-05	3.70285e-18
PHYHD1	0.078565	0.0106453	0.0252619	-0.0128065	3.10238e+12	1.4869e-38	0.078565	1.9872e+12	0.106998	0.0106453	3.1271e+12	3.53394e-05	0.0252619	4.79829e+12	0.0252701	-0.0128065	2.93321e-38	0.13117	8.41163e-05	0.0341663
DAAM2	0.129628	0.0808273	0.0601255	0.00186324	2.93046e+12	2.28219e-102	0.129628	1.84624e+12	1.52243e-34	0.0808273	3.01525e+12	6.75772e-23	0.0601255	4.72879e+12	0.744811	0.00186324	1.13752e-101	4.4827e-33	6.59189e-22	0.779112
UNC80	0.00196352	0.0129127	-0.0282793	-0.110563	3.36029e+12	0.745918	0.00196352	1.98265e+12	0.0505622	0.0129127	3.29886e+12	3.65267e-06	-0.0282793	5.26142e+12	1.28989e-83	-0.110563	0.760263	0.0648337	9.84364e-06	1.20642e-81
PCNX2	0.0284748	0.0645943	0.000574667	-0.117545	3.27103e+12	2.6024e-06	0.0284748	1.87884e+12	1.23876e-22	0.0645943	3.2063e+12	0.925051	0.000574667	5.2945e+12	2.45686e-94	-0.117545	3.18783e-06	1.33988e-21	0.936836	5.58059e-92
ADGRV1	0.172845	0.0814791	0.0622628	-0.0629801	2.78495e+12	1.2093e-181	0.172845	1.84493e+12	4.4556e-35	0.0814791	3.00839e+12	1.93668e-24	0.0622628	5.03599e+12	3.31108e-28	-0.0629801	2.02399e-180	1.3891e-33	2.01263e-23	2.55564e-27
LINC00299	0.12392	0.11334	0.0389034	-0.084536	2.94968e+12	1.19112e-93	0.12392	1.78093e+12	2.01028e-66	0.11334	3.08333e+12	1.87959e-10	0.0389034	5.13811e+12	1.59994e-49	-0.084536	5.27542e-93	3.19635e-63	7.52783e-10	3.68683e-48
CELF2	0.127868	0.0916671	0.0258127	-0.0392806	2.93639e+12	1.23022e-99	0.127868	1.82446e+12	5.62818e-44	0.0916671	3.12533e+12	2.37648e-05	0.0258127	4.92371e+12	6.66928e-12	-0.0392806	5.92741e-99	4.06764e-42	5.76007e-05	1.96373e-11
RTN4	0.15987	0.0394768	-0.0237064	-0.0528961	2.82864e+12	2.36481e-155	0.15987	1.92929e+12	2.23884e-09	0.0394768	3.28419e+12	0.000103914	-0.0237064	4.98822e+12	2.31129e-20	-0.0528961	2.78522e-154	6.88541e-09	0.000230759	1.14129e-19
IFI6	0.0127973	0.0414414	-0.0385628	-0.0312633	3.32382e+12	0.0346926	0.0127973	1.92535e+12	3.4457e-10	0.0414414	3.33185e+12	2.70053e-10	-0.0385628	4.88573e+12	4.68915e-08	-0.0312633	0.0380947	1.15584e-09	1.07346e-09	1.06207e-07
GFAP	0.226835	0.0862019	-0.0402504	0.00924976	2.60317e+12	0	0.226835	1.83544e+12	4.51404e-39	0.0862019	3.33727e+12	4.35017e-11	-0.0402504	4.69379e+12	0.106122	0.00924976	0	2.05066e-37	1.87956e-10	0.131413
SMTN	0.105165	-0.00845522	-0.0881908	0.0412285	3.01283e+12	7.84951e-68	0.105165	2.02557e+12	0.20047	-0.00845522	3.49107e+12	2.01678e-47	-0.0881908	4.54229e+12	5.79352e-13	0.0412285	2.33285e-67	0.236109	8.43863e-46	1.83866e-12
PDE4D	0.0466288	0.0519856	0.0593622	0.0204553	3.20991e+12	1.37144e-14	0.0466288	1.90417e+12	3.37003e-15	0.0519856	3.0177e+12	2.33287e-22	0.0593622	4.6407e+12	0.000351972	0.0204553	1.92123e-14	1.89341e-14	2.19483e-21	0.000574575
LINC01094	0.0718871	0.0385448	-0.0274298	0.0404454	3.12487e+12	1.53326e-32	0.0718871	1.93117e+12	5.27769e-09	0.0385448	3.29614e+12	7.08598e-06	-0.0274298	4.546e+12	1.56858e-12	0.0404454	2.76403e-32	1.58331e-08	1.83796e-05	4.80548e-12
ATXN1	0.107066	0.0239827	0.00783713	-0.0589855	3.00643e+12	2.98022e-70	0.107066	1.96041e+12	0.000281552	0.0239827	3.183e+12	0.199508	0.00783713	5.01706e+12	6.1457e-25	-0.0589855	9.21897e-70	0.000482922	0.249778	3.90866e-24
ZFP36L1	0.105754	0.0401704	-0.00790829	0.0311252	3.01084e+12	1.40863e-68	0.105754	1.9279e+12	1.1679e-09	0.0401704	3.23351e+12	0.195457	-0.00790829	4.59015e+12	5.37078e-08	0.0311252	4.24995e-68	3.7065e-09	0.245092	1.21128e-07
GPM6B	0.0914421	0.0687173	0.0607042	0.0174505	3.05903e+12	1.16468e-51	0.0914421	1.87056e+12	2.08082e-25	0.0687173	3.01339e+12	2.61431e-23	0.0607042	4.65494e+12	0.00229864	0.0174505	2.77638e-51	2.87696e-24	2.59797e-22	0.00348743
SQSTM1	0.137301	0.0479083	-0.0278363	-0.00570894	2.90463e+12	1.004e-114	0.137301	1.91236e+12	3.93205e-13	0.0479083	3.29744e+12	5.17233e-06	-0.0278363	4.76466e+12	0.318619	-0.00570894	6.09299e-114	1.77613e-12	1.36611e-05	0.362118
AC008014.1	0.113172	0.0293604	0.052746	0.000716995	2.98587e+12	2.51188e-78	0.113172	1.94961e+12	8.7336e-06	0.0293604	3.03892e+12	5.59644e-18	0.052746	4.73422e+12	0.900324	0.000716995	8.64479e-78	1.77349e-05	3.95482e-17	0.911793
A2ML1	0.0777963	0.0129888	0.0295683	0.0605811	3.10497e+12	7.79064e-38	0.0777963	1.9825e+12	0.049218	0.0129888	3.11328e+12	1.2895e-06	0.0295683	4.4506e+12	3.22401e-26	0.0605811	1.51247e-37	0.0633144	3.65472e-06	2.18135e-25
GRAMD1C	0.0789771	0.0551298	0.0726251	-0.0133221	3.101e+12	6.07703e-39	0.0789771	1.89785e+12	6.62917e-17	0.0551298	2.97515e+12	1.12247e-32	0.0726251	4.80073e+12	0.0199469	-0.0133221	1.2048e-38	4.25015e-16	2.12467e-31	0.0275788
UGP2	0.0932023	0.0447102	0.0107802	-0.0598526	3.0531e+12	1.31669e-53	0.0932023	1.91878e+12	1.26232e-11	0.0447102	3.17355e+12	0.0776033	0.0107802	5.02117e+12	1.25045e-25	-0.0598526	3.22082e-53	4.94335e-11	0.108047	8.21578e-25
PRRX1	0.132773	0.0356529	-0.0439547	-0.0408263	2.91987e+12	2.40654e-107	0.132773	1.93697e+12	6.66928e-08	0.0356529	3.34915e+12	6.07253e-13	-0.0439547	4.93103e+12	9.68449e-13	-0.0408263	1.31945e-106	1.74986e-07	3.01729e-12	3.00749e-12
FAM155A	0.115458	0.094156	0.0649596	-0.110444	2.97817e+12	1.81982e-81	0.115458	1.81947e+12	2.60886e-46	0.094156	2.99974e+12	1.83813e-26	0.0649596	5.26085e+12	1.93766e-83	-0.110444	6.62133e-81	2.59256e-44	2.31955e-25	1.7116e-81
PARD3	0.175582	0.040419	0.0195858	-0.0327088	2.77574e+12	1.81865e-187	0.175582	1.9274e+12	9.22515e-10	0.040419	3.1453e+12	0.00134366	0.0195858	4.89258e+12	1.09429e-08	-0.0327088	3.5264e-186	2.95131e-09	0.00252122	2.6125e-08
LINGO1	0.0541682	-0.0494967	0.0427088	0.0251476	3.18453e+12	3.70095e-19	0.0541682	2.108e+12	6.44019e-14	-0.0494967	3.07112e+12	2.66021e-12	0.0427088	4.61847e+12	1.11425e-05	0.0251476	5.54096e-19	3.17025e-13	1.26261e-11	2.06728e-05
ANO6	0.164989	0.0135395	-0.0687646	-0.0339102	2.8114e+12	1.82019e-165	0.164989	1.98139e+12	0.0403557	0.0135395	3.42875e+12	1.84419e-29	-0.0687646	4.89827e+12	3.11415e-09	-0.0339102	2.37221e-164	0.0525086	2.99211e-28	7.70062e-09
SLC7A11	0.162538	0.0970767	-0.00850567	0.0991787	2.81965e+12	1.39112e-160	0.162538	1.8136e+12	3.95521e-49	0.0970767	3.23543e+12	0.163802	-0.00850567	4.26774e+12	1.43311e-67	0.0991787	1.72804e-159	4.83752e-47	0.209413	7.12076e-66
NAT8L	0.10163	0.0856703	0.0112364	-0.00417167	3.02473e+12	1.90234e-63	0.10163	1.83651e+12	1.3045e-38	0.0856703	3.17209e+12	0.0658497	0.0112364	4.75738e+12	0.466154	-0.00417167	5.28796e-63	5.60583e-37	0.0930675	0.512576
CPAMD8	0.0487536	-0.0237136	0.0092035	0.016542	3.20276e+12	8.2632e-16	0.0487536	2.05622e+12	0.000329488	-0.0237136	3.17861e+12	0.131903	0.0092035	4.65924e+12	0.00385343	0.016542	1.16995e-15	0.000559707	0.173471	0.00574223
AC138123.1	0.0556401	0.0146757	-0.014264	-0.0225883	3.17957e+12	3.96508e-20	0.0556401	1.97911e+12	0.0262733	0.0146757	3.2539e+12	0.0195368	-0.014264	4.84463e+12	7.93185e-05	-0.0225883	6.04457e-20	0.0351342	0.030756	0.000136048
AC104596.1	0.0757568	0.0506235	0.0306022	-0.0657766	3.11184e+12	5.83427e-36	0.0757568	1.9069e+12	1.72353e-14	0.0506235	3.10996e+12	5.42238e-07	0.0306022	5.04924e+12	1.27488e-30	-0.0657766	1.09911e-35	8.95559e-14	1.58194e-06	1.13244e-29
CLASP1	0.137307	0.041835	0.00339778	-0.0285007	2.90461e+12	9.82475e-115	0.137307	1.92456e+12	2.34357e-10	0.041835	3.19724e+12	0.578063	0.00339778	4.87264e+12	6.36511e-07	-0.0285007	5.98519e-114	7.96211e-10	0.63651	1.30925e-06
KCNT2	0.00992805	-0.00851168	-0.0307282	0.0060202	3.33348e+12	0.101339	0.00992805	2.02568e+12	0.19748	-0.00851168	3.30672e+12	4.86959e-07	-0.0307282	4.70909e+12	0.292948	0.0060202	0.10924	0.232933	1.4259e-06	0.336065
RSRP1	0.119981	0.0298147	0.075166	-0.0496384	2.96294e+12	7.19139e-88	0.119981	1.9487e+12	6.32586e-06	0.0298147	2.967e+12	6.89048e-35	0.075166	4.97278e+12	4.07544e-18	-0.0496384	2.93187e-87	1.31136e-05	1.5008e-33	1.79004e-17
IQCJ.SCHIP1	0.0251924	0.00995233	-0.00807043	-0.0354202	3.28208e+12	3.21081e-05	0.0251924	1.9886e+12	0.131835	0.00995233	3.23403e+12	0.186453	-0.00807043	4.90542e+12	6.03577e-10	-0.0354202	3.8705e-05	0.159648	0.235472	1.56556e-09
SETBP1	0.0526318	0.0647459	-0.0208276	-0.0299153	3.1897e+12	3.57788e-18	0.0526318	1.87854e+12	9.86187e-23	0.0647459	3.27496e+12	0.000650032	-0.0208276	4.87934e+12	1.72221e-07	-0.0299153	5.26744e-18	1.08891e-21	0.00126972	3.69542e-07
BMPER	0.0420755	0.0196511	-0.0311063	-0.0654859	3.22524e+12	3.74478e-12	0.0420755	1.96912e+12	0.00292384	0.0196511	3.30793e+12	3.5185e-07	-0.0311063	5.04786e+12	2.29744e-30	-0.0654859	5.02465e-12	0.00444021	1.04373e-06	1.99614e-29
LRRC4C	0.0637421	0.0320862	0.0958625	-0.057421	3.15229e+12	6.30957e-26	0.0637421	1.94414e+12	1.17763e-06	0.0320862	2.9006e+12	9.5902e-56	0.0958625	5.00965e+12	1.02566e-23	-0.057421	1.03425e-25	2.63722e-06	6.3535e-54	6.20077e-23
GABPB1.AS1	0.0892339	0.0485183	0.0473502	0.00364185	3.06646e+12	2.85417e-49	0.0892339	1.91113e+12	1.9761e-13	0.0485183	3.05623e+12	8.79607e-15	0.0473502	4.72036e+12	0.524648	0.00364185	6.57699e-49	9.26844e-13	4.89012e-14	0.571364
CREB5	0.0652985	0.0237651	-0.0108499	0.0516056	3.14705e+12	3.95434e-27	0.0652985	1.96085e+12	0.000319754	0.0237651	3.24295e+12	0.0757028	-0.0108499	4.49313e+12	1.86415e-19	0.0516056	6.60442e-27	0.000545503	0.105493	8.79523e-19
TNIK	0.0846249	0.0882572	0.0641682	0.0186875	3.08198e+12	1.7908e-44	0.0846249	1.83131e+12	7.01086e-41	0.0882572	3.00228e+12	7.35741e-26	0.0641682	4.64908e+12	0.00109541	0.0186875	3.8426e-44	3.71575e-39	8.70881e-25	0.00171259
NTM	0.122416	0.0820553	0.0432771	-0.0377766	2954743754443	2.02601e-91	0.122416	1.84377e+12	1.49157e-35	0.0820553	3.0693e+12	1.363e-12	0.0432771	4.91658e+12	4.06909e-11	-0.0377766	8.61324e-91	4.84e-34	6.58714e-12	1.13109e-10
DMD	0.0772992	0.0619766	0.0191405	0.00572438	3.10665e+12	2.25452e-37	0.0772992	1.8841e+12	5.84235e-21	0.0619766	3.14673e+12	0.00172689	0.0191405	4.71049e+12	0.317311	0.00572438	4.32411e-37	5.30819e-20	0.00317428	0.360891
ARHGAP24	0.0744045	0.0456402	0.0887807	-0.022499	3.11639e+12	9.57964e-35	0.0744045	1.91691e+12	4.71493e-12	0.0456402	2.92332e+12	4.89246e-48	0.0887807	4.84421e+12	8.4649e-05	-0.022499	1.77112e-34	1.95737e-11	2.16084e-46	0.000144567
UNC13C	-0.0167787	-0.0160331	-0.0269316	0.0349262	3.4234e+12	0.00562184	-0.0167787	2.04079e+12	0.0151949	-0.0160331	3.29454e+12	1.03615e-05	-0.0269316	4.57215e+12	1.04023e-09	0.0349262	0.00633952	0.0210452	2.64018e-05	2.66339e-09
SON	0.128495	0.0809029	0.0750933	-0.0278306	2.93428e+12	1.32168e-100	0.128495	1.84609e+12	1.32086e-34	0.0809029	2.96723e+12	7.99152e-35	0.0750933	4.86946e+12	1.1582e-06	-0.0278306	6.44621e-100	3.96258e-33	1.7171e-33	2.34292e-06
ASCL1	0.000375007	0.0325817	0.0569894	0.0368664	3.36564e+12	0.950655	0.000375007	1.94314e+12	8.03729e-07	0.0325817	3.02531e+12	9.93633e-21	0.0569894	4.56295e+12	1.17618e-10	0.0368664	0.953052	1.85476e-06	8.82613e-20	3.20228e-10
CACNA2D3	0.0522722	-0.0870036	0.0496595	-0.05155	3.19091e+12	6.02885e-18	0.0522722	2.18334e+12	8.99661e-40	-0.0870036	3.04882e+12	4.14481e-16	0.0496595	4.98184e+12	2.03714e-19	-0.05155	8.84306e-18	4.28357e-38	2.46826e-15	9.55471e-19
SORBS3	0.0996747	0.0516886	0.00372171	-0.0645313	3.03131e+12	4.3533e-61	0.0996747	1.90477e+12	4.82782e-15	0.0516886	3.1962e+12	0.542363	0.00372171	5.04334e+12	1.56143e-29	-0.0645313	1.16921e-60	2.65614e-14	0.602813	1.29306e-28
NKAIN3	0.0878325	0.0741853	0.0973782	-0.00582112	3.07118e+12	8.73543e-48	0.0878325	1.85958e+12	2.37499e-29	0.0741853	2.89574e+12	1.79738e-57	0.0973782	4.76519e+12	0.309202	-0.00582112	1.95624e-47	4.66201e-28	1.24254e-55	0.352929
AL512422.1	0.0136074	-0.0274146	0.0362991	-0.0697501	3.32109e+12	0.0247271	0.0136074	2.06365e+12	3.30182e-05	-0.0274146	3.09169e+12	2.77982e-09	0.0362991	5.06806e+12	3.12808e-34	-0.0697501	0.0273408	6.26479e-05	1.01142e-08	3.45393e-33
LINC00854	0.0335339	-0.0157888	0.0334061	-0.01588	3.254e+12	3.10505e-08	0.0335339	2.0403e+12	0.0168159	-0.0157888	3.10097e+12	4.49814e-08	0.0334061	4.81285e+12	0.00553309	-0.01588	3.92763e-08	0.0231894	1.45681e-07	0.00812338
LGI4	0.0682581	0.0371085	-0.00229046	-0.0434203	3.13709e+12	1.6989e-29	0.0682581	1.93405e+12	1.90431e-08	0.0371085	3.21549e+12	0.7077	-0.00229046	4.94332e+12	3.2322e-14	-0.0434203	2.94255e-29	5.35904e-08	0.757229	1.11238e-13
SMAD3	0.130718	0.0141762	-0.0184689	-0.0719106	2.92679e+12	4.44088e-104	0.130718	1.98011e+12	0.0318332	0.0141762	3.26739e+12	0.00249784	-0.0184689	5.0783e+12	2.77873e-36	-0.0719106	2.29253e-103	0.0420388	0.00446745	3.47888e-35
ARMH1	0.0512843	0.0516962	0.0353036	-0.0846152	3.19424e+12	2.48265e-17	0.0512843	1.90475e+12	4.78354e-15	0.0516962	3.09488e+12	7.42684e-09	0.0353036	5.13849e+12	1.30128e-49	-0.0846152	3.60823e-17	2.64091e-14	2.61833e-08	3.0427e-48
TENM1	0.0227639	-0.0107447	-0.0270884	0.0370365	3.29026e+12	0.000171928	0.0227639	2.03017e+12	0.10376	-0.0107447	3.29504e+12	9.19996e-06	-0.0270884	4.56215e+12	9.66362e-11	0.0370365	0.000203852	0.127397	2.36698e-05	2.64461e-10
PADI2	0.1366	0.0262722	0.0232578	0.0811365	2.90699e+12	1.44877e-113	0.1366	1.95582e+12	6.93478e-05	0.0262722	3.13352e+12	0.000140203	0.0232578	4.35322e+12	9.54486e-46	0.0811365	8.65995e-113	0.000127031	0.000304124	1.87362e-44
METTL7A	0.0855188	0.0377076	0.0425082	-0.0274179	3.07897e+12	2.20053e-45	0.0855188	1.93285e+12	1.12132e-08	0.0377076	3.07177e+12	3.36164e-12	0.0425082	4.86751e+12	1.66351e-06	-0.0274179	4.77983e-45	3.22404e-08	1.58136e-11	3.31037e-06
GABRG3	-0.0228381	-0.0167441	-0.0107472	0.0204855	3.4438e+12	0.000163712	-0.0228381	2.04222e+12	0.0112328	-0.0167441	3.24262e+12	0.0785176	-0.0107472	4.64056e+12	0.000344926	0.0204855	0.000194256	0.0158334	0.108843	0.000564231
TRIB2	0.0817403	0.0196571	0.0297391	0.0217618	3.09169e+12	1.33558e-41	0.0817403	1.9691e+12	0.0029153	0.0196571	3.11273e+12	1.11968e-06	0.0297391	4.63451e+12	0.000143524	0.0217618	2.76506e-41	0.00443567	3.20196e-06	0.000240721
RNF219.AS1	0.0774168	0.0725829	0.137397	0.0134238	3.10625e+12	1.75433e-37	0.0774168	1.8628e+12	3.64817e-28	0.0725829	2.76735e+12	4.42132e-113	0.137397	4.67402e+12	0.0190219	0.0134238	3.36883e-37	6.17084e-27	3.51495e-110	0.0263674
ADCY8	0.120899	0.0299474	-0.00789938	0.0459711	2.95985e+12	3.35936e-89	0.120899	1.94843e+12	5.75192e-06	0.0299474	3.23348e+12	0.195961	-0.00789938	4.51982e+12	9.36352e-16	0.0459711	1.39462e-88	1.2002e-05	0.24553	3.58747e-15
FOXP2	-0.010809	-0.0154648	-0.0201666	0.0183505	3.4033e+12	0.0744597	-0.010809	2.03965e+12	0.0191989	-0.0154648	3.27284e+12	0.000961381	-0.0201666	4.65068e+12	0.00134635	0.0183505	0.0806477	0.0261579	0.00184168	0.00208239
NR4A1	0.0371608	0.0172213	-0.0264344	0.00921299	3.24179e+12	8.54309e-10	0.0371608	1.974e+12	0.00911682	0.0172213	3.29294e+12	1.50434e-05	-0.0264344	4.69397e+12	0.107518	0.00921299	1.11432e-09	0.0129987	3.75495e-05	0.132935
SPTBN1	0.121113	0.0690312	0.0230532	-0.0559852	2.95913e+12	1.64203e-89	0.121113	1.86993e+12	1.25883e-25	0.0690312	3.13418e+12	0.00016046	0.0230532	5002849849644	1.27141e-22	-0.0559852	6.83463e-89	1.77127e-24	0.000343842	7.16857e-22
SERPINI2	0.0569847	0.00769524	-0.0435044	-0.0243482	3.17504e+12	4.89494e-21	0.0569847	1.99313e+12	0.243962	0.00769524	3.34771e+12	1.04066e-12	-0.0435044	4.85297e+12	2.0998e-05	-0.0243482	7.5125e-21	0.282931	5.12276e-12	3.80694e-05
ANGPTL4	0.106179	0.0181539	0.0100521	-0.0689887	3.00941e+12	4.06661e-69	0.106179	1.97212e+12	0.00597982	0.0181539	3.17589e+12	0.0998531	0.0100521	5.06446e+12	1.59707e-33	-0.0689887	1.23868e-68	0.00872286	0.135698	1.71577e-32
SOX5	0.168496	0.0702352	0.0205138	0.00484577	2.79959e+12	1.36588e-172	0.168496	1.86751e+12	1.79397e-26	0.0702352	3.14233e+12	0.000783823	0.0205138	4.71466e+12	0.397267	0.00484577	1.93906e-171	2.69095e-25	0.00151985	0.442335
EPHB1	0.117915	0.076121	0.0556562	-0.0104206	2.9699e+12	6.49956e-85	0.117915	1.85569e+12	8.09211e-31	0.076121	3.02959e+12	7.65538e-20	0.0556562	4.78698e+12	0.068694	-0.0104206	2.50225e-84	1.73871e-29	6.40634e-19	0.0877297
TRDN	0.00036755	-0.0113481	0.0261109	0.029125	3.36567e+12	0.951635	0.00036755	2.03138e+12	0.0857495	-0.0113481	3.12437e+12	1.91073e-05	0.0261109	4.59963e+12	3.60108e-07	0.029125	0.953434	0.106935	4.69561e-05	7.5637e-07
MAT2A	0.0719526	0.0508903	0.0504114	0.0190896	3.12465e+12	1.34647e-32	0.0719526	1.90637e+12	1.25608e-14	0.0508903	3.04641e+12	1.48669e-16	0.0504114	4.64717e+12	0.000852812	0.0190896	2.43007e-32	6.67215e-14	9.16217e-16	0.00135057
MYRIP	0.0678587	-0.017559	0.0270077	-0.000988243	3.13843e+12	3.59473e-29	0.0678587	2.04385e+12	0.00784244	-0.017559	3.12149e+12	9.78151e-06	0.0270077	4.7423e+12	0.862938	-0.000988243	6.18573e-29	0.0112948	2.50444e-05	0.882928
ATXN7L1	0.140834	0.0293352	-0.0030671	-0.0659374	2.89273e+12	1.15971e-120	0.140834	1.94966e+12	8.89001e-06	0.0293352	3.21798e+12	0.615609	-0.0030671	5.05e+12	9.19258e-31	-0.0659374	7.81328e-120	1.80295e-05	0.670924	8.25774e-30
FHOD3	0.170718	0.0583951	-0.00085433	-0.0210575	2.79211e+12	3.47949e-177	0.170718	1.89129e+12	8.82589e-19	0.0583951	3.21088e+12	0.888776	-0.00085433	4.83738e+12	0.000234211	-0.0210575	5.17046e-176	6.74671e-18	0.910537	0.000387106
KCTD3	0.0970865	0.0120907	-0.0148317	-0.0877344	3.04002e+12	4.91007e-58	0.0970865	1.9843e+12	0.0671454	0.0120907	3.25572e+12	0.0151793	-0.0148317	5.15327e+12	3.23328e-53	-0.0877344	1.26737e-57	0.0846639	0.0241834	9.01915e-52
TUBA1A	0.0502249	-0.00327888	-0.0246266	-0.0544773	3.1978e+12	1.09982e-16	0.0502249	2.01517e+12	0.619577	-0.00327888	3.28714e+12	5.53095e-05	-0.0246266	4.99571e+12	1.67116e-21	-0.0544773	1.58974e-16	0.661159	0.00012857	8.82773e-21
DCHS2	0.0535329	-0.00648578	0.0643919	-0.00756311	3.18666e+12	9.52997e-19	0.0535329	2.02161e+12	0.326094	-0.00648578	3.00156e+12	4.97957e-26	0.0643919	4.77344e+12	0.186429	-0.00756311	1.42012e-18	0.370614	6.0439e-25	0.221707
MAML3	0.0158928	-0.015381	0.0310521	-0.0201017	3.3134e+12	0.00871996	0.0158928	2.03948e+12	0.0198614	-0.015381	3.10852e+12	3.68727e-07	0.0310521	4.83285e+12	0.000444904	-0.0201017	0.00976389	0.026968	1.09176e-06	0.00071817
MEST	0.0358887	0.0369372	-0.0276742	-0.0287718	3.24607e+12	3.13517e-09	0.0358887	1.93439e+12	2.21245e-08	0.0369372	3.29692e+12	5.86703e-06	-0.0276742	4.87392e+12	4.97763e-07	-0.0287718	4.04949e-09	6.20423e-08	1.53683e-05	1.03457e-06
SLC6A11	0.0836489	0.0218286	0.0815267	-0.0740055	3.08527e+12	1.72242e-43	0.0836489	1.96474e+12	0.000948316	0.0218286	2.94659e+12	9.28516e-41	0.0815267	5.08822e+12	2.48322e-38	-0.0740055	3.65154e-43	0.00152923	2.78555e-39	3.34603e-37
ALK	0.116338	0.0122039	0.0486732	-0.0434844	2.97521e+12	1.08076e-82	0.116338	1.98407e+12	0.0646254	0.0122039	3.05199e+12	1.55489e-15	0.0486732	4.94363e+12	2.96418e-14	-0.0434844	3.9963e-82	0.0816159	8.95751e-15	1.02458e-13
TFDP2	0.0758354	-0.00119945	0.0374496	0.00453782	3.11157e+12	4.95053e-36	0.0758354	2.011e+12	0.855891	-0.00119945	3.088e+12	8.64394e-10	0.0374496	4.71612e+12	0.427944	0.00453782	9.34838e-36	0.875718	3.31177e-09	0.473508
ZNF704	0.0832036	0.00139204	-0.0281085	0.0174877	3.08677e+12	4.79605e-43	0.0832036	2.00579e+12	0.833069	0.00139204	3.29831e+12	4.17934e-06	-0.0281085	4.65476e+12	0.00224949	0.0174877	1.01271e-42	0.85512	1.11871e-05	0.00341612
AC025159.1	-0.0140726	0.0360663	0.0394361	-0.0774804	3.41429e+12	0.0202106	-0.0140726	1.93614e+12	4.69427e-08	0.0360663	3.08162e+12	1.05969e-10	0.0394361	5.10469e+12	7.35964e-42	-0.0774804	0.0224093	1.25655e-07	4.35377e-10	1.17018e-40
TAB2	0.132379	0.0471116	-0.0333388	-0.0380731	2.9212e+12	1.03012e-106	0.132379	1.91396e+12	9.53481e-13	0.0471116	3.31509e+12	4.78684e-08	-0.0333388	4.91799e+12	2.86428e-11	-0.0380731	5.55215e-106	4.16493e-12	1.5407e-07	8.06054e-11
AKAP12	0.0896065	0.0180045	-0.0236575	-0.0507949	3.06521e+12	1.13874e-49	0.0896065	1.97242e+12	0.00640586	0.0180045	3.28404e+12	0.000107385	-0.0236575	4.97826e+12	6.74208e-19	-0.0507949	2.6355e-49	0.00930166	0.000237142	3.10722e-18
CACNA1E	-0.00275684	-0.0192431	-0.025968	0.0347756	3.37619e+12	0.649151	-0.00275684	2.04724e+12	0.00357021	-0.0192431	3.29145e+12	2.12182e-05	-0.025968	4.57286e+12	1.22621e-09	0.0347756	0.664189	0.00536037	5.16646e-05	3.12447e-09
ARHGEF28	-0.00470978	-0.018843	-0.0286731	0.0466728	3.38276e+12	0.437026	-0.00470978	2.04643e+12	0.00432767	-0.018843	3.30013e+12	2.66944e-06	-0.0286731	4.5165e+12	3.41448e-16	0.0466728	0.454461	0.00642484	7.31794e-06	1.35726e-15
NPNT	0.086029	0.0229725	-0.00350767	0.0268055	3.07725e+12	6.58538e-46	0.086029	1.96244e+12	0.000503868	0.0229725	3.21939e+12	0.565829	-0.00350767	4.61062e+12	2.82042e-06	0.0268055	1.44027e-45	0.000838901	0.625638	5.52955e-06
SERPINH1	0.0822681	0.00517519	-0.0699455	-0.0201669	3.08992e+12	4.05053e-42	0.0822681	1.99819e+12	0.433291	0.00517519	3.43253e+12	1.99872e-30	-0.0699455	4.83316e+12	0.000426196	-0.0201669	8.42977e-42	0.478094	3.41717e-29	0.000691482
CRB2	0.12299	0.0321047	-0.0200028	0.00720765	2.95281e+12	2.87317e-92	0.12299	1.9441e+12	1.16103e-06	0.0321047	3.27231e+12	0.00105747	-0.0200028	4.70347e+12	0.207987	0.00720765	1.25504e-91	2.60371e-06	0.00202018	0.246056
MALRD1	0.0367617	0.0473888	-0.00116678	-0.0449032	3.24313e+12	1.29057e-09	0.0367617	1.9134e+12	7.0177e-13	0.0473888	3.21188e+12	0.848525	-0.00116678	4.95035e+12	4.22419e-15	-0.0449032	1.67648e-09	3.10812e-12	0.877979	1.55115e-14
RANBP9	0.120122	0.0171802	-0.0150704	-0.0675163	2.96246e+12	4.49678e-88	0.120122	1.97408e+12	0.00928405	0.0171802	3.25649e+12	0.0136194	-0.0150704	5.05748e+12	3.554e-32	-0.0675163	1.83802e-87	0.0132036	0.0219178	3.48819e-31
NDRG2	0.0784369	0.0295069	0.0662378	0.00873304	3.10282e+12	1.96177e-38	0.0784369	1.94932e+12	7.87451e-06	0.0295069	2.99564e+12	1.88795e-27	0.0662378	4.69624e+12	0.127109	0.00873304	3.85564e-38	1.60725e-05	2.54393e-26	0.155106
PPARGC1A	0.0448498	0.0409379	0.027664	0.0342373	3.2159e+12	1.3118e-13	0.0448498	1.92636e+12	5.61258e-10	0.0409379	3.11939e+12	5.91398e-06	0.027664	4.57541e+12	2.19514e-09	0.0342373	1.8043e-13	1.8438e-09	1.54658e-05	5.52257e-09
NEBL	0.19633	0.0742981	0.0175502	0.0359436	2.70588e+12	8.71288e-235	0.19633	1.85935e+12	1.95507e-29	0.0742981	3.15184e+12	0.00406358	0.0175502	4.56733e+12	3.3639e-10	0.0359436	4.77706e-233	3.93489e-28	0.00706903	8.88473e-10
STK3	0.173491	0.0313386	5.24566e-05	-0.0393992	2.78278e+12	5.22612e-183	0.173491	1.94564e+12	2.07389e-06	0.0313386	3.20797e+12	0.993149	5.24566e-05	4.92427e+12	5.76622e-12	-0.0393992	9.23281e-182	4.5233e-06	0.993774	1.70098e-11
UGCG	0.126217	-0.0112636	-0.0409852	-0.0768418	2.94195e+12	4.14011e-97	0.126217	2.03121e+12	0.088109	-0.0112636	3.33962e+12	1.91874e-11	-0.0409852	5.10166e+12	3.36857e-41	-0.0768418	1.90805e-96	0.109574	8.52177e-11	5.15002e-40
SLC20A2	0.149845	0.00254283	0.00464574	0.00596639	2.86239e+12	1.63666e-136	0.149845	2.00348e+12	0.700232	0.00254283	3.19323e+12	0.446951	0.00464574	4.70935e+12	0.297284	0.00596639	1.47858e-135	0.736843	0.513477	0.340303
PPP2R2C	0.0859969	0.0367135	0.00979285	-0.0225601	3.07736e+12	7.10708e-46	0.0859969	1.93484e+12	2.68834e-08	0.0367135	3.17672e+12	0.108908	0.00979285	4.84449e+12	8.09658e-05	-0.0225601	1.5501e-45	7.43384e-08	0.145883	0.000138574
PRKCA	0.220201	0.0643629	-0.0270355	-0.0183914	2.62551e+12	2.60758e-296	0.220201	1.87931e+12	1.75256e-22	0.0643629	3.29487e+12	9.5775e-06	-0.0270355	4.82475e+12	0.00131325	-0.0183914	5.92293e-294	1.85772e-21	2.45617e-05	0.00203516
HSD11B1	-0.016189	-0.0122278	-0.00817409	0.0391127	3.42141e+12	0.00754608	-0.016189	2.03315e+12	0.0641038	-0.0122278	3.23436e+12	0.180859	-0.00817409	4.55231e+12	8.18847e-12	0.0391127	0.00846737	0.0810859	0.228953	2.38893e-11
FAT1	0.103235	0.044109	0.00397284	-0.00340302	3.01932e+12	2.03086e-65	0.103235	1.91999e+12	2.36136e-11	0.044109	3.19539e+12	0.515463	0.00397284	4.75374e+12	0.552195	-0.00340302	5.78685e-65	8.85509e-11	0.575957	0.598319
SCD5	0.135796	0.0631255	0.043382	0.0260147	2.90969e+12	3.0414e-112	0.135796	1.88179e+12	1.09768e-21	0.0631255	3.06896e+12	1.20368e-12	0.043382	4.61437e+12	5.48658e-06	0.0260147	1.80441e-111	1.05777e-20	5.83492e-12	1.04852e-05
PDE3A	0.0331992	0.0111276	0.00207574	0.00553366	3.25513e+12	4.25013e-08	0.0331992	1.98624e+12	0.0920143	0.0111276	3.20148e+12	0.734009	0.00207574	4.7114e+12	0.333704	0.00553366	5.35051e-08	0.113943	0.781697	0.377106
AC091078.1	0.0516043	0.0373157	0.0456734	-0.0110139	3.19316e+12	1.57409e-17	0.0516043	1.93363e+12	1.58702e-08	0.0373157	3.06161e+12	7.39793e-14	0.0456734	4.78979e+12	0.054345	-0.0110139	2.29195e-17	4.52215e-08	3.86931e-13	0.0701937
OTUD7B	0.130212	0.015605	-0.0364453	-0.0714309	2.92849e+12	2.78005e-103	0.130212	1.97724e+12	0.0181339	0.015605	3.32506e+12	2.40095e-09	-0.0364453	5.07603e+12	8.02898e-36	-0.0714309	1.40773e-102	0.024856	8.81644e-09	9.67127e-35
CAP2	0.100707	-0.0136508	-0.0717706	-0.0260896	3.02784e+12	2.50772e-62	0.100707	2.036e+12	0.038739	-0.0136508	3.43839e+12	5.98485e-32	-0.0717706	4.86122e+12	5.15563e-06	-0.0260896	6.851e-62	0.0507372	1.1065e-30	9.88836e-06
AGFG2	0.115922	0.0109872	0.00754298	-0.0144014	2.97661e+12	4.10956e-82	0.115922	1.98652e+12	0.0961923	0.0109872	3.18394e+12	0.216905	0.00754298	4.80584e+12	0.0118728	-0.0144014	1.50558e-81	0.118839	0.270281	0.0167952
MAP2K6	-0.00370939	0.0040754	-0.00174479	0.031829	3.37939e+12	0.540448	-0.00370939	2.0004e+12	0.5372	0.0040754	3.21374e+12	0.775168	-0.00174479	4.58682e+12	2.67313e-08	0.031829	0.557995	0.581449	0.815079	6.20478e-08
SCD	0.0425986	0.0275774	0.0248509	0.0434594	3.22348e+12	2.02233e-12	0.0425986	1.95319e+12	2.96356e-05	0.0275774	3.12841e+12	4.72761e-05	0.0248509	4.53172e+12	3.0659e-14	0.0434594	2.72963e-12	5.68404e-05	0.000111032	1.05743e-13
LINC00511	0.172299	0.0621132	0.0189922	-0.0156211	2.78679e+12	1.70764e-180	0.172299	1.88383e+12	4.79688e-21	0.0621132	3.14721e+12	0.00187537	0.0189922	4.81162e+12	0.00635242	-0.0156211	2.77055e-179	4.38336e-20	0.00341171	0.00925788
IGF1R	0.155368	0.0143447	0.0158545	-0.0693462	2.8438e+12	9.83264e-147	0.155368	1.97977e+12	0.0298546	0.0143447	3.15728e+12	0.00944452	0.0158545	5.06615e+12	7.44515e-34	-0.0693462	1.03536e-145	0.0396565	0.0155776	8.05292e-33
AC105411.1	0.0128982	0.0228262	0.011452	-0.0552195	3.32348e+12	0.0332888	0.0128982	1.96274e+12	0.000547194	0.0228262	3171399152756	0.0608282	0.011452	4.99922e+12	4.7435e-22	-0.0552195	0.0366039	0.000906291	0.0866638	2.59181e-21
CNTNAP2	-0.00419589	0.0294025	-0.0161813	-0.0547061	3.38103e+12	0.488674	-0.00419589	1.94953e+12	8.47766e-06	0.0294025	3.26005e+12	0.00807193	-0.0161813	4.99679e+12	1.13554e-21	-0.0547061	0.506183	1.72372e-05	0.0134391	6.07917e-21
FOXP1	0.115021	0.00474909	0.0152507	-0.0563561	2.97964e+12	7.32463e-81	0.115021	1.99905e+12	0.472106	0.00474909	3.15921e+12	0.0125363	0.0152507	5.00461e+12	6.67529e-23	-0.0563561	2.64085e-80	0.516976	0.0202158	3.85953e-22
ASAP2	0.149161	0.0348729	0.0260322	-0.0227849	2.86469e+12	2.83945e-135	0.149161	1.93854e+12	1.28024e-07	0.0348729	3.12462e+12	2.02441e-05	0.0260322	4.84556e+12	6.86841e-05	-0.0227849	2.50818e-134	3.22596e-07	4.95007e-05	0.000118447
ASIC2	-0.00193267	-0.00263811	0.00165494	-0.0394286	3.37341e+12	0.749776	-0.00193267	2013884909270	0.689575	-0.00263811	3.20283e+12	0.786458	0.00165494	4.92441e+12	5.56194e-12	-0.0394286	0.763705	0.728037	0.825391	1.64377e-11
ELOVL5	0.151878	0.0310601	-0.0215088	0.00797045	2.85555e+12	3.13503e-140	0.151878	1.9462e+12	2.5524e-06	0.0310601	3.27714e+12	0.000429296	-0.0215088	4.69985e+12	0.163808	0.00797045	3.00283e-139	5.52904e-06	0.000861844	0.195831
GRK3	0.0495385	0.00800424	0.058632	0.0626466	3.20011e+12	2.83856e-16	0.0495385	1.99251e+12	0.22554	0.00800424	3.02004e+12	7.52152e-22	0.058632	4.44082e+12	6.32438e-28	0.0626466	4.06239e-16	0.263489	6.95303e-21	4.76576e-27
SPATA6L	0.0250258	0.0339793	-0.0235112	-0.0478748	3.28265e+12	3.62014e-05	0.0250258	1.94034e+12	2.65757e-07	0.0339793	3.28357e+12	0.000118455	-0.0235112	4.96443e+12	5.85885e-17	-0.0478748	4.35732e-05	6.49084e-07	0.000260142	2.43863e-16
TEX9	0.0208527	0.0278261	-0.00867661	-0.0538716	3.2967e+12	0.00057842	0.0208527	1.95269e+12	2.50978e-05	0.0278261	3.23597e+12	0.155497	-0.00867661	4.99284e+12	4.61316e-21	-0.0538716	0.000676739	4.85469e-05	0.200681	2.3661e-20
ZFP36	0.110477	-0.0520442	-0.0223845	-0.108172	2.99494e+12	1.04616e-74	0.110477	2.11312e+12	3.13849e-15	-0.0520442	3.27995e+12	0.000247543	-0.0223845	5.25009e+12	4.23804e-80	-0.108172	3.42967e-74	1.76957e-14	0.000514501	3.06295e-78
RNF220	0.0845647	0.052191	0.0228983	0.00572843	3.08218e+12	2.06084e-44	0.0845647	1.90376e+12	2.62529e-15	0.052191	3.13468e+12	0.000177596	0.0228983	4.71047e+12	0.316969	0.00572843	4.41013e-44	1.48548e-14	0.00037903	0.360759
WFDC1	0.0666641	0.0377902	0.00275059	0.0240261	3.14245e+12	3.29562e-28	0.0666641	1.93268e+12	1.04168e-08	0.0377902	3.19931e+12	0.652515	0.00275059	4.62379e+12	2.69607e-05	0.0240261	5.62236e-28	3.01689e-08	0.705302	4.85477e-05
PCDH7	0.114173	0.0257652	0.0376952	0.0256661	2.9825e+12	1.07797e-79	0.114173	1.95683e+12	9.55113e-05	0.0257652	3.08721e+12	6.70566e-10	0.0376952	4.61602e+12	7.31383e-06	0.0256661	3.8173e-79	0.000172572	2.58786e-09	1.37784e-05
RASSF4	0.0944702	0.0839349	0.0621751	-0.0187496	3.04883e+12	4.94388e-55	0.0944702	1.84e+12	3.98147e-37	0.0839349	3.00867e+12	2.24585e-24	0.0621751	4.82644e+12	0.00105419	-0.0187496	1.23209e-54	1.48724e-35	2.31877e-23	0.0016539
DLG2	0.168829	0.0803825	0.0288246	-0.0186285	2.79847e+12	2.83248e-173	0.168829	1.84713e+12	3.50094e-34	0.0803825	3.11567e+12	2.3636e-06	0.0288246	4.82587e+12	0.00113595	-0.0186285	4.05733e-172	9.94017e-33	6.50194e-06	0.00177248
ZHX2	0.154955	0.053379	0.034078	-0.034059	2.84518e+12	5.87694e-146	0.154955	1.90137e+12	6.0755e-16	0.053379	3.09881e+12	2.40274e-08	0.034078	4.89897e+12	2.65709e-09	-0.034059	6.06775e-145	3.56459e-15	8.05983e-08	6.63229e-09
SH3RF3	0.0854664	0.033051	-0.0163196	0.00142879	3.07915e+12	2.49032e-45	0.0854664	1.9422e+12	5.56993e-07	0.033051	3.26049e+12	0.00754695	-0.0163196	4.73084e+12	0.802901	0.00142879	5.38723e-45	1.30815e-06	0.0126588	0.829508
AC073941.1	0.09598	0.0137252	0.0183015	-0.0279008	3.04375e+12	9.35926e-57	0.09598	1.98102e+12	0.03769	0.0137252	3.14942e+12	0.00273369	0.0183015	4.8698e+12	1.08845e-06	-0.0279008	2.36962e-56	0.0494448	0.00487284	2.21593e-06
NOVA1	0.107585	0.0248987	0.0395629	0.00935928	3.00468e+12	6.39239e-71	0.107585	1.95857e+12	0.000162944	0.0248987	3.08122e+12	9.2357e-11	0.0395629	4.69327e+12	0.102048	0.00935928	2.01665e-70	0.000285962	3.82416e-10	0.126762
C5orf17	0.0659466	0.0148226	0.115111	0.0530587	3.14487e+12	1.22367e-27	0.0659466	1.97881e+12	0.0248078	0.0148226	2.83885e+12	1.00816e-79	0.115111	4.48624e+12	1.77052e-20	0.0530587	2.05453e-27	0.0332864	1.78109e-77	8.79725e-20
CRY2	0.0692795	0.011408	0.0203548	-0.0786285	3.13365e+12	2.44973e-30	0.0692795	1.98567e+12	0.0841091	0.011408	3.14284e+12	0.000860955	0.0203548	5.11013e+12	4.62958e-43	-0.0786285	4.29446e-30	0.104971	0.00166131	8.27082e-42
LYVE1	0.0630561	0.0540763	-0.00480375	-0.0654384	3.1546e+12	2.09461e-25	0.0630561	1.89997e+12	2.5353e-16	0.0540763	3.22355e+12	0.431648	-0.00480375	5.04764e+12	2.52922e-30	-0.0654384	3.41232e-25	1.56853e-15	0.500233	2.18557e-29
IFITM3	0.0998467	-0.00173216	-0.0623766	-0.00958811	3.03073e+12	2.71068e-61	0.0998467	2.01207e+12	0.793118	-0.00173216	3.40825e+12	1.5975e-24	-0.0623766	4.78304e+12	0.0939374	-0.00958811	7.31745e-61	0.820467	1.67107e-23	0.117514
CDC42BPA	0.126898	0.0647538	-0.0122589	-0.0275045	2.93965e+12	3.78865e-98	0.126898	1.87852e+12	9.745e-23	0.0647538	3.24747e+12	0.044766	-0.0122589	4.86792e+12	1.54244e-06	-0.0275045	1.77698e-97	1.08353e-21	0.065723	3.07328e-06
SSPN	0.0578731	0.024813	0.042799	0.0228384	3.17205e+12	1.19611e-21	0.0578731	1.95875e+12	0.000171637	0.024813	3.07083e+12	2.39382e-12	0.042799	4.62941e+12	6.60313e-05	0.0228384	1.85363e-21	0.000300223	1.14644e-11	0.000114244
NOCT	0.0484539	-0.000782303	-0.013198	-0.0688138	3.20377e+12	1.23721e-15	0.0484539	2.01016e+12	0.905713	-0.000782303	3.25048e+12	0.0307264	-0.013198	5.06363e+12	2.31699e-33	-0.0688138	1.74859e-15	0.919594	0.04644	2.45601e-32
RHOQ	0.137998	0.0360962	-0.011117	0.0715756	2.90228e+12	6.95179e-116	0.137998	1.93608e+12	4.57579e-08	0.0360962	3.2438e+12	0.0687744	-0.011117	4.39852e+12	5.83462e-36	0.0715756	4.30091e-115	1.23523e-07	0.0968568	7.08172e-35
AC109927.1	0.0738785	0.02023	0.0030808	0.0507203	3118163210292	2.80623e-34	0.0738785	1.96795e+12	0.00218911	0.02023	3.19826e+12	0.614032	0.0030808	4.49732e+12	7.58059e-19	0.0507203	5.15826e-34	0.00337931	0.670083	3.48357e-18
DKK3	0.164907	0.0338361	0.00892238	0.0172471	2.81168e+12	2.65388e-165	0.164907	1.94062e+12	2.9826e-07	0.0338361	3.17951e+12	0.14412	0.00892238	4.6559e+12	0.00258575	0.0172471	3.43062e-164	7.2402e-07	0.187695	0.00391557
AC006059.1	0.0120228	0.0155116	0.0672315	0.034666	3.32643e+12	0.0472442	0.0120228	1.97743e+12	0.0188377	0.0155116	2.99245e+12	3.12182e-28	0.0672315	4.57338e+12	1.38158e-09	0.034666	0.0515215	0.0257319	4.43186e-27	3.51474e-09
UBE2H	0.143417	0.0296724	-0.0454116	-0.0537784	2.88403e+12	4.22082e-125	0.143417	1.94899e+12	7.00161e-06	0.0296724	3.35383e+12	1.02466e-13	-0.0454116	4.9924e+12	5.38706e-21	-0.0537784	3.02302e-124	1.43928e-05	5.32422e-13	2.73656e-20
TAPT1.AS1	0.104009	0.0325007	0.0460902	0.0124706	3.01672e+12	2.21283e-66	0.104009	1.94331e+12	8.55864e-07	0.0325007	3.06027e+12	4.3876e-14	0.0460902	4.67853e+12	0.0293639	0.0124706	6.44397e-66	1.97221e-06	2.34892e-13	0.0394663
AC109492.1	-0.0116089	0.0752161	0.0331881	0.00602854	3.40599e+12	0.055392	-0.0116089	1.85751e+12	3.97009e-30	0.0752161	3.10167e+12	5.49924e-08	0.0331881	4.70905e+12	0.292279	0.00602854	0.0602416	8.19797e-29	1.75931e-07	0.335541
CECR2	0.103706	0.0237167	-0.0217166	-0.0626031	3.01774e+12	5.27477e-66	0.103706	1.96095e+12	0.000328897	0.0237167	3.27781e+12	0.00037739	-0.0217166	5.0342e+12	6.87967e-28	-0.0626031	1.51662e-65	0.000559301	0.000762557	5.15975e-27
KIDINS220	0.110628	0.050722	0.00752976	-0.0368271	2.99443e+12	6.59026e-75	0.110628	1.90671e+12	1.5338e-14	0.050722	3.18398e+12	0.217712	0.00752976	4.91209e+12	1.23063e-10	-0.0368271	2.17849e-74	7.99588e-14	0.271074	3.33907e-10
ERBIN	0.196128	0.0614718	-0.00623765	-0.00283143	2.70656e+12	2.68657e-234	0.196128	1.88511e+12	1.20626e-20	0.0614718	3.22815e+12	0.307203	-0.00623765	4.75103e+12	0.620867	-0.00283143	1.37795e-232	1.05964e-19	0.368643	0.662536
AL591686.2	-0.0208499	0.0883163	0.0103755	-0.0209522	3.4371e+12	0.000579408	-0.0208499	1.8312e+12	6.20977e-41	0.0883163	3.17485e+12	0.0894103	0.0103755	4.83688e+12	0.000251687	-0.0209522	0.000677396	3.40467e-39	0.122872	0.000414697
EXPH5	0.065848	0.0221354	-0.00193045	0.0408376	3.1452e+12	1.46384e-27	0.065848	1.96413e+12	0.000802614	0.0221354	3.21433e+12	0.751991	-0.00193045	4.54414e+12	9.54721e-13	0.0408376	2.45259e-27	0.00130535	0.797111	2.97066e-12
STRBP	0.0744731	0.0404701	0.011759	-0.0650146	3.11616e+12	8.32159e-35	0.0744731	1.9273e+12	8.78676e-10	0.0404701	3.17041e+12	0.0542279	0.011759	5.04563e+12	5.9383e-30	-0.0650146	1.54391e-34	2.82242e-09	0.078384	4.99571e-29
PRDM16	0.188969	0.0650635	0.0462531	-0.0328585	2.73066e+12	2.3738e-217	0.188969	1.8779e+12	6.10665e-23	0.0650635	3.05975e+12	3.5731e-14	0.0462531	4.89328e+12	9.37865e-09	-0.0328585	7.86323e-216	6.88623e-22	1.93239e-13	2.24918e-08
KIAA2026	0.124589	0.0461443	0.0187459	0.0106968	2.94743e+12	1.19026e-94	0.124589	1.9159e+12	2.74177e-12	0.0461443	3.148e+12	0.00214806	0.0187459	4.68694e+12	0.0616672	0.0106968	5.33102e-94	1.15942e-11	0.00387675	0.0790733
AC104123.1	0.0405459	0.015858	-0.041216	-0.0612691	3.23039e+12	2.1752e-11	0.0405459	1.97673e+12	0.0163417	0.015858	3.34037e+12	1.47952e-11	-0.041216	5.02788e+12	8.83004e-27	-0.0612691	2.90392e-11	0.022555	6.64528e-11	6.26775e-26
ULK2	0.0695857	0.0339478	-0.00398902	-0.0415008	3.13262e+12	1.36322e-30	0.0695857	1.9404e+12	2.72614e-07	0.0339478	3.22094e+12	0.513754	-0.00398902	4.93423e+12	4.08004e-13	-0.0415008	2.40036e-30	6.62776e-07	0.574534	1.30266e-12
SRSF11	0.0967009	0.0666531	0.0281176	-0.00322622	3.04132e+12	1.37685e-57	0.0967009	1.87471e+12	5.35342e-24	0.0666531	3.11793e+12	4.14953e-06	0.0281176	4.7529e+12	0.573033	-0.00322622	3.53095e-57	6.5984e-23	1.1126e-05	0.61771
SCLT1	0.062622	0.0289403	0.0385476	0.00793284	3.15606e+12	4.44589e-25	0.062622	1.95046e+12	1.17203e-05	0.0289403	3.08447e+12	2.74454e-10	0.0385476	4.70003e+12	0.165806	0.00793284	7.20588e-25	2.33818e-05	1.08823e-09	0.19807
CYSTM1	0.0975067	0.0335894	0.0133141	0.00874872	3.03861e+12	1.58881e-58	0.0975067	1.94112e+12	3.63485e-07	0.0335894	3.16543e+12	0.0292869	0.0133141	4.69617e+12	0.126428	0.00874872	4.13454e-58	8.73024e-07	0.044561	0.154394
CAB39L	0.10713	-0.0174738	-0.00638593	0.0275258	3.00621e+12	2.46297e-70	0.10713	2.04368e+12	0.00814791	-0.0174738	3.22863e+12	0.295846	-0.00638593	4.60721e+12	1.51391e-06	0.0275258	7.64867e-70	0.0117135	0.3569	3.02235e-06
RHBDD1	0.0863834	0.0235424	0.00892205	-0.0358936	3.07606e+12	2.83679e-46	0.0863834	1.9613e+12	0.000363835	0.0235424	3.17952e+12	0.144135	0.00892205	4.90766e+12	3.55819e-10	-0.0358936	6.25589e-46	0.000615423	0.187695	9.36675e-10
CPM	0.106052	0.0212074	0.0224578	0.0318053	3.00984e+12	5.89553e-69	0.106052	1.96599e+12	0.00132116	0.0212074	3.13609e+12	0.000236187	0.0224578	4.58693e+12	2.73714e-08	0.0318053	1.78891e-68	0.00209266	0.000494779	6.33487e-08
CXCL14	0.0864188	0.0187407	0.0177537	0.00750895	3.07594e+12	2.6071e-46	0.0864188	1.97094e+12	0.00454333	0.0187407	3.15118e+12	0.00365505	0.0177537	4.70204e+12	0.189603	0.00750895	5.75734e-46	0.00673243	0.00642782	0.225145
ZNF532	0.0919924	0.0642361	0.0135308	-0.0315027	3.05718e+12	2.89525e-52	0.0919924	1.87956e+12	2.11844e-22	0.0642361	3.16473e+12	0.0267545	0.0135308	4.88686e+12	3.70072e-08	-0.0315027	6.96437e-52	2.18722e-21	0.0411409	8.50309e-08
CACYBP	0.0475686	-0.0161116	-0.0327467	0.00252945	3.20675e+12	4.01842e-15	0.0475686	2.04095e+12	0.0147041	-0.0161116	3.31319e+12	8.22803e-08	-0.0327467	4.72563e+12	0.658583	0.00252945	5.66426e-15	0.0204188	2.59575e-07	0.697826
OPCML	-0.00773106	0.0222608	0.00974967	-0.046979	3.39293e+12	0.202019	-0.00773106	1.96387e+12	0.000749254	0.0222608	3.17686e+12	0.110477	0.00974967	4.96018e+12	2.18844e-16	-0.046979	0.214857	0.00122437	0.147736	8.88118e-16
CPEB4	0.189892	0.0422616	0.0110692	-0.0306099	2.72756e+12	1.69733e-219	0.189892	1.9237e+12	1.53735e-10	0.0422616	3.17263e+12	0.0699738	0.0110692	4.88263e+12	8.86932e-08	-0.0306099	5.74202e-218	5.33707e-10	0.0984587	1.95864e-07
PTPRD	0.00366624	0.0486614	0.0109034	-0.0556008	3.35456e+12	0.545169	0.00366624	1.91085e+12	1.67942e-13	0.0486614	3.17316e+12	0.0742723	0.0109034	5.00103e+12	2.46811e-22	-0.0556008	0.562504	7.99485e-13	0.103681	1.37213e-21
PAPLN	0.080067	0.0579798	0.0530559	-0.0777699	3.09733e+12	5.5737e-40	0.080067	1.89213e+12	1.54953e-18	0.0579798	3.03793e+12	3.58159e-18	0.0530559	5.10606e+12	3.67843e-42	-0.0777699	1.12841e-39	1.16765e-17	2.61226e-17	5.90778e-41
PDZD2	0.0447433	0.0270572	0.00160635	-0.0444944	3.21626e+12	1.49765e-13	0.0447433	1.95424e+12	4.17761e-05	0.0270572	3.20299e+12	0.792582	0.00160635	4.94841e+12	7.45217e-15	-0.0444944	2.05814e-13	7.81459e-05	0.830175	2.68076e-14
TCF4	0.121356	0.0513909	0.0360971	0.0126315	2.95831e+12	7.26453e-90	0.121356	1.90536e+12	6.90765e-15	0.0513909	3.09233e+12	3.40048e-09	0.0360971	4.67777e+12	0.0273367	0.0126315	3.03963e-89	3.76136e-14	1.22881e-08	0.0368663
SRGAP3	0.134998	0.053292	0.0267277	-0.0328699	2.91238e+12	6.13224e-111	0.134998	1.90154e+12	6.77023e-16	0.053292	3.12239e+12	1.20826e-05	0.0267277	4.89334e+12	9.26914e-09	-0.0328699	3.57152e-110	3.9576e-15	3.05914e-05	2.22627e-08
ZCCHC24	0.121273	0.00373383	0.000869994	-0.0860055	2.95859e+12	9.59041e-90	0.121273	2.00109e+12	0.571846	0.00373383	3.20535e+12	0.88675	0.000869994	5.14507e+12	3.34039e-51	-0.0860055	4.0023e-89	0.614348	0.909634	8.43051e-50
AQP1	0.100396	0.0234665	-0.0902157	0.024375	3.02888e+12	5.94317e-62	0.100396	1.96145e+12	0.000380131	0.0234665	3.49756e+12	1.49924e-49	-0.0902157	4.62213e+12	2.05619e-05	0.024375	1.61532e-61	0.000641622	7.68967e-48	3.73213e-05
CORO2B	0.104323	0.0450752	0.00108872	-0.040735	3.01566e+12	8.98086e-67	0.104323	1.91805e+12	8.59701e-12	0.0450752	3.20465e+12	0.858548	0.00108872	4.9306e+12	1.08758e-12	-0.040735	2.63461e-66	3.43448e-11	0.886999	3.37087e-12
STK24	0.115755	-0.0040001	-0.0196441	-0.0715811	2.97717e+12	7.02058e-82	0.115755	2.01662e+12	0.544747	-0.0040001	3.27116e+12	0.00129972	-0.0196441	5.07674e+12	5.76367e-36	-0.0715811	2.56614e-81	0.588815	0.00244852	7.04941e-35
MAP1LC3B2	0.0335361	0.00635193	-0.0664543	-0.033556	3.25399e+12	3.09855e-08	0.0335361	1.99583e+12	0.336178	0.00635193	3.42133e+12	1.27829e-27	-0.0664543	4.89659e+12	4.53104e-09	-0.033556	3.92253e-08	0.380985	1.73716e-26	1.10836e-08
MICALL2	0.166382	0.0783939	0.0284663	0.023873	2.80671e+12	2.80936e-168	0.166382	1.85113e+12	1.36974e-32	0.0783939	3.11681e+12	3.14884e-06	0.0284663	4.62451e+12	3.03312e-05	0.023873	3.75369e-167	3.40295e-31	8.58776e-06	5.41873e-05
IL1R1	0.0758806	0.0266855	-0.0575424	-0.0644259	3.11142e+12	4.50368e-36	0.0758806	1.95499e+12	5.31931e-05	0.0266855	3.39274e+12	4.20083e-21	-0.0575424	5.04284e+12	1.92614e-29	-0.0644259	8.51469e-36	9.85745e-05	3.79507e-20	1.57864e-28
GAB1	0.16707	0.0211559	-0.00695291	-0.0460515	2.8044e+12	1.12695e-169	0.16707	1.96609e+12	0.00135752	0.0211559	3.23044e+12	0.255037	-0.00695291	4.95579e+12	8.34739e-16	-0.0460515	1.54469e-168	0.00214559	0.31241	3.20588e-15
CD44	0.174575	0.0237556	-0.143308	-0.0568681	2.77913e+12	2.59735e-185	0.174575	1.96087e+12	0.000321528	0.0237556	3.66789e+12	6.01001e-123	-0.143308	5.00703e+12	2.72425e-23	-0.0568681	4.80208e-184	0.000547355	9.55592e-120	1.60428e-22
ATP1B2	0.1573	0.0642745	0.0294088	-0.0359543	2.83729e+12	2.11655e-150	0.1573	1.87949e+12	2.00049e-22	0.0642745	3.11379e+12	1.47022e-06	0.0294088	4.90795e+12	3.32356e-10	-0.0359543	2.3209e-149	2.09262e-21	4.12285e-06	8.79279e-10
TSC22D4	0.107392	0.00164757	0.0394386	-0.00569407	3.00533e+12	1.13317e-70	0.107392	2.00528e+12	0.803008	0.00164757	3.08161e+12	1.05683e-10	0.0394386	4.76459e+12	0.319881	-0.00569407	3.56076e-70	0.828541	4.35327e-10	0.363293
BACH1	0.0737656	0.0321171	-0.0101939	0.0282629	3.11854e+12	3.53085e-34	0.0737656	1.94408e+12	1.15007e-06	0.0321171	3.24084e+12	0.0951609	-0.0101939	4.60371e+12	7.88338e-07	0.0282629	6.4678e-34	2.58529e-06	0.129765	1.61528e-06
ANKRD26	0.122254	0.0507888	0.024441	-0.0391594	2.95529e+12	3.50859e-91	0.122254	1.90657e+12	1.41696e-14	0.0507888	3.12973e+12	6.29218e-05	0.024441	4.92314e+12	7.73475e-12	-0.0391594	1.48764e-90	7.4111e-14	0.000143951	2.26905e-11
FAM171B	0.0573826	0.0727269	0.0866913	0.0251059	3.1737e+12	2.61102e-21	0.0573826	1.86251e+12	2.86092e-28	0.0727269	2.93002e+12	7.07565e-46	0.0866913	4.61867e+12	1.15221e-05	0.0251059	4.01502e-21	4.99875e-27	2.74397e-44	2.13272e-05
SYNM	0.171072	0.0294623	-0.0479435	0.0128608	2.79092e+12	6.37336e-178	0.171072	1.94941e+12	8.12703e-06	0.0294623	3.36195e+12	4.06726e-15	-0.0479435	4.67668e+12	0.0246564	0.0128608	9.56003e-177	1.65666e-05	2.3014e-14	0.0334218
WIPF2	0.101506	0.0693133	0.0283672	-0.0200657	3.02515e+12	2.69542e-63	0.101506	1.86936e+12	7.9987e-26	0.0693133	3.11713e+12	3.40694e-06	0.0283672	4.83268e+12	0.000455541	-0.0200657	7.47944e-63	1.14576e-24	9.22834e-06	0.000733851
SESN3	0.0530163	0.0473476	-0.00264157	-0.0322737	3.1884e+12	2.03997e-18	0.0530163	1.91348e+12	7.34555e-13	0.0473476	3.21661e+12	0.665433	-0.00264157	4.89051e+12	1.70683e-08	-0.0322737	3.01725e-18	3.24429e-12	0.717314	4.02054e-08
PLEKHA6	0.052511	0.0637865	0.106202	0.0801128	3.19011e+12	4.26468e-18	0.052511	1.88047e+12	4.13755e-22	0.0637865	2.86743e+12	4.51211e-68	0.106202	4.35807e+12	1.2197e-44	0.0801128	6.26117e-18	4.16373e-21	5.51866e-66	2.28156e-43
WARS	0.068671	0.0554765	-0.0705489	-0.0558073	3.1357e+12	7.79277e-30	0.068671	1.89716e+12	4.23927e-17	0.0554765	3.43447e+12	6.32913e-31	-0.0705489	5.00201e+12	1.72905e-22	-0.0558073	1.35861e-29	2.77384e-16	1.13071e-29	9.71443e-22
SUGP2	0.141858	0.062762	0.0355929	0.0322964	2.88928e+12	2.06302e-122	0.141858	1.88252e+12	1.86891e-21	0.062762	3.09395e+12	5.59641e-09	0.0355929	4.58461e+12	1.66799e-08	0.0322964	1.42e-121	1.76879e-20	1.99962e-08	3.93488e-08
KALRN	0.148102	0.036009	-0.0225361	-0.0678816	2.86826e+12	2.28998e-133	0.148102	1.93626e+12	4.92936e-08	0.036009	3.28044e+12	0.000224589	-0.0225361	5.05921e+12	1.65635e-32	-0.0678816	1.93674e-132	1.31285e-07	0.00047119	1.67745e-31
ZNF804B	0.0975182	0.0210382	0.00731267	0.0218628	3.03857e+12	1.54042e-58	0.0975182	1.96633e+12	0.00144401	0.0210382	3.18468e+12	0.231269	0.00731267	4.63404e+12	0.000133638	0.0218628	4.0152e-58	0.00227776	0.286162	0.000224852
SIPA1L1	0.132846	0.0508856	0.0132127	0.0109627	2.91963e+12	1.84291e-107	0.132846	1.90638e+12	1.26309e-14	0.0508856	3.16575e+12	0.0305409	0.0132127	4.68568e+12	0.0554765	0.0109627	1.01744e-106	6.67215e-14	0.0462918	0.0715391
CSTB	0.0494292	0.00500783	0.00391809	-0.00820123	3.20048e+12	3.29695e-16	0.0494292	1.99853e+12	0.448312	0.00500783	3.19557e+12	0.521268	0.00391809	4.77647e+12	0.151945	-0.00820123	4.71379e-16	0.492957	0.581625	0.182748
CDH4	0.152844	0.0617617	0.00756602	0.0100877	2.8523e+12	5.15849e-142	0.152844	1.88453e+12	7.96067e-21	0.0617617	3.18387e+12	0.215505	0.00756602	4.68982e+12	0.0780244	0.0100877	5.12625e-141	7.11094e-20	0.268747	0.098773
SGMS1	0.116994	0.0451066	0.00253938	-0.0155571	2.973e+12	1.30062e-83	0.116994	1.91799e+12	8.3158e-12	0.0451066	3.19999e+12	0.677632	0.00253938	4.81132e+12	0.00657102	-0.0155571	4.90045e-83	3.33892e-11	0.727014	0.00954148
DLC1	0.013154	0.0241795	0.0630686	0.0181488	3.32262e+12	0.0299463	0.013154	1.96002e+12	0.000250731	0.0241795	3.00581e+12	4.91519e-25	0.0630686	4.65163e+12	0.00152091	0.0181488	0.032997	0.000433328	5.38976e-24	0.002341
ASTN2	0.183189	0.103589	0.0278225	0.0122533	2.75013e+12	3.68622e-204	0.183189	1.80052e+12	9.95073e-56	0.103589	3.11888e+12	5.22826e-06	0.0278225	4.67956e+12	0.0323061	0.0122533	9.76848e-203	3.16433e-53	1.3786e-05	0.0430568
RFX3	0.118008	0.0434837	0.0113919	0.0113682	2.96958e+12	4.79281e-85	0.118008	1.92125e+12	4.49062e-11	0.0434837	3.17159e+12	0.0621944	0.0113919	4.68376e+12	0.047037	0.0113682	1.84965e-84	1.63763e-10	0.0883727	0.0613061
FAIM2	0.0587031	0.0243149	-0.00718065	0.00552906	3.16926e+12	3.14458e-22	0.0587031	1959747499028	0.000231391	0.0243149	3.23118e+12	0.239801	-0.00718065	4.71142e+12	0.334106	0.00552906	4.90666e-22	0.000401212	0.294883	0.377293
ZNF385A	0.0501318	0.0250501	0.000305307	0.0201573	3.19812e+12	1.25173e-16	0.0501318	1958270835938	0.000148607	0.0250501	3.20716e+12	0.96014	0.000305307	4.64212e+12	0.000428899	0.0201573	1.80277e-16	0.000262248	0.964995	0.000695157
LRP8	0.0930579	0.0199065	0.0222747	0.0224023	3.05359e+12	1.90831e-53	0.0930579	1.9686e+12	0.00257561	0.0199065	3.13668e+12	0.000265527	0.0222747	4.63148e+12	9.07996e-05	0.0224023	4.66084e-53	0.0039491	0.000547584	0.000154905
CSGALNACT1	0.148453	0.08923	0.0393142	-0.0413653	2.86708e+12	5.37556e-134	0.148453	1.82936e+12	9.43485e-42	0.08923	3.08201e+12	1.20902e-10	0.0393142	4.93359e+12	4.85918e-13	-0.0413653	4.59524e-133	5.55608e-40	4.92908e-10	1.54522e-12
TRIM5	0.0389314	0.0457557	0.0322909	-0.0436023	3.23583e+12	1.30144e-10	0.0389314	1.91668e+12	4.16611e-12	0.0457557	3.10454e+12	1.24079e-07	0.0322909	4.94418e+12	2.52703e-14	-0.0436023	1.72153e-10	1.74319e-11	3.81532e-07	8.77286e-14
ATP13A4	0.0800667	0.0655388	0.0800725	0.0124591	3.09733e+12	5.57816e-40	0.0800667	1.87695e+12	2.96694e-23	0.0655388	2.95126e+12	2.24903e-39	0.0800725	4.67859e+12	0.0295135	0.0124591	1.12841e-39	3.41843e-22	6.2736e-38	0.0396338
C6orf62	0.0548016	0.0546514	-0.00888863	-0.029198	3.18239e+12	1.42565e-19	0.0548016	1.89881e+12	1.22277e-16	0.0546514	3.23665e+12	0.145644	-0.00888863	4.87594e+12	3.36658e-07	-0.029198	2.14658e-19	7.74585e-16	0.189504	7.08051e-07
INPP4B	0.138024	0.0685187	0.0186607	-0.0574137	2.90219e+12	6.30417e-116	0.138024	1.87096e+12	2.85597e-25	0.0685187	3.14827e+12	0.00225057	0.0186607	5.00962e+12	1.03896e-23	-0.0574137	3.91548e-115	3.88118e-24	0.00405714	6.25739e-23
LRFN2	0.0224351	0.030871	0.0459467	-0.017895	3.29137e+12	0.00021326	0.0224351	1.94658e+12	2.93608e-06	0.030871	3.06074e+12	5.25532e-14	0.0459467	4.82239e+12	0.00177006	-0.017895	0.000252482	6.30483e-06	2.79464e-13	0.00270876
DDX5	0.179146	0.0734775	0.00536794	0.0785765	2.76374e+12	3.40827e-195	0.179146	1.861e+12	7.99628e-29	0.0734775	3.19092e+12	0.379545	0.00536794	4.36535e+12	5.25319e-43	0.0785765	7.74164e-194	1.46139e-27	0.445041	9.07889e-42
AC008127.1	0.0157144	0.0251531	-0.00856057	-0.0538006	3.314e+12	0.00950318	0.0157144	1.95806e+12	0.000139534	0.0251531	3.2356e+12	0.161099	-0.00856057	4.9925e+12	5.19172e-21	-0.0538006	0.0106259	0.000246784	0.206737	2.64578e-20
DGKG	0.105295	0.0675021	0.0516475	-0.0802633	3.01239e+12	5.37034e-68	0.105295	1.873e+12	1.42468e-24	0.0675021	3.04245e+12	2.66677e-17	0.0516475	5.11787e+12	8.40431e-45	-0.0802633	1.60807e-67	1.8721e-23	1.7891e-16	1.59082e-43
ASNS	0.0612185	0.0334251	-0.0280707	0.0316193	3.16079e+12	4.8914e-24	0.0612185	1.94145e+12	4.14321e-07	0.0334251	3.29819e+12	4.30563e-06	-0.0280707	4.58781e+12	3.29581e-08	0.0316193	7.8164e-24	9.83239e-07	1.1429e-05	7.5947e-08
PRKAR2A	0.107986	0.0410915	-0.0016163	-0.00623903	3.00333e+12	1.93412e-71	0.107986	1.92605e+12	4.8394e-10	0.0410915	3.21332e+12	0.791327	-0.0016163	4.76717e+12	0.275755	-0.00623903	6.13822e-71	1.59972e-09	0.829407	0.317717
HS3ST5	0.0254513	0.036663	0.0396455	0.0625174	3.28121e+12	2.66069e-05	0.0254513	1.93495e+12	2.8089e-08	0.036663	3.08095e+12	8.44255e-11	0.0396455	4.44143e+12	8.11802e-28	0.0625174	3.21466e-05	7.75375e-08	3.53254e-10	6.05993e-27
IER5L	0.111586	0.00843307	-0.0172699	-0.0334881	2.99121e+12	3.47181e-76	0.111586	1.99165e+12	0.201652	0.00843307	3.26354e+12	0.00469438	-0.0172699	4.89627e+12	4.86691e-09	-0.0334881	1.16706e-75	0.237281	0.00810431	1.18687e-08
KIAA0825	0.0377956	0.0334067	0.00572913	-0.0473053	3.23965e+12	4.39373e-10	0.0377956	1.94149e+12	4.20415e-07	0.0334067	3.18976e+12	0.348314	0.00572913	4.96173e+12	1.35795e-16	-0.0473053	5.75456e-10	9.96214e-07	0.412608	5.59362e-16
TXNIP	0.00240207	0.0273404	-0.0242545	-0.0182908	3.35882e+12	0.691812	0.00240207	1.95367e+12	3.46797e-05	0.0273404	3.28595e+12	7.15636e-05	-0.0242545	4.82427e+12	0.001396	-0.0182908	0.706475	6.56437e-05	0.000161858	0.00215708
NR2F2.AS1	-0.00635277	-0.00251245	-0.0262192	-0.0161827	3.38829e+12	0.294472	-0.00635277	2.01363e+12	0.703644	-0.00251245	3.29225e+12	1.76425e-05	-0.0262192	4.81428e+12	0.00469652	-0.0161827	0.310073	0.738478	4.34909e-05	0.00692715
AK9	0.056187	0.0207994	0.0129327	0.0119612	3.17773e+12	1.70336e-20	0.056187	1.96681e+12	0.00163527	0.0207994	3.16665e+12	0.0342456	0.0129327	4.68095e+12	0.0366562	0.0119612	2.60417e-20	0.00255913	0.0514579	0.0484081
CPED1	0.0203327	0.00974518	-0.0114212	-0.00997149	3.29845e+12	0.000791645	0.0203327	1.98901e+12	0.140068	0.00974518	3.24478e+12	0.0615249	-0.0114212	4.78485e+12	0.0815154	-0.00997149	0.000923489	0.168974	0.087578	0.102783
CYFIP2	0.0863328	0.0634724	0.0172454	-0.0309118	3.07623e+12	3.1994e-46	0.0863328	1.8811e+12	6.58645e-22	0.0634724	3.15281e+12	0.00475355	0.0172454	4.88406e+12	6.61726e-08	-0.0309118	7.03603e-46	6.50463e-21	0.00819755	1.48608e-07
ROBO2	0.00658322	0.0014457	0.00102769	-0.0498143	3.34474e+12	0.277305	0.00658322	2.00568e+12	0.826735	0.0014457	3.20484e+12	0.866401	0.00102769	4.97361e+12	3.10765e-18	-0.0498143	0.292773	0.849715	0.892791	1.38021e-17
RNF24	0.101721	0.0173715	-0.0125882	0.0344682	3.02442e+12	1.47443e-63	0.101721	1.97369e+12	0.00852884	0.0173715	3.24852e+12	0.039326	-0.0125882	4.57432e+12	1.71179e-09	0.0344682	4.1129e-63	0.012228	0.0581658	4.34091e-09
WASF3	0.0802676	0.0655409	0.0558484	0.0282202	3.09665e+12	3.57858e-40	0.0802676	1.87694e+12	2.95781e-23	0.0655409	3.02897e+12	5.72019e-20	0.0558484	4.60392e+12	8.19092e-07	0.0282202	7.26685e-40	3.41843e-22	4.91627e-19	1.67614e-06
TJP1	0.13946	0.0616347	0.0326823	-0.0230295	2.89736e+12	2.47273e-118	0.13946	1.88479e+12	9.55263e-21	0.0616347	3.10329e+12	8.72257e-08	0.0326823	4.84672e+12	5.73253e-05	-0.0230295	1.61133e-117	8.43816e-20	2.74631e-07	0.000100423
LINC00907	0.0156286	0.0214962	0.0198933	0.00366426	3.31429e+12	0.00990226	0.0156286	1.96541e+12	0.00113359	0.0214962	3.14432e+12	0.00112657	0.0198933	4.72025e+12	0.522101	0.00366426	0.0110566	0.00180602	0.00213753	0.568979
SLC15A2	0.0494286	0.0453852	0.0675429	0.00419069	3.20048e+12	3.29966e-16	0.0494286	1.91743e+12	6.18863e-12	0.0453852	2.99145e+12	1.76626e-28	0.0675429	4.71776e+12	0.464124	0.00419069	4.71379e-16	2.53606e-11	2.55305e-27	0.510697
EZR	0.127392	0.0515942	0.0187507	0.0120583	2.93799e+12	6.62251e-99	0.127392	1.90495e+12	5.40969e-15	0.0515942	3.14798e+12	0.00214243	0.0187507	4.68049e+12	0.0351578	0.0120583	3.1621e-98	2.966e-14	0.00387538	0.0465453
DPYD	0.0389208	0.0124027	-0.0234655	-0.0131204	3.23586e+12	1.31653e-10	0.0389208	1.98367e+12	0.060388	0.0124027	3.28342e+12	0.000122126	-0.0234655	4.79977e+12	0.0218996	-0.0131204	1.74005e-10	0.0766296	0.000267835	0.0300693
RHPN1	0.124251	0.0429732	-0.0175026	0.0149796	2.94857e+12	3.82109e-94	0.124251	1.92227e+12	7.53989e-11	0.0429732	3.26429e+12	0.00416503	-0.0175026	4.66665e+12	0.00887234	0.0149796	1.69707e-93	2.69403e-10	0.00722181	0.0126862
IL1RAP	0.0591172	0.000640902	-0.0500567	-0.0623097	3.16786e+12	1.60345e-22	0.0591172	2.0073e+12	0.922696	0.000640902	3.36873e+12	2.41615e-16	-0.0500567	5.03281e+12	1.21168e-27	-0.0623097	2.51181e-22	0.933261	1.46071e-15	9.0027e-27
AC239809.3	0.0369051	0.0325934	0.00148288	-0.0426582	3.24265e+12	1.11334e-09	0.0369051	1.94312e+12	7.9647e-07	0.0325934	3.20338e+12	0.808202	0.00148288	4.93971e+12	8.96393e-14	-0.0426582	1.44861e-09	1.84068e-06	0.843203	2.99425e-13
RGR	-0.0209949	0.01853	-0.0524783	-0.0437228	3.43759e+12	0.000530213	-0.0209949	1.97137e+12	0.00501853	0.01853	3.3765e+12	8.21238e-18	-0.0524783	4.94476e+12	2.14564e-14	-0.0437228	0.000620794	0.0074021	5.70205e-17	7.4815e-14
EHBP1	0.140116	0.0436886	0.0127639	0.024209	2.89515e+12	1.92263e-119	0.140116	1.92083e+12	3.64157e-11	0.0436886	3.16719e+12	0.0366607	0.0127639	4.62292e+12	2.34013e-05	0.024209	1.28445e-118	1.3403e-10	0.0546303	4.22818e-05
XAF1	0.135023	0.100521	0.00283599	0.00067307	2.91229e+12	5.57235e-111	0.135023	1.80668e+12	1.4476e-52	0.100521	3.19904e+12	0.642468	0.00283599	4.73442e+12	0.906402	0.00067307	3.25737e-110	2.55743e-50	0.696377	0.91678
FGF1	0.0726624	0.0476413	-0.0315851	-0.0307957	3.12226e+12	3.27211e-33	0.0726624	1.91289e+12	5.29947e-13	0.0476413	3.30947e+12	2.31909e-07	-0.0315851	4.88351e+12	7.40854e-08	-0.0307957	5.91883e-33	2.3669e-12	6.99686e-07	1.65676e-07
SH3PXD2B	0.193263	0.0484696	0.0053477	0.0132207	2.71621e+12	1.95567e-227	0.193263	1.91123e+12	2.08833e-13	0.0484696	3.19098e+12	0.381344	0.0053477	4.67498e+12	0.0209086	0.0132207	7.7738e-226	9.76602e-13	0.446822	0.0288083
ADGRB3	0.119855	0.0726029	0.0559624	0.00635143	2.96337e+12	1.09522e-87	0.119855	1.86276e+12	3.52749e-28	0.0726029	3.0286e+12	4.80992e-20	0.0559624	4.70752e+12	0.267197	0.00635143	4.45372e-87	6.03088e-27	4.17911e-19	0.309202
AC097658.2	0.0276136	0.0257357	-0.0244822	-0.0610552	3.27393e+12	5.17082e-06	0.0276136	1.95689e+12	9.72897e-05	0.0257357	3.28668e+12	6.11533e-05	-0.0244822	5.02687e+12	1.32303e-26	-0.0610552	6.31459e-06	0.000175585	0.000140308	9.30804e-26
PCTP	0.0116689	0.0302336	0.0486466	0.00111278	3.32762e+12	0.0541426	0.0116689	1.94786e+12	4.67943e-06	0.0302336	3.05207e+12	1.61092e-15	0.0486466	4.73234e+12	0.84587	0.00111278	0.0589232	9.86776e-06	9.2468e-15	0.866022
CHD9	0.131303	0.078115	0.0459724	6.33482e-05	2.92482e+12	5.29597e-105	0.131303	1.85169e+12	2.27435e-32	0.078115	3.06065e+12	5.08838e-14	0.0459724	4.73731e+12	0.991171	6.33482e-05	2.80687e-104	5.5634e-31	2.71494e-13	0.991794
SEMA3D	0.0716453	-0.0186238	0.0321953	0.0857668	3.12568e+12	2.47355e-32	0.0716453	2.04599e+12	0.00480181	-0.0186238	3.10485e+12	1.35158e-07	0.0321953	4.33128e+12	6.29141e-51	0.0857668	4.43899e-32	0.00709562	4.13271e-07	1.51566e-49
TTC28	0.162426	0.04171	0.0119591	0.0078305	2.82003e+12	2.31472e-160	0.162426	1.92481e+12	2.64978e-10	0.04171	3.16977e+12	0.0502576	0.0119591	4.70052e+12	0.171335	0.0078305	2.85302e-159	8.96415e-10	0.0731104	0.204214
FAM196B	0.00949947	-0.0125197	-0.0230644	-0.00261482	3.33492e+12	0.11696	0.00949947	2.03373e+12	0.0580048	-0.0125197	3.28213e+12	0.000159282	-0.0230644	4.75e+12	0.647827	-0.00261482	0.125398	0.0737231	0.000342241	0.687613
SLC4A4	0.152223	0.0735385	0.0642102	-0.0152906	2.85438e+12	7.23757e-141	0.152223	1.86088e+12	7.20539e-29	0.0735385	3.00214e+12	6.83887e-26	0.0642102	4.81005e+12	0.0075567	-0.0152906	7.01691e-140	1.34783e-27	8.17579e-25	0.010903
TIPARP	0.0919458	0.0220656	-0.0510717	-0.0528386	3.05733e+12	3.25816e-52	0.0919458	1.96427e+12	0.000833808	0.0220656	3.37198e+12	5.96708e-17	-0.0510717	4.98794e+12	2.53935e-20	-0.0528386	7.81368e-52	0.00135419	3.8103e-16	1.23852e-19
PID1	0.0388218	0.0367672	0.046743	-0.0320993	3.2362e+12	1.46575e-10	0.0388218	1.93474e+12	2.56575e-08	0.0367672	3.05818e+12	1.91846e-14	0.046743	4.88969e+12	2.03666e-08	-0.0320993	1.93567e-10	7.11961e-08	1.05915e-13	4.76921e-08
SLC6A1.AS1	-0.119291	-0.0258424	0.0370459	0.0131288	3.76855e+12	7.09105e-87	-0.119291	2.06049e+12	9.10044e-05	-0.0258424	3.08929e+12	1.30745e-09	0.0370459	4.67541e+12	0.0218152	0.0131288	2.81869e-86	0.000164991	4.92617e-09	0.0299794
LPP	0.167433	0.053615	-0.0109966	0.0181788	2.80317e+12	2.0475e-170	0.167433	1.9009e+12	4.52522e-16	0.053615	3.24342e+12	0.0718308	-0.0109966	4.65149e+12	0.00149367	0.0181788	2.83089e-169	2.69479e-15	0.100715	0.0023013
ANKRD44	0.0858084	0.020243	-0.00200729	-0.0060151	3.078e+12	1.11062e-45	0.0858084	1.96793e+12	0.00217465	0.020243	3.21458e+12	0.742463	-0.00200729	4.76611e+12	0.293357	-0.0060151	2.41571e-45	0.00336292	0.789115	0.336292
NRGN	-0.0107217	-0.0348395	0.00291686	-0.0453478	3.403e+12	0.0768317	-0.0107217	2.07856e+12	1.31602e-07	-0.0348395	3.19878e+12	0.633013	0.00291686	4.95245e+12	2.26547e-15	-0.0453478	0.0831603	3.31087e-07	0.687494	8.45562e-15
RSAD2	0.0149711	0.03087	-0.00123105	-0.0214988	3.3165e+12	0.0134846	0.0149711	1.94658e+12	2.93829e-06	0.03087	3.21209e+12	0.84029	-0.00123105	4.83947e+12	0.000172616	-0.0214988	0.0150143	6.30483e-06	0.870966	0.000288601
MTRNR2L8	-0.0189752	0.0164373	0.0269501	-0.00692267	3.43079e+12	0.00173848	-0.0189752	1.97557e+12	0.0128133	0.0164373	3.12168e+12	1.02178e-05	0.0269501	4.77041e+12	0.226534	-0.00692267	0.00199724	0.0178869	2.61195e-05	0.265823
AC007402.1	0.0124534	0.0205677	0.0325031	-0.0301455	3.32498e+12	0.0398628	0.0124534	1.96727e+12	0.00184286	0.0205677	3.10386e+12	1.02551e-07	0.0325031	4.88043e+12	1.38439e-07	-0.0301455	0.0436514	0.00286427	3.18469e-07	3.00708e-07
PDE5A	-0.00985356	-0.0310543	0.0250384	-0.00378471	3.40008e+12	0.103928	-0.00985356	2.07096e+12	2.56355e-06	-0.0310543	3.12781e+12	4.14203e-05	0.0250384	4.75554e+12	0.508515	-0.00378471	0.111804	5.54564e-06	9.78577e-05	0.556209
IL1RAPL1	0.0167083	0.0257145	-0.0320262	-0.0432979	3.31065e+12	0.00582571	0.0167083	1.95694e+12	9.85901e-05	0.0257145	3.31088e+12	1.57118e-07	-0.0320262	4.94274e+12	3.81234e-14	-0.0432979	0.00656476	0.000177529	4.76751e-07	1.30358e-13
BBS2	0.0821777	0.0522378	0.0515851	-0.00249769	3.09022e+12	4.97186e-42	0.0821777	1.90366e+12	2.47975e-15	0.0522378	3.04265e+12	2.91111e-17	0.0515851	4.74945e+12	0.662604	-0.00249769	1.03202e-41	1.40814e-14	1.91267e-16	0.701425
WWTR1	0.0984513	0.010768	-0.0445245	-0.0192243	3.03543e+12	1.23535e-59	0.0984513	1.98696e+12	0.103015	0.010768	3.35098e+12	3.0482e-13	-0.0445245	4.82869e+12	0.000783379	-0.0192243	3.26822e-59	0.126677	1.55341e-12	0.00124433
C1R	0.117791	0.0266778	-0.0738713	-0.0493718	2.97032e+12	9.7514e-85	0.117791	1955001478278	5.34614e-05	0.0266778	3.44513e+12	9.43775e-34	-0.0738713	4.97152e+12	6.13451e-18	-0.0493718	3.7451e-84	9.89566e-05	1.8995e-32	2.65051e-17
LRRN2	0.0614106	0.0247422	0.0232798	-0.0125275	3.16014e+12	3.53365e-24	0.0614106	1.95889e+12	0.000179137	0.0247422	3.13345e+12	0.000138178	0.0232798	4.79696e+12	0.0286323	-0.0125275	5.65811e-24	0.000312653	0.00030055	0.0385808
SRP14.AS1	0.0611109	0.0254701	-0.0117876	-0.042284	3.16115e+12	5.8652e-24	0.0611109	1.95743e+12	0.000114778	0.0254701	3.24595e+12	0.0536452	-0.0117876	4.93794e+12	1.46951e-13	-0.042284	9.35373e-24	0.000205283	0.077683	4.84755e-13
PHF21B	0.15131	0.0467314	0.0223281	-0.0300779	2.85746e+12	3.47616e-139	0.15131	1.91472e+12	1.44787e-12	0.0467314	3.13651e+12	0.000256633	0.0223281	4.88011e+12	1.47629e-07	-0.0300779	3.30964e-138	6.23878e-12	0.000532004	3.18928e-07
ITM2C	0.072881	0.0150808	0.0396327	-0.0600783	3.12152e+12	2.11017e-33	0.072881	1.97829e+12	0.0224013	0.0150808	3.08099e+12	8.56125e-11	0.0396327	5.02224e+12	8.23174e-26	-0.0600783	3.8301e-33	0.0301848	3.57281e-10	5.47635e-25
PLCXD3	0.0245321	-0.000640979	-0.00454191	0.0027307	3.28431e+12	5.14464e-05	0.0245321	2.00987e+12	0.922687	-0.000640979	3.22271e+12	0.457172	-0.00454191	4.72468e+12	0.633343	0.0027307	6.16892e-05	0.933261	0.5222	0.674491
ACTG1	0.0459468	0.0155935	-0.00407418	-0.00177611	3.21221e+12	3.29254e-14	0.0459468	1.97727e+12	0.018219	0.0155935	3.22121e+12	0.504808	-0.00407418	4.74603e+12	0.756357	-0.00177611	4.57617e-14	0.0249511	0.56684	0.789631
ETNPPL	0.0364139	0.0284993	0.0547111	-0.0214903	3.2443e+12	1.84245e-09	0.0364139	1.95134e+12	1.58949e-05	0.0284993	3.03262e+12	3.16265e-19	0.0547111	4.83943e+12	0.000173637	-0.0214903	2.38558e-09	3.1356e-05	2.5143e-18	0.000289698
YWHAG	0.0401634	0.011176	-0.020906	-0.0385797	3.23168e+12	3.34428e-11	0.0401634	1.98614e+12	0.0906086	0.011176	3.27521e+12	0.0006201	-0.020906	4.92039e+12	1.5624e-11	-0.0385797	4.45344e-11	0.112465	0.00121723	4.47606e-11
AL139383.1	0.0187059	0.00212317	-0.0124342	0.0238901	3.30392e+12	0.00202073	0.0187059	2.00432e+12	0.747857	0.00212317	3.24803e+12	0.0417958	-0.0124342	4.62443e+12	2.99363e-05	0.0238901	0.00231148	0.778202	0.0615897	5.35419e-05
RND3	0.0628462	0.00795136	-0.0358308	-0.0155783	3.15531e+12	3.01601e-25	0.0628462	1.99262e+12	0.22862	0.00795136	3.32309e+12	4.42763e-09	-0.0358308	4.81142e+12	0.00649798	-0.0155783	4.90332e-25	0.266695	1.59636e-08	0.00944405
CMSS1	0.071574	0.0396089	-0.00462226	-0.027531	3.12592e+12	2.84739e-32	0.071574	1.92903e+12	1.97956e-09	0.0396089	3.22297e+12	0.44925	-0.00462226	4.86804e+12	1.50708e-06	-0.027531	5.09837e-32	6.11164e-09	0.515002	3.01416e-06
NBPF19	0.0642838	0.0312634	0.0266394	-0.00948541	3.15047e+12	2.42429e-26	0.0642838	1.94579e+12	2.19384e-06	0.0312634	3.12268e+12	1.29102e-05	0.0266394	4.78255e+12	0.0975113	-0.00948541	3.99443e-26	4.77182e-06	3.23264e-05	0.121595
SESN1	0.155485	-0.0054401	-0.0372109	0.0251895	2.8434e+12	5.89996e-147	0.155485	2.01951e+12	0.41012	-0.0054401	3.32752e+12	1.10463e-09	-0.0372109	4.61828e+12	1.07732e-05	0.0251895	6.25395e-146	0.455371	4.18181e-09	2.00141e-05
LINC01266	0.0606071	0.023757	0.0462476	-0.0247409	3.16285e+12	1.36701e-23	0.0606071	1.96087e+12	0.000321269	0.023757	3.05977e+12	3.5978e-14	0.0462476	4.85483e+12	1.54167e-05	-0.0247409	2.16921e-23	0.000547355	1.9326e-13	2.82403e-05
HES1	-0.0270896	0.0133146	0.0357759	0.00855395	3458113288629	7.7775e-06	-0.0270896	1.98184e+12	0.0437962	0.0133146	3.09336e+12	4.67425e-09	0.0357759	4.69709e+12	0.135093	0.00855395	9.47603e-06	0.0567069	1.68146e-08	0.164219
HMOX1	0.0228867	-0.000860788	-0.026285	-0.0135699	3.28985e+12	0.000158528	0.0228867	2.01032e+12	0.896305	-0.000860788	3.29246e+12	1.6806e-05	-0.026285	4.8019e+12	0.0177577	-0.0135699	0.000188245	0.91134	4.15576e-05	0.0246807
ITGA6	0.143364	0.0491554	0.0117934	-0.0146855	2.88421e+12	5.21447e-125	0.143364	1.90985e+12	9.54557e-14	0.0491554	3.1703e+12	0.0535276	0.0117934	4.80719e+12	0.0103012	-0.0146855	3.71794e-124	4.65566e-13	0.0775832	0.014624
AQP4	0.16171	0.0475711	-0.0139631	-0.023475	2.82244e+12	5.97169e-159	0.16171	1.91304e+12	5.73027e-13	0.0475711	3.25293e+12	0.0222626	-0.0139631	4.84883e+12	4.10662e-05	-0.023475	7.24808e-158	2.55214e-12	0.0345005	7.28741e-05
AC079385.1	0.0128342	-0.0130154	0.035005	-0.0121738	3.32369e+12	0.0341729	0.0128342	2.03473e+12	0.0487555	-0.0130154	3.09584e+12	9.9222e-09	0.035005	4.79529e+12	0.0334432	-0.0121738	0.03755	0.0627702	3.45214e-08	0.0444233
ENSA	0.148344	0.0347159	0.0353313	-0.0178068	2.86744e+12	8.40765e-134	0.148344	1.93886e+12	1.45736e-07	0.0347159	3.09479e+12	7.22887e-09	0.0353313	4.82198e+12	0.0018651	-0.0178068	7.14875e-133	3.64341e-07	2.5542e-08	0.00285145
SCHLAP1	-0.00114124	-0.030185	0.010294	0.00159844	3.37075e+12	0.850618	-0.00114124	2.06922e+12	4.84706e-06	-0.030185	3.17511e+12	0.091957	0.010294	4.73004e+12	0.780067	0.00159844	0.859811	1.01942e-05	0.126153	0.8096
SPON1	0.0778686	0.0765559	0.0731244	0.0262141	3.10473e+12	6.67213e-38	0.0778686	1.85482e+12	3.74243e-31	0.0765559	2.97355e+12	4.18333e-33	0.0731244	4.61342e+12	4.64714e-06	0.0262141	1.30328e-37	8.15132e-30	8.11157e-32	8.94546e-06
SLC44A1	0.0803352	0.0440048	-0.00422251	-0.0105241	3.09642e+12	3.08092e-40	0.0803352	1.9202e+12	2.62999e-11	0.0440048	3.22169e+12	0.489424	-0.00422251	4.78747e+12	0.0659896	-0.0105241	6.26428e-40	9.81617e-11	0.553474	0.0844115
PRRC2C	0.149371	0.0429322	-0.00502299	-0.00286359	2.86399e+12	1.18303e-135	0.149371	1.92235e+12	7.85778e-11	0.0429322	3.22425e+12	0.410926	-0.00502299	4.75118e+12	0.616905	-0.00286359	1.05084e-134	2.79505e-10	0.478661	0.659193
BAZ2B	0.146723	0.0657832	0.0399253	-0.0259922	2.8729e+12	6.62722e-131	0.146723	1.87645e+12	2.04308e-23	0.0657832	3.08005e+12	6.21993e-11	0.0399253	4.86075e+12	5.58983e-06	-0.0259922	5.19078e-130	2.38861e-22	2.65852e-10	1.06697e-05
TLE1	0.0948168	0.0429924	0.0150147	0.00123606	3.04767e+12	1.99984e-55	0.0948168	1.92223e+12	7.39476e-11	0.0429924	3.15997e+12	0.01397	0.0150147	4.73176e+12	0.829045	0.00123606	4.9996e-55	2.64812e-10	0.022414	0.852089
TUBA1B	0.00679751	-0.0277636	-0.00175805	-0.0467314	3.34402e+12	0.261966	0.00679751	2.06435e+12	2.61709e-05	-0.0277636	3.21378e+12	0.773506	-0.00175805	4.95901e+12	3.13644e-16	-0.0467314	0.27713	5.04996e-05	0.814141	1.25616e-15
LGI1	0.106579	0.0796193	0.0507114	5.32508e-05	3.00806e+12	1.25348e-69	0.106579	1.84866e+12	1.44568e-33	0.0796193	3.04545e+12	9.83363e-17	0.0507114	4.73736e+12	0.992578	5.32508e-05	3.84757e-69	3.89599e-32	6.13156e-16	0.992578
JMJD1C	0.123375	0.0562632	0.0117964	-0.0319854	2.95151e+12	7.72539e-93	0.123375	1.89558e+12	1.52182e-17	0.0562632	3.17029e+12	0.0534675	0.0117964	4.88915e+12	2.2844e-08	-0.0319854	3.4026e-92	1.0385e-16	0.0775669	5.3258e-08
CCNY	0.1233	0.0495082	-0.00726301	-0.0244049	2.95177e+12	9.96434e-93	0.1233	1.90914e+12	6.35454e-14	0.0495082	3.23144e+12	0.234453	-0.00726301	4.85323e+12	2.00873e-05	-0.0244049	4.36454e-92	3.1378e-13	0.289201	3.65432e-05
DNAH5	0.00447743	0.0114386	-0.0241839	-0.0510259	3.35183e+12	0.459979	0.00447743	1.98561e+12	0.0832811	0.0114386	3.28572e+12	7.51179e-05	-0.0241839	4.97935e+12	4.68343e-19	-0.0510259	0.477393	0.10402	0.000169175	2.18377e-18
SLC25A12	0.103396	0.040068	0.0162116	-0.0564457	3.01878e+12	1.28044e-65	0.103396	1.92811e+12	1.28652e-09	0.040068	3.15613e+12	0.00795411	0.0162116	5.00503e+12	5.70911e-23	-0.0564457	3.65512e-65	4.05866e-09	0.0132708	3.31295e-22
AC139887.2	0.107182	0.0606808	-0.0265964	-0.00350946	3.00603e+12	2.11417e-70	0.107182	1.8867e+12	3.71321e-20	0.0606808	3.29346e+12	1.33317e-05	-0.0265964	4.75424e+12	0.539831	-0.00350946	6.57834e-70	3.12381e-19	3.33293e-05	0.586693
TPD52L1	0.193529	0.0436075	0.0195525	-0.0267541	2.71531e+12	4.56761e-228	0.193529	1.921e+12	3.95684e-11	0.0436075	3.14541e+12	0.00136937	0.0195525	4.86436e+12	2.94656e-06	-0.0267541	1.91118e-226	1.44962e-10	0.00256454	5.76974e-06
INSIG1	0.0503536	0.0295794	0.0340593	0.0194872	3.19737e+12	9.19329e-17	0.0503536	1.94917e+12	7.48026e-06	0.0295794	3.09887e+12	2.44556e-08	0.0340593	4.64529e+12	0.000662748	0.0194872	1.33127e-16	1.53071e-05	8.1862e-08	0.0010612
KANSL1	0.147606	0.0122251	0.0176488	0.0528437	2.86993e+12	1.77219e-132	0.147606	1.98403e+12	0.064163	0.0122251	3.15152e+12	0.00386064	0.0176488	4.48726e+12	2.51853e-20	0.0528437	1.45247e-131	0.0810964	0.00676037	1.23594e-19
PTPRE	0.105546	0.0254735	-0.00576258	-0.00880267	3.01154e+12	2.58508e-68	0.105546	1.95742e+12	0.000114541	0.0254735	3.22663e+12	0.345507	-0.00576258	4.77932e+12	0.124106	-0.00880267	7.76989e-68	0.00020509	0.410274	0.152025
BRINP1	0.122695	0.0610678	0.00968505	-0.00378365	2.9538e+12	7.84033e-92	0.122695	1.88593e+12	2.14587e-20	0.0610678	3.17707e+12	0.112859	0.00968505	4.75554e+12	0.508634	-0.00378365	3.36922e-91	1.86444e-19	0.150668	0.556209
PRTG	0.0183552	-0.00877364	-0.0400653	-0.0273755	3.30511e+12	0.00245142	0.0183552	2026208664820	0.184037	-0.00877364	3.33667e+12	5.33391e-11	-0.0400653	4.86731e+12	1.726e-06	-0.0273755	0.00279209	0.218209	2.28596e-10	3.42614e-06
LYN	0.0663388	0.0364353	-0.0165933	-0.00905744	3.14355e+12	5.98392e-28	0.0663388	1.9354e+12	3.42021e-08	0.0364353	3.26137e+12	0.0065975	-0.0165933	4.78052e+12	0.113587	-0.00905744	1.01433e-27	9.34388e-08	0.0112073	0.140111
RETREG1	0.0753482	0.0201666	-0.0638982	-0.0553964	3113214889998	1.36605e-35	0.0753482	1.96808e+12	0.00226039	0.0201666	3.41313e+12	1.17652e-25	-0.0638982	5.00006e+12	3.50503e-22	-0.0553964	2.56134e-35	0.0034792	1.36545e-24	1.93507e-21
ACO1	0.0663823	0.0229079	-0.000435359	-0.0410629	3.1434e+12	5.52624e-28	0.0663823	1.96257e+12	0.000522573	0.0229079	3.20954e+12	0.943185	-0.000435359	4.93215e+12	7.16239e-13	-0.0410629	9.3775e-28	0.000868225	0.952167	2.25063e-12
LDLR	0.141732	0.0453238	-0.0559127	-0.0447069	2.88971e+12	3.40061e-122	0.141732	1.91755e+12	6.60562e-12	0.0453238	3.38751e+12	5.18742e-20	-0.0559127	4.94942e+12	5.55153e-15	-0.0447069	2.33059e-121	2.67932e-11	4.48261e-19	2.01989e-14
SMC5.AS1	0.062419	0.0308579	-0.029711	-0.027525	3.15675e+12	6.3098e-25	0.062419	1.94661e+12	2.96463e-06	0.0308579	3.30346e+12	1.14602e-06	-0.029711	4.86802e+12	1.51498e-06	-0.027525	1.02061e-24	6.35279e-06	3.26554e-06	3.02235e-06
CDH2	0.126018	0.0486373	0.00468608	-0.0129897	2942614040237	8.28719e-97	0.126018	1.91089e+12	1.7261e-13	0.0486373	3.19311e+12	0.443015	0.00468608	4.79915e+12	0.0232525	-0.0129897	3.78639e-96	8.19256e-13	0.51006	0.0317079
ST8SIA1	0.132608	0.0108954	-0.0752466	0.0247415	2.92043e+12	4.43438e-107	0.132608	1.9867e+12	0.0990021	0.0108954	3.44954e+12	5.84611e-35	-0.0752466	4.6204e+12	1.54096e-05	0.0247415	2.39818e-106	0.122026	1.3092e-33	2.82403e-05
HES5	-0.0145359	0.00248356	0.0850936	0.0384206	3.41585e+12	0.0164451	-0.0145359	2.0036e+12	0.706893	0.00248356	2.93515e+12	2.92949e-44	0.0850936	4.55559e+12	1.89142e-11	0.0384206	0.0182852	0.74091	1.03508e-42	5.3992e-11
ATP5F1E	0.0553355	0.00919917	-0.00103115	-0.0163847	3.1806e+12	6.32596e-20	0.0553355	1.99011e+12	0.163662	0.00919917	3.21145e+12	0.865955	-0.00103115	4.81524e+12	0.00420403	-0.0163847	9.5702e-20	0.194923	0.892791	0.00622965
PLCG1.AS1	0.033911	0.0300604	0.0365416	0.0080206	3.25273e+12	2.1722e-08	0.033911	1.94821e+12	5.30309e-06	0.0300604	3.09091e+12	2.1793e-09	0.0365416	4.69962e+12	0.161173	0.0080206	2.76746e-08	1.11386e-05	8.07714e-09	0.193261
SLC8A1	0.000876091	-0.00171343	-0.0199116	-0.038884	3.36396e+12	0.885046	0.000876091	2.01203e+12	0.795305	-0.00171343	3.27202e+12	0.00111477	-0.0199116	4.92183e+12	1.08159e-11	-0.038884	0.891792	0.82166	0.00212019	3.13248e-11
PI16	0.0501822	-0.0195361	-0.0225987	-0.0141632	3.19795e+12	1.16698e-16	0.0501822	2.04783e+12	0.00309435	-0.0195361	3.28064e+12	0.000215708	-0.0225987	4.80471e+12	0.0133503	-0.0141632	1.68376e-16	0.00466794	0.000454273	0.0187187
EVI5	0.0770019	0.0276919	0.0150293	-0.00530717	3.10765e+12	4.24238e-37	0.0770019	1.95296e+12	2.74579e-05	0.0276919	3.15992e+12	0.0138774	0.0150293	4.76276e+12	0.353867	-0.00530717	8.12698e-37	5.29188e-05	0.0223105	0.397912
GRM8	0.0217071	0.00438111	-0.00370325	0.0100791	3.29382e+12	0.000340207	0.0217071	1.99979e+12	0.507113	0.00438111	3.22002e+12	0.544367	-0.00370325	4.68986e+12	0.0782803	0.0100791	0.000400689	0.550758	0.604009	0.0989393
NRIP1	0.0888962	0.0136112	-0.038035	-0.0309062	3.0676e+12	6.54114e-49	0.0888962	1.98125e+12	0.0393081	0.0136112	3.33016e+12	4.70739e-10	-0.038035	4.88404e+12	6.65351e-08	-0.0309062	1.49431e-48	0.0513557	1.8345e-09	1.49211e-07
ST6GALNAC3	0.0360563	0.0124546	0.0232102	0.000689293	3.24551e+12	2.64817e-09	0.0360563	1.98357e+12	0.059322	0.0124546	3.13368e+12	0.000144691	0.0232102	4.73435e+12	0.904157	0.000689293	3.42325e-09	0.075337	0.000313004	0.915092
PSME4	0.10206	0.0217605	-0.0134794	-0.0298022	3.02328e+12	5.67239e-64	0.10206	1.96488e+12	0.000983824	0.0217605	3.25138e+12	0.0273372	-0.0134794	4.8788e+12	1.91619e-07	-0.0298022	1.59348e-63	0.00158488	0.0418854	4.08959e-07
NACC2	0.16071	0.0571442	0.00777678	-0.0438188	2.82581e+12	5.45177e-157	0.16071	1.89381e+12	4.7517e-18	0.0571442	3.18319e+12	0.202992	0.00777678	4.94521e+12	1.88303e-14	-0.0438188	6.4689e-156	3.43418e-17	0.25354	6.59474e-14
PHKA1	0.0898854	0.0407476	0.0180325	-0.00325074	3.06427e+12	5.71132e-50	0.0898854	1.92674e+12	6.73935e-10	0.0407476	3.15029e+12	0.00315564	0.0180325	4.75301e+12	0.570122	-0.00325074	1.32958e-49	2.19581e-09	0.00559361	0.614989
SHC3	0.090198	0.0330958	0.0154445	0.0540317	3.06322e+12	2.62772e-50	0.090198	1.94211e+12	5.37687e-07	0.0330958	3.15859e+12	0.0114584	0.0154445	4.48163e+12	3.53074e-21	0.0540317	6.15328e-50	1.26468e-06	0.018645	1.82269e-20
RAMP1	0.11436	-0.00734558	-0.0087204	-0.0431549	2.98187e+12	5.96581e-80	0.11436	2.02334e+12	0.266053	-0.00734558	3.23611e+12	0.153421	-0.0087204	4.94206e+12	4.62015e-14	-0.0431549	2.12207e-79	0.306762	0.198486	1.5764e-13
RABGAP1L	0.114002	0.0289076	-0.0177912	-0.00698702	2.98307e+12	1.85207e-79	0.114002	1.95052e+12	1.19905e-05	0.0289076	3.26522e+12	0.00358392	-0.0177912	4.77072e+12	0.222247	-0.00698702	6.54397e-79	2.38908e-05	0.00632456	0.261177
NFIL3	0.0954599	-0.00467036	-0.0556898	-0.0418407	3.0455e+12	3.69698e-56	0.0954599	2.01797e+12	0.479483	-0.00467036	3.3868e+12	7.27556e-20	-0.0556898	4.93584e+12	2.62536e-13	-0.0418407	9.28625e-56	0.523251	6.15326e-19	8.46717e-13
LRRC7	-0.055472	-0.00456094	0.0185651	-0.026509	3.55367e+12	5.13228e-20	-0.055472	2.01775e+12	0.489837	-0.00456094	3.14858e+12	0.0023708	0.0185651	4.8632e+12	3.62728e-06	-0.026509	7.78657e-20	0.533818	0.00424979	7.04198e-06
KCNIP1	0.0649485	0.0360306	0.0635373	-0.0300965	3.14823e+12	7.41512e-27	0.0649485	1.93622e+12	4.83974e-08	0.0360306	3.0043e+12	2.19625e-25	0.0635373	4.8802e+12	1.45052e-07	-0.0300965	1.23327e-26	1.29114e-07	2.53046e-24	3.13787e-07
NAV3	0.138431	0.0584898	0.0223135	-0.0391494	2.90082e+12	1.31566e-116	0.138431	1.8911e+12	7.75914e-19	0.0584898	3.13655e+12	0.00025903	0.0223135	4.92309e+12	7.83037e-12	-0.0391494	8.3012e-116	5.95992e-18	0.000535576	2.29287e-11
SPAG16	0.0802093	0.0489688	0.026026	0.00230886	3.09685e+12	4.07036e-40	0.0802093	1.91023e+12	1.18239e-13	0.0489688	3.12464e+12	2.03367e-05	0.026026	4.72668e+12	0.686702	0.00230886	8.25493e-40	5.69695e-13	4.95941e-05	0.724523
PTPN13	0.147914	0.0578422	0.0236274	0.00518815	2.86889e+12	4.97085e-133	0.147914	1.89241e+12	1.86567e-18	0.0578422	3.13234e+12	0.000109583	0.0236274	4.71303e+12	0.364765	0.00518815	4.13804e-132	1.39269e-17	0.00024166	0.40901
BAMBI	0.029864	0.00642316	-0.00303229	0.00446696	3.26636e+12	8.25092e-07	0.029864	1.99568e+12	0.330786	0.00642316	3.21787e+12	0.619622	-0.00303229	4.71645e+12	0.435193	0.00446696	1.01619e-06	0.375411	0.674332	0.479859
BCAN	0.0981262	0.0107471	0.0305665	0.00712364	3.03652e+12	2.98416e-59	0.0981262	1.987e+12	0.103684	0.0107471	3.11008e+12	5.58948e-07	0.0305665	4.70386e+12	0.213337	0.00712364	7.86867e-59	0.127397	1.62771e-06	0.251482
FAM135B	0.12731	0.0334684	-0.0152547	-0.0128759	2.93826e+12	8.84525e-99	0.12731	1.94136e+12	4.00295e-07	0.0334684	3.25708e+12	0.0125132	-0.0152547	4.79861e+12	0.024488	-0.0128759	4.19819e-98	9.52798e-07	0.0201989	0.0332217
STON2	0.103831	0.0665001	0.0283812	-0.0369539	3.01732e+12	3.69128e-66	0.103831	1.87501e+12	6.78418e-24	0.0665001	3.11709e+12	3.36915e-06	0.0283812	4.91269e+12	1.06329e-10	-0.0369539	1.06518e-65	8.29758e-23	9.15717e-06	2.90486e-10
TTN	0.0102445	-0.00117382	0.0286902	0.00705313	3.33241e+12	0.0909082	0.0102445	2.01094e+12	0.858938	-0.00117382	3.1161e+12	2.63325e-06	0.0286902	4.7042e+12	0.217903	0.00705313	0.098129	0.878255	7.2312e-06	0.256451
MT1G	0.0134894	-0.0322297	0.0321921	0.0103427	3.32149e+12	0.0260038	0.0134894	2073322111833	1.0549e-06	-0.0322297	3.10486e+12	1.35537e-07	0.0321921	4.68861e+12	0.0707918	0.0103427	0.0287324	2.39956e-06	4.13636e-07	0.0901915
PPM1B	0.0986335	0.0347212	0.0282025	-0.026125	3.03482e+12	7.52435e-60	0.0986335	1.93885e+12	1.45104e-07	0.0347212	3.11766e+12	3.88098e-06	0.0282025	4.86138e+12	5.00585e-06	-0.026125	1.99395e-59	3.63331e-07	1.04412e-05	9.61268e-06
SLC4A10	-0.0172142	0.00649827	-0.00865987	-0.0374276	3.42486e+12	0.00449813	-0.0172142	1.99553e+12	0.325163	0.00649827	3.23592e+12	0.156295	-0.00865987	4.91493e+12	6.13085e-11	-0.0374276	0.00509403	0.369821	0.201549	1.69237e-10
ST6GAL2	0.0411321	0.00325618	0.0254539	0.00153917	3.22842e+12	1.11664e-11	0.0411321	2.00205e+12	0.622003	0.00325618	3.12648e+12	3.08005e-05	0.0254539	4.73032e+12	0.788023	0.00153917	1.49324e-11	0.663303	7.37542e-05	0.815727
NMT1	0.142286	0.0343776	-0.0311682	0.00128646	2.88784e+12	3.80391e-123	0.142286	1.93954e+12	1.9233e-07	0.0343776	3.30813e+12	3.33511e-07	-0.0311682	4.73152e+12	0.822188	0.00128646	2.66441e-122	4.74851e-07	9.9304e-07	0.846136
NUPR1	0.104417	-0.0191974	-0.0733423	0.0409389	3.01534e+12	6.84374e-67	0.104417	2.04715e+12	0.00365017	-0.0191974	3.44343e+12	2.71363e-33	-0.0733423	4.54366e+12	8.39177e-13	0.0409389	2.01884e-66	0.00547526	5.32676e-32	2.6214e-12
CCNH	0.104296	0.0396947	0.00594778	0.00869575	3.01575e+12	9.69156e-67	0.104296	1.92886e+12	1.82705e-09	0.0396947	3.18906e+12	0.330227	0.00594778	4.69642e+12	0.128741	0.00869575	2.83786e-66	5.68495e-09	0.393894	0.156856
HGF	0.150951	0.0129034	-0.033996	0.0487052	2.85867e+12	1.5796e-138	0.150951	1.98267e+12	0.0507283	0.0129034	3.3172e+12	2.59558e-08	-0.033996	4.50687e+12	1.68971e-17	0.0487052	1.47739e-137	0.064942	8.67011e-08	7.1453e-17
ARHGAP31	0.108359	0.0451036	0.0326016	-0.0286432	3.00207e+12	6.34789e-72	0.108359	1.91799e+12	8.34218e-12	0.0451036	3.10355e+12	9.38293e-08	0.0326016	4.87331e+12	5.59513e-07	-0.0286432	2.02674e-71	3.34108e-11	2.93678e-07	1.15686e-06
PPM1E	0.0387049	0.0181393	-0.0206614	-0.0556567	3.23659e+12	1.66344e-10	0.0387049	1.97215e+12	0.00602039	0.0181393	3.27442e+12	0.000717979	-0.0206614	5.00129e+12	2.24146e-22	-0.0556567	2.19309e-10	0.00877399	0.00139729	1.2549e-21
ADAMTS19	-0.000875976	0.00219337	0.00924438	-0.0355991	3.36985e+12	0.885061	-0.000875976	2.00418e+12	0.739818	0.00219337	3.17848e+12	0.130195	0.00924438	4.90627e+12	4.94717e-10	-0.0355991	0.891792	0.770845	0.171793	1.29163e-09
ATP9A	0.0955811	-0.00614655	-0.0290105	-0.046785	3.04509e+12	2.68587e-56	0.0955811	2.02093e+12	0.352036	-0.00614655	3.30121e+12	2.03411e-06	-0.0290105	4.95926e+12	2.90195e-16	-0.046785	6.77862e-56	0.396976	5.6444e-06	1.16518e-15
FGF12	-0.0198542	-0.00187978	0.000249796	-0.0439765	3.43375e+12	0.0010502	-0.0198542	2.01236e+12	0.775939	-0.00187978	3.20734e+12	0.967382	0.000249796	4.94596e+12	1.51844e-14	-0.0439765	0.00122063	0.805842	0.97166	5.34143e-14
CYCS	0.0526228	0.022312	-0.00109618	0.010777	3.18973e+12	3.62531e-18	0.0526228	1.96377e+12	0.000728443	0.022312	3.21166e+12	0.857589	-0.00109618	4.68656e+12	0.0597418	0.010777	5.3274e-18	0.00119405	0.886584	0.0767902
TBC1D5	0.16074	0.031599	0.0128123	0.0314204	2.82571e+12	4.76027e-157	0.16074	1.94512e+12	1.70518e-06	0.031599	3.16703e+12	0.0359531	0.0128123	4.58876e+12	4.01516e-08	0.0314204	5.73397e-156	3.76038e-06	0.0537269	9.17256e-08
LINC00298	0.0726847	0.0193703	0.0245558	-0.0169756	3.12218e+12	3.12906e-33	0.0726847	1.96968e+12	0.00335602	0.0193703	3.12936e+12	5.81069e-05	0.0245558	4.81804e+12	0.00302022	-0.0169756	5.66653e-33	0.00504832	0.000134288	0.00453889
MYO16	-0.000120819	-0.00133318	-0.00991947	0.0233304	3.36731e+12	0.984093	-0.000120819	2.01126e+12	0.84003	-0.00133318	3.23996e+12	0.104407	-0.00991947	4.62708e+12	4.57896e-05	0.0233304	0.984712	0.861152	0.140447	8.06262e-05
ADPGK.AS1	0.00182769	0.0174515	0.0455103	-0.0292655	3.36075e+12	0.762949	0.00182769	1.97353e+12	0.00822935	0.0174515	3.06214e+12	9.06397e-14	0.0455103	4.87626e+12	3.16284e-07	-0.0292655	0.776316	0.0118199	4.72515e-13	6.66081e-07
LINC00862	0.064818	-0.0196213	-0.0102641	0.0699543	3.14867e+12	9.36544e-27	0.064818	2.048e+12	0.00296718	-0.0196213	3.24107e+12	0.0929037	-0.0102641	4.4062e+12	2.01373e-34	0.0699543	1.55115e-26	0.00448966	0.127014	2.28414e-33
CHSY3	0.0683924	0.0240486	-0.00162311	-0.010247	3.13663e+12	1.31913e-29	0.0683924	1.96028e+12	0.000270861	0.0240486	3213345827104	0.790468	-0.00162311	4.78616e+12	0.0734401	-0.010247	2.28976e-29	0.000465085	0.829053	0.0931178
ARHGEF12	0.196901	0.0420404	0.00672414	-0.0166597	2.70396e+12	3.60479e-236	0.196901	1.92414e+12	1.91397e-10	0.0420404	3.18657e+12	0.271005	0.00672414	4.81654e+12	0.00360864	-0.0166597	2.20447e-234	6.58703e-10	0.329938	0.00539261
AL158840.1	-0.0232882	0.0401135	0.0128433	0.00601132	3.44531e+12	0.000121242	-0.0232882	1.92801e+12	1.23241e-09	0.0401135	3.16694e+12	0.0355072	0.0128433	4.70913e+12	0.293661	0.00601132	0.000144076	3.89568e-09	0.0531605	0.336398
EPB41L1	0.082594	0.0241617	0.00473465	-0.0289073	3.08882e+12	1.93158e-42	0.082594	1.96006e+12	0.000253378	0.0241617	3.19295e+12	0.438302	0.00473465	4.87457e+12	4.39819e-07	-0.0289073	4.02518e-42	0.000437428	0.505366	9.18939e-07
RNPC3	0.117579	0.0454821	0.0686449	-0.00013694	2.97103e+12	1.94581e-84	0.117579	1917231340116	5.58173e-12	0.0454821	2.98792e+12	2.30546e-29	0.0686449	4.73826e+12	0.980915	-0.00013694	7.4371e-84	2.29921e-11	3.70271e-28	0.98463
SGCZ	0.0212122	0.0252677	0.0120617	-0.0366727	3.29549e+12	0.000463699	0.0212122	1.95783e+12	0.000130057	0.0252677	3.16944e+12	0.0483171	0.0120617	4.91135e+12	1.46956e-10	-0.0366727	0.000544119	0.000231828	0.0704809	3.96707e-10
ADGRA3	0.144535	0.032946	0.024537	-0.00131954	2.88027e+12	4.77525e-127	0.144535	1.94241e+12	6.04869e-07	0.032946	3.12942e+12	5.88704e-05	0.024537	4.74387e+12	0.817696	-0.00131954	3.49892e-126	1.41225e-06	0.000135855	0.842057
AC091167.6	0.0578249	0.0228975	-0.0216312	-0.0444583	3.17221e+12	1.2918e-21	0.0578249	1.96259e+12	0.000525654	0.0228975	3.27753e+12	0.000397973	-0.0216312	4.94824e+12	7.83296e-15	-0.0444583	1.99997e-21	0.000872432	0.000800984	2.81138e-14
MBOAT2	0.119253	0.0503145	0.0170884	-0.0185002	2.96539e+12	8.0304e-87	0.119253	1.90753e+12	2.48107e-14	0.0503145	3.15332e+12	0.00514891	0.0170884	4.82526e+12	0.00122895	-0.0185002	3.18412e-86	1.26035e-13	0.00884099	0.00191301
CNKSR3	0.052205	0.0122652	-0.0246515	0.00549097	3.19114e+12	6.64312e-18	0.052205	1.98395e+12	0.0632943	0.0122652	3.28722e+12	5.43571e-05	-0.0246515	4.7116e+12	0.337447	0.00549097	9.73508e-18	0.0801258	0.000126542	0.380255
GPX3	-0.0017433	0.00237657	-0.0573237	-0.0082092	3.37277e+12	0.773589	-0.0017433	2.00381e+12	0.718972	0.00237657	3.39204e+12	5.91032e-21	-0.0573237	4.77651e+12	0.151547	-0.0082092	0.785946	0.752083	5.27944e-20	0.182408
ARHGEF40	0.107447	0.0191543	0.00223498	0.00725485	3.00514e+12	9.61625e-71	0.107447	1.97011e+12	0.00372699	0.0191543	3.20097e+12	0.714466	0.00223498	4.70324e+12	0.205025	0.00725485	3.02769e-70	0.00558521	0.763955	0.242732
DDR2	0.158586	0.0327505	-0.037658	-0.000919929	2.83296e+12	7.20339e-153	0.158586	1.9428e+12	7.04822e-07	0.0327505	3.32895e+12	6.96928e-10	-0.037658	4.74197e+12	0.872328	-0.000919929	8.23985e-152	1.63601e-06	2.68309e-09	0.888534
PBX3	0.0717151	-0.000964555	-0.0413332	-0.0094834	3.12545e+12	2.15498e-32	0.0717151	2.01052e+12	0.883888	-0.000964555	3.34074e+12	1.2958e-11	-0.0413332	4.78254e+12	0.0975823	-0.0094834	3.87167e-32	0.900886	5.85317e-11	0.121595
TMEM132B	0.0666138	0.0156492	0.0325954	-0.0669226	3.14262e+12	3.61483e-28	0.0666138	1.97715e+12	0.0178089	0.0156492	3.10357e+12	9.43562e-08	0.0325954	5.05467e+12	1.21853e-31	-0.0669226	6.15373e-28	0.0244737	2.94747e-07	1.15325e-30
ROBO1	0.0840082	0.0393807	-0.0160921	-0.025088	3.08406e+12	7.50905e-44	0.0840082	1.92949e+12	2.44813e-09	0.0393807	3.25976e+12	0.00842756	-0.0160921	4.85647e+12	1.16894e-05	-0.025088	1.59617e-43	7.50007e-09	0.0140165	2.16118e-05
CU633967.1	0.0233043	0.0315574	0.000639541	-0.00894035	3.28844e+12	0.000119936	0.0233043	1.9452e+12	1.7596e-06	0.0315574	3.20609e+12	0.91662	0.000639541	4.77997e+12	0.118331	-0.00894035	0.000142632	3.86967e-06	0.930668	0.145624
AL359710.1	0.0376202	0.0451829	0.0517113	-0.052305	3.24024e+12	5.28565e-10	0.0376202	1.91783e+12	7.67052e-12	0.0451829	3.04224e+12	2.43761e-17	0.0517113	4.98541e+12	6.05198e-20	-0.052305	6.91702e-10	3.09547e-11	1.64228e-16	2.90715e-19
TFCP2L1	0.00616585	0.0171459	-0.00750084	-0.00446869	3.34615e+12	0.308908	0.00616585	1.97415e+12	0.00942557	0.0171459	3.2322e+12	0.219484	-0.00750084	4.75878e+12	0.435015	-0.00446869	0.324629	0.0133809	0.273067	0.479859
LRRN3	0.0538998	0.0218682	0.0132059	0.0128409	3.18543e+12	5.52618e-19	0.0538998	1.96466e+12	0.000928231	0.0218682	3.16577e+12	0.0306263	0.0132059	4.67678e+12	0.0248796	0.0128409	8.25811e-19	0.00150141	0.0463769	0.0336955
LPIN1	0.110167	0.068446	0.0397872	-0.0413676	2.99598e+12	2.69469e-74	0.110167	1.87111e+12	3.20635e-25	0.068446	3.0805e+12	7.23443e-11	0.0397872	4.9336e+12	4.84467e-13	-0.0413676	8.77982e-74	4.32042e-24	3.05924e-10	1.54369e-12
LRRFIP1	0.112974	0.0350231	-0.0304391	-0.0504945	2.98653e+12	4.66563e-78	0.112974	1.93824e+12	1.1303e-07	0.0350231	3.30579e+12	6.22757e-07	-0.0304391	4.97684e+12	1.08005e-18	-0.0504945	1.60224e-77	2.86632e-07	1.80361e-06	4.92058e-18
CNTN4	0.0061693	0.00496937	-0.0166166	-0.0349923	3.34613e+12	0.308638	0.0061693	1.9986e+12	0.451805	0.00496937	3.26145e+12	0.00652204	-0.0166166	4.90339e+12	9.67543e-10	-0.0349923	0.32456	0.496454	0.011091	2.48931e-09
ASTN1	0.099107	0.0629106	0.0466429	-0.0195679	3.03322e+12	2.06666e-60	0.099107	1.88222e+12	1.5041e-21	0.0629106	3.0585e+12	2.17946e-14	0.0466429	4.83032e+12	0.000629343	-0.0195679	5.52268e-60	1.43204e-20	1.19908e-13	0.00100873
BHLHE41	0.0101514	0.00226432	0.00730472	0.0368461	3.33273e+12	0.0938852	0.0101514	2.00404e+12	0.731721	0.00226432	3.1847e+12	0.231777	0.00730472	4.56305e+12	1.20407e-10	0.0368461	0.101274	0.76341	0.286567	3.27261e-10
BICRAL	0.0727042	0.0353343	0.024678	-0.0306277	3.12212e+12	3.00926e-33	0.0727042	1.93761e+12	8.71922e-08	0.0353343	3.12897e+12	5.3362e-05	0.024678	4.88272e+12	8.71814e-08	-0.0306277	5.45579e-33	2.23967e-07	0.000124407	1.92793e-07
FAM19A1	0.0250277	0.0334848	0.0237003	-0.042049	3.28264e+12	3.61514e-05	0.0250277	1.94133e+12	3.95103e-07	0.0334848	3.1321e+12	0.000104342	0.0237003	4.93683e+12	2.00014e-13	-0.042049	4.3546e-05	9.44682e-07	0.00023128	6.53023e-13
MPPED2	0.0552779	0.0406921	0.0410994	-0.0122884	3.18079e+12	6.9074e-20	0.0552779	1.92685e+12	7.10763e-10	0.0406921	3.07629e+12	1.68739e-11	0.0410994	4.79583e+12	0.0318138	-0.0122884	1.04399e-19	2.31107e-09	7.51528e-11	0.0424719
CASC4	0.134824	0.0382193	0.00519615	-0.0030801	2.91297e+12	1.1781e-110	0.134824	1.93182e+12	7.08726e-09	0.0382193	3.19147e+12	0.394985	0.00519615	4.75221e+12	0.590534	-0.0030801	6.73804e-110	2.09846e-08	0.461784	0.633732
CLK1	0.111156	0.0690529	0.00710063	-0.0248596	2.99265e+12	1.30476e-75	0.111156	1.86989e+12	1.2159e-25	0.0690529	3.18536e+12	0.24508	0.00710063	4.85539e+12	1.40299e-05	-0.0248596	4.3492e-75	1.72615e-24	0.300909	2.58189e-05
EIF4G3	0.146712	0.0660946	0.0168443	-0.0166006	2.87294e+12	6.92522e-131	0.146712	1.87583e+12	1.26758e-23	0.0660946	3.1541e+12	0.00582284	0.0168443	4.81626e+12	0.00372971	-0.0166006	5.3976e-130	1.53851e-22	0.00993381	0.0055683
FUT9	0.150597	0.0658447	0.0399039	0.0379887	2.85986e+12	7.00134e-138	0.150597	1.87633e+12	1.85948e-23	0.0658447	3.08012e+12	6.36758e-11	0.0399039	4.55764e+12	3.16616e-11	0.0379887	6.43476e-137	2.20639e-22	2.70707e-10	8.89434e-11
AF123462.1	0.00150653	0.0453312	0.0295137	-0.0686594	3.36183e+12	0.803662	0.00150653	1.91753e+12	6.55433e-12	0.0453312	3.11345e+12	1.34875e-06	0.0295137	5.0629e+12	3.21514e-33	-0.0686594	0.813899	2.66531e-11	3.80232e-06	3.38548e-32
AL359317.1	0.0364261	0.00256992	-0.0284765	-0.0672411	3.24426e+12	1.81982e-09	0.0364261	2.00342e+12	0.697197	0.00256992	3299495157350	3.12348e-06	-0.0284765	5.05618e+12	6.29968e-32	-0.0672411	2.3582e-09	0.734621	8.53321e-06	6.14508e-31
OTUD7A	0.117137	0.0451646	0.0683009	0.0103651	2.97252e+12	8.17576e-84	0.117137	1.91787e+12	7.82075e-12	0.0451646	2.98902e+12	4.36818e-29	0.0683009	4.68851e+12	0.0701841	0.0103651	3.08776e-83	3.1481e-11	6.9454e-28	0.0894889
KLHL13	0.072489	0.0215653	-0.0226859	0.027588	3.12284e+12	4.62895e-33	0.072489	1.96527e+12	0.00109255	0.0215653	3.28092e+12	0.00020389	-0.0226859	4.60691e+12	1.43374e-06	0.027588	8.36367e-33	0.00174589	0.000431097	2.87527e-06
MT1M	0.0324909	-0.0889992	0.0243496	-0.0367216	3.25751e+12	8.17837e-08	0.0324909	2.18735e+12	1.5214e-41	-0.0889992	3.13002e+12	6.70261e-05	0.0243496	4.91159e+12	1.38933e-10	-0.0367216	1.02391e-07	8.63939e-40	0.000152681	3.75687e-10
PGK1	0.0244059	-0.00317153	0.00057509	-0.0571535	3.28473e+12	5.62228e-05	0.0244059	2.01496e+12	0.631087	-0.00317153	3.20629e+12	0.924996	0.00057509	5.00839e+12	1.64709e-23	-0.0571535	6.72643e-05	0.67119	0.936836	9.80853e-23
WLS	0.14173	0.0394978	0.0141021	-0.0695605	2.88972e+12	3.43122e-122	0.14173	1.92925e+12	2.19565e-09	0.0394978	3.1629e+12	0.0209645	0.0141021	5.06716e+12	4.70201e-34	-0.0695605	2.34147e-121	6.76566e-09	0.032712	5.156e-33
FAM182B	0.171404	0.0428286	0.0239347	0.0244235	2.7898e+12	1.28637e-178	0.171404	1.92256e+12	8.72252e-11	0.0428286	3.13135e+12	8.90455e-05	0.0239347	4.6219e+12	1.97964e-05	0.0244235	1.98576e-177	3.07512e-10	0.000199131	3.60553e-05
TPTEP2.CSNK1E	0.0978155	0.0164475	0.0139395	0.00310971	3.03757e+12	6.91267e-59	0.0978155	1.97555e+12	0.0127578	0.0164475	3.16342e+12	0.0224898	0.0139395	4.72288e+12	0.586967	0.00310971	1.81073e-58	0.017825	0.0348187	0.631019
JPX	0.119189	0.0227694	0.0163133	0.00583945	2.96561e+12	9.9096e-87	0.119189	1.96285e+12	0.000564899	0.0227694	3.1558e+12	0.00757025	0.0163133	4.70995e+12	0.307681	0.00583945	3.91947e-86	0.000931732	0.0126645	0.351446
KIAA1109	0.139292	0.0558267	0.00746646	-0.0201786	2.89792e+12	4.72771e-118	0.139292	1.89645e+12	2.69164e-17	0.0558267	3.18419e+12	0.221605	0.00746646	4.83321e+12	0.000422907	-0.0201786	3.05571e-117	1.80578e-16	0.275275	0.000686846
VSNL1	-0.0185766	-0.0264524	0.0124465	-0.0595263	3.42945e+12	0.00217064	-0.0185766	2.06172e+12	6.1804e-05	-0.0264524	3.16821e+12	0.0415944	0.0124465	5.01963e+12	2.28303e-25	-0.0595263	0.00247761	0.000113868	0.0613691	1.48164e-24
AC009975.1	-0.00488956	-0.0187373	-0.0175429	0.0501416	3.38337e+12	0.419728	-0.00488956	2.04622e+12	0.00455058	-0.0187373	3.26442e+12	0.00407911	-0.0175429	4.50006e+12	1.87208e-18	0.0501416	0.437045	0.00673689	0.00708829	8.45628e-18
ZC3H12C	0.0672261	0.0368447	0.0561636	-0.0169779	3.14056e+12	1.16782e-28	0.0672261	1.93458e+12	2.3984e-08	0.0368447	3.02796e+12	3.5396e-20	0.0561636	4.81805e+12	0.00301625	-0.0169779	2.00522e-28	6.69028e-08	3.09229e-19	0.00453722
LINC00982	0.107347	0.026395	0.0509689	-0.0190492	3.00548e+12	1.29628e-70	0.107347	1.95557e+12	6.41159e-05	0.026395	3.04462e+12	6.88399e-17	0.0509689	4.82786e+12	0.000874729	-0.0190492	4.06527e-70	0.000117583	4.37822e-16	0.0013839
DYNLL1	0.06809	-0.00449282	0.010629	-0.0205991	3.13765e+12	2.33041e-29	0.06809	2.01761e+12	0.496344	-0.00449282	3.17404e+12	0.081858	0.010629	4.8352e+12	0.000319643	-0.0205991	4.02756e-29	0.540169	0.113276	0.000524491
PDZRN4	0.0245186	-0.0269703	0.00465836	0.00694644	3.28435e+12	5.19356e-05	0.0245186	2.06276e+12	4.42161e-05	-0.0269703	3.19319e+12	0.445717	0.00465836	4.7047e+12	0.224944	0.00694644	6.22287e-05	8.2516e-05	0.512801	0.264151
CDKN1A	0.0518071	0.00766787	-0.0687968	-0.0176116	3.19248e+12	1.17767e-17	0.0518071	1.99318e+12	0.245643	0.00766787	3.42885e+12	1.73682e-29	-0.0687968	4.82105e+12	0.00209237	-0.0176116	1.71947e-17	0.284674	2.84695e-28	0.0031897
CNKSR2	0.0534114	0.0198606	-0.0170815	0.0142754	3.18707e+12	1.14056e-18	0.0534114	1.96869e+12	0.00263528	0.0198606	3.26294e+12	0.00516707	-0.0170815	4.66998e+12	0.0126349	0.0142754	1.69485e-18	0.00403669	0.00886262	0.0178099
NXN	0.0897608	-0.0143078	-0.0806831	-0.0258618	3.06469e+12	7.77654e-50	0.0897608	2.03732e+12	0.0302779	-0.0143078	3.46698e+12	5.94027e-40	-0.0806831	4.86014e+12	6.22656e-06	-0.0258618	1.80507e-49	0.0401517	1.71728e-38	1.18282e-05
DOCK3	0.153402	0.0557689	0.00819266	0.000963051	2.85042e+12	4.73647e-143	0.153402	1.89657e+12	2.9016e-17	0.0557689	3.18186e+12	0.17987	0.00819266	4.73305e+12	0.866398	0.000963051	4.76645e-142	1.92231e-16	0.227883	0.884761
ENTPD1	0.0241062	0.045265	0.0376955	-0.0364425	3.28574e+12	6.93061e-05	0.0241062	1.91767e+12	7.0313e-12	0.045265	3.08721e+12	6.70401e-10	0.0376955	4.91026e+12	1.91206e-10	-0.0364425	8.27303e-05	2.84472e-11	2.58786e-09	5.11815e-10
TOX2	0.00243003	0.00891828	-0.0276256	0.00342731	3.35872e+12	0.688413	0.00243003	1.99067e+12	0.17691	0.00891828	3.29677e+12	6.09241e-06	-0.0276256	4.72138e+12	0.549361	0.00342731	0.703455	0.21023	1.58802e-05	0.596234
CDH10	0.0543273	0.0314084	0.0465546	-0.0357144	3.18399e+12	2.91545e-19	0.0543273	1.9455e+12	1.96812e-06	0.0314084	3.05878e+12	2.43847e-14	0.0465546	4.90681e+12	4.34991e-10	-0.0357144	4.36906e-19	4.2985e-06	1.33695e-13	1.13943e-09
PRKD3	0.0632451	0.0154551	-0.00378176	0.0142549	3.15397e+12	1.50704e-25	0.0632451	1.97754e+12	0.0192752	0.0154551	3.22027e+12	0.535867	-0.00378176	4.67008e+12	0.0127634	0.0142549	2.46016e-25	0.0262393	0.597077	0.017975
ZXDC	0.144261	0.04459	0.00277522	0.0126442	2.88119e+12	1.43815e-126	0.144261	1.91902e+12	1.43177e-11	0.04459	3.19924e+12	0.649611	0.00277522	4.67771e+12	0.0271818	0.0126442	1.04893e-125	5.53895e-11	0.703119	0.0366885
AC008056.1	0.0054847	0.0109209	0.021608	-0.0421908	3.34844e+12	0.365408	0.0054847	1.98665e+12	0.0982172	0.0109209	3.13882e+12	0.000403741	0.021608	4.9375e+12	1.66113e-13	-0.0421908	0.381985	0.121246	0.000811565	5.46831e-13
ARHGEF6	0.0760609	0.0289408	-0.00911578	-0.00992484	3.11082e+12	3.088e-36	0.0760609	1.95046e+12	1.17162e-05	0.0289408	3.23738e+12	0.135626	-0.00911578	4.78463e+12	0.0829517	-0.00992484	5.84515e-36	2.33818e-05	0.177778	0.104428
AC026167.1	0.0300812	0.00432799	0.00985147	-0.00244279	3.26562e+12	6.86292e-07	0.0300812	1.99989e+12	0.512276	0.00432799	3.17653e+12	0.106806	0.00985147	4.74919e+12	0.669575	-0.00244279	8.46551e-07	0.555986	0.14343	0.707862
SCN3A	-0.0109811	-0.0148881	-0.0172239	0.00327772	3.40388e+12	0.0699566	-0.0109811	2.03849e+12	0.0241771	-0.0148881	3.2634e+12	0.00480607	-0.0172239	4.72209e+12	0.566926	0.00327772	0.0758738	0.0324675	0.00827915	0.612372
ELMO1	0.0132247	-0.0117381	-0.0323463	0.0126988	3.32238e+12	0.0290746	0.0132247	2.03216e+12	0.0755183	-0.0117381	3.31191e+12	1.18067e-07	-0.0323463	4.67745e+12	0.0265244	0.0126988	0.0320809	0.0947704	3.64517e-07	0.0358316
HSPH1	0.122172	0.00936252	-0.0766961	-0.00669895	2.95556e+12	4.62595e-91	0.122172	1.98978e+12	0.156309	0.00936252	3.45419e+12	2.94859e-36	-0.0766961	4.76935e+12	0.2419	-0.00669895	1.951e-90	0.187006	7.10343e-35	0.282602
COL21A1	0.088362	-0.0619628	0.0680109	-0.0197673	3.0694e+12	2.41375e-48	0.088362	2.13304e+12	5.95943e-21	-0.0619628	2.98995e+12	7.4689e-29	0.0680109	4.83126e+12	0.000553388	-0.0197673	5.45151e-48	5.3838e-20	1.131e-27	0.000888774
HSPA1A	0.17983	0.0105345	-0.079347	0.0859103	2.76144e+12	1.07413e-196	0.17983	1.98743e+12	0.110699	0.0105345	3.46269e+12	1.07952e-38	-0.079347	4.3306e+12	4.3015e-51	0.0859103	2.47517e-195	0.135498	2.90921e-37	1.06865e-49
BAALC.AS1	0.111248	0.0424311	-0.0443171	-0.0996904	2.99234e+12	9.83227e-76	0.111248	1.92336e+12	1.29876e-10	0.0424311	3.35031e+12	3.92119e-13	-0.0443171	5.20991e+12	2.97176e-68	-0.0996904	3.29122e-75	4.51866e-10	1.99191e-12	1.52422e-66
CNTNAP3B	0.19449	0.0260246	-0.0635064	-0.0684933	2.71208e+12	2.32631e-230	0.19449	1.95631e+12	8.11402e-05	0.0260246	3.41188e+12	2.31667e-25	-0.0635064	5.06211e+12	4.5697e-33	-0.0684933	1.12086e-228	0.000147443	2.65001e-24	4.78015e-32
NRP1	0.112216	0.0210177	0.0382025	-0.119132	2.98909e+12	4.95071e-77	0.112216	1.96637e+12	0.00145957	0.0210177	3.08558e+12	3.94955e-10	0.0382025	5.30202e+12	7.23579e-97	-0.119132	1.68557e-76	0.00230002	1.54675e-09	1.91748e-94
HSP90AA1	0.145385	-0.018683	-0.0658862	0.00372761	2.87741e+12	1.53694e-128	0.145385	2.04611e+12	0.00466914	-0.018683	3.41951e+12	3.54622e-27	-0.0658862	4.71995e+12	0.514932	0.00372761	1.15271e-127	0.00690599	4.69874e-26	0.562322
ADAMTSL3	0.091903	-0.0249581	-0.0124457	0.0660476	3.05748e+12	3.63202e-52	0.091903	2.05872e+12	0.000157168	-0.0249581	3.24807e+12	0.0416075	-0.0124457	4.42471e+12	7.344e-31	0.0660476	8.69715e-52	0.000276742	0.0613691	6.67254e-30
UNC5C	0.1489	0.0247174	-0.00303818	-0.0540661	2.86557e+12	8.40229e-135	0.1489	1.95894e+12	0.000181842	0.0247174	3.21789e+12	0.618943	-0.00303818	4.99376e+12	3.33333e-21	-0.0540661	7.34046e-134	0.000317027	0.674054	1.73203e-20
MT.CO2	0.183541	0.0368398	0.00548092	0.00656205	2.74894e+12	5.96742e-205	0.183541	1.93459e+12	2.40863e-08	0.0368398	3.19056e+12	0.369597	0.00548092	4.70653e+12	0.251657	0.00656205	1.60817e-203	6.70705e-08	0.434337	0.292632
TPST1	0.218658	-0.000276174	-0.0810141	-0.0988001	2.6307e+12	4.22006e-292	0.218658	2009140767066	0.966646	-0.000276174	3.46804e+12	2.87443e-40	-0.0810141	5.20569e+12	4.56643e-67	-0.0988001	8.38738e-290	0.970251	8.46359e-39	2.07447e-65
ATP1A2	0.152339	0.0354107	0.103586	0.0349189	2.85399e+12	4.41989e-141	0.152339	1.93746e+12	8.17808e-08	0.0354107	2.87582e+12	7.82988e-65	0.103586	4.57218e+12	1.04854e-09	0.0349189	4.33804e-140	2.10748e-07	7.32324e-63	2.68034e-09
LRRTM4	-0.0604026	-0.0151354	0.0540739	-0.047241	3.57027e+12	1.92364e-23	-0.0604026	2.03899e+12	0.0219197	-0.0151354	3.03466e+12	8.12091e-19	0.0540739	4.96142e+12	1.49225e-16	-0.047241	3.04944e-23	0.0295861	6.2378e-18	6.09941e-16
GNA14	0.193231	0.0217032	-0.00552496	-0.0812301	2.71631e+12	2.33372e-227	0.193231	1.96499e+12	0.00101465	0.0217032	3.22586e+12	0.365762	-0.00552496	5.12245e+12	7.54943e-46	-0.0812301	9.05029e-226	0.00163123	0.431106	1.50045e-44
FAM189A2	0.198396	0.017142	-0.0197333	-0.104824	2.69893e+12	8.29844e-240	0.198396	1.97415e+12	0.00944177	0.017142	3.27145e+12	0.00123509	-0.0197333	5.23423e+12	2.63092e-75	-0.104824	5.73675e-238	0.013392	0.00232953	1.60891e-73
BMPR1B	0.127211	0.0424589	0.00255004	-0.0627546	2.9386e+12	1.25438e-98	0.127211	1.9233e+12	1.26329e-10	0.0424589	3.19996e+12	0.676356	0.00255004	5.03492e+12	5.13092e-28	-0.0627546	5.93592e-98	4.41457e-10	0.726135	3.92219e-27
DST	0.288767	0.0797283	-0.0256154	-0.0353178	2.39465e+12	0	0.288767	1.84844e+12	1.1815e-33	0.0797283	3.29032e+12	2.74183e-05	-0.0256154	4.90494e+12	6.76108e-10	-0.0353178	0	3.23893e-32	6.60532e-05	1.74799e-09
CADM1	0.192692	0.0746385	0.025042	-0.0602123	2.71813e+12	4.44291e-226	0.192692	1.85867e+12	1.08494e-29	0.0746385	3.1278e+12	4.13135e-05	0.025042	5.02288e+12	6.41692e-26	-0.0602123	1.64284e-224	2.2116e-28	9.77508e-05	4.32327e-25
COLEC12	0.145578	0.00565038	-0.0213449	-0.0440511	2.87676e+12	7.04674e-129	0.145578	1.99724e+12	0.392263	0.00565038	3.27662e+12	0.000474868	-0.0213449	4.94631e+12	1.37127e-14	-0.0440511	5.3101e-128	0.436763	0.0009438	4.85596e-14
PCDH9	0.151072	0.0878538	0.0241379	-0.0171519	2.85826e+12	9.48084e-139	0.151072	1.83212e+12	1.60002e-40	0.0878538	3.1307e+12	7.75212e-05	0.0241379	4.81887e+12	0.00273116	-0.0171519	8.91984e-138	8.20657e-39	0.000174094	0.00412789
TRIO	0.203369	0.0505182	-0.0352331	-0.0307539	2.68218e+12	3.92917e-252	0.203369	1.90712e+12	1.95173e-14	0.0505182	3.32117e+12	7.95406e-09	-0.0352331	4.88331e+12	7.71505e-08	-0.0307539	3.47077e-250	1.00429e-13	2.798e-08	1.71806e-07
SLC1A3	0.172731	0.0629653	0.0435916	-0.0623049	2.78534e+12	2.10584e-181	0.172731	1.88211e+12	1.38824e-21	0.0629653	3.06829e+12	9.37979e-13	0.0435916	5.03279e+12	1.22279e-27	-0.0623049	3.4878e-180	1.3297e-20	4.63164e-12	9.04293e-27
NPAS3	0.18395	0.0632014	0.0121513	-0.037156	2.74756e+12	7.15806e-206	0.18395	1.88164e+12	9.81801e-22	0.0632014	3.16916e+12	0.0466746	0.0121513	4.91364e+12	8.41359e-11	-0.037156	1.9623e-204	9.51868e-21	0.0683357	2.30648e-10
CADM2	0.131581	0.0685369	0.0520944	-0.034508	2.92389e+12	1.9202e-105	0.131581	1.87092e+12	2.77449e-25	0.0685369	3.04101e+12	1.41851e-17	0.0520944	4.9011e+12	1.63973e-09	-0.034508	1.02798e-104	3.80297e-24	9.72172e-17	4.1648e-09
GPC5	0.139973	0.0989372	0.0674176	-0.0532945	2.89563e+12	3.35258e-119	0.139973	1.80986e+12	5.70085e-51	0.0989372	2.99185e+12	2.22172e-28	0.0674176	4.9901e+12	1.20105e-20	-0.0532945	2.21187e-118	9.06436e-49	3.18246e-27	6.02422e-20
ZSWIM6	0.124414	0.0869947	0.0525884	0.0188766	2.94801e+12	2.17175e-94	0.124414	1.83385e+12	9.15984e-40	0.0869947	3.03943e+12	7.01519e-18	0.0525884	4.64818e+12	0.000974307	0.0188766	9.69967e-94	4.28357e-38	4.89217e-17	0.00153599
SLC25A18	0.14003	0.0588901	0.074893	0.040078	2.89544e+12	2.68871e-119	0.14003	1.8903e+12	4.48919e-19	0.0588901	2.96787e+12	1.20099e-34	0.074893	4.54774e+12	2.48707e-12	0.040078	1.78872e-118	3.58684e-18	2.51259e-33	7.50368e-12
SGCD	0.0793813	0.0283354	0.0538191	0.0358483	3.09964e+12	2.51508e-39	0.0793813	1.95167e+12	1.77809e-05	0.0283354	3.03548e+12	1.18052e-18	0.0538191	4.56778e+12	3.74401e-10	0.0358483	5.02384e-39	3.48602e-05	8.89585e-18	9.83964e-10
MAPRE2	0.172594	0.0362649	-0.0243221	-0.0688332	2.7858e+12	4.09045e-181	0.172594	1.93574e+12	3.96039e-08	0.0362649	3.28617e+12	6.83076e-05	-0.0243221	5.06372e+12	2.22359e-33	-0.0688332	6.70496e-180	1.07641e-07	0.000155378	2.37282e-32
MACROD2	0.107223	0.0482389	0.0887	-0.00945183	3.00589e+12	1.86805e-70	0.107223	1.91169e+12	2.71095e-13	0.0482389	2.92358e+12	5.94129e-48	0.0887	4.78239e+12	0.0987028	-0.00945183	5.83536e-70	1.23154e-12	2.55315e-46	0.122799
ARHGEF4	0.145252	0.0835985	0.0693592	0.0338724	2.87785e+12	2.63391e-128	0.145252	1.84067e+12	7.66074e-37	0.0835985	2.98562e+12	6.05267e-30	0.0693592	4.57714e+12	3.24199e-09	0.0338724	1.96616e-127	2.70679e-35	1.0238e-28	8.0043e-09
LDLRAD4	0.134962	0.0271581	-0.00957831	-0.0918844	2.9125e+12	7.01101e-111	0.134962	1.95404e+12	3.91027e-05	0.0271581	3.23887e+12	0.116881	-0.00957831	5.17293e+12	3.23465e-58	-0.0918844	4.06844e-110	7.3491e-05	0.15527	1.04961e-56
FGFR3	0.0701992	0.0839297	0.129234	-0.0563066	3.13055e+12	4.18003e-31	0.0701992	1.84001e+12	4.02209e-37	0.0839297	2.79354e+12	3.69375e-100	0.129234	5.00437e+12	7.27669e-23	-0.0563066	7.40942e-31	1.48724e-35	1.17461e-97	4.18377e-22
PFKP	0.198163	-0.020644	-0.0700632	0.0446481	2.69971e+12	3.06154e-239	0.198163	2.05005e+12	0.001772	-0.020644	3.43291e+12	1.59831e-30	-0.0700632	4.52609e+12	6.02313e-15	0.0446481	2.02827e-237	0.00275683	2.82369e-29	2.1815e-14
ZNF98	0.19393	0.0837037	0.109072	-0.0463454	2.71396e+12	5.05231e-229	0.19393	1.84046e+12	6.24425e-37	0.0837037	2.85822e+12	1.01189e-71	0.109072	4.95718e+12	5.47705e-16	-0.0463454	2.23144e-227	2.25644e-35	1.34075e-69	2.13444e-15
AC245297.3	0.177709	0.0413461	0.00740896	0.0220383	2.76857e+12	4.64713e-192	0.177709	1.92554e+12	3.78074e-10	0.0413461	3.18437e+12	0.225184	0.00740896	4.6332e+12	0.00011796	0.0220383	9.85191e-191	1.26555e-09	0.279066	0.000199741
RIMS1	0.110581	-0.0462994	0.0382089	0.101461	2.99459e+12	7.61936e-75	0.110581	2.10158e+12	2.31807e-12	-0.0462994	3.08556e+12	3.92291e-10	0.0382089	4.25693e+12	1.20416e-70	0.101461	2.51344e-74	9.8813e-12	1.5422e-09	6.38203e-69
CACHD1	0.204259	0.0357269	0.0111566	-0.0645393	2.67918e+12	2.26472e-254	0.204259	1.93683e+12	6.2644e-08	0.0357269	3.17235e+12	0.0677922	0.0111566	5.04338e+12	1.5366e-29	-0.0645393	2.25057e-252	1.64907e-07	0.0956391	1.27916e-28
LSAMP	0.17897	0.0935675	0.0267923	-0.000466496	2.76433e+12	8.27415e-195	0.17897	1.82065e+12	9.41907e-46	0.0935675	3.12219e+12	1.15099e-05	0.0267923	4.73982e+12	0.935051	-0.000466496	1.80218e-193	8.8096e-44	2.92345e-05	0.942161
BAG3	0.118992	0.00725875	-0.0762139	-0.0609184	2.96627e+12	1.90121e-86	0.118992	1.99401e+12	0.271746	0.00725875	3.45264e+12	8.01502e-36	-0.0762139	5.02622e+12	1.71187e-26	-0.0609184	7.48249e-86	0.312646	1.8741e-34	1.1938e-25
AQP4.AS1	0.129575	0.040772	-0.0190127	-0.0269583	2.93064e+12	2.76267e-102	0.129575	1.92669e+12	6.58345e-10	0.040772	3.26913e+12	0.00185413	-0.0190127	4.86533e+12	2.47477e-06	-0.0269583	1.3727e-101	2.14942e-09	0.00338469	4.87594e-06
CMIP	0.184189	0.0245288	0.0144481	-0.0818872	2.74676e+12	2.06895e-206	0.184189	1.95932e+12	0.000203666	0.0245288	3.16179e+12	0.0180168	0.0144481	5.12556e+12	1.44336e-46	-0.0818872	5.87434e-205	0.000353912	0.0284194	2.98044e-45
SRRM2	0.1923	0.082799	0.0328135	0.0841382	2.71945e+12	3.75037e-225	0.1923	1.84228e+12	3.5919e-36	0.082799	3.10287e+12	7.74402e-08	0.0328135	4.339e+12	4.50847e-49	0.0841382	1.35525e-223	1.18982e-34	2.44791e-07	1.00964e-47
LINC02552	-0.0365278	-0.0289816	-0.0426078	0.0908905	3.48989e+12	1.64039e-09	-0.0365278	2.0668e+12	1.13888e-05	-0.0289816	3.34483e+12	2.99335e-12	-0.0426078	4.30701e+12	5.35177e-57	0.0908905	2.12742e-09	2.2835e-05	1.4165e-11	1.69189e-55
FAT3	0.11962	0.0547156	-0.0129097	-0.0827861	2.96415e+12	2.3809e-87	0.11962	1.89869e+12	1.12667e-16	0.0547156	3.24955e+12	0.0345666	-0.0129097	5.12982e+12	1.46917e-47	-0.0827861	9.58386e-87	7.1656e-16	0.05185	3.11464e-46
KCNJ10	0.13038	0.0323536	0.0498433	0.0772881	2.92793e+12	1.51147e-103	0.13038	1.9436e+12	9.58872e-07	0.0323536	3.04823e+12	3.23062e-16	0.0498433	4.37145e+12	1.16502e-41	0.0772881	7.67809e-103	2.19684e-06	1.93109e-15	1.83404e-40
FBXL7	0.188391	0.0735044	0.0189639	-0.0438129	2.73261e+12	5.19007e-216	0.188391	1.86095e+12	7.63729e-29	0.0735044	3.1473e+12	0.00190501	0.0189639	4.94518e+12	1.89824e-14	-0.0438129	1.68412e-214	1.41201e-27	0.00345378	6.63342e-14
FTL	0.0192392	-0.0283559	0.0276878	-0.0020013	3.30213e+12	0.00149734	0.0192392	2.06554e+12	1.75336e-05	-0.0283559	3.11931e+12	5.80556e-06	0.0276878	4.7471e+12	0.726633	-0.0020013	0.00172519	3.44179e-05	1.52324e-05	0.761104
CAPN2	0.175826	0.045714	0.0126718	0.04933	2.77491e+12	5.44224e-188	0.175826	1.91677e+12	4.35675e-12	0.045714	3.16749e+12	0.0380375	0.0126718	4.50391e+12	6.53955e-18	0.04933	1.06829e-186	1.81817e-11	0.0564175	2.81786e-17
MAOB	0.125977	0.0461537	-0.039168	-0.053394	2.94275e+12	9.55927e-97	0.125977	1.91588e+12	2.71418e-12	0.0461537	3.33379e+12	1.41529e-10	-0.039168	4.99057e+12	1.01915e-20	-0.053394	4.35509e-96	1.15081e-11	5.69699e-10	5.128e-20
MSI2	0.139564	0.0835408	0.0516185	-0.0259604	2.89701e+12	1.65025e-118	0.139564	1.84079e+12	8.56831e-37	0.0835408	3.04254e+12	2.77768e-17	0.0516185	4.8606e+12	5.73911e-06	-0.0259604	1.07979e-117	2.96165e-35	1.85568e-16	1.09284e-05
MFAP3L	0.166901	0.0489771	-0.0217759	-0.0894926	2.80497e+12	2.48829e-169	0.166901	1.91021e+12	1.17125e-13	0.0489771	3.278e+12	0.000363688	-0.0217759	5.16159e+12	2.62971e-55	-0.0894926	3.35287e-168	5.66044e-13	0.000737581	7.88913e-54
FARP1	0.129659	0.073048	0.0258322	-0.0617352	2.93036e+12	2.04017e-102	0.129659	1.86186e+12	1.66103e-28	0.073048	3.12527e+12	2.34295e-05	0.0258322	5.03009e+12	3.64256e-27	-0.0617352	1.02654e-101	2.93448e-27	5.68746e-05	2.65673e-26
FMN2	0.203695	0.077292	0.0146464	-0.0143406	2.68108e+12	5.95557e-253	0.203695	1.85334e+12	1.00442e-31	0.077292	3.16115e+12	0.0164968	0.0146464	4.80555e+12	0.0122355	-0.0143406	5.57021e-251	2.31452e-30	0.0262037	0.0172929
KCNMB2.AS1	0.115272	0.04954	0.0677039	0.0680712	2.9788e+12	3.29316e-81	0.115272	1.90908e+12	6.12514e-14	0.04954	2.99094e+12	1.31441e-28	0.0677039	4.41512e+12	1.11275e-32	0.0680712	1.19274e-80	3.04343e-13	1.93511e-27	1.13415e-31
TMTC2	0.174161	0.0498548	-0.00119386	-0.0430699	2.78052e+12	1.97633e-184	0.174161	1.90845e+12	4.24929e-14	0.0498548	3.21197e+12	0.845053	-0.00119386	4.94166e+12	5.17763e-14	-0.0430699	3.61191e-183	2.14488e-13	0.875331	1.76283e-13
TMEM184B	0.120419	0.0379224	0.0820167	0.0341703	2.96147e+12	1.67309e-88	0.120419	1.93242e+12	9.25599e-09	0.0379224	2.94502e+12	3.13105e-41	0.0820167	4.57573e+12	2.35896e-09	0.0341703	6.92766e-88	2.70533e-08	9.7615e-40	5.90668e-09
SLC44A3	0.112479	0.0155789	-0.0295314	-0.0990428	2.9882e+12	2.18094e-77	0.112479	1.97729e+12	0.0183283	0.0155789	3.30288e+12	1.32921e-06	-0.0295314	5.20684e+12	2.17376e-67	-0.0990428	7.45742e-77	0.0250792	3.76058e-06	1.01655e-65
GPCPD1	0.05006	0.0272943	-0.0342429	-0.10831	3.19836e+12	1.38278e-16	0.05006	1.95376e+12	3.57501e-05	0.0272943	3.31799e+12	2.05647e-08	-0.0342429	5.25074e+12	2.67169e-80	-0.10831	1.9897e-16	6.7429e-05	6.91287e-08	2.02285e-78
TNRC6A	0.186105	0.076009	0.0624957	0.0103906	2.74031e+12	9.25571e-211	0.186105	1.85592e+12	9.86227e-31	0.076009	3.00764e+12	1.30535e-24	0.0624957	4.68839e+12	0.0694957	0.0103906	2.77671e-209	2.0908e-29	1.37451e-23	0.0886823
SPOCK1	0.153709	0.044484	0.0218054	-0.0599558	2.84938e+12	1.2711e-143	0.153709	1.91924e+12	1.59942e-11	0.044484	3.13818e+12	0.000357039	0.0218054	5.02166e+12	1.03318e-25	-0.0599558	1.29555e-142	6.14271e-11	0.000726879	6.81639e-25
DNAJB1	0.0872281	0.0149933	-0.098076	0.00647	3.07322e+12	3.75656e-47	0.0872281	1.97847e+12	0.0231932	0.0149933	3.52278e+12	2.82004e-58	-0.098076	4.70696e+12	0.258369	0.00647	8.36546e-47	0.0312253	2.13517e-56	0.299422
NDRG1	0.111248	-0.0157777	-0.0421151	-0.11382	2.99235e+12	9.85735e-76	0.111248	2.04028e+12	0.016893	-0.0157777	3.34325e+12	5.30078e-12	-0.0421151	5.27685e+12	1.55761e-88	-0.11382	3.29269e-75	0.0232754	2.4644e-11	2.25145e-86
AVIL	0.0274505	0.0566417	-0.00148549	-0.12499	3.27448e+12	5.87568e-06	0.0274505	1.89482e+12	9.24923e-18	0.0566417	3.2129e+12	0.80787	-0.00148549	5.32977e+12	1.65934e-106	-0.12499	7.16437e-06	6.53612e-17	0.843203	6.59586e-104
CHI3L1	0.179097	0.0482771	-0.130804	0.0356014	2.7639e+12	4.37491e-195	0.179097	1.91162e+12	2.59647e-13	0.0482771	3.62778e+12	1.39593e-102	-0.130804	4.56895e+12	4.93468e-10	0.0356014	9.79734e-194	1.19318e-12	5.54883e-100	1.29048e-09
CPNE8	0.149046	-0.00613184	-0.0619607	-0.0421794	2.86508e+12	4.58476e-135	0.149046	2.0209e+12	0.353189	-0.00613184	3.40692e+12	3.22379e-24	-0.0619607	4.93744e+12	1.68607e-13	-0.0421794	4.0275e-134	0.397995	3.28579e-23	5.53896e-13
SASH1	0.157248	0.0563562	0.040365	0.0656668	2.83747e+12	2.65973e-150	0.157248	1.89539e+12	1.34708e-17	0.0563562	3.07864e+12	3.8324e-11	0.040365	4.42651e+12	1.59293e-30	0.0656668	2.89656e-149	9.35312e-17	1.6649e-10	1.40709e-29
SLC38A1	0.0425884	-0.0227761	-0.0263611	0.0379597	3.22351e+12	2.04693e-12	0.0425884	2.05433e+12	0.000562778	-0.0227761	3.29271e+12	1.58851e-05	-0.0263611	4.55778e+12	3.277e-11	0.0379597	2.76049e-12	0.000929197	3.94647e-05	9.1733e-11
MT.ND1	0.173873	0.0377296	-0.0299543	-0.00655093	2.78149e+12	8.09082e-184	0.173873	1.9328e+12	1.09952e-08	0.0377296	3.30424e+12	9.3614e-07	-0.0299543	4.76865e+12	0.252461	-0.00655093	1.46186e-182	3.1671e-08	2.69161e-06	0.293216
PLSCR1	0.171286	0.0173366	-0.050119	-0.0991412	2.7902e+12	2.26706e-178	0.171286	1.97376e+12	0.00866222	0.0173366	3.36893e+12	2.21919e-16	-0.050119	5.20731e+12	1.60775e-67	-0.0991412	3.43297e-177	0.0123857	1.34676e-15	7.74643e-66
CRISPLD1	0.103003	-0.00444009	-0.0373045	-0.127325	3.02011e+12	3.93235e-65	0.103003	2.0175e+12	0.501411	-0.00444009	3.32782e+12	1.00349e-09	-0.0373045	5.34083e+12	1.75115e-110	-0.127325	1.11452e-64	0.545311	3.82625e-09	9.28107e-108
PDGFRB	0.109835	0.009792	0.0907623	0.0443151	2.9971e+12	7.39571e-74	0.109835	1.98892e+12	0.138174	0.009792	2.91696e+12	3.9157e-50	0.0907623	4.52767e+12	9.54377e-15	0.0443151	2.40474e-73	0.166942	2.07532e-48	3.4177e-14
HSPA1B	0.148651	0.0070083	-0.0914027	0.0726649	2.86641e+12	2.36324e-134	0.148651	1.99451e+12	0.288631	0.0070083	3.50137e+12	8.04189e-51	-0.0914027	4.39336e+12	5.16219e-37	0.0726649	2.04215e-133	0.331353	4.40917e-49	6.61926e-36
FAM171A1	0.138108	0.0585413	0.0631549	0.0423934	2.90191e+12	4.56696e-116	0.138108	1.891e+12	7.23248e-19	0.0585413	3.00553e+12	4.23987e-25	0.0631549	4.53677e+12	1.27233e-13	0.0423934	2.84763e-115	5.58235e-18	4.71426e-24	4.2234e-13
LIMS1	0.147422	0.027653	-0.0111821	-0.0615638	2.87055e+12	3.77829e-132	0.147422	1.95304e+12	2.81795e-05	0.027653	3.24401e+12	0.0671672	-0.0111821	5.02928e+12	5.04865e-27	-0.0615638	3.04948e-131	5.41782e-05	0.0948454	3.63229e-26
NFAT5	0.168144	0.0544	0.0172908	-0.0508723	2.80078e+12	7.22039e-172	0.168144	1.89932e+12	1.68336e-16	0.0544	3.15267e+12	0.00464446	0.0172908	4.97863e+12	5.96777e-19	-0.0508723	1.00705e-170	1.04963e-15	0.00803557	2.75836e-18
SLC38A2	0.149571	0.0112624	-0.0338473	0.111446	2.86331e+12	5.13631e-136	0.149571	1.98596e+12	0.0881419	0.0112624	3.31673e+12	2.98405e-08	-0.0338473	4.20962e+12	6.17867e-85	0.111446	4.61398e-135	0.109574	9.84365e-08	6.14005e-83
GPM6A	0.118648	0.0942856	0.07605	-0.0058629	2.96743e+12	5.88422e-86	0.118648	1.81921e+12	1.96408e-46	0.0942856	2.96416e+12	1.12432e-35	0.07605	4.76539e+12	0.305742	-0.0058629	2.3101e-85	2.08193e-44	2.59081e-34	0.349483
DNAH7	0.0697789	0.101993	0.0757426	-0.0588452	3.13197e+12	9.40525e-31	0.0697789	1.80372e+12	4.51554e-54	0.101993	2.96515e+12	2.1171e-35	0.0757426	5.0164e+12	7.93429e-25	-0.0588452	1.65975e-30	1.19662e-51	4.80885e-34	4.98637e-24
SLC43A2	0.0427647	0.0429556	-0.0628812	-0.113992	3.22292e+12	1.66057e-12	0.0427647	1.92231e+12	7.67473e-11	0.0429556	3.40987e+12	6.772e-25	-0.0628812	5.27766e+12	8.49206e-89	-0.113992	2.24326e-12	2.73606e-10	7.37499e-24	1.35024e-86
RUFY3	0.18227	0.0626154	-0.00352206	-0.0560393	2.75322e+12	4.19065e-202	0.18227	1.88282e+12	2.31474e-21	0.0626154	3.21944e+12	0.564236	-0.00352206	5.00311e+12	1.15758e-22	-0.0560393	1.05764e-200	2.16496e-20	0.624312	6.55001e-22
LGALS3	0.106192	0.040585	-0.0189923	-0.110065	3.00937e+12	3.91454e-69	0.106192	1.92707e+12	7.8744e-10	0.040585	3.26907e+12	0.00187521	-0.0189923	5.25906e+12	7.05377e-83	-0.110065	1.19465e-68	2.53447e-09	0.00341171	5.90289e-81
ZIC1	0.0777988	-0.00603074	0.0393095	-0.0454816	3.10496e+12	7.74893e-38	0.0777988	2.0207e+12	0.361183	-0.00603074	3.08203e+12	1.21515e-10	0.0393095	4.95309e+12	1.87602e-15	-0.0454816	1.50805e-37	0.406139	4.94142e-10	7.08522e-15
RGS6	-0.062381	-0.00971211	0.0182678	0.029005	3.57694e+12	6.73705e-25	-0.062381	2.02809e+12	0.141419	-0.00971211	3.14953e+12	0.00278355	0.0182678	4.6002e+12	4.02149e-07	0.029005	1.0875e-24	0.170345	0.00495061	8.42446e-07
SLC39A14	0.127351	-0.00675757	-0.100707	-0.113083	2.93813e+12	7.67068e-99	0.127351	2.02216e+12	0.30623	-0.00675757	3.53122e+12	2.31945e-61	-0.100707	5.27336e+12	2.08249e-87	-0.113083	3.65161e-98	0.35004	1.94101e-59	2.36511e-85
CKB	0.0536372	0.00825552	0.115267	0.0467148	3.18631e+12	8.16584e-19	0.0536372	1.992e+12	0.211308	0.00825552	2.83835e+12	6.18417e-80	0.115267	4.5163e+12	3.2128e-16	0.0467148	1.21798e-18	0.24759	1.2291e-77	1.28029e-15
OXTR	0.00430879	0.00939703	-0.0711426	-0.136479	3.3524e+12	0.477052	0.00430879	1.98971e+12	0.154788	0.00939703	3.43637e+12	2.02195e-31	-0.0711426	5.3842e+12	8.45945e-127	-0.136479	0.494467	0.185466	3.65329e-30	6.72526e-124
PCLO	0.0563748	0.0351473	-0.0513998	-0.0986777	3.1771e+12	1.27196e-20	0.0563748	1.93799e+12	1.01938e-07	0.0351473	3.37304e+12	3.77484e-17	-0.0513998	5.20511e+12	6.63564e-67	-0.0986777	1.94838e-20	2.59746e-07	2.45984e-16	2.85153e-65
LRRC3B	0.128843	0.0713696	0.00996915	-0.0751198	2.9331e+12	3.81031e-101	0.128843	1.86523e+12	2.775e-27	0.0713696	3.17616e+12	0.102683	0.00996915	5.0935e+12	1.91086e-39	-0.0751198	1.86412e-100	4.41226e-26	0.138361	2.73718e-38
HPSE2	0.105857	0.0371535	0.0799477	-0.0141014	3.0105e+12	1.04431e-68	0.105857	1.93396e+12	1.83066e-08	0.0371535	2.95166e+12	2.94848e-39	0.0799477	4.80442e+12	0.0137591	-0.0141014	3.15676e-68	5.17008e-08	8.08291e-38	0.0192748
HMGN3	0.0791135	0.0487012	0.0679069	0.0632821	3.10054e+12	4.51424e-39	0.0791135	1.91077e+12	1.60507e-13	0.0487012	2.99028e+12	9.04845e-29	0.0679069	4.43781e+12	1.83757e-28	0.0632821	8.97204e-39	7.66387e-13	1.34458e-27	1.4536e-27
CDC14B	0.147852	0.0361555	-0.0152993	-0.0629547	2.8691e+12	6.43542e-133	0.147852	1.93596e+12	4.34975e-08	0.0361555	3.25722e+12	0.0122581	-0.0152993	5.03587e+12	3.47886e-28	-0.0629547	5.32933e-132	1.17621e-07	0.0198476	2.67217e-27
SLC14A1	0.0403362	0.0330484	0.105832	-0.0937387	3.2311e+12	2.7552e-11	0.0403362	1.94221e+12	5.58102e-07	0.0330484	2.86861e+12	1.31057e-67	0.105832	5.18171e+12	1.58675e-60	-0.0937387	3.67514e-11	1.30882e-06	1.48843e-65	6.00697e-59
CA12	0.00572058	0.0617175	0.000750267	-0.0779343	3.34764e+12	0.345152	0.00572058	1.88462e+12	8.48288e-21	0.0617175	3.20573e+12	0.902251	0.000750267	5.10684e+12	2.47796e-42	-0.0779343	0.361523	7.53507e-20	0.919013	4.10412e-41
AP3B1	0.0843085	0.0428122	-0.0235341	-0.0601738	3.08305e+12	3.74144e-44	0.0843085	1.92259e+12	8.86749e-11	0.0428122	3.28364e+12	0.000116653	-0.0235341	5.02269e+12	6.89307e-26	-0.0601738	7.96372e-44	3.11932e-10	0.000256539	4.62447e-25
PSD2	0.139267	0.0475215	0.0917164	0.081877	2.89801e+12	5.22522e-118	0.139267	1.91314e+12	6.05569e-13	0.0475215	2.9139e+12	3.68744e-51	0.0917164	4.34971e+12	1.48135e-46	0.081877	3.3636e-117	2.68954e-12	2.09394e-49	3.01968e-45
GFRA1	0.1177	0.00536057	0.0482048	-0.0627165	2.97062e+12	1.3091e-84	0.1177	1.99782e+12	0.416998	0.00536057	3.05349e+12	2.88707e-15	0.0482048	5.03474e+12	5.52373e-28	-0.0627165	5.01557e-84	0.462225	1.64532e-14	4.20227e-27
PHACTR1	0.104053	0.0875679	-0.0157478	-0.0331586	3.01657e+12	1.95051e-66	0.104053	1.8327e+12	2.86538e-40	0.0875679	3.25866e+12	0.00993566	-0.0157478	4.89471e+12	6.87057e-09	-0.0331586	5.69047e-66	1.42374e-38	0.0163368	1.66021e-08
AC012593.1	-0.0068025	0.0397341	0.0830242	-0.0123644	3.38981e+12	0.261616	-0.0068025	1.92878e+12	1.76091e-09	0.0397341	2.94179e+12	3.28278e-42	0.0830242	4.79619e+12	0.0307712	-0.0123644	0.276944	5.48989e-09	1.11056e-40	0.0412184
KCNQ1OT1	0.0454297	-0.00554777	-0.00742525	-0.0857824	3.21395e+12	6.34261e-14	0.0454297	2.01973e+12	0.400916	-0.00554777	3.23196e+12	0.224165	-0.00742525	5.14402e+12	6.03633e-51	-0.0857824	8.76935e-14	0.445774	0.278021	1.47658e-49
CRIM1	0.133625	0.0143669	-0.0408557	-0.0743005	2.917e+12	1.0292e-108	0.133625	1.97973e+12	0.029602	0.0143669	3.33921e+12	2.21875e-11	-0.0408557	5.08962e+12	1.26406e-38	-0.0743005	5.76209e-108	0.0393868	9.77234e-11	1.73264e-37
HILPDA	0.0843133	-0.0672113	-0.0502791	-0.0955062	3.08303e+12	3.70009e-44	0.0843133	2.14359e+12	2.24605e-24	-0.0672113	3.36944e+12	1.78255e-16	-0.0502791	5.19009e+12	9.03299e-63	-0.0955062	7.88624e-44	2.88002e-23	1.0943e-15	3.59061e-61
CAMK2G	0.129637	0.0794937	0.104555	0.0169055	2.93043e+12	2.21258e-102	0.129637	1.84892e+12	1.82326e-33	0.0794937	2.87271e+12	5.05811e-66	0.104555	4.65752e+12	0.00314258	0.0169055	1.10978e-101	4.83163e-32	5.0265e-64	0.00471387
CLIP1	0.159597	0.0447162	-0.0367219	-0.0665097	2.82956e+12	8.01883e-155	0.159597	1.91877e+12	1.25441e-11	0.0447162	3.32595e+12	1.81695e-09	-0.0367219	5.05271e+12	2.85214e-31	-0.0665097	9.37496e-154	4.92471e-11	6.79753e-09	2.62133e-30
L3MBTL4	0.0954928	-0.000298704	-0.00664068	0.00455668	3.04539e+12	3.39057e-56	0.0954928	2.00919e+12	0.963927	-0.000298704	3.22944e+12	0.276998	-0.00664068	4.71603e+12	0.426027	0.00455668	8.53766e-56	0.968801	0.336204	0.471715
DDX17	0.212709	0.0708034	0.0518517	0.0152859	2.65073e+12	3.58578e-276	0.212709	1.86637e+12	7.07017e-27	0.0708034	3.04179e+12	1.99964e-17	0.0518517	4.66519e+12	0.00757505	0.0152859	5.70139e-274	1.10211e-25	1.35873e-16	0.0109196
TMEM132C	0.100861	0.046184	0.021471	-0.0740823	3.02732e+12	1.63358e-62	0.100861	1.91582e+12	2.62669e-12	0.046184	3.13926e+12	0.000439419	0.021471	5.08859e+12	2.08341e-38	-0.0740823	4.48599e-62	1.11669e-11	0.000880123	2.8313e-37
SLCO3A1	0.114824	0.0104482	-0.021858	0.00818484	2.9803e+12	1.37078e-80	0.114824	1.9876e+12	0.113651	0.0104482	3.27826e+12	0.000345477	-0.021858	4.69884e+12	0.152766	0.00818484	4.90887e-80	0.13879	0.000705145	0.183457
GAREM2	0.0575813	0.036458	0.0489822	0.0702922	3.17303e+12	1.90463e-21	0.0575813	1.93536e+12	3.35401e-08	0.036458	3.051e+12	1.03052e-15	0.0489822	4.4046e+12	9.69115e-35	0.0702922	2.94015e-21	9.17878e-08	5.98001e-15	1.12474e-33
PAX3	-0.0326069	-0.0322409	-0.044531	0.114753	3.47669e+12	7.35365e-08	-0.0326069	2.07334e+12	1.0458e-06	-0.0322409	3.351e+12	3.02414e-13	-0.044531	4.19396e+12	5.71975e-90	0.114753	9.22106e-08	2.38227e-06	1.5461e-12	1.01049e-87
DUSP1	0.0527704	-0.00524925	-0.00824053	0.0220561	3.18923e+12	2.92315e-18	0.0527704	2.01913e+12	0.426738	-0.00524925	3.23458e+12	0.177339	-0.00824053	4.63312e+12	0.000116466	0.0220561	4.30752e-18	0.471517	0.224856	0.000197421
JUND	0.0718264	0.0212052	-0.00464784	0.0587634	3.12507e+12	1.7291e-32	0.0718264	1.96599e+12	0.00132272	0.0212052	3.22305e+12	0.446745	-0.00464784	4.45922e+12	9.20665e-25	0.0587634	3.11355e-32	0.00209266	0.513477	5.76322e-24
FP671120.1	0.190299	0.0719508	-0.0434688	-0.0289598	2.72619e+12	1.90001e-220	0.190299	1.86407e+12	1.05449e-27	0.0719508	3.34759e+12	1.0857e-12	-0.0434688	4.87481e+12	4.19168e-07	-0.0289598	6.56742e-219	1.7465e-26	5.32796e-12	8.76943e-07
PSD3	0.208034	0.0647013	0.00988685	-0.00981682	2.66648e+12	5.43839e-264	0.208034	1.87863e+12	1.0547e-22	0.0647013	3.17642e+12	0.105552	0.00988685	4.78412e+12	0.0863563	-0.00981682	6.65158e-262	1.15653e-21	0.141867	0.108629
RBPMS	0.122421	-0.00926796	-0.0244246	-0.0871045	2.95473e+12	1.99097e-91	0.122421	2.0272e+12	0.160534	-0.00926796	3.2865e+12	6.36389e-05	-0.0244246	5.15028e+12	1.77086e-52	-0.0871045	8.48699e-91	0.191629	0.000145382	4.5414e-51
EGFR	0.0962795	0.0354192	0.0516005	0.0397903	3.04274e+12	4.22947e-57	0.0962795	1.93744e+12	8.11953e-08	0.0354192	3.0426e+12	2.84892e-17	0.0516005	4.5491e+12	3.55792e-12	0.0397903	1.07943e-56	2.09579e-07	1.87958e-16	1.05938e-11
MKL2	0.130708	0.0371822	-0.0515137	-0.0843819	2.92682e+12	4.5984e-104	0.130708	1.9339e+12	1.78506e-08	0.0371822	3.3734e+12	3.2182e-17	-0.0515137	5.13738e+12	2.39146e-49	-0.0843819	2.36617e-103	5.05925e-08	2.10573e-16	5.43202e-48
THSD4	0.0337986	0.0162159	0.0116513	-0.0986802	3.25311e+12	2.41726e-08	0.0337986	1.97601e+12	0.0140732	0.0162159	3.17076e+12	0.056472	0.0116513	5.20512e+12	6.58427e-67	-0.0986802	3.06985e-08	0.019594	0.0811848	2.85153e-65
NEO1	0.157539	0.0341128	0.0259577	-0.0553305	2.83649e+12	7.38085e-151	0.157539	1.94007e+12	2.38569e-07	0.0341128	3.12486e+12	2.13789e-05	0.0259577	4.99975e+12	3.92364e-22	-0.0553305	8.14969e-150	5.83575e-07	5.19762e-05	2.15124e-21
AP3B2	0.0172069	0.057984	-0.0365316	-0.112397	3.30897e+12	0.00451503	0.0172069	1.89212e+12	1.54077e-18	0.057984	3.32534e+12	2.20155e-09	-0.0365316	5.27011e+12	2.28818e-86	-0.112397	0.00510954	1.16658e-17	8.14063e-09	2.42547e-84
ADGRG1	0.127525	0.0895319	0.0411494	-0.00621258	2.93754e+12	4.1369e-99	0.127525	1.82875e+12	5.03964e-42	0.0895319	3.07613e+12	1.59492e-11	0.0411494	4.76705e+12	0.277796	-0.00621258	1.98123e-98	3.08193e-40	7.12336e-11	0.319606
LCNL1	0.12291	0.0926438	0.0658458	0.0271722	2.95308e+12	3.76882e-92	0.12291	1.8225e+12	6.94978e-45	0.0926438	2.9969e+12	3.812e-27	0.0658458	4.60888e+12	2.05861e-06	0.0271722	1.63728e-91	5.81587e-43	5.00916e-26	4.0762e-06
FBXO2	0.137645	-0.0016376	-0.0203369	0.0500526	2.90347e+12	2.69951e-115	0.137645	2.01188e+12	0.804175	-0.0016376	3.27338e+12	0.000870097	-0.0203369	4.50048e+12	2.14946e-18	0.0500526	1.66365e-114	0.829208	0.00167691	9.68171e-18
OGA	0.0971208	0.0316206	0.001794	-0.0771813	3.03991e+12	4.47936e-58	0.0971208	1.94507e+12	1.67763e-06	0.0316206	3.20238e+12	0.769005	0.001794	5.10327e+12	1.50273e-41	-0.0771813	1.15808e-57	3.70477e-06	0.810821	2.34249e-40
PKN2.AS1	0.0119646	0.0285853	-0.00078472	-0.0734108	3326621439307	0.0483243	0.0119646	1.95117e+12	1.49829e-05	0.0285853	3.21066e+12	0.897786	-0.00078472	5085405761216	9.60678e-38	-0.0734108	0.0526632	2.95936e-05	0.916082	1.26238e-36
ARHGEF3	0.175856	0.0272978	-0.109957	-0.0847105	2.77482e+12	4.70716e-188	0.175856	1.95376e+12	3.56685e-05	0.0272978	3560894910754	7.25736e-73	-0.109957	5.13894e+12	1.01433e-49	-0.0847105	9.35548e-187	6.7355e-05	1.04902e-70	2.40714e-48
AHNAK	0.141892	0.00176477	-0.043458	-0.0229751	2.88917e+12	1.80988e-122	0.141892	2.00504e+12	0.789314	0.00176477	3.34756e+12	1.09968e-12	-0.043458	4.84646e+12	5.96859e-05	-0.0229751	1.25118e-121	0.818129	5.36347e-12	0.000104058
TRIL	0.0488866	0.0307983	0.0783255	0.00801062	3.20231e+12	6.90245e-16	0.0488866	1.94672e+12	3.09769e-06	0.0307983	2.95686e+12	9.59079e-38	0.0783255	4.69966e+12	0.161694	0.00801062	9.79028e-16	6.62898e-06	2.45957e-36	0.193741
ZFYVE28	0.157857	0.035775	-0.0713504	-0.0601361	2.83542e+12	1.81858e-151	0.157857	1.93673e+12	6.01472e-08	0.035775	3.43704e+12	1.35302e-31	-0.0713504	5.02252e+12	7.39316e-26	-0.0601361	2.02206e-150	1.5886e-07	2.47276e-30	4.93913e-25
COL9A2	0.0829035	0.0267611	0.0157137	0.0157736	3.08778e+12	9.5341e-43	0.0829035	1.95483e+12	5.06551e-05	0.0267611	3.15773e+12	0.0100974	0.0157137	4662884379473	0.00585736	0.0157736	2.00519e-42	9.42007e-05	0.0165514	0.00855207
NCKAP5	0.0913616	0.036185	0.089949	-0.0214341	3.0593e+12	1.42672e-51	0.0913616	1.93591e+12	4.24121e-08	0.036185	2.91957e+12	2.87735e-49	0.089949	4.83916e+12	0.000180581	-0.0214341	3.39594e-51	1.14881e-07	1.38636e-47	0.000300968
ECE1	0.116518	0.0639418	0.0127477	0.0399443	2.9746e+12	6.04457e-83	0.116518	1.88015e+12	3.28483e-22	0.0639418	3.16724e+12	0.0368998	0.0127477	4.54837e+12	2.93815e-12	0.0399443	2.25079e-82	3.32668e-21	0.0548837	8.76485e-12
ATP2B2	0.120328	0.0354959	0.015698	-0.0735217	2.96177e+12	2.2696e-88	0.120328	1.93729e+12	7.61277e-08	0.0354959	3.15778e+12	0.0101722	0.015698	5.08593e+12	7.47037e-38	-0.0735217	9.32472e-88	1.9746e-07	0.0166569	9.98142e-37
CLU	0.109542	-0.0120016	0.0021896	-0.0306317	2.99809e+12	1.79634e-73	0.109542	2.03269e+12	0.0691847	-0.0120016	3.20111e+12	0.720016	0.0021896	4.88273e+12	8.6845e-08	-0.0306317	5.79346e-73	0.0871661	0.768856	1.92317e-07
ACSS3	0.131193	0.0411167	0.0189771	-0.0785172	2.92519e+12	7.90272e-105	0.131193	1.926e+12	4.72263e-10	0.0411167	3.14726e+12	0.00189107	0.0189771	5.1096e+12	6.0644e-43	-0.0785172	4.17453e-104	1.56764e-09	0.00343243	1.02579e-41
ABHD3	0.103928	-0.00429798	-0.0266504	-0.0577161	3.01699e+12	2.79139e-66	0.103928	2.01722e+12	0.515206	-0.00429798	3.29364e+12	1.28036e-05	-0.0266504	5.01105e+12	6.06558e-24	-0.0577161	8.09912e-66	0.558784	3.21524e-05	3.69512e-23
FRMPD2	0.0466765	0.00224282	-0.00440197	-0.0270505	3.20975e+12	1.28919e-14	0.0466765	2.00408e+12	0.734171	0.00224282	3.22226e+12	0.471153	-0.00440197	4.86577e+12	2.28647e-06	-0.0270505	1.80759e-14	0.765464	0.535861	4.51614e-06
MT1E	0.00233584	-0.0645783	0.054027	-0.0108169	3.35904e+12	0.699891	0.00233584	2.1383e+12	1.26886e-22	-0.0645783	3.03481e+12	8.70122e-19	0.054027	4.78886e+12	0.0588028	-0.0108169	0.714266	1.36317e-21	6.65142e-18	0.0756444
CDH23	0.124648	0.0104996	-0.0323276	0.0252315	2.94723e+12	9.70373e-95	0.124648	1.9875e+12	0.111886	0.0104996	3.31185e+12	1.20072e-07	-0.0323276	4.61808e+12	1.04147e-05	0.0252315	4.35846e-94	0.136845	3.69988e-07	1.94131e-05
PLXNB1	0.132728	0.0559918	0.033923	0.0184451	2.92002e+12	2.84464e-107	0.132728	1.89612e+12	2.17039e-17	0.0559918	3.09931e+12	2.77965e-08	0.033923	4650227848443	0.00127101	0.0184451	1.55429e-106	1.46847e-16	9.2076e-08	0.00197161
ENHO	-0.0047544	-0.000542239	0.0802483	0.0123189	3.38291e+12	0.432695	-0.0047544	2.00968e+12	0.934568	-0.000542239	2950690886724	1.53432e-39	0.0802483	4.67925e+12	0.0313926	0.0123189	0.450252	0.943468	4.35637e-38	0.0419448
C2orf72	0.103926	0.077368	0.100624	0.0150127	3.01699e+12	2.80554e-66	0.103926	1.85319e+12	8.76293e-32	0.077368	2.88532e+12	2.90646e-61	0.100624	4.66649e+12	0.0087231	0.0150127	8.12534e-66	2.04898e-30	2.31063e-59	0.012484
WFS1	0.126917	0.0261106	0.0299722	0.018911	2.93959e+12	3.5354e-98	0.126917	1.95614e+12	7.68438e-05	0.0261106	3.11198e+12	9.22284e-07	0.0299722	4.64802e+12	0.000953646	0.018911	1.6631e-97	0.000140117	2.65658e-06	0.00150725
TTYH1	0.101237	0.0074938	0.110516	0.010335	3.02605e+12	5.70956e-63	0.101237	1.99353e+12	0.256526	0.0074938	2.85359e+12	1.35562e-73	0.110516	4.68865e+12	0.0710027	0.010335	1.57882e-62	0.296207	2.15544e-71	0.0903878
AC233296.1	0.0264313	0.0163914	0.0190057	0.0106615	3.27791e+12	1.28569e-05	0.0264313	1.97566e+12	0.0130659	0.0163914	3.14717e+12	0.00186133	0.0190057	4.6871e+12	0.0625315	0.0106615	1.56169e-05	0.0182235	0.00339394	0.0801169
GLUL	0.0859662	0.0509659	0.0351126	-0.00829069	3.07747e+12	7.64342e-46	0.0859662	1.90622e+12	1.14801e-14	0.0509659	3.09549e+12	8.94124e-09	0.0351126	4.77689e+12	0.147527	-0.00829069	1.6648e-45	6.16668e-14	3.1314e-08	0.177972
GNAQ	0.182592	0.0597201	0.0255969	-0.055632	2.75213e+12	7.98808e-203	0.182592	1.88863e+12	1.42701e-19	0.0597201	3.12602e+12	2.77863e-05	0.0255969	5.00118e+12	2.33878e-22	-0.055632	2.04856e-201	1.16356e-18	6.68384e-05	1.30479e-21
LCAT	0.0547895	0.0168257	0.0113448	0.0351099	3.18243e+12	1.45208e-19	0.0547895	1.97479e+12	0.0108428	0.0168257	3.17174e+12	0.063284	0.0113448	4.57128e+12	8.5038e-10	0.0351099	2.18431e-19	0.0153109	0.0896806	2.19142e-09
MARCH3	0.141507	0.0196311	-0.0682738	-0.0264957	2.89047e+12	8.25702e-122	0.141507	1.96916e+12	0.0029529	0.0196311	3.42717e+12	4.59374e-29	-0.0682738	4.86314e+12	3.66825e-06	-0.0264957	5.61054e-121	0.0044758	7.23173e-28	7.10417e-06
B4GALNT4	0.216144	0.106484	-0.0309612	0.0333662	2.63917e+12	2.59847e-285	0.216144	1.7947e+12	8.41464e-59	0.106484	3.30747e+12	3.98783e-07	-0.0309612	4.57954e+12	5.53095e-09	0.0333662	4.59063e-283	3.34482e-56	1.17419e-06	1.34674e-08
ACTN1	0.155237	0.00470599	-0.0717914	-0.0645966	2.84424e+12	1.73429e-146	0.155237	1.99913e+12	0.476137	0.00470599	3.43846e+12	5.7468e-32	-0.0717914	5.04365e+12	1.37088e-29	-0.0645966	1.81416e-145	0.521031	1.07499e-30	1.14721e-28
SLC24A4	0.064885	-0.00589679	0.016518	-0.0138359	3.14844e+12	8.30716e-27	0.064885	2.02043e+12	0.371948	-0.00589679	3.15515e+12	0.00684743	0.016518	4.80316e+12	0.0156446	-0.0138359	1.37731e-26	0.415891	0.0115824	0.021801
LEPR	0.0430842	0.0222678	0.0084299	-0.0274061	3.22184e+12	1.134e-12	0.0430842	1.96386e+12	0.000746378	0.0222678	3.18109e+12	0.167588	0.0084299	4.86745e+12	1.68059e-06	-0.0274061	1.53452e-12	0.00122093	0.213857	3.34018e-06
GAB2	0.11168	0.0314797	-0.0488044	-0.0782685	2.99089e+12	2.59613e-76	0.11168	1.94536e+12	1.86547e-06	0.0314797	3.36471e+12	1.30616e-15	-0.0488044	5.10842e+12	1.10715e-42	-0.0782685	8.764e-76	4.09118e-06	7.55199e-15	1.85301e-41
CHDH	0.135193	0.00823885	-0.00660047	0.0400525	2.91172e+12	2.94914e-111	0.135193	1.99204e+12	0.212232	0.00823885	3.22931e+12	0.279918	-0.00660047	4.54786e+12	2.56766e-12	0.0400525	1.73031e-110	0.248489	0.338971	7.73215e-12
PRKAR2B	0.0531806	0.00538649	-0.0209035	-0.0874092	3.18785e+12	1.60283e-18	0.0531806	1.99777e+12	0.414748	0.00538649	3.2752e+12	0.000621004	-0.0209035	5.15172e+12	7.79085e-53	-0.0874092	2.37955e-18	0.460188	0.00121751	2.09957e-51
P4HA1	0.0889429	0.0238586	-0.0320712	-0.0187487	3.06744e+12	5.83373e-49	0.0889429	1.96066e+12	0.000302791	0.0238586	3.31103e+12	1.50959e-07	-0.0320712	4.82644e+12	0.00105475	-0.0187487	1.33655e-48	0.000517676	4.58937e-07	0.0016539
MAP3K5	0.19648	0.0419369	0.0192143	-0.0589028	2.70538e+12	3.78232e-235	0.19648	1.92435e+12	2.1199e-10	0.0419369	3.1465e+12	0.00165714	0.0192143	5.01667e+12	7.14534e-25	-0.0589028	2.22736e-233	7.27999e-10	0.00306023	4.50837e-24
DEPP1	0.0312824	-0.00829048	-0.0788463	-0.10614	3.26158e+12	2.42288e-07	0.0312824	2.02524e+12	0.209381	-0.00829048	3.46109e+12	3.1602e-38	-0.0788463	5.24046e+12	3.58504e-77	-0.10614	3.00732e-07	0.245513	8.37453e-37	2.47835e-75
NAMPT	0.0800298	0.0303955	-0.0595835	-0.0652333	3.09745e+12	6.05069e-40	0.0800298	1.94753e+12	4.16041e-06	0.0303955	3.39929e+12	1.63142e-22	-0.0595835	5.04666e+12	3.82536e-30	-0.0652333	1.22244e-39	8.84365e-06	1.55327e-21	3.25258e-29
PPP3CA	0.134941	0.0446865	-0.000828411	-0.0416277	2.91257e+12	7.60009e-111	0.134941	1.91883e+12	1.2942e-11	0.0446865	3.2108e+12	0.892129	-0.000828411	4.93483e+12	3.46211e-13	-0.0416277	4.39423e-110	5.01898e-11	0.913384	1.11207e-12
ME1	0.0989658	0.0557812	0.00854554	0.013422	3.0337e+12	3.04043e-60	0.0989658	1.89654e+12	2.85555e-17	0.0557812	3.18072e+12	0.161835	0.00854554	4.67403e+12	0.0190376	0.013422	8.11121e-60	1.89972e-16	0.207347	0.0263674
BTBD9	0.122497	0.0552609	-0.00877881	-0.0257632	2.95447e+12	1.53543e-91	0.122497	1.89759e+12	5.59978e-17	0.0552609	3.2363e+12	0.150686	-0.00877881	4.85967e+12	6.75335e-06	-0.0257632	6.56275e-91	3.61937e-16	0.195265	1.27984e-05
MGST1	0.143328	0.0444417	0.0123901	-0.00138034	2.88433e+12	6.02864e-125	0.143328	1.91932e+12	1.67149e-11	0.0444417	3.16839e+12	0.0425272	0.0123901	4.74415e+12	0.809453	-0.00138034	4.27926e-124	6.37331e-11	0.0625515	0.83465
GPR75.ASB3	0.087946	0.0329909	0.0599655	-0.00200126	3.0708e+12	6.63564e-48	0.087946	1.94232e+12	5.83938e-07	0.0329909	3.01576e+12	8.77338e-23	0.0599655	4.74709e+12	0.726639	-0.00200126	1.49232e-47	1.3674e-06	8.45435e-22	0.761104
HIP1R	0.0530833	0.0588911	0.136157	-0.00884695	3.18818e+12	1.84913e-18	0.0530833	1.8903e+12	4.48337e-19	0.0588911	2.77133e+12	4.57994e-111	0.136157	4.77953e+12	0.122225	-0.00884695	2.74265e-18	3.58684e-18	2.42737e-108	0.149952
SLC25A37	0.0889983	0.0658025	0.00258253	-0.0259857	3.06726e+12	5.09236e-49	0.0889983	1.87642e+12	1.9838e-23	0.0658025	3.19985e+12	0.672471	0.00258253	4.86072e+12	5.61984e-06	-0.0259857	1.17007e-48	2.33647e-22	0.722476	1.07141e-05
LINC02062	0.0545666	0.0233778	0.029877	-0.0570576	3.18318e+12	2.03352e-19	0.0545666	1.96163e+12	0.00040001	0.0233778	3.11229e+12	9.98492e-07	0.029877	5.00793e+12	1.95111e-23	-0.0570576	3.05315e-19	0.000673033	2.86054e-06	1.15326e-22
KCNQ3	0.0434715	0.000266531	0.0402735	-0.0669845	3.22054e+12	7.1167e-13	0.0434715	2.00805e+12	0.96781	0.000266531	3.07894e+12	4.24042e-11	0.0402735	5054960222675	1.07226e-31	-0.0669845	9.6549e-13	0.970251	1.83713e-10	1.0209e-30
FGF2	0.173117	0.0258857	-0.00618395	-0.0576587	2.78404e+12	3.22883e-182	0.173117	1.95659e+12	8.85583e-05	0.0258857	3.22798e+12	0.311386	-0.00618395	5.01078e+12	6.71953e-24	-0.0576587	5.52025e-181	0.000160739	0.373099	4.07788e-23
MED13L	0.182839	0.0309691	-0.00292896	-0.0653396	2.7513e+12	2.24449e-203	0.182839	1.94638e+12	2.73067e-06	0.0309691	3.21754e+12	0.631605	-0.00292896	5.04717e+12	3.08754e-30	-0.0653396	5.8504e-202	5.89114e-06	0.686433	2.65362e-29
HSPD1	0.096938	0.0200074	-0.0554674	-0.00831438	3.04052e+12	7.30881e-58	0.096938	1.9684e+12	0.00244884	0.0200074	3.38609e+12	1.01838e-19	-0.0554674	4.777e+12	0.146373	-0.00831438	1.88347e-57	0.00375835	8.41772e-19	0.176715
PPP1R1B	0.0220809	-0.0130301	0.0627881	0.000106588	3.29256e+12	0.000268122	0.0220809	2.03476e+12	0.0485005	-0.0130301	3.00671e+12	7.93833e-25	0.0627881	4.73711e+12	0.985144	0.000106588	0.000316257	0.0624926	8.52834e-24	0.988252
PLPP1	0.133185	0.0317518	0.0246044	0.0326538	2.91848e+12	5.25558e-108	0.133185	1.94481e+12	1.51919e-06	0.0317518	3.1292e+12	5.6173e-05	0.0246044	4.58291e+12	1.15789e-08	0.0326538	2.92181e-107	3.3675e-06	0.000130007	2.76018e-08
ID3	0.0681796	0.0198518	-0.00371666	-0.0180708	3.13735e+12	1.96943e-29	0.0681796	1.96871e+12	0.00264681	0.0198518	3.22006e+12	0.542911	-0.00371666	4.82323e+12	0.0015938	-0.0180708	3.40739e-29	0.00404657	0.602813	0.00245082
LINC00486	-0.0659731	-0.0478795	0.0372662	-0.0117054	3.58903e+12	1.16613e-27	-0.0659731	2.10476e+12	4.06071e-13	-0.0478795	3.08858e+12	1.04369e-09	0.0372662	4.79307e+12	0.0408667	-0.0117054	1.96622e-27	1.82388e-12	3.96327e-09	0.0536565
SLC25A29	0.163969	0.0694371	0.0347087	0.0496957	2.81484e+12	1.99881e-163	0.163969	1.86912e+12	6.55194e-26	0.0694371	3.09679e+12	1.31965e-08	0.0347087	4.50217e+12	3.73122e-18	0.0496957	2.56299e-162	9.47053e-25	4.49301e-08	1.64796e-17
UPP2	0.0541099	0.0676841	0.019528	-0.0778606	3.18472e+12	4.03813e-19	0.0541099	1.87264e+12	1.07034e-24	0.0676841	3145490186382	0.00138853	0.019528	5.10649e+12	2.95785e-42	-0.0778606	6.04011e-19	1.4182e-23	0.00259432	4.84844e-41
SNRNP70	0.146905	0.0978711	0.0277933	0.0499064	2.87229e+12	3.15257e-131	0.146905	1.812e+12	6.5363e-50	0.0978711	3.11897e+12	5.34852e-06	0.0277933	4501176287778	2.69547e-18	0.0499064	2.49382e-130	8.6606e-48	1.40797e-05	1.2005e-17
CASC17	0.079362	-0.000604606	0.0361257	0.0210665	3.0997e+12	2.62373e-39	0.079362	2.0098e+12	0.927062	-0.000604606	3.09224e+12	3.30493e-09	0.0361257	4.63781e+12	0.000232771	0.0210665	5.23429e-39	0.937081	1.197e-08	0.000385125
ENOX1	0.0617292	0.053683	0.0354484	-0.0221227	3.15907e+12	2.0565e-24	0.0617292	1.90076e+12	4.15601e-16	0.053683	3.09442e+12	6.44789e-09	0.0354484	4.84242e+12	0.00011105	-0.0221227	3.29953e-24	2.50751e-15	2.29354e-08	0.000188442
PRKN	0.138206	0.0307028	0.0632992	0.00302151	2.90158e+12	3.12674e-116	0.138206	1.94692e+12	3.32328e-06	0.0307028	3.00507e+12	3.30931e-25	0.0632992	4.7233e+12	0.597619	0.00302151	1.95729e-115	7.09264e-06	3.7055e-24	0.639875
CACNA1B	0.0443702	0.0338274	0.057556	0.0251893	3.21751e+12	2.37649e-13	0.0443702	1.94064e+12	3.00365e-07	0.0338274	3.02349e+12	4.11244e-21	0.057556	4.61828e+12	1.07749e-05	0.0251893	3.24903e-13	7.2691e-07	3.73645e-20	2.00141e-05
ATP11A	0.110552	0.0321182	-0.0545015	-0.066003	2.99469e+12	8.31328e-75	0.110552	1.94407e+12	1.14909e-06	0.0321182	3.38299e+12	4.31833e-19	-0.0545015	5.05031e+12	8.04287e-31	-0.066003	2.73667e-74	2.58529e-06	3.41599e-18	7.266e-30
GRIK4	0.121505	0.0360789	-0.00581803	0.00228438	2.95781e+12	4.39657e-90	0.121505	1.93612e+12	4.6441e-08	0.0360789	3.2268e+12	0.340886	-0.00581803	4.72679e+12	0.689851	0.00228438	1.84447e-89	1.24943e-07	0.405088	0.726881
PEX5L	0.0197452	0.0236003	0.0127691	-0.0591852	3.30042e+12	0.00111914	0.0197452	1.96118e+12	0.00035187	0.0236003	3.16717e+12	0.0365838	0.0127691	5.01801e+12	4.26763e-25	-0.0591852	0.0012979	0.000595818	0.0545668	2.74718e-24
DAB2IP	0.12271	0.0224072	-0.0097675	-0.0677285	2.95375e+12	7.44358e-92	0.12271	1.96358e+12	0.00069114	0.0224072	3.23947e+12	0.109827	-0.0097675	5.05849e+12	2.28204e-32	-0.0677285	3.20739e-91	0.00113407	0.14699	2.28204e-31
SDC4	0.0870618	0.073396	0.0769353	-0.0453623	3.07378e+12	5.60141e-47	0.0870618	1.86116e+12	9.18911e-29	0.073396	2.96132e+12	1.79136e-36	0.0769353	4.95252e+12	2.21969e-15	-0.0453623	1.24563e-46	1.66031e-27	4.45041e-35	8.30423e-15
PON2	0.100905	0.061048	0.0899703	-0.009701	3027168030353	1.44395e-62	0.100905	1.88597e+12	2.20723e-20	0.061048	2.9195e+12	2.73155e-49	0.0899703	4.78357e+12	0.0901315	-0.009701	3.97899e-62	1.88683e-19	1.35724e-47	0.113198
SAT1	0.0780481	0.0669408	0.00150666	-0.11979	3.10412e+12	4.53631e-38	0.0780481	1.87413e+12	3.42455e-24	0.0669408	3.20331e+12	0.805187	0.00150666	5.30513e+12	6.31517e-98	-0.11979	8.88268e-38	4.28743e-23	0.841161	2.00823e-95
OSMR	0.174826	0.0117895	-0.0507459	-0.0717643	2.77828e+12	7.56792e-186	0.174826	1.98491e+12	0.0742469	0.0117895	3.37094e+12	9.37633e-17	-0.0507459	5.07761e+12	3.84331e-36	-0.0717643	1.41565e-184	0.0933222	5.86943e-16	4.77411e-35
GPR37L1	0.0678598	0.0383094	0.0659641	0.00565488	3.13843e+12	3.58749e-29	0.0678598	1.93164e+12	6.53334e-09	0.0383094	2.99652e+12	3.0846e-27	0.0659641	4.71082e+12	0.323223	0.00565488	6.17996e-29	1.94168e-08	4.12144e-26	0.366827
GMDS	0.0901204	0.0450157	-0.0419781	-0.0494521	3.06348e+12	3.18692e-50	0.0901204	1.91817e+12	9.15421e-12	0.0450157	3.34281e+12	6.20712e-12	-0.0419781	4.9719e+12	5.4251e-18	-0.0494521	7.42993e-50	3.63532e-11	2.86899e-11	2.35681e-17
C3orf70	0.11454	0.00597663	0.00431279	-0.104056	2.98126e+12	3.37007e-80	0.11454	1.99658e+12	0.365508	0.00597663	3.1943e+12	0.480185	0.00431279	5.23059e+12	3.14762e-74	-0.104056	1.20144e-79	0.410132	0.544575	1.7874e-72
MAML2	0.197767	0.0505876	-0.0104832	-0.012224	2.70104e+12	2.8357e-238	0.197767	1.90698e+12	1.79821e-14	0.0505876	3.24177e+12	0.0861377	-0.0104832	4.79553e+12	0.0327211	-0.012224	1.80351e-236	9.28296e-14	0.119095	0.0435369
AC124854.1	0.00276703	-0.0171472	-0.00621673	0.00969722	3.35759e+12	0.647941	0.00276703	2.04303e+12	0.00942017	-0.0171472	3.22808e+12	0.308828	-0.00621673	4.69167e+12	0.0902569	0.00969722	0.663523	0.0133809	0.370314	0.113266
ATP1B3	0.135721	0.0357659	-0.05069	0.0489197	2.90994e+12	4.0314e-112	0.135721	1.93675e+12	6.06092e-08	0.0357659	3.37076e+12	1.01293e-16	-0.05069	4.50585e+12	1.22143e-17	0.0489197	2.38287e-111	1.59815e-07	6.29121e-16	5.19273e-17
FOXO3	0.130646	0.0318745	-0.0109499	-0.0495077	2.92703e+12	5.77119e-104	0.130646	1.94456e+12	1.38398e-06	0.0318745	3.24327e+12	0.0730465	-0.0109499	4.97216e+12	4.98121e-18	-0.0495077	2.96006e-103	3.07767e-06	0.10215	2.17586e-17
GOLGA8A	0.0671802	0.0408286	0.0190483	-0.0671727	3.14072e+12	1.27132e-28	0.0671802	1.92658e+12	6.23524e-10	0.0408286	3.14703e+12	0.00181782	0.0190483	5.05585e+12	7.26045e-32	-0.0671727	2.18057e-28	2.04413e-09	0.00332988	6.99643e-31
PNPLA6	0.156395	0.0104457	-0.0348984	0.0448824	2.84034e+12	1.11912e-148	0.156395	1.9876e+12	0.113738	0.0104457	3.3201e+12	1.09974e-08	-0.0348984	4.52498e+12	4.34864e-15	0.0448824	1.2023e-147	0.13879	3.80126e-08	1.59316e-14
KIF1B	0.129632	0.0740517	0.0513058	0.00633331	2.93045e+12	2.25225e-102	0.129632	1.85985e+12	2.98933e-29	0.0740517	3.04354e+12	4.30572e-17	0.0513058	4.70761e+12	0.268564	0.00633331	1.12612e-101	5.72655e-28	2.79433e-16	0.310558
ERC2	0.0145201	0.0490501	0.0290156	-0.0440174	3.31802e+12	0.0165628	0.0145201	1.91006e+12	1.07723e-13	0.0490501	3.11505e+12	2.02577e-06	0.0290156	4.94615e+12	1.43593e-14	-0.0440174	0.0184031	5.22196e-13	5.63106e-06	5.07362e-14
SULF1	0.101296	-0.0164905	-0.0339102	-0.0888583	3.02585e+12	4.84839e-63	0.101296	2.04171e+12	0.0125262	-0.0164905	3.31693e+12	2.81321e-08	-0.0339102	5.15859e+12	1.50871e-54	-0.0888583	1.34302e-62	0.0175477	9.29938e-08	4.44232e-53
AC110023.1	0.0656805	0.0275613	0.0490837	0.000217964	3.14577e+12	1.98359e-27	0.0656805	1.95323e+12	2.99548e-05	0.0275613	3.05067e+12	8.99679e-16	0.0490837	4.73658e+12	0.969627	0.000217964	3.31642e-27	5.73143e-05	5.25916e-15	0.974756
FLOT2	0.10508	0.00268483	-0.0554652	-0.104394	3.01311e+12	1.0048e-67	0.10508	2.00319e+12	0.68437	0.00268483	3.38608e+12	1.02177e-19	-0.0554652	5.23219e+12	1.05891e-74	-0.104394	2.98067e-67	0.723503	8.41772e-19	6.23582e-73
SPATA6	0.0956804	0.0355579	0.0325697	-0.0653018	3.04476e+12	2.06711e-56	0.0956804	1.93716e+12	7.22583e-08	0.0355579	3.10365e+12	9.65748e-08	0.0325697	5.04699e+12	3.33219e-30	-0.0653018	5.22529e-56	1.88655e-07	3.01086e-07	2.84849e-29
AP001528.2	0.0487975	0.00202714	-0.0185831	-0.0785205	3.20261e+12	7.78775e-16	0.0487975	2.00451e+12	0.758899	0.00202714	3.26776e+12	0.00234777	-0.0185831	5.10961e+12	6.01661e-43	-0.0785205	1.10361e-15	0.789176	0.00421802	1.02579e-41
SYNE1	0.150523	0.091141	0.0396209	0.0110109	2.86011e+12	9.55298e-138	0.150523	1.82552e+12	1.72024e-43	0.091141	3.08103e+12	8.67104e-11	0.0396209	4.68545e+12	0.0544116	0.0110109	8.72945e-137	1.09407e-41	3.60915e-10	0.0702227
BCO1	0.0155827	-0.0171919	-0.00613062	-0.0927385	3.31444e+12	0.0101216	0.0155827	2.04312e+12	0.00923624	-0.0171919	3.22781e+12	0.315577	-0.00613062	5.17697e+12	2.83119e-59	-0.0927385	0.0112936	0.0131474	0.377553	9.78605e-58
LGR4	0.134872	0.0379999	0.0587338	0.000563046	2.91281e+12	9.8458e-111	0.134872	1.93226e+12	8.63427e-09	0.0379999	3.01971e+12	6.39414e-22	0.0587338	4.73495e+12	0.921648	0.000563046	5.65156e-110	2.53293e-08	5.94543e-21	0.929835
EPS8	0.0865969	0.0274977	-0.0232952	-0.00341893	3.07534e+12	1.70481e-46	0.0865969	1.95335e+12	3.12494e-05	0.0274977	3.28287e+12	0.000136776	-0.0232952	4.75381e+12	0.550338	-0.00341893	3.77528e-46	5.96476e-05	0.00029791	0.596887
ZNF44	0.0627771	0.0302696	-0.0248681	-0.0786211	3.15554e+12	3.39944e-25	0.0627771	1.94779e+12	4.55887e-06	0.0302696	3.28792e+12	4.67063e-05	-0.0248681	5.11009e+12	4.71442e-43	-0.0786211	5.52105e-25	9.6263e-06	0.000109857	8.32881e-42
GOLGB1	0.150767	0.0668283	0.00125778	-0.00236479	2.85929e+12	3.4207e-138	0.150767	1.87436e+12	4.07964e-24	0.0668283	3.2041e+12	0.83687	0.00125778	4.74882e+12	0.679529	-0.00236479	3.16216e-137	5.06768e-23	0.867987	0.717431
PTPRG	0.132678	0.0641711	0.0395849	-0.0516754	2.92019e+12	3.41703e-107	0.132678	1.87969e+12	2.33438e-22	0.0641711	3.08114e+12	9.01746e-11	0.0395849	4.98243e+12	1.66728e-19	-0.0516754	1.85429e-106	2.39462e-21	3.74354e-10	7.88982e-19
SIPA1L2	0.0667756	0.0115727	-0.0529365	-0.0758638	3.14208e+12	2.68407e-28	0.0667756	1.98534e+12	0.0797296	0.0115727	3.37797e+12	4.25483e-18	-0.0529365	5.09703e+12	3.37622e-40	-0.0758638	4.59384e-28	0.0998975	3.07508e-17	5.01699e-39
SUCLG2.AS1	0.0788638	0.0510922	0.0326342	-0.0287252	3.10138e+12	7.77425e-39	0.0788638	1.90596e+12	9.87545e-15	0.0510922	3.10344e+12	9.11074e-08	0.0326342	4.8737e+12	5.1931e-07	-0.0287252	1.53744e-38	5.3408e-14	2.85721e-07	1.07794e-06
SPACA6	0.0848032	0.0470678	0.0152893	0.0394749	3.08138e+12	1.18076e-44	0.0848032	1.91405e+12	1.00065e-12	0.0470678	3.15909e+12	0.0123145	0.0152893	4.5506e+12	5.25353e-12	0.0394749	2.54047e-44	4.34708e-12	0.0199187	1.55551e-11
DPP10	0.0527962	0.0952552	0.0102864	-0.0732607	3.18915e+12	2.81549e-18	0.0527962	1.81726e+12	2.32091e-47	0.0952552	3.17514e+12	0.0921978	0.0102864	5.08469e+12	1.34951e-37	-0.0732607	4.15657e-18	2.63589e-45	0.126266	1.75879e-36
NFIB	0.146311	0.0534184	0.0227286	0.0506967	2.87429e+12	3.57407e-130	0.146311	1.90129e+12	5.78451e-16	0.0534184	3.13522e+12	0.000198321	0.0227286	4.49743e+12	7.86693e-19	0.0506967	2.7453e-129	3.40644e-15	0.000419881	3.60473e-18
AKAP13	0.139445	0.0429119	-0.0434066	-0.0699538	2.89741e+12	2.61333e-118	0.139445	1.92239e+12	8.02014e-11	0.0429119	3.34739e+12	1.16897e-12	-0.0434066	5.06903e+12	2.01613e-34	-0.0699538	1.696e-117	2.84644e-10	5.68398e-12	2.28414e-33
UBAC2	0.118632	0.0222154	0.010951	-0.0708881	2.96748e+12	6.2109e-86	0.118632	1.96396e+12	0.000768178	0.0222154	3.17301e+12	0.0730163	0.010951	5.07345e+12	2.64538e-35	-0.0708881	2.43235e-85	0.00125272	0.10215	3.13892e-34
AC027117.2	0.152534	0.0297031	0.0481629	0.0225749	2.85334e+12	1.93037e-141	0.152534	1.94892e+12	6.85016e-06	0.0297031	3.05363e+12	3.05078e-15	0.0481629	4.63066e+12	8.00982e-05	0.0225749	1.90639e-140	1.41085e-05	1.73241e-14	0.000137237
UBE2B	0.10246	0.00561673	0.00191786	-0.0579961	3.02193e+12	1.83139e-64	0.10246	1.9973e+12	0.395088	0.00561673	3.20199e+12	0.753557	0.00191786	5.01238e+12	3.67653e-24	-0.0579961	5.15381e-64	0.439601	0.797964	2.27459e-23
AC092691.1	0.173481	0.106927	-0.0019159	0.0229903	2.78281e+12	5.48252e-183	0.173481	1.79381e+12	2.79763e-59	0.106927	3.21429e+12	0.7538	-0.0019159	4.62869e+12	5.90177e-05	0.0229903	9.57934e-182	1.48274e-56	0.797964	0.000103119
ANGPT1	0.094621	0.0355472	-0.0350798	0.0463687	3.04833e+12	3.33605e-55	0.094621	1.93719e+12	7.2908e-08	0.0355472	3.32068e+12	9.2293e-09	-0.0350798	4.51794e+12	5.29649e-16	0.0463687	8.32704e-55	1.90039e-07	3.22519e-08	2.06914e-15
FERMT2	0.125183	0.0346507	0.00724896	-0.0593839	2.94542e+12	1.51779e-95	0.125183	1.93899e+12	1.53774e-07	0.0346507	3.18488e+12	0.23536	0.00724896	5.01895e+12	2.96582e-25	-0.0593839	6.87545e-95	3.82629e-07	0.290094	1.91693e-24
AC004158.1	-0.000949215	0.0115246	0.0306935	-0.000973303	3.3701e+12	0.875527	-0.000949215	1.98544e+12	0.0809885	0.0115246	3.10967e+12	5.01623e-07	0.0306935	4.74222e+12	0.86499	-0.000973303	0.883304	0.101236	1.46614e-06	0.88389
SACS	0.128461	0.0222996	0.0099772	0.0589186	2.93439e+12	1.48858e-100	0.128461	1.9638e+12	0.000733435	0.0222996	3.17613e+12	0.102405	0.0099772	4.45848e+12	6.94223e-25	0.0589186	7.23804e-100	0.00120099	0.138104	4.39767e-24
COL16A1	0.0954924	0.0529903	0.0821044	0.0211088	3.04539e+12	3.39359e-56	0.0954924	1.90215e+12	9.84201e-16	0.0529903	2.94474e+12	2.5759e-41	0.0821044	4.63761e+12	0.000226115	0.0211088	8.53766e-56	5.71124e-15	8.19135e-40	0.000375285
CADPS2	0.111045	0.0333918	0.0142565	0.0464858	2.99303e+12	1.83578e-75	0.111045	1.94152e+12	4.25447e-07	0.0333918	3.1624e+12	0.0196006	0.0142565	4.51738e+12	4.47397e-16	0.0464858	6.10647e-75	1.00664e-06	0.0308259	1.75645e-15
KREMEN1	0.0609132	0.0388687	0.014364	-0.0873017	3.16182e+12	8.18174e-24	0.0609132	1.93051e+12	3.9262e-09	0.0388687	3.16206e+12	0.0186977	0.014364	5.15122e+12	1.04108e-52	-0.0873017	1.3035e-23	1.18457e-08	0.0294641	2.71363e-51
CHORDC1	0.0924808	-0.00166241	-0.0462491	0.0141785	3.05553e+12	8.35664e-53	0.0924808	2.01193e+12	0.801271	-0.00166241	3.35651e+12	3.59135e-14	-0.0462491	4.67044e+12	0.0132504	0.0141785	2.02547e-52	0.827286	1.9326e-13	0.018595
MPC1	0.0982282	0.0508915	-0.0107744	-0.0424676	3.03618e+12	2.26324e-59	0.0982282	1.90637e+12	1.25423e-14	0.0508915	3.2427e+12	0.0777634	-0.0107744	4.93881e+12	1.15366e-13	-0.0424676	5.97767e-59	6.67215e-14	0.108175	3.84552e-13
MEGF10	0.0942708	0.0658665	0.0527114	0.0492461	3.0495e+12	8.30929e-55	0.0942708	1.87629e+12	1.79864e-23	0.0658665	3.03903e+12	5.88178e-18	0.0527114	4.5043e+12	7.43451e-18	0.0492461	2.06112e-54	2.15026e-22	4.13807e-17	3.17765e-17
ARGLU1	0.153033	0.0409598	0.0738998	-0.00651496	2.85166e+12	2.29396e-142	0.153033	1.92631e+12	5.49556e-10	0.0409598	2.97106e+12	8.91376e-34	0.0738998	4.76848e+12	0.255075	-0.00651496	2.29396e-141	1.8091e-09	1.81704e-32	0.296036
SIK2	0.15452	0.0431648	-0.0199462	8.35821e-05	2.84665e+12	3.87025e-145	0.15452	1.92189e+12	6.21153e-11	0.0431648	3.27213e+12	0.0010927	-0.0199462	4.73722e+12	0.988351	8.35821e-05	3.97012e-144	2.23953e-10	0.00208321	0.989595
TPCN1	0.0750625	0.0637169	0.0935898	0.0216143	3.11418e+12	2.46964e-35	0.0750625	1.88061e+12	4.58696e-22	0.0637169	2.90789e+12	3.31472e-53	0.0935898	4.63521e+12	0.00015921	0.0216143	4.60883e-35	4.58696e-21	2.02708e-51	0.000266749
AC087482.1	0.0324982	0.0213942	-0.00850852	-0.051553	3.25749e+12	8.12371e-08	0.0324982	1.96561e+12	0.00119682	0.0213942	3.23544e+12	0.163661	-0.00850852	4.98185e+12	2.02767e-19	-0.051553	1.01786e-07	0.00190484	0.209413	9.53846e-19
AC092802.1	-0.0129717	0.0188445	0.0141329	-0.0800276	3.41058e+12	0.0322965	-0.0129717	1.97074e+12	0.00432446	0.0188445	3.1628e+12	0.020686	0.0141329	5.11675e+12	1.50553e-44	-0.0800276	0.0355373	0.00642484	0.0323728	2.78348e-43
MT.ND2	0.111396	0.0168526	-0.0353467	-0.0314348	2.99185e+12	6.24802e-76	0.111396	1.97474e+12	0.0107166	0.0168526	3.32154e+12	7.12128e-09	-0.0353467	4.88654e+12	3.95852e-08	-0.0314348	2.09585e-75	0.0151597	2.52179e-08	9.06923e-08
ZSCAN31	0.0171192	0.035422	-0.00581867	-0.0386405	3.30927e+12	0.00472415	0.0171192	1.93744e+12	8.10036e-08	0.035422	3.22681e+12	0.340833	-0.00581867	4.92068e+12	1.45194e-11	-0.0386405	0.0053386	2.09424e-07	0.405088	4.16713e-11
NQO1	0.0554032	0.0408131	-0.0671218	0.0163533	3.18037e+12	5.7035e-20	0.0554032	1.92661e+12	6.32832e-10	0.0408131	3.42347e+12	3.81239e-28	-0.0671218	4.66014e+12	0.00427752	0.0163533	8.64497e-20	2.07038e-09	5.36433e-27	0.00633166
EMID1	0.0878476	0.0292519	0.0763092	-0.0233533	3.07113e+12	8.42292e-48	0.0878476	1.94983e+12	9.42611e-06	0.0292519	2.96333e+12	6.58159e-36	0.0763092	4.84825e+12	4.50085e-05	-0.0233533	1.88892e-47	1.90439e-05	1.5619e-34	7.94267e-05
PKNOX2	0.109747	0.0202111	-0.0614342	-0.0269981	2.9974e+12	9.64478e-74	0.109747	1.96799e+12	0.0022101	0.0202111	3.40523e+12	7.78882e-24	-0.0614342	4.86552e+12	2.39165e-06	-0.0269981	3.12326e-73	0.00340839	7.83812e-23	4.71802e-06
TANK	0.0911111	0.0327589	-0.0246056	-0.0403072	3.06014e+12	2.67984e-51	0.0911111	1.94279e+12	7.00231e-07	0.0327589	3.28708e+12	5.61253e-05	-0.0246056	4.92857e+12	1.86633e-12	-0.0403072	6.35962e-51	1.63011e-06	0.000130007	5.68481e-12
SLC16A6	-0.00702827	0.00674949	-0.0541043	-0.0606928	3.39057e+12	0.246114	-0.00702827	1.99503e+12	0.306809	0.00674949	3.38171e+12	7.76578e-19	-0.0541043	5.02515e+12	2.61564e-26	-0.0606928	0.260881	0.35045	5.99397e-18	1.77729e-25
BANP	0.152239	0.0251646	-0.0475185	-0.0446599	2.85433e+12	6.76747e-141	0.152239	1.95804e+12	0.000138558	0.0251646	3.36058e+12	7.07459e-15	-0.0475185	4.9492e+12	5.92554e-15	-0.0446599	6.6014e-140	0.000245331	3.94688e-14	2.15105e-14
CDHR3	0.174981	0.0710588	0.00998869	-0.0524402	2.77776e+12	3.52225e-186	0.174981	1.86586e+12	4.64121e-27	0.0710588	3.17609e+12	0.102011	0.00998869	4.98605e+12	4.86082e-20	-0.0524402	6.74745e-185	7.30647e-26	0.137688	2.34915e-19
FLRT2	0.0960074	0.0573842	0.0418367	-0.0243423	3.04366e+12	8.70355e-57	0.0960074	1.89332e+12	3.44936e-18	0.0573842	3.07392e+12	7.30078e-12	0.0418367	4.85294e+12	2.10948e-05	-0.0243423	2.20712e-56	2.53911e-17	3.35498e-11	3.82012e-05
AC006148.1	0.0776029	0.0137601	0.0117026	0.0313363	3.10562e+12	1.17892e-37	0.0776029	1.98095e+12	0.0372058	0.0137601	3.1706e+12	0.0553943	0.0117026	4.58915e+12	4.36344e-08	0.0313363	2.27211e-37	0.0488902	0.0798522	9.92543e-08
IL17RB	0.146759	0.0058838	0.00271203	0.0244516	2.87278e+12	5.71845e-131	0.146759	1.99677e+12	0.373002	0.0058838	3.19944e+12	0.657073	0.00271203	4.62177e+12	1.93657e-05	0.0244516	4.50115e-130	0.416776	0.709746	3.53519e-05
SYT11	0.101711	0.0585438	0.0383833	-0.0139574	3.02446e+12	1.5164e-63	0.101711	1.891e+12	7.20783e-19	0.0585438	3.085e+12	3.26509e-10	0.0383833	4.80374e+12	0.0147549	-0.0139574	4.22254e-63	5.58235e-18	1.29142e-09	0.0205972
ZNF442	0.0126254	-0.00931989	-0.043463	-0.0620111	3.3244e+12	0.0371996	0.0126254	2.02731e+12	0.158203	-0.00931989	3.34757e+12	1.09317e-12	-0.043463	5.0314e+12	2.14965e-27	-0.0620111	0.0407913	0.188988	5.34814e-12	1.57509e-26
DCLK1	0.0415271	-0.0201213	-0.0512327	-0.00185631	3.22709e+12	7.08752e-12	0.0415271	2.049e+12	0.00231258	-0.0201213	3.3725e+12	4.76796e-17	-0.0512327	4.74641e+12	0.745727	-0.00185631	9.49381e-12	0.00355266	3.08096e-16	0.779541
CDK9	0.0603655	0.0216758	0.0363206	0.00672898	3.16366e+12	2.04636e-23	0.0603655	1.96505e+12	0.00102972	0.0216758	3.09162e+12	2.7206e-09	0.0363206	4.70573e+12	0.239796	0.00672898	3.2343e-23	0.00165212	9.92144e-09	0.28035
PLEKHA5	0.166972	0.00511918	-0.063313	-0.00719445	2.80473e+12	1.78378e-169	0.166972	1.9983e+12	0.438285	0.00511918	3.41126e+12	3.23212e-25	-0.063313	4.7717e+12	0.208821	-0.00719445	2.42411e-168	0.482934	3.64473e-24	0.246676
GALNT16	0.102506	0.0283602	-0.0668112	-0.0367229	3.02178e+12	1.60845e-64	0.102506	1.95162e+12	1.74827e-05	0.0283602	3.42248e+12	6.70432e-28	-0.0668112	4.91159e+12	1.38727e-10	-0.0367229	4.53447e-64	3.43603e-05	9.18954e-27	3.75687e-10
AL391807.1	0.0575159	0.0314601	0.0865215	0.0321733	3.17325e+12	2.11308e-21	0.0575159	1.9454e+12	1.89318e-06	0.0314601	2.93057e+12	1.05465e-45	0.0865215	4.58519e+12	1.88984e-08	0.0321733	3.25561e-21	4.14622e-06	3.99262e-44	4.43847e-08
SLC6A9	0.0475967	0.0188702	-0.00479746	0.0666172	3.20665e+12	3.87223e-15	0.0475967	1.97068e+12	0.00427185	0.0188702	3.22353e+12	0.43225	-0.00479746	4.42201e+12	2.28711e-31	0.0666172	5.46303e-15	0.00635383	0.500567	2.11425e-30
KCNE4	0.0988836	-0.0184592	-0.0401454	0.0234296	3.03397e+12	3.80527e-60	0.0988836	2.04566e+12	0.00518806	-0.0184592	3.33693e+12	4.88411e-11	-0.0401454	4.62661e+12	4.24964e-05	0.0234296	1.01346e-59	0.00763091	2.09885e-10	7.51604e-05
ZNF441	0.00276584	0.0118337	-0.0294545	-0.0597617	3.35759e+12	0.648083	0.00276584	1.98482e+12	0.0731664	0.0118337	3.30263e+12	1.41612e-06	-0.0294545	5.02074e+12	1.47927e-25	-0.0597617	0.663523	0.0920368	3.97813e-06	9.6792e-25
OSBPL1A	0.109778	0.0406026	0.0200428	-0.00879536	2.99729e+12	8.802e-74	0.109778	1.92703e+12	7.74307e-10	0.0406026	3.14384e+12	0.00103323	0.0200428	4.77928e+12	0.124418	-0.00879536	2.85616e-73	2.49726e-09	0.00197695	0.152291
MPP6	0.0873153	-0.00925613	-0.0450681	0.0461942	3.07292e+12	3.04556e-47	0.0873153	2.02718e+12	0.161069	-0.00925613	3.35272e+12	1.56675e-13	-0.0450681	4.51876e+12	6.80505e-16	0.0461942	6.79164e-47	0.191979	8.06193e-13	2.63903e-15
C4orf19	0.177166	0.000843848	-0.0195411	-0.0717562	2.7704e+12	7.00282e-191	0.177166	2.00689e+12	0.898334	0.000843848	3.27083e+12	0.00137821	-0.0195411	5.07757e+12	3.91303e-36	-0.0717562	1.44604e-189	0.912685	0.00257805	4.82303e-35
PHIP	0.114665	0.049518	0.017775	-0.0403891	2.98084e+12	2.26818e-80	0.114665	1.90912e+12	6.28312e-14	0.049518	3.15111e+12	0.0036145	0.017775	4.92896e+12	1.68383e-12	-0.0403891	8.10429e-80	3.1122e-13	0.0063644	5.14864e-12
NRP2	0.0339938	0.0184484	-0.0368606	-0.060015	3.25245e+12	2.00724e-08	0.0339938	1.97153e+12	0.00521454	0.0184484	3.32639e+12	1.5788e-09	-0.0368606	5.02194e+12	9.25737e-26	-0.060015	2.55935e-08	0.00766277	5.9345e-09	6.13301e-25
ZC2HC1A	0.0319526	0.038946	-0.00527402	-0.092671	3.25932e+12	1.33299e-07	0.0319526	1.93036e+12	3.65722e-09	0.038946	3.22506e+12	0.38794	-0.00527402	5.17665e+12	3.43547e-59	-0.092671	1.66101e-07	1.10761e-08	0.453881	1.16221e-57
SYT1	-0.029107	-0.00983271	0.0175569	-0.0708763	3.46491e+12	1.55268e-06	-0.029107	2.02834e+12	0.136542	-0.00983271	3.15181e+12	0.0040495	0.0175569	5.0734e+12	2.71451e-35	-0.0708763	1.90785e-06	0.165097	0.00705224	3.1971e-34
SLC26A3	0.00734549	-0.0704989	0.000939049	0.00622572	3.34217e+12	0.22544	0.00734549	2.15019e+12	1.16559e-26	-0.0704989	3.20513e+12	0.877829	0.000939049	4.70812e+12	0.27678	0.00622572	0.239445	1.76503e-25	0.901646	0.318668
OXR1	0.08549	0.0252175	0.00882354	0.0312664	3.07907e+12	2.3555e-45	0.08549	1.95793e+12	0.000134131	0.0252175	3.17983e+12	0.148616	0.00882354	4.58949e+12	4.67479e-08	0.0312664	5.10251e-45	0.000238023	0.192741	1.06033e-07
SUSD6	0.122919	0.0104832	-0.0307419	-0.0943556	2.95305e+12	3.65588e-92	0.122919	1.98753e+12	0.112448	0.0104832	3.30676e+12	4.81286e-07	-0.0307419	5.18463e+12	2.64203e-61	-0.0943556	1.59256e-91	0.137427	1.4145e-06	1.02459e-59
TMBIM6	0.0744391	0.0286132	0.0163213	-0.0187078	3.11628e+12	8.92326e-35	0.0744391	1.95111e+12	1.46976e-05	0.0286132	3.15578e+12	0.00754086	0.0163213	4.82624e+12	0.00108178	-0.0187078	1.65361e-34	2.90661e-05	0.0126588	0.00169461
CDC14A	0.0942856	0.040375	-0.00135395	-0.0129104	3.04945e+12	7.9943e-55	0.0942856	1.92749e+12	9.61887e-10	0.040375	3.21248e+12	0.824594	-0.00135395	4.79878e+12	0.0241073	-0.0129104	1.98608e-54	3.06493e-09	0.856371	0.0327332
HMGN2	0.0223104	0.0142258	-0.00406512	-0.0469786	3.29179e+12	0.000231247	0.0223104	1.98001e+12	0.031239	0.0142258	3.22118e+12	0.505756	-0.00406512	4.96018e+12	2.18957e-16	-0.0469786	0.00027337	0.0413227	0.567498	8.88118e-16
PDE8A	0.0917721	0.0401244	0.00202745	0.0229374	3.05792e+12	5.059e-52	0.0917721	1.92799e+12	1.21979e-09	0.0401244	3.20163e+12	0.739971	0.00202745	4.62895e+12	6.13765e-05	0.0229374	1.20778e-51	3.86347e-09	0.786992	0.000106654
RYBP	0.0739909	0.019706	-0.0334809	-0.0638823	3.11778e+12	2.23183e-34	0.0739909	1.969e+12	0.00284561	0.019706	3.31555e+12	4.19731e-08	-0.0334809	5.04026e+12	5.65413e-29	-0.0638823	4.1072e-34	0.00433383	1.37037e-07	4.54044e-28
TMEM232	0.0715916	0.0402077	0.0356702	-0.0638828	3.12586e+12	2.75038e-32	0.0715916	1.92783e+12	1.12742e-09	0.0402077	3.0937e+12	5.18705e-09	0.0356702	5.04027e+12	5.64923e-29	-0.0638828	4.93022e-32	3.58519e-09	1.85752e-08	4.54044e-28
RHBDL3	0.0305545	0.0519418	0.0528048	0.0121194	3.26403e+12	4.57416e-07	0.0305545	1.90426e+12	3.55392e-15	0.0519418	3.03873e+12	5.14353e-18	0.0528048	4.6802e+12	0.0342421	0.0121194	5.66427e-07	1.98969e-14	3.65099e-17	0.0454086
RBMS3	0.0629903	0.0296678	-0.00667887	-0.0436376	3.15482e+12	2.34854e-25	0.0629903	1.949e+12	7.02459e-06	0.0296678	3.22957e+12	0.274245	-0.00667887	4.94435e+12	2.4088e-14	-0.0436376	3.82208e-25	1.44117e-05	0.333371	8.38074e-14
METRN	0.101195	0.0180796	0.0551253	0.0341452	3.02619e+12	6.42929e-63	0.101195	1.97227e+12	0.00618845	0.0180796	3.03129e+12	1.70348e-19	0.0551253	4.57585e+12	2.42305e-09	0.0341452	1.77475e-62	0.00901066	1.37489e-18	6.05761e-09
C8orf37.AS1	0.013199	0.0410922	0.0419425	-0.0391397	3.32247e+12	0.0293888	0.013199	1.92605e+12	4.83603e-10	0.0410922	3.07358e+12	6.46571e-12	0.0419425	4.92304e+12	7.92323e-12	-0.0391397	0.0324051	1.59972e-09	2.97985e-11	2.3158e-11
PLAGL1	0.0575571	0.00790309	-0.0102873	-0.0785778	3.17312e+12	1.97913e-21	0.0575571	1.99271e+12	0.231458	0.00790309	3.24114e+12	0.0921671	-0.0102873	5.10988e+12	5.23663e-43	-0.0785778	3.05221e-21	0.26961	0.126266	9.07889e-42
APOL4	0.047418	0.00830088	-0.0534426	-0.0970244	3.20725e+12	4.90002e-15	0.047418	1.99191e+12	0.20881	0.00830088	3.37959e+12	2.04508e-18	-0.0534426	5.19728e+12	9.86201e-65	-0.0970244	6.90082e-15	0.245024	1.50541e-17	4.02067e-63
BMPR2	0.155771	0.0227045	-0.000816827	-0.0542268	2.84244e+12	1.70412e-147	0.155771	1.96298e+12	0.000585834	0.0227045	3.21076e+12	0.893629	-0.000816827	4.99452e+12	2.54662e-21	-0.0542268	1.81849e-146	0.000965261	0.913742	1.33195e-20
CD47	0.0777269	0.00158544	0.0329334	-0.0906239	3.10521e+12	9.04118e-38	0.0777269	2.0054e+12	0.810292	0.00158544	3.10248e+12	6.94301e-08	0.0329334	5.16695e+12	1.13021e-56	-0.0906239	1.75097e-37	0.834433	2.20788e-07	3.45584e-55
AC243829.1	0.0275845	0.0158752	-0.00810115	-0.0683866	3.27403e+12	5.29024e-06	0.0275845	1.9767e+12	0.0162263	0.0158752	3.23413e+12	0.184782	-0.00810115	5.0616e+12	5.72587e-33	-0.0683866	6.45547e-06	0.0224151	0.233548	5.95041e-32
WIPF1	0.0687856	0.0266686	-0.0141846	-0.0563056	3.13531e+12	6.27174e-30	0.0687856	1.95502e+12	5.37798e-05	0.0266686	3.25364e+12	0.0202258	-0.0141846	5.00437e+12	7.2887e-23	-0.0563056	1.09583e-29	9.94301e-05	0.0316838	4.18377e-22
PCCA	0.121979	0.0318776	0.000157317	-0.0439952	2.95621e+12	8.87764e-91	0.121979	1.94456e+12	1.38075e-06	0.0318776	3.20763e+12	0.979455	0.000157317	4.94605e+12	1.48019e-14	-0.0439952	3.73424e-90	3.07478e-06	0.981925	5.21842e-14
CLIC4	0.17152	0.000887588	-0.0976356	-0.0540319	2.78941e+12	7.37247e-179	0.17152	2.0068e+12	0.893096	0.000887588	3.52137e+12	9.09182e-58	-0.0976356	4.9936e+12	3.52965e-21	-0.0540319	1.14924e-177	0.909105	6.57091e-56	1.82269e-20
AJAP1	0.0240974	-0.00887572	-0.0387799	0.0442939	3285771373408	6.97303e-05	0.0240974	2.02641e+12	0.178986	-0.00887572	3.33255e+12	2.14432e-10	-0.0387799	4.52777e+12	9.82569e-15	0.0442939	8.31742e-05	0.212537	8.56649e-10	3.51075e-14
PKM	0.0645048	0.0211227	0.00662645	-0.0789731	3.14972e+12	1.63732e-26	0.0645048	1.96616e+12	0.00138136	0.0211227	3.18688e+12	0.278029	0.00662645	5.11176e+12	2.00228e-43	-0.0789731	2.70337e-26	0.00218109	0.337198	3.65933e-42
C1orf54	0.0345606	0.0206723	-0.0254967	-0.0465738	3.25054e+12	1.16346e-08	0.0345606	1.96706e+12	0.00174628	0.0206723	3.28994e+12	2.98676e-05	-0.0254967	4.95826e+12	3.94058e-16	-0.0465738	1.48826e-08	0.00271948	7.16282e-05	1.55859e-15
KIAA0586	0.105677	0.0149531	-0.0231234	-0.0545883	3.0111e+12	1.76724e-68	0.105677	1.97855e+12	0.0235647	0.0149531	3.28232e+12	0.000153216	-0.0231234	4.99623e+12	1.38584e-21	-0.0545883	5.3218e-68	0.0316987	0.0003301	7.36951e-21
AC068888.1	0.0529474	-0.0155157	-0.000976399	-0.0630575	3.18864e+12	2.25682e-18	0.0529474	2.03975e+12	0.0188066	-0.0155157	3.21127e+12	0.87301	-0.000976399	5.03636e+12	2.84845e-28	-0.0630575	3.33488e-18	0.0257115	0.897857	2.20928e-27
HCG17	0.119299	0.0588377	0.0402381	0.0456747	2.96524e+12	6.90114e-87	0.119299	1.89041e+12	4.82359e-19	0.0588377	3.07905e+12	4.40961e-11	0.0402381	4.52122e+12	1.42733e-15	0.0456747	2.75008e-86	3.83475e-18	1.90008e-10	5.41636e-15
AGBL1	0.0223232	0.00228743	0.0163121	0.0220243	3.29175e+12	0.000229344	0.0223232	2.00399e+12	0.72909	0.00228743	3.15581e+12	0.0075748	0.0163121	4.63327e+12	0.000119144	0.0220243	0.000271323	0.761164	0.0126645	0.000201531
CAPS2	0.0769772	0.0341922	0.0364668	0.00627045	3.10773e+12	4.47028e-37	0.0769772	1.93991e+12	2.23672e-07	0.0341922	3.09115e+12	2.34966e-09	0.0364668	4.70791e+12	0.273344	0.00627045	8.55325e-37	5.48825e-07	8.64806e-09	0.315397
UBC	0.0978866	-0.0215655	-0.0248028	-0.00314222	3.03733e+12	5.70472e-59	0.0978866	2.0519e+12	0.00109239	-0.0215655	3.28771e+12	4.89002e-05	-0.0248028	4.7525e+12	0.583063	-0.00314222	1.49926e-58	0.00174589	0.000114678	0.627671
NEK6	0.156636	0.0406041	-0.0225358	-0.0578416	2.83953e+12	3.89335e-149	0.156636	1.92703e+12	7.73209e-10	0.0406041	3.28044e+12	0.00022463	-0.0225358	5.01165e+12	4.84754e-24	-0.0578416	4.21117e-148	2.49726e-09	0.00047119	2.9759e-23
ST3GAL1	0.106454	0.0353483	-0.0236989	-0.0545188	3.00849e+12	1.81194e-69	0.106454	1.93759e+12	8.6171e-08	0.0353483	3.28417e+12	0.00010444	-0.0236989	4.9959e+12	1.55822e-21	-0.0545188	5.55104e-69	2.21702e-07	0.00023128	8.25854e-21
PTPRN2	0.0227311	0.0288855	0.00563479	-0.0573661	3.29037e+12	0.000175687	0.0227311	1.95057e+12	1.21759e-05	0.0288855	3.19006e+12	0.35631	0.00563479	5.00939e+12	1.13058e-23	-0.0573661	0.000208154	2.41996e-05	0.420901	6.78346e-23
COL27A1	0.162043	0.00731055	-0.0542291	0.012066	2.82132e+12	1.31869e-159	0.162043	1.9939e+12	0.26834	0.00731055	3.38211e+12	6.4609e-19	-0.0542291	4.68045e+12	0.0350406	0.012066	1.61285e-158	0.308951	5.01114e-18	0.0464288
SYNPO2	0.0730305	-0.0129616	-0.0230593	0.00973552	3.12102e+12	1.56231e-33	0.0730305	2.03462e+12	0.049695	-0.0129616	3.28212e+12	0.000159815	-0.0230593	4.69149e+12	0.0889927	0.00973552	2.84871e-33	0.0638248	0.000342923	0.111856
KCTD16	0.0182772	0.0213114	-0.000438425	-0.0449989	3.30537e+12	0.00255787	0.0182772	1.96578e+12	0.00125054	0.0213114	3.20955e+12	0.942785	-0.000438425	4.9508e+12	3.69577e-15	-0.0449989	0.00290709	0.00198498	0.952167	1.36025e-14
CPE	0.105249	0.0335464	0.0450088	-0.0140431	3.01254e+12	6.15147e-68	0.105249	1.94121e+12	3.76178e-07	0.0335464	3.06374e+12	1.68539e-13	0.0450088	4.80414e+12	0.0141547	-0.0140431	1.83505e-67	9.00787e-07	8.64443e-13	0.0198116
ANK2	0.146023	0.0582615	0.0277171	0.0254326	2.87526e+12	1.15463e-129	0.146023	1.89156e+12	1.05827e-18	0.0582615	3.11922e+12	5.67506e-06	0.0277171	4.61712e+12	8.84965e-06	0.0254326	8.82623e-129	8.05092e-18	1.49146e-05	1.65541e-05
SEPT11	0.0853905	0.0512938	0.00449572	-0.0462505	3.0794e+12	2.97734e-45	0.0853905	1.90556e+12	7.76111e-15	0.0512938	3.19372e+12	0.461761	0.00449572	4.95673e+12	6.27707e-16	-0.0462505	6.43203e-45	4.21166e-14	0.526686	2.44023e-15
CFAP221	0.0302706	0.0335751	-0.010751	-0.0613886	3.26499e+12	5.83852e-07	0.0302706	1.94115e+12	3.67662e-07	0.0335751	3.24263e+12	0.078411	-0.010751	5.02845e+12	7.04173e-27	-0.0613886	7.2187e-07	8.81724e-07	0.10879	5.0434e-26
MT1F	0.0203008	-0.0184796	0.00672963	0.0108231	3.29855e+12	0.000806815	0.0203008	2.0457e+12	0.00513881	-0.0184796	3.18655e+12	0.270614	0.00672963	4.68634e+12	0.0586584	0.0108231	0.000940495	0.00756547	0.329714	0.0755198
RHOB	0.0351611	0.0321744	0.0234339	-0.0254658	3.24852e+12	6.46808e-09	0.0351611	1.94396e+12	1.10064e-06	0.0321744	3.13296e+12	0.000124729	0.0234339	4.85826e+12	8.61366e-06	-0.0254658	8.30044e-09	2.49291e-06	0.000272791	1.61506e-05
ADAM23	0.0905111	0.0333847	-0.0266491	-0.0263741	3.06216e+12	1.20429e-50	0.0905111	1.94153e+12	4.27836e-07	0.0333847	3.29363e+12	1.28161e-05	-0.0266491	4.86256e+12	4.06384e-06	-0.0263741	2.83257e-50	1.01079e-06	3.21524e-05	7.86072e-06
AMPD2	0.0648924	0.0291096	-0.00410462	0.0137566	3.14842e+12	8.19907e-27	0.0648924	1.95012e+12	1.04147e-05	0.0291096	3.22131e+12	0.50163	-0.00410462	4.67244e+12	0.0162501	0.0137566	1.36081e-26	2.09348e-05	0.564467	0.0226249
PBX1	0.0756964	0.0442824	0.0641653	0.0254938	3.11204e+12	6.6183e-36	0.0756964	1.91964e+12	1.97291e-11	0.0442824	3.00229e+12	7.39428e-26	0.0641653	4.61683e+12	8.41921e-06	0.0254938	1.24534e-35	7.48668e-11	8.70881e-25	1.58233e-05
FRMPD4	0.0395084	-0.0101817	0.0175808	0.00502155	3.23388e+12	6.92258e-11	0.0395084	2.02904e+12	0.123162	-0.0101817	3.15174e+12	0.00399972	0.0175808	4.71382e+12	0.380368	0.00502155	9.19541e-11	0.149715	0.0069732	0.425605
LMNTD1	-0.000861032	0.0183105	-0.00475317	0.0319151	3.3698e+12	0.887009	-0.000861032	1.97181e+12	0.00556116	0.0183105	3.22339e+12	0.436513	-0.00475317	4.58641e+12	2.45192e-08	0.0319151	0.893188	0.00814953	0.504034	5.69964e-08
GEM	0.142855	-0.000380807	-0.0311317	0.0055031	2.88592e+12	3.96509e-124	0.142855	2.00935e+12	0.954022	-0.000380807	3.30801e+12	3.44196e-07	-0.0311317	4.71154e+12	0.33638	0.0055031	2.7896e-123	0.959452	1.02294e-06	0.379322
TOB1	0.0355253	0.032344	0.0154394	-0.00588754	3.24729e+12	4.50942e-09	0.0355253	1.94362e+12	9.66058e-07	0.032344	3.15861e+12	0.0114856	0.0154394	4.76551e+12	0.303714	-0.00588754	5.80566e-09	2.21012e-06	0.0186538	0.347414
PROS1	0.0779793	0.00502579	-0.0195981	-0.0616228	3.10436e+12	5.26003e-38	0.0779793	1.99849e+12	0.446686	0.00502579	3.27101e+12	0.00133425	-0.0195981	5.02956e+12	4.51254e-27	-0.0616228	1.02871e-37	0.491509	0.00250763	3.27623e-26
IQCK	0.076314	0.0483275	0.0382076	0.0188759	3.10996e+12	1.81485e-36	0.076314	1.91152e+12	2.45267e-13	0.0483275	3.08556e+12	3.92825e-10	0.0382076	4.64819e+12	0.000974724	0.0188759	3.4517e-36	1.13365e-12	1.5422e-09	0.00153599
GSN	0.131136	0.0225928	0.0117137	-0.0258354	2.92538e+12	9.70771e-105	0.131136	1.96321e+12	0.000623526	0.0225928	3.17056e+12	0.0551619	0.0117137	4.86001e+12	6.36372e-06	-0.0258354	5.09415e-104	0.00102524	0.0795892	1.20744e-05
HSD17B12	0.108863	0.037822	0.0102511	-0.0417882	3.00038e+12	1.39797e-72	0.108863	1.93262e+12	1.01252e-08	0.037822	3.17525e+12	0.0933207	0.0102511	4.93559e+12	2.81089e-13	-0.0417882	4.49044e-72	2.9378e-08	0.127474	9.04721e-13
ASAP1	0.187548	0.037164	0.00420146	-0.0131365	2.73545e+12	4.55504e-214	0.187548	1.93394e+12	1.81376e-08	0.037164	3.19466e+12	0.491592	0.00420146	4799849143771	0.0217387	-0.0131365	1.4485e-212	5.13145e-08	0.555136	0.0299002
PRAG1	0.0686039	0.0327529	-0.0688052	-0.0777708	3.13592e+12	8.84707e-30	0.0686039	1.9428e+12	7.03495e-07	0.0327529	3.42888e+12	1.70967e-29	-0.0688052	5.10606e+12	3.6703e-42	-0.0777708	1.53736e-29	1.63532e-06	2.83164e-28	5.90778e-41
ADORA1	0.0886942	0.00801039	0.00727855	0.018014	3.06828e+12	1.07275e-48	0.0886942	1.9925e+12	0.225183	0.00801039	3.18479e+12	0.233453	0.00727855	4.65227e+12	0.00164891	0.018014	2.44366e-48	0.263266	0.288191	0.00253066
ZSCAN18	0.0784769	0.0283765	-0.0231698	-0.0379022	3.10268e+12	1.79908e-38	0.0784769	1.95159e+12	1.72882e-05	0.0283765	3.28247e+12	0.000148604	-0.0231698	4.91718e+12	3.50781e-11	-0.0379022	3.54027e-38	3.40202e-05	0.000321033	9.78494e-11
FBXO44	0.0769752	0.0191321	-0.00940829	0.0348949	3.10774e+12	4.48992e-37	0.0769752	1.97016e+12	0.00376714	0.0191321	3.23832e+12	0.12352	-0.00940829	4.5723e+12	1.07646e-09	0.0348949	8.5805e-37	0.00564007	0.163664	2.74731e-09
IGFBP5	0.0577825	-0.0115403	-0.0166247	0.00117641	3.17236e+12	1.38226e-21	0.0577825	2.03177e+12	0.0805756	-0.0115403	3.26147e+12	0.00649598	-0.0166247	4.73204e+12	0.837177	0.00117641	2.13793e-21	0.100799	0.0110585	0.859891
HNRNPC	0.100107	0.0444607	-0.00872819	-0.0591041	3.02985e+12	1.32117e-61	0.100107	1.91928e+12	1.63878e-11	0.0444607	3.23614e+12	0.153054	-0.00872819	5.01763e+12	4.94976e-25	-0.0591041	3.58475e-61	6.26362e-11	0.198173	3.17343e-24
MT2A	0.0338331	-0.0732301	0.0516075	-0.00155451	3.25299e+12	2.33938e-08	0.0338331	2.15568e+12	1.21896e-28	-0.0732301	3.04257e+12	2.82092e-17	0.0516075	4.74498e+12	0.785963	-0.00155451	2.97331e-08	2.1777e-27	1.87668e-16	0.814332
ELN	0.0822073	0.0181601	0.012291	0.0228248	3.09012e+12	4.64921e-42	0.0822073	1.97211e+12	0.00596279	0.0181601	3.16871e+12	0.0442083	0.012291	4.62948e+12	6.66952e-05	0.0228248	9.66306e-42	0.00870601	0.0649642	0.000115267
ABCB9	0.0187096	0.0213655	0.0554169	0.00960933	3.30391e+12	0.00201659	0.0187096	1.96567e+12	0.00121522	0.0213655	3.03035e+12	1.09896e-19	0.0554169	4.69209e+12	0.0932124	0.00960933	0.0023084	0.0019322	9.00693e-19	0.116699
CBFB	0.0798598	0.0460468	-0.00779676	-0.0746612	3.09802e+12	8.80113e-40	0.0798598	1.9161e+12	3.04617e-12	0.0460468	3.23315e+12	0.201834	-0.00779676	5.09133e+12	5.51692e-39	-0.0746612	1.76913e-39	1.28132e-11	0.252293	7.69466e-38
PHF3	0.082717	0.0321158	0.0351632	0.00328365	3.0884e+12	1.45957e-42	0.082717	1.94408e+12	1.15118e-06	0.0321158	3.09533e+12	8.51301e-09	0.0351632	4.72206e+12	0.566225	0.00328365	3.05357e-42	2.58529e-06	2.98801e-08	0.612031
MFGE8	0.0687543	0.0276223	0.0631076	-0.00258926	3.13542e+12	6.65564e-30	0.0687543	1.9531e+12	2.87627e-05	0.0276223	3.00568e+12	4.59758e-25	0.0631076	4.74988e+12	0.65104	-0.00258926	1.16163e-29	5.52327e-05	5.07649e-24	0.690563
LRRC8A	0.0757723	0.0525469	0.0347352	0.00431126	3.11179e+12	5.6481e-36	0.0757723	1.90304e+12	1.69908e-15	0.0525469	3.0967e+12	1.28649e-08	0.0347352	4.71719e+12	0.451368	0.00431126	1.0653e-35	9.82379e-15	4.39896e-08	0.497005
PER1	0.0729756	0.00334836	0.00618058	0.0125073	3.1212e+12	1.74506e-33	0.0729756	2.00186e+12	0.612175	0.00334836	3.18831e+12	0.31165	0.00618058	4.67836e+12	0.02889	0.0125073	3.17103e-33	0.654995	0.373135	0.0388622
SEPT2	0.0828392	0.0492873	0.00100836	-0.0607047	3.08799e+12	1.10435e-42	0.0828392	1.90959e+12	8.20145e-14	0.0492873	3.2049e+12	0.86889	0.00100836	5.02521e+12	2.55761e-26	-0.0607047	2.31652e-42	4.0124e-13	0.894777	1.74532e-25
KCNA2	0.0640915	0.0403806	0.04279	0.052093	3.15112e+12	3.40782e-26	0.0640915	1.92748e+12	9.56761e-10	0.0403806	3.07086e+12	2.41904e-12	0.04279	4.49082e+12	8.52416e-20	0.052093	5.60335e-26	3.05472e-09	1.15503e-11	4.0458e-19
ZNF248	0.0602009	0.034925	0.0544594	0.0254782	3.16421e+12	2.69103e-23	0.0602009	1.93844e+12	1.22615e-07	0.034925	3.03343e+12	4.59638e-19	0.0544594	4.61691e+12	8.52735e-06	0.0254782	4.24057e-23	3.09949e-07	3.61794e-18	1.60077e-05
ABCD4	0.179909	0.0232731	-0.0409429	-0.040031	2.76117e+12	7.2041e-197	0.179909	1.96184e+12	0.000424722	0.0232731	3.33949e+12	2.01223e-11	-0.0409429	4.92727e+12	2.63724e-12	-0.040031	1.68449e-195	0.000712351	8.91211e-11	7.92668e-12
NCOA7	0.0699373	0.0144004	-0.0303023	-0.0644891	3.13143e+12	6.93344e-31	0.0699373	1.97966e+12	0.0292239	0.0144004	3.30535e+12	6.99104e-07	-0.0303023	5.04314e+12	1.69823e-29	-0.0644891	1.22491e-30	0.0389162	2.02105e-06	1.39906e-28
ID4	0.0387312	0.0384673	0.018423	0.0364485	3.2365e+12	1.61684e-10	0.0387312	1.93132e+12	5.66243e-09	0.0384673	3.14904e+12	0.00256062	0.018423	4.56493e+12	1.89905e-10	0.0364485	2.13342e-10	1.69553e-08	0.00457459	5.09188e-10
GADD45A	0.0692007	0.020436	-0.0536564	-0.0560648	3.13391e+12	2.84739e-30	0.0692007	1.96754e+12	0.00197146	0.020436	3.38028e+12	1.49752e-18	-0.0536564	5.00323e+12	1.10763e-22	-0.0560648	4.98606e-30	0.00305817	1.11787e-17	6.28975e-22
ARSG	0.00431013	0.0274475	-0.00485166	-0.0460648	3.35239e+12	0.476916	0.00431013	1.95346e+12	3.23067e-05	0.0274475	3.2237e+12	0.427068	-0.00485166	4.95585e+12	8.19057e-16	-0.0460648	0.494467	6.14446e-05	0.495287	3.15327e-15
KCNN3	0.148605	0.0471305	0.0145445	0.0296338	2.86657e+12	2.86028e-134	0.148605	1.91392e+12	9.33887e-13	0.0471305	3.16148e+12	0.0172633	0.0145445	4.59722e+12	2.24456e-07	0.0296338	2.45829e-133	4.09058e-12	0.0273187	4.77758e-07
FBXL17	0.135683	0.0477291	0.0533883	0.0147469	2.91007e+12	4.65846e-112	0.135683	1.91272e+12	4.80481e-13	0.0477291	3.03686e+12	2.21317e-18	0.0533883	4.66775e+12	0.00998734	0.0147469	2.74332e-111	2.15201e-12	1.62163e-17	0.0142165
EPAS1	0.103528	0.0123013	-0.0334471	-0.0525748	3.01834e+12	8.78581e-66	0.103528	1.98388e+12	0.0625196	0.0123013	3.31544e+12	4.33067e-08	-0.0334471	4.98669e+12	3.9051e-20	-0.0525748	2.51702e-65	0.0792081	1.41102e-07	1.89302e-19
TLE2	0.0554958	0.00317258	-0.0230817	0.0265792	3.18006e+12	4.94887e-20	0.0554958	2.00221e+12	0.630974	0.00317258	3.28219e+12	0.000157481	-0.0230817	4.61169e+12	3.41845e-06	0.0265792	7.52267e-20	0.67119	0.000338829	6.66095e-06
GLCCI1	0.0509986	0.0356162	0.0399147	-0.00520342	3.1952e+12	3.71978e-17	0.0509986	1.93705e+12	6.87928e-08	0.0356162	3.08009e+12	6.29251e-11	0.0399147	4.76227e+12	0.363356	-0.00520342	5.40132e-17	1.80199e-07	2.68233e-10	0.407717
KANK2	0.0843979	0.00250812	0.00887027	0.0578966	3.08275e+12	3.03888e-44	0.0843979	2.00355e+12	0.70413	0.00250812	3.17968e+12	0.146478	0.00887027	4463322108631	4.39381e-24	0.0578966	6.48566e-44	0.738501	0.190433	2.70781e-23
HIPK3	0.126058	0.0177852	-0.0297258	-0.0726601	2.94248e+12	7.2086e-97	0.126058	1.97286e+12	0.00708047	0.0177852	3.3035e+12	1.13203e-06	-0.0297258	5.08185e+12	5.21863e-37	-0.0726601	3.30308e-96	0.0102345	3.23148e-06	6.63809e-36
FLNA	0.108553	0.0508073	-0.0621281	-0.00125827	3.00142e+12	3.54591e-72	0.108553	1.90654e+12	1.38627e-14	0.0508073	3.40745e+12	2.43142e-24	-0.0621281	4.74357e+12	0.826021	-0.00125827	1.13441e-71	7.29856e-14	2.49416e-23	0.84953
MFHAS1	0.147291	0.0519285	-0.0132315	-0.0755754	2.87099e+12	6.46726e-132	0.147291	1.90428e+12	3.6116e-15	0.0519285	3.25059e+12	0.030305	-0.0132315	5.09566e+12	6.62394e-40	-0.0755754	5.19341e-131	2.01489e-14	0.0460219	9.66244e-39
ODC1	0.0169822	0.00530512	-0.0192855	-0.0409259	3.30973e+12	0.00506836	0.0169822	1.99793e+12	0.421833	0.00530512	3.27001e+12	0.00159228	-0.0192855	4.9315e+12	8.53204e-13	-0.0409259	0.00571944	0.466746	0.00294387	2.65999e-12
KLHDC8A	-0.00405916	0.0420559	-0.0142446	0.00541137	3.38057e+12	0.50295	-0.00405916	1.92411e+12	1.88496e-10	0.0420559	3.25384e+12	0.0197034	-0.0142446	4.71198e+12	0.344497	0.00541137	0.520631	6.50129e-10	0.0309569	0.387651
PLK5	0.0788773	0.016346	0.00175658	0.0714013	3.10133e+12	7.55077e-39	0.0788773	1.97575e+12	0.0133202	0.016346	3.2025e+12	0.77369	0.00175658	4.39934e+12	8.57126e-36	0.0714013	1.49511e-38	0.0185619	0.814141	1.02468e-34
ZMAT3	0.0992243	0.0438182	0.00275448	0.0186967	3.03283e+12	1.4991e-60	0.0992243	1.92057e+12	3.18777e-11	0.0438182	3.1993e+12	0.652057	0.00275448	4.64904e+12	0.00108923	0.0186967	4.01274e-60	1.18148e-10	0.705286	0.0017046
GRAMD2B	0.119614	0.0916269	0.0244967	0.0314965	2.96418e+12	2.43366e-87	0.119614	1.82455e+12	6.13055e-44	0.0916269	3.12955e+12	6.05401e-05	0.0244967	4.5884e+12	3.72369e-08	0.0314965	9.77081e-87	4.23808e-42	0.000139102	8.54353e-08
CDIP1	0.0519184	0.0572497	0.00984247	0.0410324	3.1921e+12	1.00387e-17	0.0519184	1.8936e+12	4.12811e-18	0.0572497	3.17656e+12	0.107126	0.00984247	4543218196415	7.44774e-13	0.0410324	1.46706e-17	3.01087e-17	0.143739	2.33186e-12
NOTCH2	0.113849	0.0538497	0.0430469	-0.000835995	2.98359e+12	2.99179e-79	0.113849	1.90042e+12	3.37192e-16	0.0538497	3.07004e+12	1.78902e-12	0.0430469	4.74157e+12	0.88389	-0.000835995	1.04548e-78	2.05416e-15	8.61981e-12	0.89801
NHSL1	0.0877788	0.0609208	0.0551807	-0.00385893	3.07136e+12	9.94905e-48	0.0877788	1.88622e+12	2.64399e-20	0.0609208	3.03111e+12	1.56774e-19	0.0551807	4.7559e+12	0.500236	-0.00385893	2.22489e-47	2.23614e-19	1.27179e-18	0.548157
HIST1H2AC	0.0761956	0.00661709	-0.0163121	-0.0402364	3.11036e+12	2.32747e-36	0.0761956	1.9953e+12	0.316394	0.00661709	3.26047e+12	0.00757461	-0.0163121	4.92824e+12	2.03973e-12	-0.0402364	4.41082e-36	0.36088	0.0126645	6.17748e-12
SLC13A5	0.0967106	0.0380802	0.0502146	-0.00166859	3.04129e+12	1.34171e-57	0.0967106	1.9321e+12	8.03339e-09	0.0380802	3.04704e+12	1.94717e-16	0.0502146	4.74552e+12	0.77068	-0.00166859	3.44639e-57	2.36539e-08	1.19077e-15	0.802477
P2RX7	0.0762168	-0.0112943	-0.0192046	0.00021101	3.11029e+12	2.2259e-36	0.0762168	2.03127e+12	0.0872458	-0.0112943	3.26975e+12	0.00166616	-0.0192046	4.73661e+12	0.970596	0.00021101	4.22842e-36	0.10863	0.00307331	0.974888
AFF3	0.0171208	0.0257191	-0.000525002	-0.0545991	3.30926e+12	0.00472022	0.0171208	1.95693e+12	9.83075e-05	0.0257191	3.20982e+12	0.931512	-0.000525002	4.99628e+12	1.36072e-21	-0.0545991	0.00533795	0.000177221	0.942778	7.2602e-21
RORA	0.17899	0.0604113	0.0646025	-0.021769	2.76426e+12	7.47344e-195	0.17899	1.88724e+12	5.42882e-20	0.0604113	3.00088e+12	3.44397e-26	0.0646025	4.84075e+12	0.000142795	-0.021769	1.65039e-193	4.54307e-19	4.2449e-25	0.000240004
HIVEP2	0.134917	0.00189335	-0.0212385	-0.0463786	2.91265e+12	8.31253e-111	0.134917	2.00478e+12	0.774365	0.00189335	3.27627e+12	0.000506826	-0.0212385	4.95734e+12	5.22196e-16	-0.0463786	4.78874e-110	0.804732	0.00100106	2.04505e-15
PLCG2	0.0471585	-0.0186141	-0.053865	0.00136831	3.20813e+12	6.88631e-15	0.0471585	2.04597e+12	0.00482375	-0.0186141	3.38094e+12	1.10375e-18	-0.053865	4.73113e+12	0.811083	0.00136831	9.68101e-15	0.00712141	8.35696e-18	0.835789
TRIP10	0.086784	-0.00151304	-0.0212391	0.00720191	3.07471e+12	1.09008e-46	0.086784	2.01163e+12	0.818801	-0.00151304	3.27628e+12	0.000506651	-0.0212391	4.70349e+12	0.20835	0.00720191	2.4207e-46	0.842104	0.00100106	0.246302
LGMN	0.0517109	0.00583411	-0.030737	-0.0612551	3.1928e+12	1.35165e-17	0.0517109	1996867728795	0.377052	0.00583411	3.30675e+12	4.83332e-07	-0.030737	5.02782e+12	9.06761e-27	-0.0612551	1.96987e-17	0.420416	1.41789e-06	6.40777e-26
EXT1	0.091971	0.0319667	0.0135179	-0.0298047	3.05725e+12	3.05621e-52	0.091971	1.94438e+12	1.29015e-06	0.0319667	3.16477e+12	0.026899	0.0135179	4.87882e+12	1.91155e-07	-0.0298047	7.34045e-52	2.8811e-06	0.0412832	4.08959e-07
PTMS	0.100823	-0.0062869	-0.0247492	0.069775	3.02744e+12	1.81252e-62	0.100823	2.02121e+12	0.341149	-0.0062869	3.28754e+12	5.07709e-05	-0.0247492	4.40705e+12	2.96476e-34	0.069775	4.9688e-62	0.385794	0.000118714	3.29649e-33
APBA2	0.114983	0.0227888	0.0115903	0.0254386	2.97977e+12	8.26699e-81	0.114983	1.96281e+12	0.000558797	0.0227888	3.17096e+12	0.0577762	0.0115903	4.6171e+12	8.80651e-06	0.0254386	2.97387e-80	0.000924545	0.0828351	1.64928e-05
LCORL	0.0863281	0.0336217	0.0174499	0.0402808	3.07625e+12	3.23551e-46	0.0863281	1.94105e+12	3.54215e-07	0.0336217	3.15216e+12	0.00427999	0.0174499	4.54678e+12	1.92921e-12	0.0402808	7.10561e-46	8.52046e-07	0.00741305	5.86508e-12
AKAP10	0.115343	0.0514036	-0.00474562	-0.06325	2.97856e+12	2.6225e-81	0.115343	1.90534e+12	6.80358e-15	0.0514036	3.22336e+12	0.437242	-0.00474562	5.03727e+12	1.95664e-28	-0.06325	9.52002e-81	3.71742e-14	0.50451	1.54013e-27
ELMOD1	0.0382292	-0.000402462	-0.0294788	-0.076139	3.23819e+12	2.77238e-10	0.0382292	2.00939e+12	0.95141	-0.000402462	3.30271e+12	1.38811e-06	-0.0294788	5.09833e+12	1.77012e-40	-0.076139	3.63703e-10	0.957432	3.90636e-06	2.65518e-39
MDFIC	0.0333599	0.0287061	-0.022636	-0.0551956	3.25459e+12	3.65665e-08	0.0333599	1.95093e+12	1.37857e-05	0.0287061	3.28076e+12	0.000210579	-0.022636	4.99911e+12	4.94158e-22	-0.0551956	4.61434e-08	2.72967e-05	0.000444059	2.69079e-21
FTX	0.153676	0.0779255	0.0556724	-0.000877569	2.84949e+12	1.4637e-143	0.153676	1.85207e+12	3.20629e-32	0.0779255	3.02953e+12	7.4704e-20	0.0556724	4.74177e+12	0.87816	-0.000877569	1.48235e-142	7.72424e-31	6.28462e-19	0.89333
NR4A3	0.0236623	-8.51011e-05	-0.00671095	0.011368	3.28724e+12	9.40814e-05	0.0236623	2.00876e+12	0.98972	-8.51011e-05	3.22967e+12	0.271946	-0.00671095	4.68376e+12	0.0470399	0.011368	0.000112136	0.990966	0.33083	0.0613061
PLEKHB1	0.07513	0.0317505	0.0364725	0.0428958	3.11395e+12	2.14803e-35	0.07513	1.94481e+12	1.52067e-06	0.0317505	3.09113e+12	2.33615e-09	0.0364725	4.53439e+12	6.53412e-14	0.0428958	4.01807e-35	3.3675e-06	8.61826e-09	2.20111e-13
CHN1	0.0865892	0.0478844	0.0239971	-0.0214948	3.07537e+12	1.73661e-46	0.0865892	1.91241e+12	4.03856e-13	0.0478844	3.13115e+12	8.53446e-05	0.0239971	4.83945e+12	0.000173096	-0.0214948	3.84034e-46	1.81907e-12	0.000191124	0.0002891
SDSL	0.0270542	-0.00251675	-0.0462703	-0.0423288	3.27582e+12	7.99291e-06	0.0270542	2.01364e+12	0.70316	-0.00251675	3.35658e+12	3.49619e-14	-0.0462703	4.93815e+12	1.38549e-13	-0.0423288	9.73103e-06	0.738458	1.89725e-13	4.58945e-13
GRIK1.AS1	0.0284358	0.0284137	0.00813075	0.015326	3.27116e+12	2.68577e-06	0.0284358	1.95151e+12	1.68541e-05	0.0284137	3.18205e+12	0.183182	0.00813075	4.66501e+12	0.00741845	0.015326	3.28744e-06	3.3207e-05	0.23171	0.0107133
APOL3	0.0256055	0.0152205	-0.0337349	-0.074939	3.28069e+12	2.37688e-05	0.0256055	1.97801e+12	0.0211865	0.0152205	3.31636e+12	3.31446e-08	-0.0337349	5.09265e+12	2.90497e-39	-0.074939	2.87832e-05	0.028645	1.0911e-07	4.12402e-38
RASGEF1B	0.0636845	-0.0293205	-0.0194599	0.0115767	3.15249e+12	6.98167e-26	0.0636845	2.06748e+12	8.98245e-06	-0.0293205	3.27057e+12	0.00144319	-0.0194599	4.68277e+12	0.0431353	0.0115767	1.14206e-25	1.81706e-05	0.00268697	0.0565883
GADD45G	-0.0640227	-0.0283198	0.0440671	-0.0123998	3.58246e+12	3.84834e-26	-0.0640227	2.06547e+12	1.79712e-05	-0.0283198	3.06677e+12	5.30413e-13	0.0440671	4.79636e+12	0.0302952	-0.0123998	6.32113e-26	3.51899e-05	2.65206e-12	0.0406149
SLC18B1	0.0713418	0.01561	0.0494424	0.00336924	3.1267e+12	4.49892e-32	0.0713418	1.97723e+12	0.018097	0.01561	3.04952e+12	5.55713e-16	0.0494424	4.72165e+12	0.556148	0.00336924	8.0374e-32	0.0248268	3.2847e-15	0.601548
MSRA	0.186269	0.0688057	-0.0342477	-0.0406733	2.73976e+12	3.90832e-211	0.186269	1.87038e+12	1.80646e-25	0.0688057	3.31801e+12	2.04708e-08	-0.0342477	4.93031e+12	1.17607e-12	-0.0406733	1.19504e-209	2.51954e-24	6.89587e-08	3.63805e-12
FAM184A	0.103046	0.0674656	0.0490411	-0.00482677	3.01996e+12	3.47311e-65	0.103046	1.87308e+12	1.50861e-24	0.0674656	3.05081e+12	9.52432e-16	0.0490411	4.76048e+12	0.399121	-0.00482677	9.86117e-65	1.96614e-23	5.54713e-15	0.444089
KCNMA1	0.152147	0.074206	0.0463395	-0.0262738	2854639249341	9.99601e-141	0.152147	1.85954e+12	2.29186e-29	0.074206	3.05947e+12	3.20317e-14	0.0463395	4.86209e+12	4.42055e-06	-0.0262738	9.63252e-140	4.55507e-28	1.74419e-13	8.51961e-06
PPM1L	0.0988001	0.0536816	-0.000337125	0.00679409	3.03425e+12	4.77877e-60	0.0988001	1.90076e+12	4.16341e-16	0.0536816	3.20922e+12	0.955989	-0.000337125	4.70543e+12	0.235278	0.00679409	1.26849e-59	2.50751e-15	0.962649	0.275879
HSPE1.MOB4	0.0669452	-0.00796542	-0.037375	0.0228038	3.14151e+12	1.9634e-28	0.0669452	2.02459e+12	0.227798	-0.00796542	3.32804e+12	9.33393e-10	-0.037375	4.62958e+12	6.77322e-05	0.0228038	3.36401e-28	0.265932	3.56754e-09	0.000116932
IFIT1	0.0185958	0.0235227	0.0043296	-0.015728	3.30429e+12	0.00214779	0.0185958	1.96134e+12	0.000367999	0.0235227	3.19425e+12	0.478476	0.0043296	4.81213e+12	0.00600178	-0.015728	0.0024533	0.000621806	0.543024	0.00875489
SFTPD.AS1	0.0884676	0.0350378	0.00177037	0.0528412	3.06904e+12	1.86594e-48	0.0884676	1.93821e+12	1.11658e-07	0.0350378	3.20246e+12	0.771962	0.00177037	4.48727e+12	2.52866e-20	0.0528412	4.2323e-48	2.83605e-07	0.8134	1.2371e-19
RASA3	0.0884986	0.0288529	-0.0273643	-0.0571188	3.06894e+12	1.73013e-48	0.0884986	1.95063e+12	1.24541e-05	0.0288529	3.29593e+12	7.45182e-06	-0.0273643	5.00822e+12	1.75144e-23	-0.0571188	3.92987e-48	2.46907e-05	1.9297e-05	1.0391e-22
CCDC14	0.0439715	0.0160805	-0.00221604	-0.0332011	3.21886e+12	3.87639e-13	0.0439715	1.97629e+12	0.0148968	0.0160805	3.21525e+12	0.716781	-0.00221604	4.89491e+12	6.57295e-09	-0.0332011	5.29053e-13	0.0206684	0.765915	1.59071e-08
NEDD4L	0.0863809	0.00756077	-0.0196361	0.0748607	3.07607e+12	2.85356e-46	0.0863809	1.9934e+12	0.2523	0.00756077	3.27113e+12	0.00130567	-0.0196361	4.38295e+12	3.48118e-39	0.0748607	6.28415e-46	0.291751	0.00245683	4.8983e-38
ITGB8	0.083146	0.0323244	0.00460662	0.0342352	3.08696e+12	5.47403e-43	0.083146	1.94366e+12	9.80709e-07	0.0323244	3.19336e+12	0.450786	0.00460662	4.57542e+12	2.20018e-09	0.0342352	1.15281e-42	2.24041e-06	0.51639	5.52652e-09
CHSY1	0.0740378	0.0182248	0.0010761	-0.0499111	3.11763e+12	2.02807e-34	0.0740378	1.97198e+12	0.00578681	0.0182248	3.20469e+12	0.86017	0.0010761	4.97407e+12	2.67613e-18	-0.0499111	3.73654e-34	0.0084646	0.888098	1.19524e-17
GPATCH8	0.131155	0.0659222	0.0456769	-0.0745337	2.92532e+12	9.07691e-105	0.131155	1.87618e+12	1.65147e-23	0.0659222	3.0616e+12	7.36548e-14	0.0456769	5.09073e+12	7.39817e-39	-0.0745337	4.7789e-104	1.98927e-22	3.86505e-13	1.02288e-37
PTMA	0.0738447	0.00605214	0.00860357	0.0340191	3.11828e+12	3.00651e-34	0.0738447	1.99643e+12	0.359482	0.00605214	3.18054e+12	0.159005	0.00860357	4.57644e+12	2.77274e-09	0.0340191	5.52003e-34	0.404512	0.204545	6.89932e-09
PTCH1	0.0195866	0.010637	0.0679763	0.0293596	3.30096e+12	0.00122694	0.0195866	1.98722e+12	0.107273	0.010637	2.99006e+12	7.9614e-29	0.0679763	4.59852e+12	2.89859e-07	0.0293596	0.00141982	0.131405	1.19421e-27	6.12053e-07
MXD4	0.0813933	0.0430821	-0.0131818	-0.059562	3.09286e+12	2.91357e-41	0.0813933	1.92205e+12	6.75376e-11	0.0430821	3.25043e+12	0.030932	-0.0131818	5.0198e+12	2.1377e-25	-0.059562	5.98525e-41	2.42403e-10	0.0466621	1.39301e-24
GOLIM4	0.123605	0.0558143	0.0355533	-0.0426889	2.95074e+12	3.50771e-93	0.123605	1.89648e+12	2.73515e-17	0.0558143	3.09408e+12	5.81854e-09	0.0355533	4.93986e+12	8.6061e-14	-0.0426889	1.54924e-92	1.82726e-16	2.07432e-08	2.88078e-13
FZD9	0.0353687	0.00788052	0.00700349	0.016117	3.24782e+12	5.26826e-09	0.0353687	1992757347764	0.232793	0.00788052	3.18567e+12	0.251596	0.00700349	4.66126e+12	0.00486788	0.016117	6.76618e-09	0.270769	0.308433	0.00717324
AL445472.1	0.0651367	0.0232437	-0.0238152	-0.0473522	3.1476e+12	5.29008e-27	0.0651367	1.9619e+12	0.000431932	0.0232437	3.28454e+12	9.65582e-05	-0.0238152	4.96195e+12	1.26749e-16	-0.0473522	8.80756e-27	0.000723679	0.000215326	5.24821e-16
TERF2IP	0.059558	0.000712302	0.0336257	-0.021067	3.16638e+12	7.78799e-23	0.059558	2.00716e+12	0.914116	0.000712302	3.10026e+12	3.66929e-08	0.0336257	4.83742e+12	0.000232692	-0.021067	1.22603e-22	0.926941	1.20292e-07	0.000385125
TMEM165	0.0715493	0.0166962	-0.0237284	-0.0609378	3.12601e+12	2.98963e-32	0.0715493	1.97505e+12	0.0114673	0.0166962	3.28426e+12	0.000102385	-0.0237284	5.02631e+12	1.65056e-26	-0.0609378	5.34703e-32	0.0161211	0.000227681	1.15612e-25
MGMT	0.07991	0.0183509	-0.0166877	-0.052115	3.09786e+12	7.88042e-40	0.07991	1.97173e+12	0.00545738	0.0183509	3.26168e+12	0.00629585	-0.0166877	4.98451e+12	8.22753e-20	-0.052115	1.58807e-39	0.00800483	0.0107293	3.9167e-19
GALNT7	0.0906978	0.0450456	0.0425588	-0.0100331	3.06153e+12	7.5537e-51	0.0906978	1.91811e+12	8.86981e-12	0.0450456	3.0716e+12	3.16926e-12	0.0425588	4.78515e+12	0.0796497	-0.0100331	1.78992e-50	3.53458e-11	1.49529e-11	0.10059
POU3F2	0.0664744	0.0317864	0.0313008	0.0541326	3.14309e+12	4.66827e-28	0.0664744	1.94474e+12	1.47979e-06	0.0317864	3.10772e+12	2.97248e-07	0.0313008	4.48115e+12	2.98237e-21	0.0541326	7.93008e-28	3.28613e-06	8.88392e-07	1.55474e-20
PURG	0.103789	0.0280389	0.0124113	0.0129312	3.01746e+12	4.15927e-66	0.103789	1.95227e+12	2.17468e-05	0.0280389	3.16832e+12	0.0421733	0.0124113	4.67635e+12	0.0238803	0.0129312	1.19805e-65	4.23742e-05	0.0620885	0.0324805
NOD1	0.0861597	0.0074089	-0.0549191	-0.065048	3.07681e+12	4.82922e-46	0.0861597	1.9937e+12	0.261954	0.0074089	3.38433e+12	2.31928e-19	-0.0549191	5.04579e+12	5.55317e-30	-0.065048	1.05764e-45	0.302254	1.85309e-18	4.69656e-29
SLC17A5	0.0693773	0.0115655	-0.00583823	0.0309033	3.13332e+12	2.03234e-30	0.0693773	1.98536e+12	0.0799167	0.0115655	3.22687e+12	0.339212	-0.00583823	4.59121e+12	6.67205e-08	0.0309033	3.56669e-30	0.100053	0.404005	1.49416e-07
CEBPD	0.0323707	-0.00841405	-0.0116317	-0.0930877	3.25792e+12	9.12671e-08	0.0323707	2.02549e+12	0.20267	-0.00841405	3.24545e+12	0.0568878	-0.0116317	5.17863e+12	1.03883e-59	-0.0930877	1.14174e-07	0.238171	0.0817088	3.75395e-58
CBARP	0.0925121	0.0506019	-0.00915827	0.0275502	3.05543e+12	7.71501e-53	0.0925121	1.90695e+12	1.76801e-14	0.0506019	3.23752e+12	0.133813	-0.00915827	4.60709e+12	1.48201e-06	0.0275502	1.87281e-52	9.15681e-14	0.175546	2.96775e-06
AC007388.1	0.0666733	0.0262373	-0.0122016	-0.0373365	3.14242e+12	3.2403e-28	0.0666733	1.95589e+12	7.09051e-05	0.0262373	3.24728e+12	0.0457734	-0.0122016	4.9145e+12	6.81936e-11	-0.0373365	5.53391e-28	0.000129585	0.0670781	1.87917e-10
GPR137C	0.0264018	0.0111551	0.0310264	0.013715	3.27801e+12	1.31462e-05	0.0264018	1.98618e+12	0.0912145	0.0111551	3.1086e+12	3.76979e-07	0.0310264	4.67264e+12	0.0165757	0.013715	1.59561e-05	0.113041	1.11205e-06	0.0230581
LHFPL6	0.133088	0.0352215	-0.0134788	-0.058725	2.91881e+12	7.53743e-108	0.133088	1.93784e+12	9.58182e-08	0.0352215	3.25138e+12	0.027344	-0.0134788	5.01583e+12	9.87202e-25	-0.058725	4.17579e-107	2.44937e-07	0.0418854	6.1555e-24
KCTD8	0.118112	0.0360723	0.021727	0.0542471	2.96923e+12	3.4133e-85	0.118112	1.93613e+12	4.67027e-08	0.0360723	3.13844e+12	0.000374936	0.021727	4.48061e+12	2.46127e-21	0.0542471	1.32369e-84	1.25223e-07	0.000759424	1.29156e-20
MEGF9	0.162547	0.0428808	0.0132195	0.0115518	2.81963e+12	1.33726e-160	0.162547	1.92246e+12	8.27577e-11	0.0428808	3.16573e+12	0.0304553	0.0132195	4.68289e+12	0.0435864	0.0115518	1.67421e-159	2.9241e-10	0.046206	0.057133
AC244131.2	0.0813326	0.0440733	-0.0357446	0.0307801	3.09307e+12	3.33862e-41	0.0813326	1.92006e+12	2.45029e-11	0.0440733	3.32281e+12	4.82084e-09	-0.0357446	4.59179e+12	7.522e-08	0.0307801	6.84956e-41	9.16698e-11	1.73028e-08	1.67742e-07
CYB5A	0.0465458	0.0132082	-0.00348577	-0.044263	3.21019e+12	1.52658e-14	0.0465458	1.98206e+12	0.0455091	0.0132082	3.21932e+12	0.568257	-0.00348577	4.94731e+12	1.02521e-14	-0.044263	2.13667e-14	0.0588266	0.627886	3.6549e-14
SMAD9	0.0744187	-0.00723842	-0.0568406	0.0305572	3.11634e+12	9.30342e-35	0.0744187	2.02313e+12	0.273091	-0.00723842	3.39049e+12	1.25082e-20	-0.0568406	4.59285e+12	9.33148e-08	0.0305572	1.72205e-34	0.313966	1.10489e-19	2.05784e-07
FKBP5	0.0763894	0.00905992	0.0141173	-0.033934	3.10971e+12	1.54856e-36	0.0763894	1.99039e+12	0.170133	0.00905992	3.16285e+12	0.0208268	0.0141173	4.89838e+12	3.03612e-09	-0.033934	2.9523e-36	0.202479	0.032561	7.51936e-09
MDGA2	-0.00930671	0.0129054	-0.0110626	-0.0335599	3.39824e+12	0.124575	-0.00930671	1.98266e+12	0.0506928	0.0129054	3.24363e+12	0.0701426	-0.0110626	4.89661e+12	4.51243e-09	-0.0335599	0.133473	0.064942	0.0986089	1.10551e-08
PTPRF	0.0918164	0.0437538	-0.0163195	-0.0697758	3.05777e+12	4.52318e-52	0.0918164	1.9207e+12	3.40589e-11	0.0437538	3.26049e+12	0.00754752	-0.0163195	5.06818e+12	2.95957e-34	-0.0697758	1.08148e-51	1.25646e-10	0.0126588	3.29649e-33
MEF2C.AS1	0.0978419	0.0321356	0.0845629	0.0225986	3.03748e+12	6.43657e-59	0.0978419	1.94404e+12	1.1339e-06	0.0321356	2.93685e+12	9.93515e-44	0.0845629	4.63055e+12	7.87253e-05	0.0225986	1.6888e-58	2.56094e-06	3.43411e-42	0.000135176
ACAP2	0.122568	0.0310372	0.00795665	-0.0111565	2.95423e+12	1.20799e-91	0.122568	1.94625e+12	2.59626e-06	0.0310372	3.18261e+12	0.192739	0.00795665	4.79047e+12	0.0512973	-0.0111565	5.17711e-91	5.60877e-06	0.242065	0.0665275
ANO10	0.0886245	0.0503995	-0.0200013	-0.0382225	3.06852e+12	1.27215e-48	0.0886245	1.90735e+12	2.24499e-14	0.0503995	3.27231e+12	0.00105837	-0.0200013	4.9187e+12	2.39723e-11	-0.0382225	2.89374e-48	1.14776e-13	0.00202018	6.7822e-11
AC073050.1	0.104269	0.080696	0.0509561	0.0219685	3.01584e+12	1.04847e-66	0.104269	1.8465e+12	1.94728e-34	0.080696	3.04466e+12	7.00718e-17	0.0509561	4.63354e+12	0.000123972	0.0219685	3.06446e-66	5.62941e-33	4.43881e-16	0.000209031
FN1	0.0699413	-0.00625679	-0.0164929	-0.0354738	3.13142e+12	6.87954e-31	0.0699413	2.02115e+12	0.343466	-0.00625679	3.26105e+12	0.00693281	-0.0164929	4.90567e+12	5.68757e-10	-0.0354738	1.21674e-30	0.388138	0.0117143	1.47765e-09
FAR1	0.0905562	0.0390568	-0.0182745	-0.0479914	3.06201e+12	1.07602e-50	0.0905562	1.93014e+12	3.30301e-09	0.0390568	3.26677e+12	0.00277358	-0.0182745	4.96498e+12	4.9268e-17	-0.0479914	2.53838e-50	1.00417e-08	0.0049384	2.05607e-16
XPR1	0.0889366	0.053249	-0.016063	-0.0144222	3.06746e+12	5.92504e-49	0.0889366	1.90163e+12	7.14201e-16	0.053249	3.25967e+12	0.00854672	-0.016063	4.80594e+12	0.0117506	-0.0144222	1.35551e-48	4.15963e-15	0.0141999	0.0166371
SOX2	0.0792079	0.0471941	0.0510761	0.0400204	3.10022e+12	3.67449e-39	0.0792079	1.91379e+12	8.70569e-13	0.0471941	3.04428e+12	5.93111e-17	0.0510761	4.54801e+12	2.67235e-12	0.0400204	7.32135e-39	3.82377e-12	3.80261e-16	8.01706e-12
APLN	0.0603506	0.000656057	0.0104677	0.026339	3.16371e+12	2.09786e-23	0.0603506	2.00727e+12	0.920874	0.000656057	3.17456e+12	0.0866023	0.0104677	4.61283e+12	4.1854e-06	0.026339	3.31242e-23	0.933199	0.119529	8.08601e-06
AC003102.1	0.0423769	0.0154968	0.0194139	0.0138972	3.22423e+12	2.6283e-12	0.0423769	1.97746e+12	0.0189515	0.0154968	3.14586e+12	0.00148117	0.0194139	4.67177e+12	0.0151898	0.0138972	3.53852e-12	0.0258429	0.00275445	0.0211858
POU3F4	0.014053	0.00773366	0.014081	0.0359211	3.31959e+12	0.0203854	0.014053	1.99305e+12	0.241615	0.00773366	3.16297e+12	0.0211577	0.014081	4.56743e+12	3.45016e-10	0.0359211	0.0225873	0.280454	0.0329811	9.09745e-10
HTRA1	0.0646975	0.0463057	0.0529975	-0.0110912	3.14907e+12	1.16138e-26	0.0646975	1.91558e+12	2.30216e-12	0.0463057	3.03812e+12	3.89711e-18	0.0529975	4.79016e+12	0.0526756	-0.0110912	1.91953e-26	9.83988e-12	2.82941e-17	0.0681482
PARP8	0.0497679	0.00232717	-0.0178525	0.017575	3.19934e+12	2.07042e-16	0.0497679	2.00391e+12	0.724574	0.00232717	3.26541e+12	0.00347032	-0.0178525	4.65435e+12	0.00213764	0.017575	2.97109e-16	0.757297	0.0061309	0.0032556
PLEC	0.169482	0.0585796	-0.0266501	-0.0180298	2.79628e+12	1.27553e-174	0.169482	1.89092e+12	6.86516e-19	0.0585796	3.29364e+12	1.28066e-05	-0.0266501	4.82303e+12	0.00163341	-0.0180298	1.86064e-173	5.35079e-18	3.21524e-05	0.0025093
HSF1	0.0729927	0.0207565	-0.03748	-0.0389854	3.12115e+12	1.68576e-33	0.0729927	1.96689e+12	0.001672	0.0207565	3.32838e+12	8.377e-10	-0.03748	4.92231e+12	9.56264e-12	-0.0389854	3.06678e-33	0.00260891	3.21725e-09	2.77963e-11
NUMA1	0.0486458	0.0226507	0.0310461	-0.0102583	3.20312e+12	9.55713e-16	0.0486458	1.96309e+12	0.000603703	0.0226507	3.10854e+12	3.70623e-07	0.0310461	4.78621e+12	0.073122	-0.0102583	1.35194e-15	0.000993673	1.09534e-06	0.0927885
EPHB2	0.0217888	0.0222166	-0.0416474	-0.0179125	3.29354e+12	0.000323062	0.0217888	1.96396e+12	0.000767688	0.0222166	3.34175e+12	9.06522e-12	-0.0416474	4.82248e+12	0.0017517	-0.0179125	0.000380778	0.00125272	4.14187e-11	0.00268324
SPRY4.AS1	0.143044	0.0109073	0.036819	-0.0205909	2.88529e+12	1.87207e-124	0.143044	1.98668e+12	0.0986352	0.0109073	3.09002e+12	1.64672e-09	0.036819	4835165476057	0.000321412	-0.0205909	1.32293e-123	0.121668	6.17521e-09	0.000526851
TRAF3	0.124884	0.0318839	-0.0233019	-0.0668372	2946433681692	4.29011e-95	0.124884	1.94454e+12	1.3742e-06	0.0318839	3.28289e+12	0.000136167	-0.0233019	5.05426e+12	1.45351e-31	-0.0668372	1.93786e-94	3.06449e-06	0.000296991	1.35946e-30
RHOBTB3	0.114333	0.0549908	0.0339821	-0.0219263	2.98196e+12	6.4975e-80	0.114333	1.89813e+12	7.92344e-17	0.0549908	3.09912e+12	2.62975e-08	0.0339821	4.84149e+12	0.000127746	-0.0219263	2.30603e-79	5.05955e-16	8.76583e-08	0.000215166
RAB4A	0.0737809	0.0176885	-0.0159772	-0.0343184	3.11849e+12	3.42329e-34	0.0737809	1.97306e+12	0.00739767	0.0176885	3.2594e+12	0.00890662	-0.0159772	4.9002e+12	2.01196e-09	-0.0343184	6.278e-34	0.0106833	0.0147362	5.07316e-09
GNG7	0.134099	0.0473027	0.00330954	-0.0147254	2.91541e+12	1.76458e-109	0.134099	1.91357e+12	7.71964e-13	0.0473027	3.19752e+12	0.587977	0.00330954	4.80738e+12	0.0100963	-0.0147254	9.98464e-109	3.40006e-12	0.646083	0.0143588
LINC00844	0.0187532	0.0251252	-0.00217692	-0.00864903	3.30377e+12	0.00196833	0.0187532	1.95812e+12	0.000141935	0.0251252	3.21512e+12	0.72157	-0.00217692	4.77859e+12	0.130808	-0.00864903	0.00225479	0.000250751	0.769998	0.159253
MAP4K5	0.138635	0.034548	-0.00662313	0.0307087	2.90013e+12	5.99817e-117	0.138635	1.93919e+12	1.67306e-07	0.034548	3.22939e+12	0.27827	-0.00662313	4.59213e+12	8.06113e-08	0.0307087	3.83016e-116	4.15002e-07	0.337232	1.79261e-07
FBXO32	0.0694218	-0.0128041	-0.0393851	0.0447843	3.13317e+12	1.86618e-30	0.0694218	2.0343e+12	0.0525352	-0.0128041	3.33449e+12	1.11981e-10	-0.0393851	4.52544e+12	4.98499e-15	0.0447843	3.28234e-30	0.0670931	4.58892e-10	1.81792e-14
MAP2K5	0.107753	0.050472	0.000672669	-0.0167778	3.00411e+12	3.87884e-71	0.107753	1.90721e+12	2.06112e-14	0.050472	3.20598e+12	0.912318	0.000672669	4.8171e+12	0.00337755	-0.0167778	1.22856e-70	1.05716e-13	0.927484	0.00505202
PIK3R1	0.0694084	0.051757	0.0523363	0.0405331	3.13321e+12	1.91482e-30	0.0694084	1.90463e+12	4.44491e-15	0.051757	3.04024e+12	1.00559e-17	0.0523363	4.54558e+12	1.40436e-12	0.0405331	3.36416e-30	2.47112e-14	6.95172e-17	4.31069e-12
PHLPP1	0.101961	0.0741357	0.0509113	0.0188478	3.02361e+12	7.48693e-64	0.101961	1.85968e+12	2.58687e-29	0.0741357	3.04481e+12	7.45657e-17	0.0509113	4.64832e+12	0.0009919	0.0188478	2.09581e-63	5.016e-28	4.70474e-16	0.00155996
C1QL2	0.00387299	-0.0275215	0.0168662	0.0253645	3.35387e+12	0.522736	0.00387299	2.06387e+12	3.07596e-05	-0.0275215	3.15403e+12	0.00575933	0.0168662	4.61745e+12	9.35249e-06	0.0253645	0.54041	5.87833e-05	0.00983602	1.74741e-05
ZNF345	0.0791911	0.0422514	-0.0214707	-0.0468991	3.10028e+12	3.81147e-39	0.0791911	1.92372e+12	1.55305e-10	0.0422514	3.27702e+12	0.000439508	-0.0214707	4.9598e+12	2.45856e-16	-0.0468991	7.58479e-39	5.37984e-10	0.000880123	9.92161e-16
GLRX	0.0191188	-0.000485602	-0.00262221	-0.0151789	3.30253e+12	0.00160319	0.0191188	2.00956e+12	0.941389	-0.000485602	3.21655e+12	0.667738	-0.00262221	4.80953e+12	0.00800775	-0.0151789	0.00184315	0.949149	0.71861	0.0114913
GAN	0.14225	0.0413404	0.000984642	-0.0312211	2.88796e+12	4.37571e-123	0.14225	1.92555e+12	3.80174e-10	0.0413404	3.20498e+12	0.871947	0.000984642	4.88553e+12	4.88824e-08	-0.0312211	3.05148e-122	1.26991e-09	0.897344	1.10559e-07
AIG1	0.0705335	0.0322031	0.0275102	-0.0553916	3.12943e+12	2.18576e-31	0.0705335	1.9439e+12	1.07662e-06	0.0322031	3.11988e+12	6.66051e-06	0.0275102	5.00004e+12	3.53381e-22	-0.0553916	3.88743e-31	2.44546e-06	1.73326e-05	1.94421e-21
SERPING1	0.0901488	-0.0063092	-0.0412231	-0.102847	3.06338e+12	2.96939e-50	0.0901488	2.02126e+12	0.339438	-0.0063092	3.34039e+12	1.46763e-11	-0.0412231	5.22487e+12	1.50804e-72	-0.102847	6.94313e-50	0.384407	6.61058e-11	8.26822e-71
ELP4	0.114835	0.0256226	0.00407964	-0.00637914	2.98027e+12	1.32454e-80	0.114835	1.95712e+12	0.000104409	0.0256226	3.19505e+12	0.504237	0.00407964	4.76784e+12	0.265116	-0.00637914	4.75399e-80	0.000187582	0.56663	0.307017
ZIC4	0.0242339	-0.016482	0.017284	-0.0380977	3.28531e+12	6.34137e-05	0.0242339	2.04169e+12	0.0125716	-0.016482	3.15269e+12	0.00466084	0.017284	4.91811e+12	2.78173e-11	-0.0380977	7.57535e-05	0.0175803	0.00805514	7.84211e-11
WNK2	0.117184	0.0311651	0.00644526	0.0250161	2.97236e+12	7.02232e-84	0.117184	1.94599e+12	2.36079e-06	0.0311651	3.18746e+12	0.291381	0.00644526	4.6191e+12	1.23829e-05	0.0250161	2.65845e-83	5.12795e-06	0.352049	2.28408e-05
MTR	0.0553504	0.0271671	0.00153514	-0.0340339	3.18055e+12	6.18322e-20	0.0553504	1.95402e+12	3.88723e-05	0.0271671	3.20321e+12	0.801581	0.00153514	4.89885e+12	2.72955e-09	-0.0340339	9.36316e-20	7.31444e-05	0.837944	6.80248e-09
CLIP2	0.184396	0.00926306	-0.0528825	-0.00170505	2.74606e+12	7.03886e-207	0.184396	1.98998e+12	0.160756	0.00926306	3.37779e+12	4.59903e-18	-0.0528825	4.74569e+12	0.765814	-0.00170505	2.03487e-205	0.191749	3.30881e-17	0.797932
AC069368.1	0.0884136	0.0338297	0.0397103	0.0160928	3.06922e+12	2.12851e-48	0.0884136	1.94064e+12	2.99819e-07	0.0338297	3.08074e+12	7.86745e-11	0.0397103	4.66137e+12	0.00493228	0.0160928	4.81414e-48	7.26694e-07	3.30059e-10	0.00726141
SLC6A1	0.094346	0.0634658	0.0954653	-0.0255173	3.04925e+12	6.83177e-55	0.094346	1.88111e+12	6.65033e-22	0.0634658	2.90187e+12	2.69121e-55	0.0954653	4.8585e+12	8.25967e-06	-0.0255173	1.69992e-54	6.52717e-21	1.71161e-53	1.55419e-05
PPARD	0.0751427	0.0192742	-0.0347981	-0.0465223	3.11391e+12	2.09227e-35	0.0751427	1.96987e+12	0.00351667	0.0192742	3.31978e+12	1.21116e-08	-0.0347981	4.95802e+12	4.24452e-16	-0.0465223	3.91838e-35	0.00528497	4.17732e-08	1.67049e-15
AQP6	0.0120723	0.00609138	0.0241865	0.0265031	3.32626e+12	0.0463407	0.0120723	1.99635e+12	0.356375	0.00609138	3.13054e+12	7.49811e-05	0.0241865	4.61205e+12	3.64536e-06	0.0265031	0.0506056	0.401301	0.000169106	7.06844e-06
FAM66D	0.0756231	0.0654077	0.0347728	-0.105388	3.11229e+12	7.71132e-36	0.0756231	1.87721e+12	3.62269e-23	0.0654077	3.09658e+12	1.24086e-08	0.0347728	5.2369e+12	4.20622e-76	-0.105388	1.44929e-35	4.14394e-22	4.26128e-08	2.67515e-74
PTCHD1.AS	0.124857	0.0414419	0.0205007	-0.0151459	2.94652e+12	4.70933e-95	0.124857	1.92535e+12	3.44385e-10	0.0414419	3.14237e+12	0.00078992	0.0205007	4.80937e+12	0.00814532	-0.0151459	2.1212e-94	1.15584e-09	0.00152981	0.0116676
SPART.AS1	0.03664	0.0218402	0.0132408	-0.00367148	3.24354e+12	1.46227e-09	0.03664	1.96472e+12	0.000942366	0.0218402	3.16566e+12	0.0301882	0.0132408	4.75501e+12	0.521281	-0.00367148	1.89796e-09	0.00152118	0.0458883	0.568475
KIAA0930	0.137172	0.0274947	0.0131949	0.00575	2.90506e+12	1.64489e-114	0.137172	1.95336e+12	3.131e-05	0.0274947	3.16581e+12	0.030766	0.0131949	4.71037e+12	0.31515	0.00575	9.90672e-114	5.96918e-05	0.0464558	0.359204
DPY19L3	0.0788426	0.0279476	0.0122102	-0.0671756	3.10145e+12	8.14121e-39	0.0788426	1.95245e+12	2.31284e-05	0.0279476	3.16897e+12	0.0456211	0.0122102	5.05587e+12	7.21759e-32	-0.0671756	1.60801e-38	4.49012e-05	0.0669166	6.99643e-31
IGSF11	0.113227	0.0543221	0.0194609	0.0129447	2.98568e+12	2.11665e-78	0.113227	1.89948e+12	1.85815e-16	0.0543221	3.14571e+12	0.00144232	0.0194609	4.67629e+12	0.0237347	0.0129447	7.30037e-78	1.15408e-15	0.00268697	0.0323101
NPL	0.0606418	0.0418566	0.0528565	-0.0699516	3.16273e+12	1.29006e-23	0.0606418	1.92451e+12	2.29431e-10	0.0418566	3.03857e+12	4.77466e-18	0.0528565	5.06902e+12	2.02556e-34	-0.0699516	2.04914e-23	7.81146e-10	3.41969e-17	2.28414e-33
ZNF682	0.00968491	0.00648229	-0.0251914	-0.0401394	3.3343e+12	0.109984	0.00968491	1.99557e+12	0.326354	0.00648229	3.28896e+12	3.71591e-05	-0.0251914	4.92778e+12	2.30319e-12	-0.0401394	0.118158	0.370645	8.83154e-05	6.96212e-12
HAVCR2	0.0548126	0.0136961	0.00923293	0.0403861	3.18236e+12	1.40209e-19	0.0548126	1.98108e+12	0.0380976	0.0136961	3.17852e+12	0.130672	0.00923293	4.54628e+12	1.69023e-12	0.0403861	2.1131e-19	0.0499383	0.172136	5.15827e-12
OLMALINC	0.11162	0.00657031	-0.006325	0.0508802	2.99109e+12	3.12407e-76	0.11162	1.99539e+12	0.319828	0.00657031	3.22843e+12	0.300478	-0.006325	4.49656e+12	5.89423e-19	0.0508802	1.05239e-75	0.364274	0.361119	2.73231e-18
AC002428.2	0.0636979	0.0189249	0.0100176	0.0304956	3.15244e+12	6.82009e-26	0.0636979	1.97057e+12	0.00416158	0.0189249	3.176e+12	0.101022	0.0100176	4.59314e+12	9.90237e-08	0.0304956	1.11678e-25	0.00620142	0.136935	2.18072e-07
PPP4R4	0.0777324	0.013597	-0.00722098	0.0387666	3.10519e+12	8.93509e-38	0.0777324	1.98128e+12	0.0395136	0.013597	3.2313e+12	0.237172	-0.00722098	4.55395e+12	1.24686e-11	0.0387666	1.73254e-37	0.0515819	0.292101	3.59802e-11
TNC	0.0580078	0.0522545	-0.0100098	0.000847494	3.1716e+12	9.64132e-22	0.0580078	1.90363e+12	2.42955e-15	0.0522545	3.24025e+12	0.101287	-0.0100098	4.7336e+12	0.882304	0.000847494	1.49704e-21	1.38458e-14	0.13703	0.896972
JAM2	0.0776527	0.0249499	-0.00376888	0.0303755	3.10546e+12	1.05966e-37	0.0776527	1.95847e+12	0.000157959	0.0249499	3.22023e+12	0.537257	-0.00376888	4.59371e+12	1.11135e-07	0.0303755	2.04721e-37	0.000277825	0.597788	2.43395e-07
TMEM132A	0.118024	0.0459457	-0.0126891	0.0219801	2.96953e+12	4.55144e-85	0.118024	1.9163e+12	3.3968e-12	0.0459457	3.24885e+12	0.0377763	-0.0126891	4.63348e+12	0.000122949	0.0219801	1.76078e-84	1.42504e-11	0.0560824	0.000207746
FTCDNL1	0.0593935	0.0315683	0.0111543	-0.0632427	3.16693e+12	1.02031e-22	0.0593935	1.94518e+12	1.74517e-06	0.0315683	3.17235e+12	0.0678496	0.0111543	5.03723e+12	1.98488e-28	-0.0632427	1.60306e-22	3.84324e-06	0.0956391	1.55466e-27
TOGARAM2	0.0643183	-0.0225862	-0.0118223	-0.00307553	3.15035e+12	2.28041e-26	0.0643183	2.05395e+12	0.000625806	-0.0225862	3.24607e+12	0.0529456	-0.0118223	4.75218e+12	0.591084	-0.00307553	3.76126e-26	0.00102792	0.07688	0.633732
TKT	0.10499	0.0568845	-0.0553042	0.0523713	3.01341e+12	1.30255e-67	0.10499	1.89433e+12	6.70928e-18	0.0568845	3.38556e+12	1.30219e-19	-0.0553042	4.4895e+12	5.43518e-20	0.0523713	3.85672e-67	4.80529e-17	1.06178e-18	2.61877e-19
SH3BGRL	0.0735692	0.0198097	0.00608708	0.0383582	3.1192e+12	5.26191e-34	0.0735692	1.9688e+12	0.00270292	0.0198097	3.18861e+12	0.319027	0.00608708	4.55589e+12	2.03832e-11	0.0383582	9.60554e-34	0.00412839	0.381106	5.80813e-11
SIRPA	0.113354	0.0358838	0.0383174	-0.0161923	2.98525e+12	1.42027e-78	0.113354	1.93651e+12	5.484e-08	0.0358838	3.08521e+12	3.49991e-10	0.0383174	4.81433e+12	0.00467207	-0.0161923	4.9092e-78	1.45084e-07	1.38086e-09	0.00689749
C4orf47	0.013468	0.00137615	0.0185372	-0.00850597	3.32156e+12	0.0262407	0.013468	2.00582e+12	0.834948	0.00137615	3.14867e+12	0.00240697	0.0185372	4.77791e+12	0.137297	-0.00850597	0.0289741	0.856495	0.00430978	0.16661
MAPK1IP1L	0.0809311	0.0246649	-0.0372656	-0.0454535	3.09442e+12	8.19463e-41	0.0809311	1.95904e+12	0.000187681	0.0246649	3.32769e+12	1.04441e-09	-0.0372656	4.95295e+12	1.95193e-15	-0.0454535	1.67474e-40	0.000326849	3.96327e-09	7.33703e-15
SH3BGR	0.0665145	0.0155083	-0.0522576	0.0123343	3.14296e+12	4.33698e-28	0.0665145	1.97744e+12	0.0188632	0.0155083	3.37579e+12	1.12496e-17	-0.0522576	4.67918e+12	0.0311813	0.0123343	7.37518e-28	0.0257446	7.74322e-17	0.0416974
AL445426.1	0.056834	0.0221515	-0.00174129	-0.0087869	3.17555e+12	6.20336e-21	0.056834	1.96409e+12	0.000795562	0.0221515	3.21372e+12	0.775607	-0.00174129	4.77924e+12	0.124781	-0.0087869	9.51142e-21	0.00129605	0.815079	0.152617
ILDR2	0.0554944	0.0067359	0.0506389	0.0302782	3.18006e+12	4.959e-20	0.0554944	1.99506e+12	0.307784	0.0067359	3.04568e+12	1.08691e-16	0.0506389	4.59417e+12	1.21984e-07	0.0302782	7.53086e-20	0.351311	6.72446e-16	2.66055e-07
SMARCA2	0.103671	0.0368522	0.0241675	-0.0320173	3.01786e+12	5.84432e-66	0.103671	1.93457e+12	2.38282e-08	0.0368522	3.13061e+12	7.59675e-05	0.0241675	4.8893e+12	2.21233e-08	-0.0320173	1.67734e-65	6.65849e-08	0.000170846	5.17296e-08
VEZT	0.0866922	0.0354888	0.0126251	-0.0325595	3.07502e+12	1.35776e-46	0.0866922	1.9373e+12	7.65846e-08	0.0354888	3.16764e+12	0.0387522	0.0126251	4.89187e+12	1.27552e-08	-0.0325595	3.01093e-46	1.98322e-07	0.057424	3.03151e-08
PNPLA8	0.106896	0.0383222	-0.00437877	-0.0433083	3.007e+12	4.91514e-70	0.106896	1.93161e+12	6.45848e-09	0.0383222	3.22219e+12	0.473494	-0.00437877	4.94279e+12	3.75934e-14	-0.0433083	1.51455e-69	1.92303e-08	0.538138	1.28822e-13
CD38	0.0748272	0.0300533	0.0185782	-0.0383051	3.11497e+12	4.01613e-35	0.0748272	1.94822e+12	5.33017e-06	0.0300533	3.14854e+12	0.00235395	0.0185782	4.91909e+12	2.17205e-11	-0.0383051	7.47734e-35	1.1166e-05	0.00422436	6.16708e-11
WNT7A	0.0123349	-0.00597246	0.0223193	0.0236962	3.32537e+12	0.0417894	0.0123349	2.02058e+12	0.365842	-0.00597246	3.13654e+12	0.000258074	0.0223193	4.62535e+12	3.4721e-05	0.0236962	0.0456981	0.410218	0.000534293	6.18906e-05
MIR99AHG	0.147583	0.0847096	0.0242411	0.0191544	2.87001e+12	1.94838e-132	0.147583	1.83844e+12	8.73058e-38	0.0847096	3.13037e+12	7.22254e-05	0.0242411	4.64687e+12	0.000818708	0.0191544	1.58868e-131	3.4704e-36	0.000163123	0.00129915
PLCG1	0.0780647	0.0442692	0.0234494	-0.0342011	3.10407e+12	4.37747e-38	0.0780647	1.91967e+12	2.00005e-11	0.0442692	3.13291e+12	0.000123449	0.0234494	4.89965e+12	2.28225e-09	-0.0342011	8.58222e-38	7.5716e-11	0.000270363	5.72363e-09
CAST	0.107214	0.02087	-0.0328407	-0.037848	3.00592e+12	1.91819e-70	0.107214	1.96667e+12	0.00157643	0.02087	3.3135e+12	7.55476e-08	-0.0328407	4.91692e+12	3.73987e-11	-0.037848	5.98024e-70	0.00246948	2.39762e-07	1.0414e-10
ANK3	0.00112772	0.0144508	-0.0229402	-0.0405809	3.36311e+12	0.852366	0.00112772	1.97956e+12	0.0286635	0.0144508	3.28173e+12	0.000172796	-0.0229402	4.92987e+12	1.32194e-12	-0.0405809	0.861031	0.0382661	0.000369281	4.07343e-12
SRP14	0.0372142	0.0046736	-0.00310928	-0.0029714	3.24161e+12	8.08126e-10	0.0372142	1.9992e+12	0.479177	0.0046736	3.21811e+12	0.610761	-0.00310928	4.75169e+12	0.603709	-0.0029714	1.05494e-09	0.523251	0.668348	0.64596
ELOVL6	0.0632051	0.0399301	-0.0128643	-0.027894	3.1541e+12	1.61586e-25	0.0632051	1.92838e+12	1.46503e-09	0.0399301	3.24941e+12	0.035208	-0.0128643	4.86976e+12	1.09499e-06	-0.027894	2.6351e-25	4.59054e-09	0.0527623	2.22639e-06
HSPA2	0.0434443	0.00977965	0.00015756	0.00777125	3.22063e+12	7.35432e-13	0.0434443	1.98894e+12	0.138671	0.00977965	3.20763e+12	0.979423	0.00015756	4.7008e+12	0.174598	0.00777125	9.96877e-13	0.167417	0.981925	0.207948
PRKX	0.0492864	-0.00599495	0.00510768	0.00885332	3.20096e+12	4.0077e-16	0.0492864	2.02063e+12	0.36404	-0.00599495	3.19175e+12	0.403082	0.00510768	4.69567e+12	0.121956	0.00885332	5.7099e-16	0.408773	0.470558	0.149738
EEF2K	0.111932	0.021848	0.0204162	-0.0188842	2.99004e+12	1.1919e-76	0.111932	1.9647e+12	0.000938431	0.021848	3.14264e+12	0.000830388	0.0204162	4.82708e+12	0.000969702	-0.0188842	4.04076e-76	0.00151637	0.00160427	0.00153111
NAALADL2	0.0797271	0.0538772	0.0615421	-0.0186538	3.09847e+12	1.17822e-39	0.0797271	1.90037e+12	3.2576e-16	0.0538772	3.0107e+12	6.5047e-24	0.0615421	4.82599e+12	0.00111842	-0.0186538	2.3594e-39	1.99215e-15	6.58756e-23	0.00174684
ZNF644	0.104755	0.041897	0.0332965	0.00675497	3.01421e+12	2.57927e-67	0.104755	1924432374702	2.20498e-10	0.041897	3.10132e+12	4.9772e-08	0.0332965	4.70561e+12	0.237985	0.00675497	7.62275e-67	7.54617e-10	1.59552e-07	0.278642
KMT2E	0.118387	0.035902	-0.0034668	-0.023364	2.96831e+12	1.38606e-85	0.118387	1.93647e+12	5.39975e-08	0.035902	3.21926e+12	0.570364	-0.0034668	4.8483e+12	4.46476e-05	-0.023364	5.41481e-85	1.43332e-07	0.629777	7.88774e-05
CNTFR	0.0571992	0.0352443	0.0640108	-0.00934119	3.17432e+12	3.49002e-21	0.0571992	1.93779e+12	9.40119e-08	0.0352443	3.00278e+12	9.67462e-26	0.0640108	4.78187e+12	0.102712	-0.00934119	5.36148e-21	2.41095e-07	1.13108e-24	0.127488
GLDC	0.0401833	0.0181834	-0.00903537	-0.0428511	3.23161e+12	3.27064e-11	0.0401833	1.97206e+12	0.00589905	0.0181834	3.23713e+12	0.139109	-0.00903537	4.94063e+12	6.93577e-14	-0.0428511	4.35902e-11	0.00862086	0.181745	2.33147e-13
CACNA1A	0.0530794	0.0175743	0.0162638	-0.0840893	3.18819e+12	1.8597e-18	0.0530794	1.97329e+12	0.0077887	0.0175743	3.15596e+12	0.0077552	0.0162638	5.136e+12	5.11866e-49	-0.0840893	2.75575e-18	0.0112276	0.0129525	1.13037e-47
F11.AS1	0.0453263	0.0566861	0.122455	-0.0349544	3.2143e+12	7.22522e-14	0.0453263	1.89473e+12	8.72319e-18	0.0566861	2.81529e+12	4.77267e-90	0.122455	4.90321e+12	1.00858e-09	-0.0349544	9.98097e-14	6.19191e-17	1.08408e-87	2.59069e-09
AC016831.7	0.192799	0.0212061	-0.00410679	-0.0175594	2.71777e+12	2.47057e-226	0.192799	1.96599e+12	0.0013221	0.0212061	3.22131e+12	0.501404	-0.00410679	4.8208e+12	0.00215727	-0.0175594	9.35286e-225	0.00209266	0.564467	0.00328236
POU2F1	0.117278	0.0553338	0.0508006	0.0026693	2.97204e+12	5.17827e-84	0.117278	1.89744e+12	5.09753e-17	0.0553338	3.04516e+12	8.6933e-17	0.0508006	4.72497e+12	0.641001	0.0026693	1.96973e-83	3.30819e-16	5.46338e-16	0.681278
ID1	0.0294364	0.0298356	0.0416806	0.00399058	3.2678e+12	1.18139e-06	0.0294364	1.94866e+12	6.23196e-06	0.0298356	3.07442e+12	8.72772e-12	0.0416806	4.71871e+12	0.48573	0.00399058	1.45387e-06	1.29527e-05	3.99916e-11	0.533364
SAMD4B	0.115116	0.0448819	-0.0233377	-0.0753739	2.97932e+12	5.41257e-81	0.115116	1.91844e+12	1.0541e-11	0.0448819	3.28301e+12	0.000132971	-0.0233377	5.09471e+12	1.05925e-39	-0.0753739	1.95591e-80	4.14854e-11	0.000290418	1.5311e-38
SAMHD1	0.0370845	0.00525006	-0.00918192	0.00712321	3.24205e+12	9.24748e-10	0.0370845	1.99804e+12	0.426667	0.00525006	3.2376e+12	0.132812	-0.00918192	4.70387e+12	0.213364	0.00712321	1.2052e-09	0.471517	0.174377	0.251482
KLHL32	0.014392	0.0391866	0.0670571	-0.0201376	3.31845e+12	0.0175424	0.014392	1.92988e+12	2.93032e-09	0.0391866	2.99301e+12	4.28936e-28	0.0670571	4.83302e+12	0.000434497	-0.0201376	0.019478	8.9428e-09	5.93051e-27	0.000703513
MARCH6	0.145939	0.0106832	0.0055024	0.0267107	2.87554e+12	1.62288e-129	0.145939	1.98713e+12	0.105756	0.0106832	3.19049e+12	0.367723	0.0055024	4.61107e+12	3.05741e-06	0.0267107	1.23463e-128	0.129747	0.432456	5.97944e-06
CTNND2	0.208659	0.0771345	0.0347603	0.0158296	2.66437e+12	1.32559e-265	0.208659	1.85365e+12	1.3322e-31	0.0771345	3.09662e+12	1.25584e-08	0.0347603	4.66262e+12	0.00568468	0.0158296	1.91608e-263	3.02599e-30	4.30341e-08	0.00831522
UBB	0.00583052	-0.0307894	-0.0100702	-0.00325645	3.34727e+12	0.335961	0.00583052	2.07043e+12	3.11813e-06	-0.0307894	3.24045e+12	0.0992434	-0.0100702	4.75304e+12	0.569444	-0.00325645	0.35236	6.66374e-06	0.134985	0.614675
IL33	0.0425655	0.0377591	-0.00805197	-0.0429607	3.22359e+12	2.10332e-12	0.0425655	1.93274e+12	1.07104e-08	0.0377591	3.23397e+12	0.187462	-0.00805197	4.94115e+12	5.99173e-14	-0.0429607	2.83414e-12	3.09629e-08	0.236372	2.03565e-13
STAT3	0.201047	0.0367377	-0.0339612	-0.030317	2.69e+12	2.45324e-246	0.201047	1934795219368	2.63246e-08	0.0367377	3.31709e+12	2.68177e-08	-0.0339612	4.88124e+12	1.17536e-07	-0.030317	1.77302e-244	7.29201e-08	8.90189e-08	2.56707e-07
MAGED1	0.0548633	0.0377431	0.00730186	-0.0399736	3.18219e+12	1.29841e-19	0.0548633	1.93278e+12	1.08639e-08	0.0377431	3.18471e+12	0.23196	0.00730186	4.92699e+12	2.83298e-12	-0.0399736	1.9587e-19	3.13497e-08	0.28657	8.46699e-12
CRYL1	0.0210269	0.0313048	0.0378206	-0.000367509	3.29611e+12	0.000519888	0.0210269	1.94571e+12	2.12702e-06	0.0313048	3.0868e+12	5.88698e-10	0.0378206	4.73935e+12	0.948811	-0.000367509	0.000609154	4.63282e-06	2.28858e-09	0.954816
IGFBP7	0.196384	0.014426	-0.0654837	-0.0388948	2.7057e+12	6.44182e-235	0.196384	1.97961e+12	0.0289378	0.014426	3.41822e+12	7.26741e-27	-0.0654837	4.92188e+12	1.06754e-11	-0.0388948	3.65804e-233	0.0385675	9.3187e-26	3.09742e-11
ANKRD33B	-0.0129991	0.0196367	-0.0342934	-0.0244783	3.41067e+12	0.0319343	-0.0129991	1.96914e+12	0.00294477	0.0196367	3.31816e+12	1.96044e-08	-0.0342934	4.85358e+12	1.89646e-05	-0.0244783	0.0351631	0.00446774	6.61804e-08	3.46594e-05
SAMD4A	0.277055	0.0167262	-0.0649192	-0.017116	2.43409e+12	0	0.277055	1.97499e+12	0.0113199	0.0167262	3.41641e+12	1.97359e-26	-0.0649192	4.8187e+12	0.00278791	-0.017116	0	0.015928	2.47087e-25	0.00420567
GJB6	0.0118618	0.0130553	0.0681245	-0.0229432	3.32697e+12	0.0502846	0.0118618	1.98236e+12	0.0480681	0.0130553	2.98959e+12	6.05535e-29	0.0681245	4.84631e+12	6.11116e-05	-0.0229432	0.054762	0.062036	9.25769e-28	0.00010631
PTBP2	0.0975839	0.0197418	0.00827558	-0.00966426	3.03835e+12	1.29071e-58	0.0975839	1.96893e+12	0.00279559	0.0197418	3.18159e+12	0.175503	0.00827558	4.7834e+12	0.0913563	-0.00966426	3.36984e-58	0.00426174	0.222706	0.114556
ATP8A1	0.0620118	0.0230009	0.0336785	-0.0313142	3.15812e+12	1.26955e-24	0.0620118	1.96239e+12	0.000495846	0.0230009	3.10009e+12	3.49337e-08	0.0336785	4.88597e+12	4.45952e-08	-0.0313142	2.0431e-24	0.00082641	1.14762e-07	1.01295e-07
SNAP25.AS1	0.0158124	-0.0025214	0.00735128	0.020106	3.31367e+12	0.00906557	0.0158124	2.01365e+12	0.702638	-0.0025214	3.18455e+12	0.228815	0.00735128	4.64236e+12	0.000443634	0.020106	0.0101437	0.738397	0.283346	0.000716847
RGMA	0.173261	0.0621155	0.00849914	0.0459515	2.78355e+12	1.599e-182	0.173261	1.88382e+12	4.78091e-21	0.0621155	3.18087e+12	0.164126	0.00849914	4.51991e+12	9.62868e-16	0.0459515	2.7635e-181	4.38336e-20	0.209606	3.68019e-15
POU6F2	0.030411	0.0488229	0.0520258	-0.046729	3.26451e+12	5.17602e-07	0.030411	1.91052e+12	1.39712e-13	0.0488229	3.04123e+12	1.56335e-17	0.0520258	4.959e+12	3.14766e-16	-0.046729	6.40457e-07	6.71124e-13	1.06684e-16	1.25748e-15
KCNQ5	-0.00975415	0.0270786	-0.017681	-0.0549596	3.39975e+12	0.107465	-0.00975415	1.9542e+12	4.11943e-05	0.0270786	3.26486e+12	0.00379655	-0.017681	4.99799e+12	7.38729e-22	-0.0549596	0.11553	7.72394e-05	0.00666282	4.0088e-21
AL139424.2	0.0334082	0.0180486	0.0181531	0.0202217	3.25442e+12	3.4947e-08	0.0334082	1.97233e+12	0.00627727	0.0180486	3.1499e+12	0.00295966	0.0181531	4.64181e+12	0.000411048	0.0202217	4.41699e-08	0.00913162	0.00525794	0.000669638
IQGAP2	0.0463417	0.0172196	-0.0628497	-0.0294876	3.21088e+12	1.98589e-14	0.0463417	1.974e+12	0.00912363	0.0172196	3.40977e+12	7.14695e-25	-0.0628497	4.87731e+12	2.57315e-07	-0.0294876	2.77466e-14	0.0129987	7.73037e-24	5.44058e-07
DDIT4	-0.0797544	0.00868066	0.0429176	0.0693587	3.63543e+12	1.10977e-39	-0.0797544	1.99115e+12	0.188729	0.00868066	3.07045e+12	2.0828e-12	0.0429176	4.40902e+12	7.24812e-34	0.0693587	2.22513e-39	0.223273	1.0005e-11	7.8935e-33
RABGGTA	0.0265961	0.0166838	0.000387544	0.020326	3.27736e+12	1.13489e-05	0.0265961	1.97508e+12	0.011529	0.0166838	3.2069e+12	0.949416	0.000387544	4.64132e+12	0.000383616	0.020326	1.37957e-05	0.0161935	0.957849	0.00062559
GPER1	0.0373141	0.00263276	-0.000326679	-0.000100407	3.24127e+12	7.28305e-10	0.0373141	2.0033e+12	0.690172	0.00263276	3.20919e+12	0.957352	-0.000326679	4.73809e+12	0.986006	-0.000100407	9.51524e-10	0.728184	0.963411	0.988493
POT1.AS1	0.0658543	0.0195193	0.0367098	0.00481145	3.14518e+12	1.44721e-27	0.0658543	1.96938e+12	0.0031199	0.0195193	3.09037e+12	1.83937e-09	0.0367098	4.71482e+12	0.40062	0.00481145	2.42728e-27	0.00470203	6.86526e-09	0.445444
CEPT1	0.0458283	0.0168066	-0.00262009	-0.0466379	3.21261e+12	3.82859e-14	0.0458283	1.97483e+12	0.0109329	0.0168066	3.21654e+12	0.667991	-0.00262009	4.95857e+12	3.59128e-16	-0.0466379	5.31192e-14	0.0154244	0.71861	1.42397e-15
ITGA3	0.0941925	0.0189091	-0.00854592	0.0175097	3.04977e+12	1.01843e-54	0.0941925	1.97061e+12	0.00419315	0.0189091	3.23556e+12	0.161817	-0.00854592	4.65466e+12	0.00222076	0.0175097	2.51444e-54	0.00624261	0.207347	0.00337573
GLI3	0.126266	0.0627484	0.0539657	0.0115095	2.94178e+12	3.47941e-97	0.126266	1.88255e+12	1.9064e-21	0.0627484	3.03501e+12	9.52072e-19	0.0539657	4.68309e+12	0.044362	0.0115095	1.60822e-96	1.79359e-20	7.24303e-18	0.0580539
GPI	0.129499	0.0706775	0.0349391	-0.0371897	2.93089e+12	3.63077e-102	0.129499	1.86662e+12	8.69621e-27	0.0706775	3.09605e+12	1.05743e-08	0.0349391	4.9138e+12	8.09055e-11	-0.0371897	1.79842e-101	1.34243e-25	3.67101e-08	2.2256e-10
AC007529.2	0.0649292	0.0424535	0.00486606	0.0397722	3.14829e+12	7.67625e-27	0.0649292	1.92331e+12	1.27003e-10	0.0424535	3.19253e+12	0.425697	0.00486606	4.54919e+12	3.63874e-12	0.0397722	1.27536e-26	4.42839e-10	0.494057	1.08142e-11
CADPS	0.0400073	0.0578679	-0.0634348	-0.0465305	3.2322e+12	3.98153e-11	0.0400073	1.89235e+12	1.80206e-18	0.0578679	3.41165e+12	2.62066e-25	-0.0634348	4.95806e+12	4.19491e-16	-0.0465305	5.2976e-11	1.35155e-17	2.97632e-24	1.65506e-15
MAN2A1	0.0903786	0.0309056	-0.0103997	-0.0306541	3.06261e+12	1.67607e-50	0.0903786	1.94651e+12	2.86188e-06	0.0309056	3.2415e+12	0.0886671	-0.0103997	4.88284e+12	8.49857e-08	-0.0306541	3.93642e-50	6.15751e-06	0.122138	1.88725e-07
MSX2	-0.00363488	-0.00847239	-0.0177518	0.0296163	3.37914e+12	0.548613	-0.00363488	2.0256e+12	0.199557	-0.00847239	3.26509e+12	0.0036586	-0.0177518	4.5973e+12	2.28166e-07	0.0296163	0.56569	0.235208	0.00642782	4.85006e-07
FER	0.127928	0.0309435	0.0304407	-0.00877214	2.93618e+12	9.93605e-100	0.127928	1.94643e+12	2.78285e-06	0.0309435	3.11048e+12	6.21922e-07	0.0304407	4.77917e+12	0.125416	-0.00877214	4.80192e-99	5.99557e-06	1.80361e-06	0.153276
S1PR3	0.0436759	0.00172551	-0.0235506	0.0182403	3.21985e+12	5.5558e-13	0.0436759	2.00512e+12	0.793894	0.00172551	3.28369e+12	0.000115375	-0.0235506	4.6512e+12	0.0014393	0.0182403	7.55664e-13	0.820736	0.00025408	0.00222184
BTBD7	0.116533	0.0482655	0.0201954	-0.00545593	2.97455e+12	5.77133e-83	0.116533	1.91164e+12	2.6308e-13	0.0482655	3.14335e+12	0.000945319	0.0201954	4.76346e+12	0.340539	-0.00545593	2.15409e-82	1.20547e-12	0.0018131	0.383468
SMG6	0.106243	0.043382	-0.018978	-0.0510711	3.0092e+12	3.3705e-69	0.106243	1.92145e+12	4.98121e-11	0.043382	3.26902e+12	0.00189019	-0.018978	4.97957e+12	4.36028e-19	-0.0510711	1.03059e-68	1.80825e-10	0.00343243	2.03907e-18
LRIG1	0.228472	0.0758176	0.0220544	-0.0615825	2.59766e+12	0	0.228472	1.8563e+12	1.38221e-30	0.0758176	3.13739e+12	0.000305342	0.0220544	5.02937e+12	4.87178e-27	-0.0615825	0	2.89173e-29	0.000626443	3.52097e-26
MERTK	0.116007	0.0510034	0.051601	-0.00915084	2.97632e+12	3.13621e-82	0.116007	1.90614e+12	1.09789e-14	0.0510034	3.0426e+12	2.8466e-17	0.051601	4.78097e+12	0.109912	-0.00915084	1.15163e-81	5.91742e-14	1.87958e-16	0.135683
DAB1	0.0815116	0.0623464	0.0477732	0.0383306	3.09246e+12	2.23407e-41	0.0815116	1.88336e+12	3.42209e-21	0.0623464	3.05488e+12	5.08003e-15	0.0477732	4.55602e+12	2.10669e-11	0.0383306	4.60723e-41	3.18194e-20	2.85415e-14	5.99218e-11
PJA2	0.0744834	0.0336691	-0.0137425	-0.0360554	3.11613e+12	8.14669e-35	0.0744834	1.94096e+12	3.41045e-07	0.0336691	3.25223e+12	0.0244653	-0.0137425	4.90843e+12	2.96595e-10	-0.0360554	1.51323e-34	8.22855e-07	0.0378035	7.88606e-10
DGKZ	0.0951907	0.0303764	0.0314085	0.000578777	3.04641e+12	7.50464e-56	0.0951907	1.94757e+12	4.21861e-06	0.0303764	3.10738e+12	2.70638e-07	0.0314085	4.73487e+12	0.919466	0.000578777	1.88208e-55	8.9554e-06	8.11914e-07	0.928223
AL121956.4	0.00588916	0.0141236	0.0441829	0.0091956	3.34708e+12	0.331124	0.00588916	1.98022e+12	0.0324731	0.0141236	3.06639e+12	4.61266e-13	0.0441829	4.69405e+12	0.108184	0.0091956	0.347516	0.0428128	2.32093e-12	0.133654
ALDH1L1	0.201755	0.0306681	0.0134189	-0.0502514	2.68761e+12	4.25948e-248	0.201755	1.94699e+12	3.40909e-06	0.0306681	3.16509e+12	0.0280376	0.0134189	4.97569e+12	1.57836e-18	-0.0502514	3.22503e-246	7.26603e-06	0.0428767	7.17027e-18
AC091826.2	-0.000827007	0.0434735	0.0605039	-0.0829479	3.36969e+12	0.891446	-0.000827007	1.92127e+12	4.53759e-11	0.0434735	3.01403e+12	3.63572e-23	0.0605039	5.13059e+12	9.71242e-48	-0.0829479	0.895954	1.65098e-10	3.59056e-22	2.08686e-46
AC097460.1	0.0136894	0.0209828	0.0120951	-0.0416059	3.32081e+12	0.023873	0.0136894	1.96644e+12	0.00148643	0.0209828	3.16934e+12	0.0476995	0.0120951	4.93473e+12	3.561e-13	-0.0416059	0.0264148	0.00233772	0.0696439	1.14153e-12
MYO10	0.10667	0.0717617	0.0894886	-0.0118111	3.00776e+12	9.59163e-70	0.10667	1.86445e+12	1.44584e-27	0.0717617	2.92105e+12	8.82798e-49	0.0894886	4.79357e+12	0.0390786	-0.0118111	2.94984e-69	2.3458e-26	4.12838e-47	0.0514788
CRB1	0.0519254	0.0912066	0.0894665	-0.00284389	3.19208e+12	9.93844e-18	0.0519254	1.82539e+12	1.49716e-43	0.0912066	2.92112e+12	9.31505e-49	0.0894665	4.75109e+12	0.619331	-0.00284389	1.45374e-17	9.91867e-42	4.23169e-47	0.66134
HECW1	-0.00896874	0.0194192	-0.0113724	-0.0410321	3.3971e+12	0.138853	-0.00896874	1.96958e+12	0.00327677	0.0194192	3.24462e+12	0.0626423	-0.0113724	4.93201e+12	7.45023e-13	-0.0410321	0.148671	0.00493377	0.0889297	2.33186e-12
CASTOR1	0.0252239	0.0219322	0.00870085	-0.00730723	3.28198e+12	3.13845e-05	0.0252239	1.96453e+12	0.000896575	0.0219322	3.18023e+12	0.154345	0.00870085	4.77223e+12	0.201774	-0.00730723	3.78615e-05	0.00145168	0.199519	0.239061
SDS	0.0198877	-0.0065236	0.00194677	-0.0493127	3.29995e+12	0.00102985	0.0198877	2.02169e+12	0.323281	-0.0065236	3.20189e+12	0.749965	0.00194677	4.97124e+12	6.71504e-18	-0.0493127	0.00119785	0.367943	0.795494	2.87787e-17
ABCC8	0.0578823	0.0498157	-0.0414311	-0.0728892	3.17202e+12	1.17852e-21	0.0578823	1.90853e+12	4.44718e-14	0.0498157	3.34106e+12	1.1596e-11	-0.0414311	5.08293e+12	3.11906e-37	-0.0728892	1.82815e-21	2.23766e-13	5.25288e-11	4.03195e-36
TECR	0.0327243	0.0182627	0.00612411	-0.00495832	3.25673e+12	6.60126e-08	0.0327243	1.9719e+12	0.00568619	0.0182627	3.18849e+12	0.316091	0.00612411	4.7611e+12	0.386395	-0.00495832	8.28413e-08	0.00832509	0.377883	0.431439
SYCP2L	0.0279175	0.0217263	0.0363883	0.027838	3.27291e+12	4.06703e-06	0.0279175	1.96495e+12	0.00100214	0.0217263	3.0914e+12	2.54239e-09	0.0363883	4.60573e+12	1.15059e-06	0.027838	4.97047e-06	0.00161276	9.29287e-09	2.3305e-06
KLF4	0.0342981	-0.00383386	0.00116531	0.00216716	3.25143e+12	1.49942e-08	0.0342981	2.01629e+12	0.56159	-0.00383386	3.2044e+12	0.848713	0.00116531	4.72735e+12	0.704999	0.00216716	1.91493e-08	0.604965	0.877979	0.740878
GAP43	-0.0215664	-0.0173543	-0.00800264	-0.0379084	3.43952e+12	0.000371756	-0.0215664	2.04344e+12	0.00859438	-0.0173543	3.23381e+12	0.190179	-0.00800264	4.91721e+12	3.48234e-11	-0.0379084	0.000437522	0.0122998	0.239235	9.73098e-11
CHODL	0.00452686	0.00343223	-0.0284233	-0.0257081	3.35166e+12	0.455041	0.00452686	2.00169e+12	0.603294	0.00343223	3.29932e+12	3.25836e-06	-0.0284233	4.85941e+12	7.06608e-06	-0.0257081	0.472576	0.646386	8.87121e-06	1.33275e-05
CX3CL1	0.0580846	0.00438764	-0.0102447	-0.00370081	3.17134e+12	8.5252e-22	0.0580846	1.99977e+12	0.50648	0.00438764	3.24101e+12	0.0935231	-0.0102447	4.75515e+12	0.517959	-0.00370081	1.32503e-21	0.550447	0.127641	0.56524
SLC35G2	0.049299	0.0442564	-0.0113497	-0.0810477	3.20092e+12	3.93945e-16	0.049299	1.91969e+12	2.02693e-11	0.0442564	3.24455e+12	0.0631697	-0.0113497	5.12159e+12	1.19214e-45	-0.0810477	5.61768e-16	7.65516e-11	0.0895984	2.31159e-44
ADAMTSL4	0.00954687	0.00533346	-0.0392201	-0.0188426	3.33476e+12	0.115144	0.00954687	1.99787e+12	0.419358	0.00533346	3.33396e+12	1.33813e-10	-0.0392201	4.82688e+12	0.000995132	-0.0188426	0.123535	0.464331	5.41383e-10	0.0015635
ANTXR1	0.119027	0.0444751	0.0320966	-0.0402383	2.96615e+12	1.69409e-86	0.119027	1.91925e+12	1.61428e-11	0.0444751	3.10517e+12	1.47583e-07	0.0320966	4.92825e+12	2.03499e-12	-0.0402383	6.68386e-86	6.18482e-11	4.49535e-07	6.17488e-12
EPB41L2	0.0966478	0.0483303	0.0291047	-0.0433615	3.0415e+12	1.58658e-57	0.0966478	1.91151e+12	2.44497e-13	0.0483303	3.11477e+12	1.88447e-06	0.0291047	4.94304e+12	3.49926e-14	-0.0433615	4.06225e-57	1.13338e-12	5.24748e-06	1.20169e-13
COL23A1	0.0444252	0.013206	-0.0223971	0.0114769	3.21733e+12	2.22063e-13	0.0444252	1.98206e+12	0.0455443	0.013206	3.27999e+12	0.000245552	-0.0223971	4.68324e+12	0.0449676	0.0114769	3.03855e-13	0.0588266	0.0005117	0.0587981
AC246817.2	0.0189537	0.0232924	0.0113287	0.000546576	3.30309e+12	0.00175962	0.0189537	1.9618e+12	0.000420072	0.0232924	3.17179e+12	0.0636589	0.0113287	4.73502e+12	0.923933	0.000546576	0.00202007	0.000705295	0.0901315	0.931549
LPAR4	0.028076	0.0256939	-0.010909	-0.00457147	3.27238e+12	3.58495e-06	0.028076	1.95698e+12	9.98703e-05	0.0256939	3.24314e+12	0.0741238	-0.010909	4.75927e+12	0.424526	-0.00457147	4.38467e-06	0.000179631	0.103565	0.470381
ZKSCAN1	0.130955	0.0587634	0.0420979	-0.0202086	2.92599e+12	1.8789e-104	0.130955	1.89055e+12	5.34027e-19	0.0587634	3.07308e+12	5.40726e-12	0.0420979	4.83335e+12	0.000414625	-0.0202086	9.76292e-104	4.22439e-18	2.50657e-11	0.000674774
NEK8	0.023443	0.0204119	-0.0156286	-0.0301592	3.28797e+12	0.00010921	0.023443	1.96759e+12	0.00199577	0.0204119	3.25828e+12	0.0105112	-0.0156286	4.8805e+12	1.36645e-07	-0.0301592	0.000129973	0.00309286	0.0171942	2.97217e-07
MXI1	0.103501	0.0382767	0.0228014	-0.00281031	3.01843e+12	9.48565e-66	0.103501	1.9317e+12	6.72947e-09	0.0382767	3.13499e+12	0.000189162	0.0228014	4.75093e+12	0.623473	-0.00281031	2.71262e-65	1.99624e-08	0.000402097	0.664871
SNX10	0.000514362	0.0021424	-0.0406188	-0.046125	3.36517e+12	0.932356	0.000514362	2.00428e+12	0.745652	0.0021424	3.33845e+12	2.89105e-11	-0.0406188	4.95614e+12	7.5144e-16	-0.046125	0.935887	0.776415	1.26633e-10	2.90703e-15
DUSP15	0.0125925	0.0220622	-0.0526965	-0.0411966	3.32451e+12	0.0376979	0.0125925	1.96427e+12	0.000835362	0.0220622	3.3772e+12	6.00885e-18	-0.0526965	4.93279e+12	6.03519e-13	-0.0411966	0.0413092	0.00135533	4.20884e-17	1.91154e-12
DPP8	0.0717582	0.0468493	0.0442105	-0.0158591	3.1253e+12	1.97898e-32	0.0717582	1.91449e+12	1.27244e-12	0.0468493	3.06631e+12	4.46136e-13	0.0442105	4.81275e+12	0.00559544	-0.0158591	3.55947e-32	5.49776e-12	2.25192e-12	0.00820733
MTSS1L	0.0881308	0.0347275	0.0424977	0.00164892	3.07018e+12	4.23616e-48	0.0881308	1.93883e+12	1.44356e-07	0.0347275	3.0718e+12	3.403e-12	0.0424977	4.7298e+12	0.773309	0.00164892	9.54037e-48	3.62028e-07	1.5961e-11	0.80416
COL4A1	0.049065	0.0303032	-0.05123	-0.0113473	3.20171e+12	5.41907e-16	0.049065	1.94772e+12	4.44928e-06	0.0303032	3.37249e+12	4.78615e-17	-0.05123	4.79137e+12	0.047443	-0.0113473	7.70691e-16	9.43247e-06	3.08096e-16	0.0617808
PCDH17	0.0815139	0.0270688	0.00371917	0.0251379	3.09246e+12	2.22262e-41	0.0815139	1.95422e+12	4.14591e-05	0.0270688	3.19621e+12	0.542638	0.00371917	4.61852e+12	1.12303e-05	0.0251379	4.58956e-41	7.76442e-05	0.602813	2.08113e-05
FAM181B	0.113947	0.0618189	0.00628387	0.0494685	2.98326e+12	2.19826e-79	0.113947	1.88442e+12	7.33162e-21	0.0618189	3.18798e+12	0.303632	0.00628387	4.50325e+12	5.29013e-18	0.0494685	7.69875e-79	6.58603e-20	0.364634	2.30447e-17
NID1	0.0316231	-0.0158964	-0.00180355	-0.0268097	3.26043e+12	1.79075e-07	0.0316231	2.04052e+12	0.0160845	-0.0158964	3.21392e+12	0.767811	-0.00180355	4.86463e+12	2.81018e-06	-0.0268097	2.22967e-07	0.0222385	0.810099	5.51628e-06
WSB1	0.113682	0.0564815	0.0398641	-0.0316079	2.98415e+12	5.07449e-79	0.113682	1.89514e+12	1.14245e-17	0.0564815	3.08025e+12	6.6507e-11	0.0398641	4.88736e+12	3.3334e-08	-0.0316079	1.76552e-78	8.00216e-17	2.81989e-10	7.67021e-08
PREPL	0.0563574	0.032632	0.00241288	-0.0328528	3177155165452	1.30692e-20	0.0563574	1.94304e+12	7.72959e-07	0.032632	3.2004e+12	0.692853	0.00241288	4.89326e+12	9.43391e-09	-0.0328528	2.00001e-20	1.79155e-06	0.742342	2.25902e-08
C8orf34	0.005478	-0.00419667	0.00253552	-0.0165483	3.34846e+12	0.365994	0.005478	2.01702e+12	0.525158	-0.00419667	3.2e+12	0.678095	0.00253552	4.81601e+12	0.00384004	-0.0165483	0.382346	0.56919	0.72702	0.00572764
JUNB	0.0436463	-0.00868966	0.0280994	-0.0452199	3.21995e+12	5.75898e-13	0.0436463	2.02604e+12	0.188271	-0.00868966	3.11799e+12	4.20935e-06	0.0280994	4.95185e+12	2.71196e-15	-0.0452199	7.82631e-13	0.222897	1.12485e-05	1.00748e-14
IL6R	0.0456639	0.0116569	-0.0223654	-0.0561748	3.21316e+12	4.71706e-14	0.0456639	1.98517e+12	0.0775629	0.0116569	3.27989e+12	0.000250578	-0.0223654	5.00375e+12	9.15127e-23	-0.0561748	6.53321e-14	0.0972595	0.000520129	5.21524e-22
LAPTM4A	0.0335409	-0.0100186	0.0253977	-0.0223054	3.25398e+12	3.08467e-08	0.0335409	2.02871e+12	0.129281	-0.0100186	3.12666e+12	3.2069e-05	0.0253977	4.84329e+12	9.7385e-05	-0.0223054	3.90806e-08	0.156794	7.65612e-05	0.000165607
KDM4C	0.13431	0.0484257	-0.0163363	-0.014298	2.9147e+12	8.05004e-110	0.13431	1.91132e+12	2.19489e-13	0.0484257	3.26055e+12	0.0074859	-0.0163363	4.80535e+12	0.0124954	-0.014298	4.58766e-109	1.02043e-12	0.0125953	0.0176445
DIO3OS	0.0288825	0.0111579	0.00352624	-0.0486426	3.26966e+12	1.86749e-06	0.0288825	1.98617e+12	0.0911332	0.0111579	3.19683e+12	0.563774	0.00352624	4.96806e+12	1.85724e-17	-0.0486426	2.2929e-06	0.113028	0.624234	7.83293e-17
ABHD2	0.158544	0.065086	-0.00572606	-0.011329	2.8331e+12	8.69162e-153	0.158544	1.87786e+12	5.90147e-23	0.065086	3.22651e+12	0.348573	-0.00572606	4.79129e+12	0.0478015	-0.011329	9.80119e-152	6.70238e-22	0.412608	0.0621459
KIF26B	0.0382846	0.016845	0.0283723	0.0192412	3.238e+12	2.61313e-10	0.0382846	1.97475e+12	0.0107519	0.016845	3.11712e+12	3.39315e-06	0.0283723	4.64646e+12	0.000775059	0.0192412	3.43095e-10	0.015196	9.20667e-06	0.00123234
ZDHHC3	0.0826205	0.00267946	-0.0198798	-0.060904	3.08873e+12	1.81859e-42	0.0826205	2.0032e+12	0.684968	0.00267946	3.27192e+12	0.0011354	-0.0198798	5.02615e+12	1.75887e-26	-0.060904	3.7947e-42	0.723654	0.00215172	1.22123e-25
MINK1	0.14343	0.0152867	0.00903738	-0.0565854	2.88399e+12	4.01035e-125	0.14343	1.97788e+12	0.0206309	0.0152867	3.17915e+12	0.139022	0.00903738	5.00569e+12	4.47277e-23	-0.0565854	2.88527e-124	0.0279176	0.181745	2.6146e-22
SRI	0.0855082	0.020916	0.0267876	0.0227157	3.07901e+12	2.25624e-45	0.0855082	1.96657e+12	0.00153909	0.020916	3.1222e+12	1.15505e-05	0.0267876	4.63e+12	7.2261e-05	0.0227157	4.89417e-45	0.00241575	2.92907e-05	0.000124345
AES	0.0689319	0.023419	-0.0150007	0.00363333	3.13482e+12	4.75106e-30	0.0689319	1.96155e+12	0.000390646	0.023419	3.25626e+12	0.0140596	-0.0150007	4.7204e+12	0.525619	0.00363333	8.31043e-30	0.000658672	0.0225351	0.572029
NEK11	0.0747809	0.0484394	-0.0175076	-0.0279616	3.11513e+12	4.41825e-35	0.0747809	1.91129e+12	2.16108e-13	0.0484394	3.26431e+12	0.00415418	-0.0175076	4.87008e+12	1.03136e-06	-0.0279616	8.21639e-35	1.00766e-12	0.00721087	2.10238e-06
HIF1A	0.102873	0.027998	0.0142094	-0.0450884	3.02054e+12	5.68071e-65	0.102873	1.95235e+12	2.23554e-05	0.027998	3.16255e+12	0.0200088	0.0142094	4951225244475	3.26095e-15	-0.0450884	1.60432e-64	4.34537e-05	0.0314031	1.20299e-14
CAPN5	0.0473737	0.0134749	-0.0363895	-0.0226154	3.2074e+12	5.19367e-15	0.0473737	1.98152e+12	0.0413201	0.0134749	3.32488e+12	2.53924e-09	-0.0363895	4.84476e+12	7.77675e-05	-0.0226154	7.3079e-15	0.0537195	9.29287e-09	0.000133676
KANTR	0.147606	0.0422283	0.0148561	-0.00650605	2.86993e+12	1.76793e-132	0.147606	1.92377e+12	1.58904e-10	0.0422283	3.16048e+12	0.0150132	0.0148561	4.76844e+12	0.255725	-0.00650605	1.45247e-131	5.49256e-10	0.0239428	0.296574
LINGO2	-0.00162425	0.0153002	0.00489246	-0.0442433	3.37237e+12	0.78867	-0.00162425	1.97785e+12	0.0205196	0.0153002	3.19244e+12	0.423191	0.00489246	4.94722e+12	1.05345e-14	-0.0442433	0.799735	0.0278143	0.491507	3.74718e-14
INO80D	0.0635399	-0.0238502	0.00571387	0.00832492	3.15297e+12	8.99828e-26	0.0635399	2.05649e+12	0.000304273	-0.0238502	3.18981e+12	0.3496	0.00571387	4.69817e+12	0.145862	0.00832492	1.47043e-25	0.00051965	0.413282	0.1765
PIR	0.0935678	0.0253994	-0.0298879	0.0331214	3.05187e+12	5.13535e-54	0.0935678	1.95757e+12	0.000119915	0.0253994	3.30402e+12	9.89445e-07	-0.0298879	4.5807e+12	7.1415e-09	0.0331214	1.26396e-53	0.00021399	2.83974e-06	1.72306e-08
DHX36	0.103971	0.0321947	-0.0155658	-0.0332707	3.01684e+12	2.4653e-66	0.103971	1.94392e+12	1.08359e-06	0.0321947	3.25808e+12	0.010826	-0.0155658	4.89524e+12	6.11232e-09	-0.0332707	7.16604e-66	2.45778e-06	0.0176728	1.48375e-08
CACNA1D	0.0626388	0.00257532	-0.0325264	-0.0122696	3.15601e+12	4.31832e-25	0.0626388	2.00341e+12	0.696591	0.00257532	3.31249e+12	1.00419e-07	-0.0325264	4.79574e+12	0.0320763	-0.0122696	7.00625e-25	0.73447	3.12459e-07	0.0427864
LINC01184	0.065956	0.0447033	0.033406	-0.0130745	3.14484e+12	1.20291e-27	0.065956	1.9188e+12	1.27159e-11	0.0447033	3.10097e+12	4.49869e-08	0.033406	4.79956e+12	0.0223669	-0.0130745	2.02394e-27	4.94335e-11	1.45681e-07	0.030592
SPAG9	0.137401	0.0545887	0.0270508	-0.0124517	2.90429e+12	6.8615e-115	0.137401	1.89894e+12	1.32443e-16	0.0545887	3.12136e+12	9.46693e-06	0.0270508	4.7966e+12	0.0296105	-0.0124517	4.19607e-114	8.32349e-16	2.43173e-05	0.0397305
EMP3	0.0709313	0.00637437	-0.0176234	0.0214143	3.12809e+12	1.00632e-31	0.0709313	1995782569267	0.334473	0.00637437	3.26468e+12	0.00391214	-0.0176234	4.63616e+12	0.000183077	0.0214143	1.79378e-31	0.379324	0.00682799	0.000304809
ITPKB	0.207112	0.0811854	-0.0243143	0.00789014	2.66958e+12	1.26408e-261	0.207112	1.84552e+12	7.76038e-35	0.0811854	3.28614e+12	6.86783e-05	-0.0243143	4.70023e+12	0.168096	0.00789014	1.43564e-259	2.37288e-33	0.000155998	0.200655
PCDH19	0.0530389	0.00355251	0.0145567	0.06205	3.18833e+12	1.97357e-18	0.0530389	2.00145e+12	0.590659	0.00355251	3.16144e+12	0.0171698	0.0145567	4.44364e+12	1.9954e-27	0.06205	2.92176e-18	0.633276	0.0272183	1.46883e-26
RPS6KA2	0.193496	0.0427305	0.0160118	0.0260547	2.71542e+12	5.47817e-228	0.193496	1.92276e+12	9.62558e-11	0.0427305	3.15677e+12	0.00875989	0.0160118	4.61418e+12	5.30724e-06	0.0260547	2.23341e-226	3.37852e-10	0.0145237	1.01669e-05
KCNG1	-0.00374934	-0.0300541	-0.0326361	0.0307814	3.37953e+12	0.536096	-0.00374934	2.06895e+12	5.32721e-06	-0.0300541	3.31284e+12	9.09532e-08	-0.0326361	4.59178e+12	7.51191e-08	0.0307814	0.553861	1.1166e-05	2.85721e-07	1.67742e-07
NHSL2	0.0341216	-0.0143289	-0.00362306	-0.0152575	3.25202e+12	1.77634e-08	0.0341216	2.03737e+12	0.0300349	-0.0143289	3.21976e+12	0.553118	-0.00362306	4.8099e+12	0.00768774	-0.0152575	2.26675e-08	0.0398627	0.612862	0.011062
TNRC6B	0.14195	0.0380477	0.0242998	-0.00661096	2.88897e+12	1.43927e-122	0.14195	1.93216e+12	8.27127e-09	0.0380477	3.13018e+12	6.93659e-05	0.0242998	4.76893e+12	0.24814	-0.00661096	9.99321e-122	2.43093e-08	0.000157335	0.289042
SLC7A2	0.179987	0.0293207	-0.0517712	0.0125113	2.76091e+12	4.84388e-197	0.179987	1.94969e+12	8.98125e-06	0.0293207	3.37423e+12	2.24047e-17	-0.0517712	4.67834e+12	0.0288395	0.0125113	1.14952e-195	1.81706e-05	1.51589e-16	0.0388272
MAPK4	0.168324	0.0860404	-0.0161906	-0.00185272	2.80018e+12	3.09009e-172	0.168324	1.83577e+12	6.23582e-39	0.0860404	3.26008e+12	0.00803556	-0.0161906	4.74639e+12	0.746202	-0.00185272	4.348e-171	2.75416e-37	0.0133926	0.779541
GSE1	0.109077	0.0281767	-0.00464156	-0.065604	2.99965e+12	7.33286e-73	0.109077	1.95199e+12	1.98091e-05	0.0281767	3.22303e+12	0.447359	-0.00464156	5.04842e+12	1.80901e-30	-0.065604	2.36017e-72	3.86935e-05	0.513574	1.5804e-29
AP002812.2	0.0236238	0.0129674	0.027124	-0.00560236	3.28737e+12	9.65882e-05	0.0236238	1.98254e+12	0.049593	0.0129674	3.12112e+12	8.9544e-06	0.027124	4.76416e+12	0.327737	-0.00560236	0.000115038	0.0637453	2.30753e-05	0.370891
AL591518.1	0.0353749	-0.015629	0.0135515	0.00798091	3.2478e+12	5.23584e-09	0.0353749	2.03998e+12	0.017957	-0.015629	3.16466e+12	0.0265221	0.0135515	4.6998e+12	0.163256	0.00798091	6.72998e-09	0.0246559	0.0408229	0.195317
LSMEM1	0.0527788	0.0121983	-0.0498873	0.0804853	3.1892e+12	2.88784e-18	0.0527788	1.98408e+12	0.064749	0.0121983	3.36818e+12	3.04311e-16	-0.0498873	4.35631e+12	4.84499e-45	0.0804853	4.25943e-18	0.0817071	1.83278e-15	9.28136e-44
AL024498.2	0.0459588	0.0195664	0.0386949	0.0200668	3.21217e+12	3.24255e-14	0.0459588	1.96929e+12	0.00304859	0.0195664	3.084e+12	2.34734e-10	0.0386949	4.64254e+12	0.000455197	0.0200668	4.51064e-14	0.00460328	9.35405e-10	0.000733851
GALNT10	0.097231	0.0310934	-0.0459014	-0.0573201	3.03954e+12	3.33301e-58	0.097231	1.94613e+12	2.49011e-06	0.0310934	3.3554e+12	5.56255e-14	-0.0459014	5.00917e+12	1.22664e-23	-0.0573201	8.64518e-58	5.40147e-06	2.93836e-13	7.33218e-23
CYB5B	0.127025	0.0381547	0.0207435	-0.0472535	2.93922e+12	2.41751e-98	0.127025	1.93195e+12	7.51283e-09	0.0381547	3.14159e+12	0.000683634	0.0207435	4.96148e+12	1.46507e-16	-0.0472535	1.14061e-97	2.22033e-08	0.00133208	6.00377e-16
LINC01503	0.09353	0.0236759	-0.0407061	-0.0820649	3.052e+12	5.66186e-54	0.09353	1.96103e+12	0.000336773	0.0236759	3.33873e+12	2.62285e-11	-0.0407061	5.12641e+12	9.20786e-47	-0.0820649	1.3914e-53	0.000571472	1.15202e-10	1.92638e-45
TEAD2	0.0362835	0.00865752	-0.0221252	0.0114602	3.24474e+12	2.10401e-09	0.0362835	1.9912e+12	0.18991	0.00865752	3.27912e+12	0.000291973	-0.0221252	4.68332e+12	0.0452792	0.0114602	2.72203e-09	0.224449	0.000601343	0.0591569
MGLL	0.145904	0.0718513	0.00449661	0.00944666	2.87566e+12	1.87254e-129	0.145904	1.86427e+12	1.24505e-27	0.0718513	3.19371e+12	0.461672	0.00449661	4.69286e+12	0.0988876	0.00944666	1.41778e-128	2.04085e-26	0.526686	0.122933
SCN2A	-0.00291935	0.00389774	-0.00859881	-0.0300656	3.37673e+12	0.629976	-0.00291935	2.00076e+12	0.555088	0.00389774	3.23572e+12	0.159236	-0.00859881	4.88005e+12	1.49369e-07	-0.0300656	0.646651	0.598366	0.204677	3.22247e-07
BNIP3L	0.0774899	-0.00104919	-7.82145e-05	0.00994977	3.106e+12	1.501e-37	0.0774899	2.01069e+12	0.873783	-0.00104919	3.20839e+12	0.989784	-7.82145e-05	4.69048e+12	0.0821818	0.00994977	2.88933e-37	0.891729	0.991031	0.103541
SMOX	0.0729993	0.0464926	0.008044	-0.00116368	3.12112e+12	1.66369e-33	0.0729993	1.9152e+12	1.87904e-12	0.0464926	3.18233e+12	0.187899	0.008044	4.74313e+12	0.838914	-0.00116368	3.03008e-33	8.05302e-12	0.236735	0.861119
AC002429.2	-0.00964091	0.0404205	0.0880979	-0.0164241	3.39937e+12	0.111608	-0.00964091	1.9274e+12	9.21154e-10	0.0404205	2.92551e+12	2.5187e-47	0.0880979	4.81542e+12	0.00411351	-0.0164241	0.119822	2.95131e-09	1.02686e-45	0.0061012
AC004784.1	0.000827442	0.0142742	0.00675014	-0.0229223	3.36412e+12	0.891389	0.000827442	1.97992e+12	0.0306693	0.0142742	3.18648e+12	0.269157	0.00675014	4.84621e+12	6.20674e-05	-0.0229223	0.895954	0.0406368	0.328189	0.000107737
NUP98	0.0905707	0.0180418	-0.0219546	-0.0419811	3.06196e+12	1.03766e-50	0.0905707	1.97235e+12	0.00629712	0.0180418	3.27857e+12	0.000325155	-0.0219546	4.9365e+12	2.18599e-13	-0.0419811	2.45154e-50	0.00915212	0.000665375	7.09332e-13
ENO1	0.0988701	0.0134233	-0.0224266	-0.0164637	3.03402e+12	3.94882e-60	0.0988701	1.98162e+12	0.0421038	0.0134233	3.28009e+12	0.000240961	-0.0224266	4.81561e+12	0.00402461	-0.0164637	1.04994e-59	0.0546937	0.000502792	0.00598049
STK33	0.0960098	0.0601972	0.0599709	-0.0771617	3.04365e+12	8.64902e-57	0.0960098	1.88767e+12	7.33189e-20	0.0601972	3.01574e+12	8.69723e-23	0.0599709	5.10318e+12	1.57455e-41	-0.0771617	2.1968e-56	6.07172e-19	8.43207e-22	2.43062e-40
FZD8	0.0686622	0.0228487	-0.0055136	0.0133593	3.13573e+12	7.92373e-30	0.0686622	1.96269e+12	0.000540301	0.0228487	3.22583e+12	0.366749	-0.0055136	4.67432e+12	0.0196044	0.0133593	1.37993e-29	0.000895807	0.431629	0.0271288
LARP4	0.127675	0.0302855	-0.0255147	-0.0230102	2.93703e+12	2.43151e-99	0.127675	1.94776e+12	4.50681e-06	0.0302855	3.28999e+12	2.94832e-05	-0.0255147	4.84663e+12	5.81532e-05	-0.0230102	1.168e-98	9.5417e-06	7.08132e-05	0.00010172
ZIM2	0.00840714	0.00027042	0.019497	0.00928025	3.3386e+12	0.165322	0.00840714	2.00804e+12	0.967341	0.00027042	3.14559e+12	0.00141316	0.019497	4.69365e+12	0.104975	0.00928025	0.176654	0.970251	0.00263724	0.130093
HEPACAM	0.0814797	0.064443	0.0749071	-0.0163518	3.09257e+12	2.40014e-41	0.0814797	1.87915e+12	1.55442e-22	0.064443	2.96783e+12	1.16706e-34	0.0749071	4.81508e+12	0.00428084	-0.0163518	4.9433e-41	1.65874e-21	2.47417e-33	0.00633166
AMD1	0.0603846	0.00945603	-0.0243944	-0.0224003	3.1636e+12	1.98213e-23	0.0603846	1.98959e+12	0.152214	0.00945603	3.2864e+12	6.49813e-05	-0.0243944	4.84374e+12	9.09301e-05	-0.0224003	3.1359e-23	0.182933	0.000148236	0.000154961
CEMIP	0.0415105	-0.00288747	-0.0294039	-0.0548901	3.22714e+12	7.22491e-12	0.0415105	2.01439e+12	0.661975	-0.00288747	3.30247e+12	1.47617e-06	-0.0294039	4.99766e+12	8.31328e-22	-0.0548901	9.66971e-12	0.701226	4.13225e-06	4.48072e-21
BSG	0.00633562	0.027906	0.0478923	-0.0239073	3.34557e+12	0.295777	0.00633562	1.95253e+12	2.37861e-05	0.027906	3.05449e+12	4.34855e-15	0.0478923	4.85088e+12	2.95437e-05	-0.0239073	0.311241	4.61218e-05	2.45184e-14	5.28992e-05
THRB	0.105376	0.037982	0.0088532	0.010739	3.01212e+12	4.25206e-68	0.105376	1.9323e+12	8.77421e-09	0.037982	3.17974e+12	0.147256	0.0088532	4.68674e+12	0.0606478	0.010739	1.27562e-67	2.56924e-08	0.191133	0.0778289
DLL1	0.062005	0.0323804	0.0236617	-0.0117057	3.15814e+12	1.28428e-24	0.062005	1.94355e+12	9.39252e-07	0.0323804	3.13223e+12	0.000107085	0.0236617	4.79307e+12	0.0408619	-0.0117057	2.06472e-24	2.15811e-06	0.000236809	0.0536565
MAPT	0.193755	0.0722025	0.00159288	0.0085641	2.71455e+12	1.31927e-228	0.193755	1.86356e+12	6.91799e-28	0.0722025	3.20303e+12	0.794283	0.00159288	4.69704e+12	0.134631	0.0085641	5.6693e-227	1.15785e-26	0.831408	0.163782
CRADD	0.13333	0.0494243	0.0114993	0.011532	2.918e+12	3.07479e-108	0.13333	1.90931e+12	7.00204e-14	0.0494243	3.17125e+12	0.0597703	0.0114993	4.68298e+12	0.0439482	0.011532	1.71541e-107	3.43619e-13	0.0854629	0.0575598
ATP6V1A	0.0663235	0.0297442	0.00426914	-0.0278714	3.1436e+12	6.15414e-28	0.0663235	1.94884e+12	6.65231e-06	0.0297442	3.19444e+12	0.484641	0.00426914	4.86966e+12	1.11713e-06	-0.0278714	1.04097e-27	1.37544e-05	0.548845	2.2685e-06
ZNF706	0.0860185	0.0123695	0.00542871	0.00140032	3.07729e+12	6.75149e-46	0.0860185	1.98374e+12	0.0610806	0.0123695	3.19072e+12	0.374173	0.00542871	4.73098e+12	0.806749	0.00140032	1.47457e-45	0.0774466	0.439391	0.832401
AC093305.1	0.0193173	0.0144283	-0.00316105	0.00397479	3.30187e+12	0.00143216	0.0193173	1.97961e+12	0.0289122	0.0144283	3.21828e+12	0.604833	-0.00316105	4.71878e+12	0.487458	0.00397479	0.00165129	0.0385657	0.662773	0.534892
ARHGAP29	0.129338	0.00112668	0.00830918	-0.0229871	2.93144e+12	6.47652e-102	0.129338	2.00632e+12	0.864547	0.00112668	3.18148e+12	0.173757	0.00830918	4.84652e+12	5.91588e-05	-0.0229871	3.19803e-101	0.882871	0.220665	0.000103252
NFE2L2	0.133635	0.0535585	0.00333857	-0.0302623	2.91697e+12	9.90964e-109	0.133635	1.90101e+12	4.85655e-16	0.0535585	3.19743e+12	0.584706	0.00333857	4.88098e+12	1.23847e-07	-0.0302623	5.56761e-108	2.8706e-15	0.642934	2.69749e-07
MRGPRF	0.0677549	-0.001748	-0.024462	0.0103087	3.13878e+12	4.36495e-29	0.0677549	2.0121e+12	0.79127	-0.001748	3.28662e+12	6.20136e-05	-0.024462	4.68878e+12	0.0717235	0.0103087	7.503e-29	0.819233	0.000142077	0.0912323
PLCE1	0.203038	0.027148	-0.0590545	-0.0676846	2.68329e+12	2.6589e-251	0.203038	1.95406e+12	3.93625e-05	0.027148	3.39759e+12	3.82745e-22	-0.0590545	5.05828e+12	2.50168e-32	-0.0676846	2.22508e-249	7.38918e-05	3.57979e-21	2.48605e-31
GNAO1	0.13907	0.0597299	0.0427723	-0.0142362	2.89867e+12	1.11966e-117	0.13907	1.88861e+12	1.40774e-19	0.0597299	3.07092e+12	2.4697e-12	0.0427723	4.80506e+12	0.0128807	-0.0142362	7.17849e-117	1.15377e-18	1.1757e-11	0.0181241
AC093334.1	0.0329443	0.0142223	0.0135283	0.00562748	3.25598e+12	5.38736e-08	0.0329443	1.98002e+12	0.0312802	0.0142223	3.16474e+12	0.0267827	0.0135283	4.71095e+12	0.325573	0.00562748	6.77682e-08	0.0413428	0.0411444	0.368817
ADAMTS12	0.0338921	0.00255817	-0.00775366	-0.0248926	3.25279e+12	2.21156e-08	0.0338921	2.00345e+12	0.698513	0.00255817	3.23301e+12	0.204338	-0.00775366	4.85555e+12	1.36658e-05	-0.0248926	2.81536e-08	0.73552	0.255022	2.5178e-05
GPSM2	0.0951113	0.0260957	0.0347761	-0.0275878	3.04667e+12	9.24521e-56	0.0951113	1.95617e+12	7.75711e-05	0.0260957	3.09657e+12	1.23699e-08	0.0347761	4.86831e+12	1.43402e-06	-0.0275878	2.31494e-55	0.000141281	4.25719e-08	2.87527e-06
ZC3H6	0.0618995	0.00600401	0.0138353	0.00449508	3.1585e+12	1.53804e-24	0.0618995	1.99653e+12	0.363315	0.00600401	3.16375e+12	0.0235169	0.0138353	4.71632e+12	0.432308	0.00449508	2.47018e-24	0.408248	0.0363734	0.477671
AAGAB	0.0591031	0.0190663	-0.0109773	-0.0310497	3.16791e+12	1.64072e-22	0.0591031	1.97029e+12	0.00388856	0.0190663	3.24336e+12	0.0723315	-0.0109773	4.88472e+12	5.78356e-08	-0.0310497	2.56767e-22	0.00581637	0.101328	1.30253e-07
NASP	0.100043	0.0439421	0.0477179	-0.0181955	3.03007e+12	1.57694e-61	0.100043	1.92032e+12	2.80595e-11	0.0439421	3.05505e+12	5.45932e-15	0.0477179	4.82382e+12	0.0014787	-0.0181955	4.27143e-61	1.04484e-10	3.05645e-14	0.00228043
HSPB8	0.130478	0.0233673	-0.0403787	-0.0211356	2.9276e+12	1.06064e-103	0.130478	1.96165e+12	0.000402417	0.0233673	3.33768e+12	3.77458e-11	-0.0403787	4.83775e+12	0.000221987	-0.0211356	5.42254e-103	0.000676366	1.64879e-10	0.000368818
MYL6	0.0621686	0.00998845	-0.0133256	0.0104741	3.15759e+12	9.70474e-25	0.0621686	1.98852e+12	0.130439	0.00998845	3.25089e+12	0.0291471	-0.0133256	4.68799e+12	0.0672848	0.0104741	1.56496e-24	0.158078	0.0443907	0.0859991
AC103810.2	0.0127447	-0.0229443	-0.00510848	0.0158308	3.324e+12	0.0354441	0.0127447	2.05467e+12	0.000511969	-0.0229443	3.22453e+12	0.403009	-0.00510848	4.66261e+12	0.005681	0.0158308	0.0388931	0.000851497	0.470558	0.00831522
AC022039.1	0.0390296	0.00935884	0.0158545	0.0129963	3.2355e+12	1.16964e-10	0.0390296	1.98979e+12	0.156472	0.00935884	3.15728e+12	0.00944421	0.0158545	4.67604e+12	0.0231819	0.0129963	1.54848e-10	0.18706	0.0155776	0.0316388
KIAA0040	0.0444707	-0.000543464	-0.0403744	-0.0586769	3.21718e+12	2.09942e-13	0.0444707	2.00968e+12	0.93442	-0.000543464	3.33767e+12	3.7924e-11	-0.0403744	5.0156e+12	1.07721e-24	-0.0586769	2.87518e-13	0.943468	1.65203e-10	6.69048e-24
BCAS3	0.138422	0.0288965	0.0416321	-0.0497536	2.90085e+12	1.36359e-116	0.138422	1.95054e+12	1.20831e-05	0.0288965	3.07458e+12	9.225e-12	0.0416321	4.97333e+12	3.41309e-18	-0.0497536	8.56958e-116	2.40452e-05	4.20279e-11	1.51165e-17
NPAS2	0.18053	0.041563	-0.00013604	0.0764633	2.75908e+12	3.07456e-198	0.18053	1.9251e+12	3.05995e-10	0.041563	3.20858e+12	0.982233	-0.00013604	4.37536e+12	8.24774e-41	0.0764633	7.63836e-197	1.03298e-09	0.98409	1.24894e-39
IGF2BP2	0.0120439	-0.00396729	-0.0110448	-0.0050964	3.32635e+12	0.046858	0.0120439	2.01655e+12	0.548051	-0.00396729	3.24357e+12	0.0705925	-0.0110448	4.76176e+12	0.373308	-0.0050964	0.0511353	0.591582	0.0991538	0.418
MVB12B	0.105238	0.0566209	0.0366214	-0.0112833	3.01258e+12	6.34309e-68	0.105238	1.89486e+12	9.50757e-18	0.0566209	3.09065e+12	2.01098e-09	0.0366214	4.79107e+12	0.0487087	-0.0112833	1.88867e-67	6.68895e-17	7.47068e-09	0.0632736
N4BP2L1	0.0503484	0.038126	0.0219591	-0.0577196	3.19739e+12	9.25991e-17	0.0503484	1.93201e+12	7.7095e-09	0.038126	3.13769e+12	0.000324232	0.0219591	5.01107e+12	6.02853e-24	-0.0577196	1.3397e-16	2.27423e-08	0.000664341	3.68668e-23
GLUD1	0.100608	0.0522704	0.0550838	-0.00469131	3.02817e+12	3.30167e-62	0.100608	1.9036e+12	2.38304e-15	0.0522704	3.03142e+12	1.81286e-19	0.0550838	4.75984e+12	0.412486	-0.00469131	9.00455e-62	1.36296e-14	1.45578e-18	0.457358
CAMK2N1	0.120415	0.00591899	0.00962654	0.0131009	2.96148e+12	1.69512e-88	0.120415	1.9967e+12	0.37015	0.00591899	3.17726e+12	0.11505	0.00962654	4675546593584	0.0220971	0.0131009	7.00064e-88	0.414204	0.153079	0.0302882
C1orf122	0.0460311	0.0196551	0.0224488	0.0228571	3.21192e+12	2.95659e-14	0.0460311	1.96911e+12	0.00291805	0.0196551	3.13612e+12	0.000237556	0.0224488	4.62933e+12	6.51261e-05	0.0228571	4.12005e-14	0.00443567	0.000496992	0.0001128
KSR1	0.0905282	0.0383391	-0.0155871	-0.0316469	3.06211e+12	1.15412e-50	0.0905282	1.93158e+12	6.36021e-09	0.0383391	3.25814e+12	0.010718	-0.0155871	4.88754e+12	3.20637e-08	-0.0316469	2.7186e-50	1.89732e-08	0.0175145	7.39931e-08
PARVA	0.0816154	0.0447047	0.00199986	-0.00850428	3.09211e+12	1.76904e-41	0.0816154	1.91879e+12	1.26967e-11	0.0447047	3.20172e+12	0.743384	0.00199986	4.7779e+12	0.137375	-0.00850428	3.65771e-41	4.94335e-11	0.789566	0.16661
RBM6	0.170343	0.0610483	0.0100888	-0.0135046	2.79338e+12	2.09903e-176	0.170343	1.88597e+12	2.2063e-20	0.0610483	3.17577e+12	0.0986228	0.0100888	4.80159e+12	0.0183135	-0.0135046	3.09024e-175	1.88683e-19	0.134255	0.025431
GATM	0.0776493	0.0434885	0.0053821	0.0234495	3.10547e+12	1.06742e-37	0.0776493	1.92124e+12	4.46877e-11	0.0434885	3.19087e+12	0.378289	0.0053821	4.62652e+12	4.18622e-05	0.0234495	2.0597e-37	1.63341e-10	0.443897	7.42039e-05
THY1	-0.007046	-0.0269362	0.0289888	-0.038862	3.39063e+12	0.244925	-0.007046	2.06269e+12	4.52103e-05	-0.0269362	3.11514e+12	2.07025e-06	0.0289888	4.92173e+12	1.11083e-11	-0.038862	0.259794	8.42725e-05	5.73467e-06	3.21132e-11
PTPN12	0.0962289	0.0178651	-0.00500406	-0.0607208	3.04291e+12	4.83745e-57	0.0962289	1.9727e+12	0.00682745	0.0178651	3.22419e+12	0.412692	-0.00500406	5.02529e+12	2.48166e-26	-0.0607208	1.23262e-56	0.00987774	0.480366	1.70079e-25
HNRNPA3	0.0997191	0.029794	0.023734	0.00844839	3.03116e+12	3.85219e-61	0.0997191	1.94874e+12	6.41986e-06	0.029794	3.132e+12	0.000101998	0.023734	4.69759e+12	0.139978	0.00844839	1.03638e-60	1.32911e-05	0.000227139	0.169638
TMEM150C	0.0390602	0.0304229	0.00922352	-0.0154172	3.23539e+12	1.1313e-10	0.0390602	1.94748e+12	4.07828e-06	0.0304229	3.17855e+12	0.131065	0.00922352	4.81065e+12	0.00707296	-0.0154172	1.49897e-10	8.68067e-06	0.17251	0.0102329
AMZ1	0.0174033	0.0399289	0.0491937	0.00204417	3.30831e+12	0.00407684	0.0174033	1.92839e+12	1.46666e-09	0.0399289	3.05032e+12	7.76441e-16	0.0491937	4.72793e+12	0.72102	0.00204417	0.00462023	4.59054e-09	4.5555e-15	0.756215
SNTB1	0.0575859	0.026568	-0.049287	0.00628372	3.17302e+12	1.89053e-21	0.0575859	1.95522e+12	5.73813e-05	0.026568	3.36626e+12	6.85015e-16	-0.049287	4.70784e+12	0.27233	0.00628372	2.92123e-21	0.000105965	4.03398e-15	0.314455
KAZN	0.0778281	0.0276761	-0.068206	-0.0152079	3.10487e+12	7.27721e-38	0.0778281	1.953e+12	2.77483e-05	0.0276761	3.42695e+12	5.2079e-29	-0.068206	4.80966e+12	0.00788831	-0.0152079	1.41973e-37	5.34138e-05	8.03938e-28	0.0113301
MYO6	0.0893852	0.0677954	0.0583468	-0.0435	3.06595e+12	1.96613e-49	0.0893852	1.87241e+12	8.98261e-25	0.0677954	3.02095e+12	1.18357e-21	0.0583468	4.9437e+12	2.9024e-14	-0.0435	4.54383e-49	1.2002e-23	1.08154e-20	1.00541e-13
VCL	0.108028	0.0248907	-0.0411721	-0.0266623	3.00319e+12	1.70795e-71	0.108028	1.95859e+12	0.000163739	0.0248907	3.34022e+12	1.55464e-11	-0.0411721	4.86393e+12	3.18593e-06	-0.0266623	5.43127e-71	0.00028704	6.96304e-11	6.22313e-06
ATP2A2	0.0898329	0.0482397	-0.0210325	-0.0217633	3.06445e+12	6.50341e-50	0.0898329	1.91169e+12	2.70842e-13	0.0482397	3.27561e+12	0.000574473	-0.0210325	4.84072e+12	0.000143378	-0.0217633	1.51176e-49	1.23154e-12	0.00113046	0.000240721
CHST11	0.139975	0.0355364	-0.00402358	0.0303233	2.89562e+12	3.32963e-119	0.139975	1.93721e+12	7.35795e-08	0.0355364	3.22105e+12	0.510114	-0.00402358	4.59395e+12	1.16831e-07	0.0303233	2.20588e-118	1.91162e-07	0.571586	2.55517e-07
STUM	0.11832	0.00371457	0.00444634	0.00313013	2.96853e+12	1.72904e-85	0.11832	2.00113e+12	0.573831	0.00371457	3.19387e+12	0.466695	0.00444634	4.72278e+12	0.584514	0.00313013	6.73816e-85	0.616064	0.531932	0.628808
SLCO1C1	0.116957	0.112662	0.0856452	-0.0538532	2.97312e+12	1.46342e-83	0.116957	1.78229e+12	1.19809e-65	0.112662	2.93338e+12	8.1655e-45	0.0856452	4.99275e+12	4.75643e-21	-0.0538532	5.5008e-83	9.52484e-63	2.95071e-43	2.43175e-20
PIK3IP1	0.0538569	0.00232421	0.00341087	-0.0658031	3.18557e+12	5.89111e-19	0.0538569	2.00392e+12	0.72491	0.00232421	3.1972e+12	0.576599	0.00341087	5.04936e+12	1.20798e-30	-0.0658031	8.79518e-19	0.757297	0.635338	1.07904e-29
DCLK2	0.173106	0.0706567	0.0228834	-0.0109321	2.78407e+12	3.39952e-182	0.173106	1.86667e+12	8.99912e-27	0.0706567	3.13473e+12	0.000179325	0.0228834	4.78941e+12	0.0561615	-0.0109321	5.75026e-181	1.37583e-25	0.000382207	0.0723637
KIF13A	0.117253	0.0453605	0.00458147	0.012202	2.97213e+12	5.61607e-84	0.117253	1.91748e+12	6.35327e-12	0.0453605	3.19344e+12	0.453262	0.00458147	4.67981e+12	0.0330366	0.012202	2.13116e-83	2.59018e-11	0.518479	0.04392
SLC2A4	0.000421265	-0.0252329	-0.0159518	-0.00497756	3.36549e+12	0.944577	0.000421265	2.05927e+12	0.000132866	-0.0252329	3.25931e+12	0.00901552	-0.0159518	4.7612e+12	0.384555	-0.00497756	0.947557	0.000236304	0.0149009	0.429792
BAIAP2	0.0902053	0.0172874	-0.0296287	0.0140235	3.06319e+12	2.58072e-50	0.0902053	1.97386e+12	0.00885351	0.0172874	3.30319e+12	1.22681e-06	-0.0296287	4.67118e+12	0.0142903	0.0140235	6.05213e-50	0.0126479	3.48326e-06	0.0199838
FAM172A	0.126844	0.0411593	0.000239512	-0.0160156	2.93983e+12	4.56978e-98	0.126844	1.92591e+12	4.53215e-10	0.0411593	3.20737e+12	0.968725	0.000239512	4.81349e+12	0.00514306	-0.0160156	2.13704e-97	1.51072e-09	0.972394	0.00756472
CLEC16A	0.144858	0.0450142	0.0304846	-0.0668395	2.87918e+12	1.29562e-127	0.144858	1.91817e+12	9.16832e-12	0.0450142	3.11034e+12	5.9921e-07	0.0304846	5.05427e+12	1.4466e-31	-0.0668395	9.5816e-127	3.63532e-11	1.74176e-06	1.35946e-30
NPEPPS	0.122799	0.0372444	0.0100233	-0.00610879	2.95345e+12	5.49649e-92	0.122799	1.93378e+12	1.69001e-08	0.0372444	3175982685184	0.10083	0.0100233	4.76655e+12	0.285903	-0.00610879	2.37484e-91	4.79841e-08	0.136792	0.328458
CEP350	0.10602	0.0538797	0.035427	-0.0304402	3.00995e+12	6.47205e-69	0.10602	1.90036e+12	3.24743e-16	0.0538797	3.09448e+12	6.58435e-09	0.035427	4.88183e+12	1.0444e-07	-0.0304402	1.96011e-68	1.99215e-15	2.33686e-08	2.29682e-07
GHR	0.0611376	0.0273908	-0.0176325	-0.047133	3.16106e+12	5.60712e-24	0.0611376	1.95357e+12	3.35421e-05	0.0273908	3.26471e+12	0.00389371	-0.0176325	4.96091e+12	1.74772e-16	-0.047133	8.95113e-24	6.35661e-05	0.00681078	7.12534e-16
GPR158	0.0103037	0.0264252	-0.0213856	-0.0146428	3.33221e+12	0.0890567	0.0103037	1.95551e+12	6.28881e-05	0.0264252	3.27675e+12	0.000463157	-0.0213856	4.80699e+12	0.0105249	-0.0146428	0.0961957	0.000115732	0.000922831	0.014915
AL589740.1	0.0680348	0.0768607	0.0816529	-0.0120048	3.13784e+12	2.58461e-29	0.0680348	1.8542e+12	2.17419e-31	0.0768607	2.94618e+12	7.0222e-41	0.0816529	4.79449e+12	0.0359765	-0.0120048	4.4572e-29	4.80133e-30	2.14717e-39	0.0475896
DEAF1	0.113979	0.00320013	-0.00719786	-0.00882745	2.98315e+12	1.98711e-79	0.113979	2.00216e+12	0.628012	0.00320013	3231230385379	0.238677	-0.00719786	4.77943e+12	0.12305	-0.00882745	7.00556e-79	0.668814	0.293728	0.150848
ZDHHC21	0.0929648	0.0441306	-0.0050954	-0.0361107	3.0539e+12	2.4228e-53	0.0929648	1.91995e+12	2.30919e-11	0.0441306	3224485397957	0.404214	-0.0050954	4.90869e+12	2.78643e-10	-0.0361107	5.90836e-53	8.67993e-11	0.471534	7.4336e-10
COTL1	0.0535045	0.0346735	0.00983539	-0.00389769	3.18676e+12	9.93973e-19	0.0535045	1.93894e+12	1.50918e-07	0.0346735	3.17659e+12	0.107379	0.00983539	4.75608e+12	0.495942	-0.00389769	1.47979e-18	3.76702e-07	0.143957	0.543826
LINC02296	-0.00838711	-0.0035672	0.00444021	-0.00562632	3.39514e+12	0.166332	-0.00838711	2.01575e+12	0.589124	-0.0035672	3.19389e+12	0.46731	0.00444021	4.76427e+12	0.325672	-0.00562632	0.177495	0.632056	0.532251	0.368817
AL136164.2	0.0754565	0.0349893	-0.0224382	0.0209798	3.11285e+12	1.09069e-35	0.0754565	1.93831e+12	1.16246e-07	0.0349893	3.28012e+12	0.000239174	-0.0224382	4.63822e+12	0.000246996	0.0209798	2.04746e-35	2.94317e-07	0.00049972	0.000407813
KCNJ3	0.0603338	-0.0108868	-0.00796109	-0.00059214	3.16377e+12	2.15718e-23	0.0603338	2.03045e+12	0.0992717	-0.0108868	3.23368e+12	0.192491	-0.00796109	4.74042e+12	0.917613	-0.00059214	3.40269e-23	0.122263	0.241945	0.926941
PAMR1	0.0969292	0.0802736	0.0728695	-0.0734968	3.04055e+12	7.48266e-58	0.0969292	1.84735e+12	4.28953e-34	0.0802736	2.97436e+12	6.93092e-33	0.0728695	5.08581e+12	7.90427e-38	-0.0734968	1.92515e-57	1.19655e-32	1.32773e-31	1.04732e-36
SLC45A2	0.0143281	-0.010267	0.000714602	0.0101073	3.31866e+12	0.0180506	0.0143281	2.02921e+12	0.120055	-0.010267	3.20585e+12	0.906876	0.000714602	4.68973e+12	0.0774486	0.0101073	0.0200282	0.146161	0.922542	0.0981222
SMS	0.040711	0.0129487	0.0213547	0.000614246	3.22984e+12	1.80448e-11	0.040711	1.98258e+12	0.0499231	0.0129487	3.13963e+12	0.000472036	0.0213547	4.7347e+12	0.914549	0.000614246	2.41103e-11	0.0640659	0.000939345	0.924433
LINC00500	0.0164832	0.0299949	0.0194085	-0.0215282	3.31141e+12	0.00652266	0.0164832	1.94834e+12	5.55893e-06	0.0299949	3.14587e+12	0.00148575	0.0194085	4.83961e+12	0.000169103	-0.0215282	0.00733454	1.16146e-05	0.00275974	0.000283026
UBE2Q2	0.0453054	0.000266696	-0.0116686	-0.0290381	3.21437e+12	7.41768e-14	0.0453054	2.00805e+12	0.96779	0.000266696	3.24557e+12	0.0561067	-0.0116686	4.87519e+12	3.90083e-07	-0.0290381	1.02379e-13	0.970251	0.0808059	8.18248e-07
S100B	0.0394076	0.011257	0.0464232	-0.00309987	3.23422e+12	7.73423e-11	0.0394076	1.98598e+12	0.0882955	0.011257	3.05921e+12	2.88117e-14	0.0464232	4.7523e+12	0.588151	-0.00309987	1.0265e-10	0.10968	1.57425e-13	0.631865
BRINP3	0.0590129	0.0482593	0.0213274	0.0153816	3.16821e+12	1.90066e-22	0.0590129	1.91165e+12	2.64908e-13	0.0482593	3.13972e+12	0.000479989	0.0213274	4.66474e+12	0.00720594	0.0153816	2.97153e-22	1.21035e-12	0.000952787	0.0104159
UBA6.AS1	0.0437362	0.079018	0.0132011	-0.0281653	3.21965e+12	5.16384e-13	0.0437362	1.84987e+12	4.37658e-33	0.079018	3.16579e+12	0.0306869	0.0132011	4.87105e+12	8.60316e-07	-0.0281653	7.03557e-13	1.12238e-31	0.0464245	1.75823e-06
VEGFC	0.0200067	0.0247556	-0.000315347	0.00480295	3299544509118	0.000960351	0.0200067	1.95886e+12	0.000177696	0.0247556	3.20915e+12	0.95883	-0.000315347	4714859179883	0.401452	0.00480295	0.00111783	0.000310479	0.964288	0.446058
AC008543.1	-0.00889246	0.0110651	-0.0238394	-0.0468349	3.39685e+12	0.142244	-0.00889246	1.98636e+12	0.0938544	0.0110651	3.28462e+12	9.49867e-05	-0.0238394	4.9595e+12	2.6991e-16	-0.0468349	0.152199	0.116041	0.000212119	1.08647e-15
RBBP6	0.137096	0.0197827	0.00894894	-0.0163314	2.90531e+12	2.19085e-114	0.137096	1.96885e+12	0.00273946	0.0197827	3.17943e+12	0.14293	0.00894894	4.81499e+12	0.00432936	-0.0163314	1.31451e-113	0.00418018	0.186431	0.00639747
AC245297.2	0.0367983	0.0104313	-0.00344604	0.00661656	3.24301e+12	1.24286e-09	0.0367983	1.98763e+12	0.114237	0.0104313	3.21919e+12	0.572675	-0.00344604	4.70627e+12	0.247739	0.00661656	1.61582e-09	0.139292	0.63189	0.288787
PRDX1	0.0393227	-0.00790586	-0.0070475	-0.00831757	3.23451e+12	8.48986e-11	0.0393227	2.02447e+12	0.231294	-0.00790586	3.23075e+12	0.248629	-0.0070475	4.77702e+12	0.146218	-0.00831757	1.12585e-10	0.26961	0.305031	0.176715
SLC9C2	0.0436021	0.0272332	0.0154585	0.0132976	3.2201e+12	6.07626e-13	0.0436021	1.95389e+12	3.72176e-05	0.0272332	3.15855e+12	0.0113836	0.0154585	4.67461e+12	0.020176	0.0132976	8.25043e-13	7.01138e-05	0.0185451	0.0278712
USP54	0.0489616	0.0202415	0.0157212	-0.0493963	3.20206e+12	6.23554e-16	0.0489616	1.96793e+12	0.00217638	0.0202415	3.1577e+12	0.0100613	0.0157212	4.97163e+12	5.90912e-18	-0.0493963	8.85223e-16	0.00336292	0.0165183	2.56008e-17
RPS6KA3	0.0834386	-0.00116931	-0.0262161	0.0271815	3.08598e+12	2.79564e-43	0.0834386	2.01093e+12	0.859475	-0.00116931	3.29224e+12	1.76839e-05	-0.0262161	4.60884e+12	2.04221e-06	0.0271815	5.91098e-43	0.878255	4.35255e-05	4.04877e-06
PRNP	0.0853669	0.0215222	0.0129308	-0.0454159	3.07948e+12	3.14759e-45	0.0853669	1.96536e+12	0.00111798	0.0215222	3.16665e+12	0.0342729	0.0129308	4.95278e+12	2.0582e-15	-0.0454159	6.79059e-45	0.00178473	0.0514579	7.71827e-15
VAV3.AS1	0.0456814	0.014356	0.0222876	0.0128229	3.2131e+12	4.614e-14	0.0456814	1.97975e+12	0.0297256	0.014356	3.13664e+12	0.000263353	0.0222876	4.67686e+12	0.0250828	0.0128229	6.39605e-14	0.0395182	0.000543807	0.0339418
AKT3	0.119842	0.0291171	0.0377868	-0.00840898	2.96341e+12	1.14264e-87	0.119842	1.9501e+12	1.03602e-05	0.0291171	3.08691e+12	6.0975e-10	0.0377868	4.77745e+12	0.141836	-0.00840898	4.63468e-87	2.08516e-05	2.36464e-09	0.171759
RNF150	0.0447385	0.0238654	-0.000871037	-0.0632037	3.21627e+12	1.50668e-13	0.0447385	1.96065e+12	0.000301583	0.0238654	3.21093e+12	0.886615	-0.000871037	5.03705e+12	2.14192e-28	-0.0632037	2.06876e-13	0.000516721	0.909634	1.66944e-27
PPP2R5C	0.111709	0.0352386	-0.00781793	-0.0420949	2.99079e+12	2.37386e-76	0.111709	1.93781e+12	9.44559e-08	0.0352386	3.23322e+12	0.200612	-0.00781793	4.93704e+12	1.88363e-13	-0.0420949	8.03073e-76	2.41844e-07	0.250962	6.16248e-13
CCDC171	0.0707128	0.0344004	0.044273	-0.0304145	3.12882e+12	1.54162e-31	0.0707128	1.93949e+12	1.88791e-07	0.0344004	3.0661e+12	4.13624e-13	0.044273	4.88171e+12	1.07052e-07	-0.0304145	2.74488e-31	4.67567e-07	2.09446e-12	2.351e-07
NUTM2B.AS1	0.202924	0.0397977	-0.00657394	0.00249302	2.68368e+12	5.1325e-251	0.202924	1.92865e+12	1.65911e-09	0.0397977	3.22923e+12	0.281855	-0.00657394	4.7258e+12	0.663195	0.00249302	4.08034e-249	5.18267e-09	0.341057	0.701584

## Sheet: Astrocytes_stage
Suppl. Table 8: Spearman correlation between Braak stage and identified key differentially expressed genes (Column 1: Category of Transcription factors, Column 2: AD Female expression correlation with age, Column 3: AD male expression correlation with age, column 4: Control female expression correlation with age, column 5: Control male expression correlation with age, column 6: AD female correlat…
Gene symbol	AD_F_spearman	AD_M_spearman	CTRL_F_spearman	CTRL_M_spearman	AD_F.statistic.S	AD_F.spearman_pvalue	AD_F.estimate.rho	AD_M.statistic.S	AD_M.spearman_pvalue	AD_M.estimate.rho	CTRL_F.statistic.S	CTRL_F.spearman_pvalue	CTRL_F.estimate.rho	CTRL_M.statistic.S	CTRL_M.spearman_pvalue	CTRL_M.estimate.rho	AD_F.spearman_pvalue_adjusted	AD_M.spearman_pvalue_adjusted	CTRL_F.spearman_pvalue_adjusted	CTRL_M.spearman_pvalue_adjusted
ERBB4	0.00205311	-0.00560213	0.147044	-0.0984576	3.35999e+12	0.734753	0.00205311	2.01984e+12	0.396317	-0.00560213	2.7364e+12	2.08897e-129	0.147044	5.20407e+12	1.29794e-66	-0.0984576	0.783015	0.472372	5.93119e-128	4.39091e-65
LINC00609	0.0509207	0.0405944	0.0158905	-0.0393863	3.19546e+12	4.15165e-17	0.0509207	1.92705e+12	7.80383e-10	0.0405944	3.15716e+12	0.00928356	0.0158905	4.92421e+12	5.85798e-12	-0.0393863	5.74011e-16	4.19192e-09	0.0110817	1.27243e-11
HIBCH	-0.0133316	0.00774065	0.0479312	-0.086801	3.41179e+12	0.027799	-0.0133316	1.99304e+12	0.24119	0.00774065	3.05437e+12	4.13299e-15	0.0479312	5.14884e+12	4.00024e-52	-0.086801	0.0481023	0.309518	7.6859e-15	6.42462e-51
FP236383.1	0.0622346	0.145862	0.139997	-0.0238202	3.15737e+12	8.66414e-25	0.0622346	1.71561e+12	3.16924e-109	0.145862	2.75901e+12	2.28297e-117	0.139997	4.85046e+12	3.15838e-05	-0.0238202	2.33491e-23	1.00782e-106	4.71418e-116	4.78269e-05
NTNG1	0.0670252	0.0775454	0.0309555	0.00558633	3.14124e+12	1.69379e-28	0.0670252	1.85283e+12	6.36824e-32	0.0775454	3.10883e+12	4.0072e-07	0.0309555	4.71115e+12	0.329123	0.00558633	5.98474e-27	2.0251e-30	5.83465e-07	0.355748
MT.CO1	0.0346891	0.0299597	0.16312	0.0224868	3.25011e+12	1.02693e-08	0.0346891	1.94841e+12	5.70162e-06	0.0299597	2.68483e+12	3.47482e-159	0.16312	4.63108e+12	8.53998e-05	0.0224868	5.42465e-08	1.83143e-05	1.9732e-157	0.000125728
RGL1	0.0232739	0.0337895	0.0836852	-0.0427885	3.28854e+12	0.000122411	0.0232739	1.94072e+12	3.09664e-07	0.0337895	2.93967e+12	7.3649e-43	0.0836852	4.94033e+12	7.53845e-14	-0.0427885	0.000345709	1.19506e-06	2.64937e-42	1.78365e-13
PACS1	0.0111745	0.0349334	0.068762	-0.0909497	3.32928e+12	0.0651684	0.0111745	1.93842e+12	1.21765e-07	0.0349334	2.98754e+12	1.85312e-29	0.068762	5.1685e+12	4.53175e-57	-0.0909497	0.100992	4.9357e-07	4.79879e-29	9.87052e-56
AFF1	-0.00303772	0.0153039	0.0662044	-0.0875882	3.37713e+12	0.616164	-0.00303772	1.97785e+12	0.0204891	0.0153039	2.99575e+12	2.00465e-27	0.0662044	5.15257e+12	4.80356e-53	-0.0875882	0.676589	0.0348424	5.01952e-27	8.30181e-52
DPYSL2	0.0050631	0.0167069	0.100188	-0.082165	3.34986e+12	0.403418	0.0050631	1.97503e+12	0.0114148	0.0167069	2.88672e+12	9.55545e-61	0.100188	5.12688e+12	7.14384e-47	-0.082165	0.481558	0.0203449	5.33094e-60	9.38736e-46
FSTL5	0.0673116	0.014106	0.0789692	0.0268591	3.14027e+12	9.96501e-29	0.0673116	1.98025e+12	0.0326898	0.014106	2.95479e+12	2.42938e-38	0.0789692	4.61037e+12	2.69423e-06	0.0268591	3.92517e-27	0.0530916	7.91539e-38	4.36235e-06
METTL2B	0.0117179	0.0204503	0.00925997	-0.0872332	3.32745e+12	0.0531401	0.0117179	1.96751e+12	0.0019571	0.0204503	3.17843e+12	0.129548	0.00925997	5.15089e+12	1.25216e-52	-0.0872332	0.0852601	0.00413802	0.143442	2.07388e-51
HERC4	-0.00963955	0.0211676	0.0753837	-0.0574585	3.39936e+12	0.111659	-0.00963955	1.96607e+12	0.00134918	0.0211676	2.9663e+12	4.41781e-35	0.0753837	5.00983e+12	9.59614e-24	-0.0574585	0.1598	0.00293972	1.32036e-34	3.65021e-23
SLC9A9	0.0435721	0.0455795	0.095709	-0.0104186	3.2202e+12	6.30093e-13	0.0435721	1.91704e+12	5.03073e-12	0.0455795	2.90109e+12	1.42981e-55	0.095709	4.78697e+12	0.0687479	-0.0104186	5.82469e-12	3.49295e-11	6.95228e-55	0.0804336
PARD3B	0.0263521	0.0137532	0.148482	-0.0510105	3.27818e+12	1.3648e-05	0.0263521	1.98096e+12	0.0373018	0.0137532	2.73179e+12	6.12383e-132	0.148482	4.97928e+12	4.79882e-19	-0.0510105	4.50214e-05	0.0596679	1.87248e-130	1.49317e-18
MYH9	0.0409156	0.0358861	0.00132979	-0.0693141	3.22915e+12	1.43005e-11	0.0409156	1.93651e+12	5.47306e-08	0.0358861	3.20387e+12	0.827674	0.00132979	5.066e+12	7.97492e-34	-0.0693141	1.11759e-10	2.30827e-07	0.844132	5.30549e-33
FNDC3B	0.0179792	0.0344986	0.0705738	-0.0657039	3.30637e+12	0.00300517	0.0179792	1.93929e+12	1.74217e-07	0.0344986	2.98173e+12	6.0344e-31	0.0705738	5.04889e+12	1.47738e-30	-0.0657039	0.00646717	6.92512e-07	1.61799e-30	8.18481e-30
LMCD1.AS1	0.0198756	0.0366512	0.114603	0.0190173	3.29999e+12	0.00103717	0.0198756	1.93497e+12	2.8377e-08	0.0366512	2.84048e+12	4.94455e-79	0.114603	4.64752e+12	0.000892356	0.0190173	0.00242871	1.24296e-07	4.13781e-78	0.0012242
ATP10B	0.10353	0.0251435	0.10697	0.0363245	3.01833e+12	8.73569e-66	0.10353	1.95808e+12	0.000140357	0.0251435	2.86496e+12	4.87282e-69	0.10697	4.56552e+12	2.18687e-10	0.0363245	2.31496e-63	0.000368872	3.28296e-68	4.41259e-10
STIP1	0.0114348	0.0299709	-0.0296854	-0.0800945	3.32841e+12	0.0591529	0.0114348	1.94839e+12	5.65585e-06	0.0299709	3.30337e+12	1.17054e-06	-0.0296854	5.11707e+12	1.27633e-44	-0.0800945	0.0933066	1.82041e-05	1.66781e-06	1.50323e-43
PLEKHH2	-0.0049153	0.0276238	0.0396034	-0.0266151	3.38345e+12	0.417285	-0.0049153	1.9531e+12	2.87349e-05	0.0276238	3.08109e+12	8.83823e-11	0.0396034	4.86371e+12	3.31613e-06	-0.0266151	0.495136	8.39861e-05	1.44725e-10	5.34209e-06
CHPT1	-0.0428943	-0.0110951	0.0926849	-0.0657772	3.51133e+12	1.42302e-12	-0.0428943	2.03087e+12	0.0929681	-0.0110951	2.91079e+12	3.26654e-52	0.0926849	5.04924e+12	1.27315e-30	-0.0657772	1.26403e-11	0.133773	1.47551e-51	7.07802e-30
ALDH7A1	0.000243297	-0.0044116	0.0823643	-0.0497565	3.36609e+12	0.967974	0.000243297	2.01745e+12	0.504162	-0.0044116	2943902522641	1.44257e-41	0.0823643	4.97334e+12	3.39775e-18	-0.0497565	0.975953	0.578962	5.10845e-41	1.00417e-17
NBDY	-0.0190211	-0.0229002	0.0484054	-0.0493323	3.43095e+12	0.00169407	-0.0190211	2.05458e+12	0.000524866	-0.0229002	3.05285e+12	2.21673e-15	0.0484054	4971331241577	6.51645e-18	-0.0493323	0.00382067	0.00124931	4.16127e-15	1.89765e-17
PRELID2	0.026153	0.00537029	0.0463607	-0.0469801	3.27885e+12	1.58468e-05	0.026153	1.9978e+12	0.416154	0.00537029	3.05941e+12	3.11853e-14	0.0463607	4.96019e+12	2.18479e-16	-0.0469801	5.17381e-05	0.49355	5.66143e-14	5.89783e-16
P2RY14	0.00132155	-0.0116853	-0.124854	-0.0300408	3.36246e+12	0.827363	0.00132155	2.03206e+12	0.0768413	-0.0116853	3.60869e+12	1.45987e-93	-0.124854	4.87994e+12	1.52921e-07	-0.0300408	0.861497	0.113048	1.6943e-92	2.66023e-07
GNG12.AS1	-0.00975404	-0.00113167	-0.0308409	-0.000563341	3.39975e+12	0.107468	-0.00975404	2.01086e+12	0.863953	-0.00113167	3.30708e+12	4.42185e-07	-0.0308409	4.74028e+12	0.921607	-0.000563341	0.154918	0.889692	6.43251e-07	0.928027
ARHGEF11	0.00907701	0.011042	0.0490741	-0.0741769	3.33634e+12	0.134148	0.00907701	1.98641e+12	0.0945443	0.011042	3.0507e+12	9.11379e-16	0.0490741	5.08904e+12	1.67801e-38	-0.0741769	0.187384	0.135795	1.72101e-15	1.39687e-37
TMTC1	0.0343297	0.0261666	0.0732503	-0.00336437	3.25132e+12	1.45453e-08	0.0343297	1.95603e+12	7.41623e-05	0.0261666	2.97314e+12	3.25828e-33	0.0732503	4.75355e+12	0.556719	-0.00336437	7.46031e-08	0.000205791	9.31773e-33	0.577042
RNF182	-0.0204224	0.00178509	0.0975507	-0.0194899	3.43567e+12	0.000750286	-0.0204224	2.005e+12	0.786946	0.00178509	2.89518e+12	1.13852e-57	0.0975507	4.82995e+12	0.000661626	-0.0194899	0.00180477	0.829188	5.83951e-57	0.000915566
ZMAT1	-0.0169741	-0.0136171	0.0889521	-0.0486397	3.42406e+12	0.00508937	-0.0169741	2.03594e+12	0.0392236	-0.0136171	2.92277e+12	3.23586e-48	0.0889521	4.96805e+12	1.8652e-17	-0.0486397	0.010428	0.0623497	1.31924e-47	5.3726e-17
LINC00639	0.0199534	0.0241988	0.0298605	-0.00538384	3299724132099	0.000990944	0.0199534	1.95998e+12	0.000247884	0.0241988	3.11234e+12	1.01231e-06	0.0298605	4.76312e+12	0.346957	-0.00538384	0.00234116	0.000625611	1.45006e-06	0.372996
RALGDS	0.0111461	0.00198024	0.0274065	-0.0236814	3.32938e+12	0.0658543	0.0111461	2.00461e+12	0.76431	0.00198024	3.12021e+12	7.21437e-06	0.0274065	4.84981e+12	3.51137e-05	-0.0236814	0.101856	0.809629	9.97464e-06	5.29703e-05
MSH4	-0.00873457	-0.0145471	0.0262981	-0.0219427	3.39631e+12	0.149463	-0.00873457	2.03781e+12	0.0276179	-0.0145471	3.12377e+12	1.66438e-05	0.0262981	4841569924006	0.000126265	-0.0219427	0.20629	0.0456946	2.26573e-05	0.000183902
SGK3	-0.0154489	-0.000481673	0.112436	-0.0791047	3.41892e+12	0.0107853	-0.0154489	2.00955e+12	0.941862	-0.000481673	2.84743e+12	3.99975e-76	0.112436	5.11238e+12	1.45259e-43	-0.0791047	0.0203665	0.952041	3.16398e-75	1.58193e-42
TRIM69	-0.00352916	0.0184067	-0.0215724	-0.0395496	3.37879e+12	0.560301	-0.00352916	1.97161e+12	0.0053171	0.0184067	3.27735e+12	0.000412731	-0.0215724	4.92498e+12	4.79183e-12	-0.0395496	0.629152	0.0102599	0.000527526	1.04513e-11
STXBP5	-0.0204084	0.0072934	0.0969842	-0.0828947	3.43562e+12	0.000756596	-0.0204084	1.99394e+12	0.269465	0.0072934	2.897e+12	5.08532e-57	0.0969842	5.13034e+12	1.11286e-47	-0.0828947	0.0018172	0.341939	2.55875e-56	1.51235e-46
YBX3	0.0446576	0.0232464	-0.0283379	-0.0622753	3.21655e+12	1.66578e-13	0.0446576	1.96189e+12	0.000431271	0.0232464	3.29905e+12	3.48688e-06	-0.0283379	5.03265e+12	1.29447e-27	-0.0622753	1.66578e-12	0.00104397	4.8804e-06	6.29422e-27
LINC00461	-0.0293168	-0.0456446	0.115065	-0.0627969	3.46561e+12	1.30512e-06	-0.0293168	2.10027e+12	4.69247e-12	-0.0456446	2.83899e+12	1.16569e-79	0.115065	5.03512e+12	4.72674e-28	-0.0627969	5.11701e-06	3.2868e-11	9.85873e-79	2.38588e-27
PCSK5	0.011916	0.0249516	0.0809424	-0.0821025	3.32678e+12	0.0492422	0.011916	1.95847e+12	0.000157793	0.0249516	2.94846e+12	3.36457e-40	0.0809424	5.12658e+12	8.37021e-47	-0.0821025	0.079893	0.000412648	1.148e-39	1.082e-45
DDX58	0.012159	0.00113195	-0.00916952	-0.00625357	3.32597e+12	0.0447938	0.012159	2.00631e+12	0.86392	0.00113195	3.23756e+12	0.133336	-0.00916952	4.76724e+12	0.274638	-0.00625357	0.0731984	0.889692	0.147327	0.301987
STAT1	0.0193333	-0.0102844	-0.00511331	0.0553741	3.30181e+12	0.00141909	0.0193333	2.02924e+12	0.119426	-0.0102844	3.22454e+12	0.402564	-0.00511331	4.47527e+12	3.64182e-22	0.0553741	0.00323723	0.166714	0.425018	1.28678e-21
LINC01876	0.0219255	-0.00627248	-0.0190003	-0.0199016	3.29308e+12	0.000296164	0.0219255	2.02118e+12	0.342257	-0.00627248	3.26909e+12	0.00186692	-0.0190003	4.8319e+12	0.000507156	-0.0199016	0.000769445	0.418928	0.00232451	0.000707971
MKNK2	0.0291842	0.0320451	-0.00215346	-0.0616335	3.26864e+12	1.45669e-06	0.0291842	1.94422e+12	1.21516e-06	0.0320451	3.21505e+12	0.724447	-0.00215346	5.02961e+12	4.42138e-27	-0.0616335	5.66293e-06	4.28403e-06	0.745066	2.08605e-26
CXXC4	0.0170877	0.00230472	0.0296393	-0.00721365	3.30937e+12	0.00480146	0.0170877	2.00396e+12	0.727123	0.00230472	3.11305e+12	1.2161e-06	0.0296393	4.77179e+12	0.207609	-0.00721365	0.00988902	0.776966	1.73107e-06	0.230677
IKZF2	0.011364	0.0300517	0.0650113	-0.0440041	3328643541923	0.0607397	0.011364	1.94822e+12	5.33648e-06	0.0300517	2.99957e+12	1.67795e-26	0.0650113	4.94609e+12	1.46235e-14	-0.0440041	0.0954309	1.72811e-05	4.11086e-26	3.58818e-14
AC007364.1	-0.0025926	-0.0175325	0.0360815	-0.0202117	3.37563e+12	0.668769	-0.0025926	2.0438e+12	0.00793633	-0.0175325	3.09238e+12	3.45342e-09	0.0360815	4.83337e+12	0.00041378	-0.0202117	0.726327	0.0147072	5.36225e-09	0.000582221
IQCA1	-0.0148078	0.0203191	0.0693088	-0.0918643	3.41676e+12	0.0145349	-0.0148078	1.96777e+12	0.00209234	0.0203191	2.98579e+12	6.65484e-30	0.0693088	5.17283e+12	3.42544e-58	-0.0918643	0.0267173	0.00440055	1.74033e-29	7.8761e-57
DSE	-0.00654029	-0.00156174	0.0450412	-0.0429774	3.38893e+12	0.280451	-0.00654029	2.01172e+12	0.813075	-0.00156174	3.06364e+12	1.61937e-13	0.0450412	4.94122e+12	5.85982e-14	-0.0429774	0.356733	0.848287	2.87366e-13	1.40107e-13
FBLN1	-0.00417793	0.0066782	0.0317354	-0.0130677	3.38097e+12	0.490536	-0.00417793	1.99517e+12	0.311946	0.0066782	3.10633e+12	2.03214e-07	0.0317354	4.79952e+12	0.0224371	-0.0130677	0.566003	0.38659	3.00847e-07	0.0272953
TBCK	0.012686	0.0023567	0.100784	-0.0429229	3.32419e+12	0.0362985	0.012686	2.00385e+12	0.721223	0.0023567	2.88481e+12	1.87908e-61	0.100784	4.94097e+12	6.30245e-14	-0.0429229	0.0606246	0.772219	1.07087e-60	1.49789e-13
HK2	0.0319062	0.0125597	-0.0227852	0.00278659	3.25948e+12	1.38982e-07	0.0319062	1.98336e+12	0.0572075	0.0125597	3.28124e+12	0.000191175	-0.0227852	4.72441e+12	0.626407	0.00278659	6.29575e-07	0.0875457	0.000249769	0.643819
AC010884.1	0.0124766	0.0091998	0.0166518	-0.0259377	3.3249e+12	0.0394941	0.0124766	1.99011e+12	0.163633	0.0091998	3.15472e+12	0.00640904	0.0166518	4.8605e+12	5.84795e-06	-0.0259377	0.0654803	0.219427	0.00771998	9.22445e-06
AC138627.1	-0.0590248	-0.0472413	0.0746773	-0.0627487	3.56564e+12	1.86411e-22	-0.0590248	2.10347e+12	8.2628e-13	-0.0472413	2.96856e+12	1.86017e-34	0.0746773	5.03489e+12	5.18922e-28	-0.0627487	4.17455e-21	6.1971e-12	5.46704e-34	2.60279e-27
TMOD1	0.0189958	0.0367663	0.0319773	-0.00660081	3.30295e+12	0.0017184	0.0189958	1.93474e+12	2.56788e-08	0.0367663	3.10555e+12	1.64096e-07	0.0319773	4.76889e+12	0.248867	-0.00660081	0.00387006	1.1373e-07	2.43844e-07	0.2746
TTC27	0.000682122	0.00581026	0.0326946	-0.0165725	3.36461e+12	0.910375	0.000682122	1.99692e+12	0.379006	0.00581026	3.10325e+12	8.62629e-08	0.0326946	4.81613e+12	0.00378869	-0.0165725	0.928477	0.455839	1.29884e-07	0.00492737
DCAF5	0.00475216	0.0173473	0.0574074	-0.071349	3.35091e+12	0.432912	0.00475216	1.97374e+12	0.00862109	0.0173473	3.02397e+12	5.18716e-21	0.0574074	5.07564e+12	9.61657e-36	-0.071349	0.510252	0.0158286	1.1206e-20	7.01392e-35
RNF217	0.0208687	0.0337301	0.0567116	-0.0333718	3.29664e+12	0.000572801	0.0208687	1.94084e+12	3.24773e-07	0.0337301	3.0262e+12	1.52651e-20	0.0567116	4.89572e+12	5.49847e-09	-0.0333718	0.00140548	1.25034e-06	3.2623e-20	1.03096e-08
TUBB4B	-0.0288667	-0.0142923	-0.00234126	-0.0165274	3.4641e+12	1.89181e-06	-0.0288667	2.03729e+12	0.030458	-0.0142923	3.21565e+12	0.701524	-0.00234126	4.81591e+12	0.00388493	-0.0165274	7.2307e-06	0.0500809	0.723362	0.00503836
ARHGAP35	0.0075121	0.020421	0.0847334	-0.0618224	3.34161e+12	0.215092	0.0075121	1.96757e+12	0.0019866	0.020421	2.9363e+12	6.71597e-44	0.0847334	5.0305e+12	3.08407e-27	-0.0618224	0.28488	0.00418925	2.46614e-43	1.47701e-26
PRRC2B	0.00944399	0.0137559	0.0927225	-0.0597477	3.33511e+12	0.119113	0.00944399	1.98096e+12	0.0372643	0.0137559	2.91067e+12	2.97143e-52	0.0927225	5.02068e+12	1.51806e-25	-0.0597477	0.169391	0.0596679	1.34603e-51	6.50599e-25
TRPC4	0.00561737	0.037568	0.0279304	-0.00539556	3.34799e+12	0.353926	0.00561737	1.93313e+12	1.26948e-08	0.037568	3.11853e+12	4.80587e-06	0.0279304	4.76318e+12	0.345908	-0.00539556	0.431551	5.90199e-08	6.68533e-06	0.372372
CCT5	-0.00200584	0.0046581	-0.00622478	-0.0354547	3.37366e+12	0.740637	-0.00200584	1.99923e+12	0.480636	0.0046581	3.22811e+12	0.308202	-0.00622478	4.90558e+12	5.80958e-10	-0.0354547	0.786124	0.557412	0.331333	1.15321e-09
PDLIM5	0.00451044	-0.0049999	0.110764	-0.0570103	3.35172e+12	0.456677	0.00451044	2.01863e+12	0.449031	-0.0049999	2.85279e+12	6.41866e-74	0.110764	5.00771e+12	2.12074e-23	-0.0570103	0.533517	0.526518	4.83681e-73	7.99048e-23
VWCE	-0.0252116	-0.0138801	0.0126893	-0.0140838	3.45179e+12	3.16642e-05	-0.0252116	2.03647e+12	0.0355824	-0.0138801	3.16743e+12	0.0377724	0.0126893	4.80434e+12	0.0138774	-0.0140838	9.78346e-05	0.0573213	0.0435519	0.0171981
NCOA2	0.0134375	0.0171085	0.109926	-0.0474027	3.32166e+12	0.0265825	0.0134375	1.97422e+12	0.00958187	0.0171085	2.85548e+12	7.95069e-73	0.109926	4.96219e+12	1.17688e-16	-0.0474027	0.0461421	0.0174316	5.7989e-72	3.23185e-16
LINC01411	0.0214588	0.0161233	0.0245042	0.0143969	3.29466e+12	0.000397715	0.0214588	1.9762e+12	0.0146318	0.0161233	3.12953e+12	6.02244e-05	0.0245042	4.66941e+12	0.0118994	0.0143969	0.00101667	0.0255094	7.97973e-05	0.0147929
AFDN	-0.0113724	0.00652667	0.0832378	-0.0464698	3.40519e+12	0.0605512	-0.0113724	1.99548e+12	0.323053	0.00652667	2.9411e+12	2.02786e-42	0.0832378	4.95777e+12	4.57895e-16	-0.0464698	0.0952288	0.398182	7.24559e-42	1.21952e-15
ADD1	0.00247136	0.0195057	0.0995125	-0.0591911	3.35858e+12	0.683397	0.00247136	1.96941e+12	0.00314087	0.0195057	2.88889e+12	5.97022e-60	0.0995125	5.01804e+12	4.22221e-25	-0.0591911	0.740285	0.00636177	3.23981e-59	1.76203e-24
MBD5	-0.00771712	0.0182199	0.116094	-0.0499025	3.39289e+12	0.202834	-0.00771712	1.97199e+12	0.00580014	0.0182199	2.83569e+12	4.57345e-81	0.116094	4.97403e+12	2.71212e-18	-0.0499025	0.271241	0.011138	3.99549e-80	8.07542e-18
GABBR1	0.0328671	0.00927248	0.155003	-0.0187656	3.25624e+12	5.78622e-08	0.0328671	1.98996e+12	0.160331	0.00927248	2.71087e+12	9.57423e-144	0.155003	4.82652e+12	0.00104383	-0.0187656	2.72192e-07	0.216589	4.22862e-142	0.00142219
PTPRM	0.00408762	-0.00281681	0.106124	-0.039275	3.35314e+12	0.49996	0.00408762	2.01424e+12	0.669751	-0.00281681	2.86768e+12	5.64882e-68	0.106124	4.92368e+12	6.71516e-12	-0.039275	0.575207	0.72789	3.71141e-67	1.44929e-11
EXOC4	0.0170377	0.0227012	0.120778	-0.0590625	3.30954e+12	0.00492625	0.0170377	1.96299e+12	0.000586916	0.0227012	2.82067e+12	1.24379e-87	0.120778	5.01743e+12	5.34079e-25	-0.0590625	0.0101329	0.00138662	1.28417e-86	2.20568e-24
MGAT5	0.0114402	0.00829623	0.0629293	-0.0585582	3.32839e+12	0.059032	0.0114402	1.99192e+12	0.209065	0.00829623	3.00625e+12	6.23819e-25	0.0629293	5.01504e+12	1.33562e-24	-0.0585582	0.0932404	0.273367	1.47381e-24	5.33575e-24
WHRN	0.0112741	0.0063782	0.0100053	-0.0232288	3.32895e+12	0.0628092	0.0112741	1.99577e+12	0.334183	0.0063782	3.17604e+12	0.10144	0.0100053	4.84766e+12	4.9413e-05	-0.0232288	0.0981973	0.409993	0.113825	7.38408e-05
CFAP43	-0.00628848	-0.011906	0.0217413	-0.0428117	3.38808e+12	0.299385	-0.00628848	2.0325e+12	0.0714304	-0.011906	3.13839e+12	0.000371621	0.0217413	4.94044e+12	7.30903e-14	-0.0428117	0.376302	0.105847	0.00047767	1.73453e-13
CHCHD3	-0.00945988	-0.011368	0.0922941	-0.0706515	3.39876e+12	0.118493	-0.00945988	2.03142e+12	0.0852037	-0.011368	2.91205e+12	8.71329e-52	0.0922941	5.07233e+12	4.43511e-35	-0.0706515	0.168821	0.124174	3.88071e-51	3.16225e-34
ATF7IP	0.0078704	0.0150741	0.0940007	0.00837421	3.34041e+12	0.194008	0.0078704	1.97831e+12	0.0224613	0.0150741	2.90657e+12	1.16419e-53	0.0940007	4.69794e+12	0.143491	0.00837421	0.260975	0.037832	5.41245e-53	0.162039
RPTOR	-0.00556424	0.00429382	0.0888812	-0.0536539	3.38564e+12	0.358497	-0.00556424	1.99996e+12	0.515613	0.00429382	2.923e+12	3.83958e-48	0.0888812	4.99181e+12	6.62613e-21	-0.0536539	0.43679	0.588954	1.56136e-47	2.25601e-20
SYT9	-0.0333144	-0.0449684	0.0716091	-0.022813	3.47907e+12	3.81612e-08	-0.0333144	2.09891e+12	9.62208e-12	-0.0449684	2.97841e+12	8.19259e-32	0.0716091	4.84569e+12	6.72792e-05	-0.022813	1.8276e-07	6.48267e-11	2.25758e-31	9.98822e-05
AC037459.2	-0.00573666	-0.0122682	0.0451963	-0.0161074	3.38622e+12	0.343798	-0.00573666	2.03323e+12	0.0632282	-0.0122682	3.06314e+12	1.33756e-13	0.0451963	4.81392e+12	0.00489336	-0.0161074	0.421464	0.0953822	2.38421e-13	0.00628469
CDC42EP4	0.00313018	0.00606495	0.0794346	-0.0257646	3.35637e+12	0.605469	0.00313018	1.9964e+12	0.358466	0.00606495	2.9533e+12	8.93825e-39	0.0794346	4.85968e+12	6.74577e-06	-0.0257646	0.667051	0.43409	2.9608e-38	1.05986e-05
FADS1	-0.0305052	-0.0209463	0.0458634	-0.0101709	3.46961e+12	4.77285e-07	-0.0305052	2.05066e+12	0.00151499	-0.0209463	3.061e+12	5.83379e-14	0.0458634	4.7858e+12	0.0756006	-0.0101709	1.96094e-06	0.003264	1.05167e-13	0.0879977
RTTN	-0.0177587	0.0125434	0.039977	-0.0401488	3.4267e+12	0.00338062	-0.0177587	1.98339e+12	0.0575323	0.0125434	3.07989e+12	5.87691e-11	0.039977	4.92782e+12	2.27649e-12	-0.0401488	0.00718607	0.0878735	9.7134e-11	5.03425e-12
HDAC7	0.00969643	0.00759109	0.0514793	-0.0404364	3.33426e+12	0.109561	0.00969643	1.99334e+12	0.250403	0.00759109	3.04299e+12	3.3771e-17	0.0514793	4.92919e+12	1.58655e-12	-0.0404364	0.157506	0.320564	6.64553e-17	3.543e-12
RAP1GDS1	-0.0170197	0.00478659	0.0522933	-0.0487799	3.42421e+12	0.00497211	-0.0170197	1.99897e+12	0.468615	0.00478659	3.04037e+12	1.06909e-17	0.0522933	4.96871e+12	1.50952e-17	-0.0487799	0.010214	0.546259	2.13014e-17	4.36388e-17
DICER1	-0.0221226	0.00429382	0.0532914	-0.0557138	3.44139e+12	0.000261038	-0.0221226	1.99996e+12	0.515613	0.00429382	3.03717e+12	2.54739e-18	0.0532914	5.00156e+12	2.03162e-22	-0.0557138	0.00068831	0.588954	5.12053e-18	7.30832e-22
ADAMTS17	-0.0220573	-0.0126524	0.0769169	-0.0982212	3.44117e+12	0.000272223	-0.0220573	2.034e+12	0.0553958	-0.0126524	2.96138e+12	1.86147e-36	0.0769169	5.20295e+12	2.66269e-66	-0.0982212	0.000714714	0.0852656	5.79206e-36	8.82017e-65
AKIRIN2	-0.0157638	-4.682e-05	0.000254441	-0.0105326	3.41998e+12	0.00928026	-0.0157638	2.00868e+12	0.994344	-4.682e-05	3.20732e+12	0.966776	0.000254441	4.78751e+12	0.0657699	-0.0105326	0.0178639	0.995596	0.971665	0.0771764
NFKBIZ	-0.00402418	0.0253952	-0.0290083	-0.0576698	3.38045e+12	0.506636	-0.00402418	1.95758e+12	0.000120223	0.0253952	3301201293981	2.03779e-06	-0.0290083	5.01083e+12	6.58834e-24	-0.0576698	0.580787	0.000321267	2.87496e-06	2.5121e-23
NRG1	-0.0349332	0.00655759	-0.00226278	-0.0551994	3.48452e+12	8.09156e-09	-0.0349332	1.99541e+12	0.320766	0.00655759	3.2154e+12	0.711072	-0.00226278	4.99913e+12	4.90921e-22	-0.0551994	4.39098e-08	0.395669	0.732732	1.7193e-21
HERC5	0.0255763	0.00463542	0.0101111	0.0381979	3.28079e+12	2.42831e-05	0.0255763	1.99928e+12	0.482776	0.00463542	3.1757e+12	0.0978783	0.0101111	4.55665e+12	2.46866e-11	0.0381979	7.73751e-05	0.559485	0.110061	5.1989e-11
WDR1	0.00443653	0.00547236	0.0357509	-0.0184928	3.35197e+12	0.464088	0.00443653	1.99759e+12	0.407349	0.00547236	3.09344e+12	4.7911e-09	0.0357509	4.82523e+12	0.00123452	-0.0184928	0.539795	0.484432	7.41035e-09	0.00166912
TBC1D32	0.0315198	0.00361334	0.0595288	-0.0216956	3.26078e+12	1.96327e-07	0.0315198	2.00133e+12	0.584315	0.00361334	3.01716e+12	1.7824e-22	0.0595288	4.8404e+12	0.000150381	-0.0216956	8.69524e-07	0.651516	4.03132e-22	0.000217745
OPLAH	-0.0286741	0.00183282	0.0194826	-0.0188316	3.46345e+12	2.2138e-06	-0.0286741	2.0049e+12	0.781392	0.00183282	3.14564e+12	0.00142476	0.0194826	4.82683e+12	0.00100197	-0.0188316	8.30174e-06	0.824429	0.00178235	0.0013675
CYP21A2	0.0298889	0.0158175	-0.000881485	-0.00942954	3.26627e+12	8.07892e-07	0.0298889	1.97682e+12	0.0166181	0.0158175	3.21097e+12	0.885265	-0.000881485	4.78229e+12	0.0995005	-0.00942954	3.24381e-06	0.028783	0.898258	0.114476
ACPP	0.0196737	-0.00769476	0.0159801	0.0402544	3.30067e+12	0.00116663	0.0196737	2.02404e+12	0.243991	-0.00769476	3.15687e+12	0.00889422	0.0159801	4.5469e+12	1.99442e-12	0.0402544	0.00271189	0.31286	0.010625	4.41662e-12
UBE3D	0.0116968	0.00226204	0.0551406	-0.0127474	3.32752e+12	0.0535702	0.0116968	2.00404e+12	0.73198	0.00226204	3.03124e+12	1.66496e-19	0.0551406	4.79801e+12	0.0259522	-0.0127474	0.0857378	0.781106	3.46051e-19	0.0314273
BBX	0.0233692	0.00276554	0.0988611	-0.0324211	3.28822e+12	0.000114802	0.0233692	2.00303e+12	0.675416	0.00276554	2.89098e+12	3.45422e-59	0.0988611	4.89121e+12	1.46926e-08	-0.0324211	0.000325954	0.733045	1.84302e-58	2.68212e-08
AL162725.2	-0.0229101	-0.0375194	0.0234001	-0.032836	3.44404e+12	0.000156084	-0.0229101	2.08395e+12	1.32546e-08	-0.0375194	3.13307e+12	0.000127572	0.0234001	4.89318e+12	9.59898e-09	-0.032836	0.000428623	6.12639e-08	0.000167359	1.78299e-08
SLTM	-0.0166172	0.00110922	0.0593416	-0.0587314	3.42285e+12	0.00609902	-0.0166172	2.00636e+12	0.866627	0.00110922	3.01776e+12	2.41161e-22	0.0593416	5.01586e+12	9.75656e-25	-0.0587314	0.0122752	0.889773	5.42357e-22	3.92733e-24
CEP290	0.0162694	0.0158613	0.0587945	-0.0248286	3.31213e+12	0.00725305	0.0162694	1.97673e+12	0.0163197	0.0158613	3.01952e+12	5.80385e-22	0.0587945	4.85524e+12	1.43802e-05	-0.0248286	0.0143033	0.0283279	1.28884e-21	2.21555e-05
DNAH6	0.00113174	-0.00303634	0.00517765	-0.0378235	3.36309e+12	0.851846	0.00113174	2.01468e+12	0.645711	-0.00303634	3.19153e+12	0.39667	0.00517765	4.91681e+12	3.85009e-11	-0.0378235	0.882944	0.707568	0.419631	7.9709e-11
CUL1	-0.00967807	0.00472478	0.0593587	-0.0490819	3.39949e+12	0.110235	-0.00967807	1.9991e+12	0.474377	0.00472478	3.01771e+12	2.34597e-22	0.0593587	4.97014e+12	9.54677e-18	-0.0490819	0.158046	0.550957	5.28342e-22	2.77502e-17
DIS3L2	0.0100743	0.00926651	0.0864977	-0.0411727	3.33299e+12	0.0964048	0.0100743	1.98997e+12	0.1606	0.00926651	2.93064e+12	1.11521e-45	0.0864977	4.93267e+12	6.22316e-13	-0.0411727	0.141667	0.216769	4.26247e-45	1.41355e-12
SLC29A2	0.00993101	0.024431	0.0288346	-0.00296271	3.33347e+12	0.101238	0.00993101	1.95951e+12	0.000215929	0.024431	3.11563e+12	2.34463e-06	0.0288346	4.75165e+12	0.604768	-0.00296271	0.147812	0.000551972	3.29326e-06	0.623594
CFAP54	0.0537106	0.0226133	0.0289088	-0.0465846	3.18607e+12	7.32252e-19	0.0537106	1.96317e+12	0.00061643	0.0226133	3.1154e+12	2.20856e-06	0.0289088	4.95831e+12	3.87914e-16	-0.0465846	1.26552e-17	0.00145203	3.11038e-06	1.03661e-15
SLC27A3	0.00301537	-0.00584236	0.0301535	-0.0175788	3.35675e+12	0.618762	0.00301537	2.02032e+12	0.376378	-0.00584236	3.1114e+12	7.92361e-07	0.0301535	4.8209e+12	0.00213295	-0.0175788	0.678505	0.453708	1.14221e-06	0.00282852
PICALM	-0.016546	0.00873523	0.0893948	-0.0750183	3.42261e+12	0.00632099	-0.016546	1.99104e+12	0.185965	0.00873523	2.92135e+12	1.10846e-48	0.0893948	5.09302e+12	2.41784e-39	-0.0750183	0.0126579	0.245695	4.5424e-48	2.07803e-38
TUBB2A	-0.0344963	-0.0197214	-0.0134453	-0.0148934	3.48305e+12	1.23827e-08	-0.0344963	2.0482e+12	0.00282399	-0.0197214	3.25127e+12	0.0277296	-0.0134453	4.80817e+12	0.00927191	-0.0148934	6.39239e-08	0.00580873	0.0322296	0.0116356
BTRC	0.0206309	0.0177038	0.092836	-0.0568041	3.29744e+12	0.000661817	0.0206309	1.97303e+12	0.00734654	0.0177038	2.91031e+12	2.23255e-52	0.092836	5.00673e+12	3.04844e-23	-0.0568041	0.00160655	0.0138237	1.01712e-51	1.14048e-22
AL357153.2	-0.0291285	-0.0263593	0.0818571	-0.0508917	3.46498e+12	1.52541e-06	-0.0291285	2.06153e+12	6.55969e-05	-0.0263593	2.94553e+12	4.46492e-41	0.0818571	4.97872e+12	5.78813e-19	-0.0508917	5.8869e-06	0.00018266	1.56027e-40	1.78355e-18
ARPP21	0.00856037	0.0316751	0.0223453	-0.0381234	3.33808e+12	0.15775	0.00856037	1.94496e+12	1.60995e-06	0.0316751	3.13645e+12	0.000253829	0.0223453	4.91823e+12	2.69793e-11	-0.0381234	0.216599	5.51685e-06	0.000328922	5.66673e-11
FAM120A	0.00249477	0.00360099	0.0899099	-0.0260486	3.35851e+12	0.680563	0.00249477	2.00135e+12	0.585601	0.00360099	2.9197e+12	3.16574e-49	0.0899099	4.86102e+12	5.33435e-06	-0.0260486	0.738632	0.652035	1.31424e-48	8.47314e-06
GPR39	0.00380519	-0.0184427	0.0473424	-0.0506772	3.35409e+12	0.530039	0.00380519	2.04563e+12	0.00522837	-0.0184427	3.05626e+12	8.88537e-15	0.0473424	4.9777e+12	8.11155e-19	-0.0506772	0.601329	0.010101	1.63515e-14	2.46603e-18
VGLL4	0.0166444	0.0206391	0.090883	-0.0732965	3.31087e+12	0.00601619	0.0166444	1.96713e+12	0.00177643	0.0206391	2.91657e+12	2.9082e-50	0.090883	5.08486e+12	1.24449e-37	-0.0732965	0.0121664	0.0037761	1.24302e-49	9.89369e-37
AL139393.1	-0.00541287	-0.00221846	-0.000736262	-0.0185761	3.38513e+12	0.371722	-0.00541287	2.01304e+12	0.736951	-0.00221846	3.2105e+12	0.904067	-0.000736262	4.82562e+12	0.00117315	-0.0185761	0.449458	0.783256	0.914419	0.00159157
RPS15	-0.0369351	0.00615632	-0.0235378	-0.030562	3.49126e+12	1.07931e-09	-0.0369351	1.99622e+12	0.35127	0.00615632	3.28365e+12	0.000116365	-0.0235378	4.8824e+12	9.28857e-08	-0.030562	6.40336e-09	0.427611	0.000152783	1.63011e-07
DDX60L	0.000260234	-0.0139931	0.0267046	0.0220757	3.36603e+12	0.965746	0.000260234	2.03669e+12	0.0341091	-0.0139931	3.12247e+12	1.22939e-05	0.0267046	4.63303e+12	0.00011485	0.0220757	0.974325	0.0551713	1.68222e-05	0.000167842
C12orf42	-0.0156306	-0.00972563	0.00596005	-0.0196951	3.41953e+12	0.00989267	-0.0156306	2.02812e+12	0.140865	-0.00972563	3.18902e+12	0.329231	0.00596005	4.83092e+12	0.000579869	-0.0196951	0.0189053	0.19275	0.351799	0.000806642
SEL1L3	-0.0272314	0.00440767	0.0180227	-0.104118	3.45859e+12	6.96905e-06	-0.0272314	1.99973e+12	0.504541	0.00440767	3.15032e+12	0.00317208	0.0180227	5.23089e+12	2.57804e-74	-0.104118	2.40523e-05	0.578962	0.00389468	1.17116e-72
USP3	-0.0375565	-0.012354	0.0713449	-0.0459114	3.49335e+12	5.65142e-10	-0.0375565	2.0334e+12	0.0614054	-0.012354	2.97925e+12	1.36754e-31	0.0713449	4.95512e+12	1.01963e-15	-0.0459114	3.55168e-09	0.0928968	3.74251e-31	2.65771e-15
AC093152.1	-0.0144861	0.00111667	0.0267071	-0.0252075	3.41568e+12	0.0168184	-0.0144861	2.00634e+12	0.865739	0.00111667	3.12246e+12	1.22713e-05	0.0267071	4.85704e+12	1.06176e-05	-0.0252075	0.0303188	0.889773	1.68056e-05	1.65024e-05
AC019186.1	0.00757235	0.00873356	-0.00161949	-0.0461236	3.34141e+12	0.211436	0.00757235	1.99104e+12	0.186048	0.00873356	3.21333e+12	0.790925	-0.00161949	4.95613e+12	7.52933e-16	-0.0461236	0.281089	0.245695	0.808768	1.97226e-15
LINC02556	0.0283938	0.0101078	0.000540998	-0.0299055	3.27131e+12	2.77821e-06	0.0283938	1.98828e+12	0.125906	0.0101078	3.2064e+12	0.929431	0.000540998	4.87929e+12	1.7382e-07	-0.0299055	1.02969e-05	0.174686	0.935906	3.01719e-07
PPP2R5A	0.00151149	-0.0180394	0.0655515	-0.0344875	3.36182e+12	0.803028	0.00151149	2.04482e+12	0.006304	-0.0180394	2.99784e+12	6.44193e-27	0.0655515	4.901e+12	1.67655e-09	-0.0344875	0.841116	0.0120184	1.58801e-26	3.23509e-09
DSCAM	-0.0243935	0.0333882	0.0223721	-0.0758662	3.44904e+12	5.67146e-05	-0.0243935	1.94152e+12	4.26669e-07	0.0333882	3.13637e+12	0.000249508	0.0223721	5.09704e+12	3.35662e-40	-0.0758662	0.000169432	1.6191e-06	0.000323851	3.06725e-39
FREM1	-0.0112027	0.00780781	0.0354019	0.000805081	3.40462e+12	0.0644926	-0.0112027	1.9929e+12	0.237132	0.00780781	3.09456e+12	6.74766e-09	0.0354019	4.7338e+12	0.888155	0.000805081	0.100336	0.305048	1.0386e-08	0.898324
PPP5C	-0.00608829	0.0130948	0.0544729	-0.0340692	3.3874e+12	0.315034	-0.00608829	1.98228e+12	0.0473963	0.0130948	3.03338e+12	4.50493e-19	0.0544729	4.89902e+12	2.62849e-09	-0.0340692	0.391944	0.0738572	9.26629e-19	5.05357e-09
PCM1	-0.0077008	0.0053312	0.111861	-0.0424029	3.39283e+12	0.203791	-0.0077008	1.99788e+12	0.419554	0.0053312	2.84927e+12	2.31359e-75	0.111861	4.9385e+12	1.25646e-13	-0.0424029	0.272063	0.496348	1.80324e-74	2.95527e-13
AP001825.1	0.00521959	-0.00791815	-0.02512	-0.00549901	3.34933e+12	0.389042	0.00521959	2.02449e+12	0.23057	-0.00791815	3.28873e+12	3.90916e-05	-0.02512	4.76367e+12	0.336739	-0.00549901	0.46685	0.298782	5.22756e-05	0.363733
RACGAP1	0.0194633	0.00725231	0.0129511	-0.00739448	3.30137e+12	0.00131729	0.0194633	1.99402e+12	0.272172	0.00725231	3.16659e+12	0.0339914	0.0129511	4.77265e+12	0.196441	-0.00739448	0.00302672	0.344099	0.0393064	0.21888
AC063944.1	-0.00729491	0.00315879	-0.00523061	-0.0161029	3.39147e+12	0.228651	-0.00729491	2.00224e+12	0.632459	0.00315879	3.22492e+12	0.391858	-0.00523061	4.8139e+12	0.00490519	-0.0161029	0.300458	0.694962	0.414816	0.00629479
USP48	-0.00316659	0.0100275	0.0708777	-0.04252	3.37757e+12	0.60128	-0.00316659	1.98844e+12	0.128941	0.0100275	2.98075e+12	3.36828e-31	0.0708777	4.93906e+12	1.07641e-13	-0.04252	0.664076	0.178275	9.09263e-31	2.5393e-13
AC053527.1	-0.00384684	-0.017321	0.0768679	-0.0477627	3.37986e+12	0.525547	-0.00384684	2.04338e+12	0.00872254	-0.017321	2.96154e+12	2.06167e-36	0.0768679	4.96389e+12	6.91855e-17	-0.0477627	0.597726	0.0159664	6.37753e-36	1.92316e-16
MMP28	-0.0333203	-0.0320402	0.0819973	-0.0361796	3.47909e+12	3.79508e-08	-0.0333203	2.07294e+12	1.21975e-06	-0.0320402	2.94508e+12	3.26928e-41	0.0819973	4.90902e+12	2.57728e-10	-0.0361796	1.82302e-07	4.29072e-06	1.1475e-40	5.17408e-10
BCL2L1	0.00537612	0.0335552	0.0946281	-0.0271307	3348804300195	0.374977	0.00537612	1.94119e+12	3.73528e-07	0.0335552	2.90456e+12	2.33526e-54	0.0946281	4.86615e+12	2.13373e-06	-0.0271307	0.45305	1.42767e-06	1.0953e-53	3.48677e-06
GFPT2	0.037254	0.0356994	0.0423424	-0.00282628	3.24147e+12	7.75337e-10	0.037254	1.93688e+12	6.41217e-08	0.0356994	3.0723e+12	4.07573e-12	0.0423424	4.751e+12	0.621502	-0.00282628	4.75979e-09	2.69007e-07	6.98319e-12	0.639604
HDAC2.AS2	-0.0215454	-0.0279285	0.0507106	-0.0261224	3.43945e+12	0.000376704	-0.0215454	2.06468e+12	2.34285e-05	-0.0279285	3.04545e+12	9.845e-17	0.0507106	4.86137e+12	5.01671e-06	-0.0261224	0.000964509	6.91118e-05	1.90664e-16	7.98455e-06
EFCAB7	0.0066448	0.0200121	0.0277746	-0.0387644	3.34453e+12	0.272836	0.0066448	1.96839e+12	0.00244313	0.0200121	3.11903e+12	5.42692e-06	0.0277746	4.92126e+12	1.25018e-11	-0.0387644	0.349001	0.00509787	7.52949e-06	2.65747e-11
FAF1	-0.0127736	0.00807457	0.118928	-0.0567104	3.40991e+12	0.0350298	-0.0127736	1.99237e+12	0.221489	0.00807457	2.8266e+12	5.23632e-85	0.118928	5.00629e+12	3.59313e-23	-0.0567104	0.0589615	0.287719	5.01552e-84	1.33172e-22
PIEZO1	-0.00936971	0.000685346	0.0475284	-0.0189736	3.39845e+12	0.122045	-0.00936971	2.00721e+12	0.917354	0.000685346	3.05566e+12	6.98422e-15	0.0475284	4.8275e+12	0.000917129	-0.0189736	0.172054	0.933798	1.29127e-14	0.00125494
TSPAN14	0.0155405	0.00826503	0.0521015	-0.0322385	3.31458e+12	0.0103268	0.0155405	1.99199e+12	0.210783	0.00826503	3.04099e+12	1.40428e-17	0.0521015	4.89035e+12	1.76891e-08	-0.0322385	0.0196172	0.275183	2.78752e-17	3.22543e-08
MIR34AHG	-0.00895159	0.0209934	0.0426406	0.030734	3.39704e+12	0.13961	-0.00895159	1.96642e+12	0.00147819	0.0209934	3.07134e+12	2.88086e-12	0.0426406	4.59201e+12	7.86591e-08	0.030734	0.193868	0.00319772	4.95733e-12	1.3881e-07
NEMF	-0.00872847	0.00254851	0.0451393	-0.0558103	3.39629e+12	0.149747	-0.00872847	2.00347e+12	0.699595	0.00254851	3.06333e+12	1.4351e-13	0.0451393	5.00202e+12	1.72027e-22	-0.0558103	0.206503	0.754651	2.55521e-13	6.24482e-22
PIK3C2A	-0.0145794	-0.0529384	0.107167	-0.0677998	3.41599e+12	0.0161259	-0.0145794	2.11492e+12	1.04938e-15	-0.0529384	2.86433e+12	2.74441e-69	0.107167	5.05882e+12	1.96604e-32	-0.0677998	0.0292362	1.08345e-14	1.85686e-68	1.23071e-31
UMAD1	0.00616477	0.00387168	0.0881253	-0.0299154	3.34615e+12	0.308993	0.00616477	2.00081e+12	0.557737	0.00387168	2.92542e+12	2.3591e-47	0.0881253	4.87934e+12	1.72197e-07	-0.0299154	0.385938	0.630172	9.37743e-47	2.99228e-07
FNDC3A	-0.0148341	0.00312668	0.0679246	-0.0223751	3.41685e+12	0.0143611	-0.0148341	2.00231e+12	0.635923	0.00312668	2.99023e+12	8.75781e-29	0.0679246	4.84362e+12	9.26053e-05	-0.0223751	0.0264898	0.698285	2.23156e-28	0.000135958
DSCAML1	-0.00387948	0.0312432	-0.00161918	-0.0450944	3.37997e+12	0.52204	-0.00387948	1.94583e+12	2.22716e-06	0.0312432	3.21333e+12	0.790965	-0.00161918	4.95125e+12	3.23393e-15	-0.0450944	0.594516	7.56662e-06	0.808768	8.18782e-15
DNAH9	0.00225845	0.0123751	0.0174684	-0.0286005	3.3593e+12	0.709375	0.00225845	1.98373e+12	0.0609623	0.0123751	3.1521e+12	0.00423936	0.0174684	4.87311e+12	5.81566e-07	-0.0286005	0.763646	0.0923144	0.00517313	9.79545e-07
YPEL3	-0.00315804	0.0337051	0.0352429	-0.000635615	3.37754e+12	0.602262	-0.00315804	1.94089e+12	3.31358e-07	0.0337051	3.09507e+12	7.87868e-09	0.0352429	4.74063e+12	0.911588	-0.000635615	0.664076	1.26954e-06	1.20685e-08	0.919103
RALGAPA1	0.00647479	0.00601935	0.0863999	-0.0577798	3.34511e+12	0.285296	0.00647479	1.9965e+12	0.362091	0.00601935	2.93096e+12	1.40253e-45	0.0863999	5.01135e+12	5.41438e-24	-0.0577798	0.362316	0.437813	5.33499e-45	2.07442e-23
PATL2	0.0212452	-0.00316044	0.018546	0.0216437	3.29537e+12	0.00045433	0.0212452	2.01493e+12	0.632281	-0.00316044	3.14864e+12	0.00239551	0.018546	4.63507e+12	0.000155969	0.0216437	0.00114664	0.694962	0.0029664	0.000225241
SNX24	-0.00555225	0.000579939	0.0689479	-0.0317072	3.3856e+12	0.359533	-0.00555225	2.00742e+12	0.93003	0.000579939	2.98694e+12	1.30939e-29	0.0689479	4.88783e+12	3.01941e-08	-0.0317072	0.437478	0.944739	3.40185e-29	5.43084e-08
[truncated: 1,436 more rows]

## Sheet: Excitatory_neurons_set1_age
Suppl. Table 8: Spearman correlation between age and identified key differentially expressed genes (Column 1: Category of Transcription factors, Column 2: AD Female expression correlation with age, Column 3: AD male expression correlation with age, column 4: Control female expression correlation with age, column 5: Control male expression correlation with age, column 6: AD female correlation stat…
[truncated: 3,140 more rows]

[truncated: 15 more sheets: Excitatory_neuron1_set1_stage, Excitatory_neurons_set2_age, Excitatory_neuron_set2_stage, Excitatory_neurons_set3_age, Excitatory_neuron_set3_stage, Immune_cells_age, Immune_cells_stage, Inhibitory_neurons_age, Inhibitory_neurons_stage, Oligodendrocytes_age, Oligodendrocytes_stage, OPCs_age, OPCs_stage, Vasculature_cells_age, Vasculature_cells_stage]
