# Supplementary material for: Sex‐dependent molecular landscape of Alzheimer's disease revealed by large‐scale single‐cell transcriptomics
Source: Alzheimers Dement. 2024 Dec 31;21(2):e14476. doi: 10.1002/alz.14476 (PMC11848167; doi:10.1002/alz.14476)
Supplement: Supplementary file 11 — Supporting Information [file ALZ-21-e14476-s007.xlsx]

## Sheet: Astrocytes
Suppl. Table 9: Correlation between age and transcription factors (Astrocytes) (Column 1: Category of Transcription factors, Column 2: AD Female expression correlation with age, Column 3: AD male expression correlation with age, column 4: Control female expression correlation with age, column 5: Control male expression correlation with age, column 6: AD female correlation statistics, column 7: AD…
Gene symbol	AD_F_spearman	AD_M_spearman	CTRL_F_spearman	CTRL_M_spearman	AD_F.statistic.S	AD_F.spearman_pvalue	AD_F.estimate.rho	AD_M.statistic.S	AD_M.spearman_pvalue	AD_M.estimate.rho	CTRL_F.statistic.S	CTRL_F.spearman_pvalue	CTRL_F.estimate.rho	CTRL_M.statistic.S	CTRL_M.spearman_pvalue	CTRL_M.estimate.rho	AD_F.spearman_pvalue_adjusted	AD_M.spearman_pvalue_adjusted	CTRL_F.spearman_pvalue_adjusted	CTRL_M.spearman_pvalue_adjusted
AC023509.3	0.00823225	0.0158876	-0.00446717	-0.00187478	3.33919e+12	0.174295	0.00823225	1.97667e+12	0.0161433	0.0158876	3.22247e+12	0.46461	-0.00446717	4.7465e+12	0.743287	-0.00187478	0.222727	0.0406784	0.66756	0.83009
AC092835.1	0.0756621	0.0192561	0.00541638	0.0317819	3.11216e+12	7.10773e-36	0.0756621	1.96991e+12	0.00354763	0.0192561	3.19076e+12	0.375259	0.00541638	4.58704e+12	2.80218e-08	0.0317819	4.07284e-35	0.0105407	0.603423	2.71567e-07
AC138696.1	0.0187423	-0.00204916	-0.00524616	-0.00304174	3.3038e+12	0.00198021	0.0187423	2.0127e+12	0.756363	-0.00204916	3.22497e+12	0.390452	-0.00524616	4.75202e+12	0.595168	-0.00304174	0.0031047	0.836926	0.614001	0.7137
ADNP	0.104355	0.0475547	0.0127386	-0.0236576	3.01555e+12	8.18615e-67	0.104355	1.91307e+12	5.83601e-13	0.0475547	3.16727e+12	0.0370339	0.0127386	4.84969e+12	3.57571e-05	-0.0236576	1.03691e-65	1.31675e-11	0.117733	0.000192661
ADNP2	0.0654045	0.0308665	-0.0144	-0.0246244	3.14669e+12	3.26683e-27	0.0654045	1.94659e+12	2.94584e-06	0.0308665	3.25434e+12	0.0184039	-0.0144	4.85427e+12	1.69041e-05	-0.0246244	1.42087e-26	2.06495e-05	0.0701194	9.46107e-05
AEBP1	0.0497609	0.0796406	-0.00367156	-0.00825487	3.19937e+12	2.09068e-16	0.0497609	1.84862e+12	1.38977e-33	0.0796406	3219917541859	0.547817	-0.00367156	4.77672e+12	0.149284	-0.00825487	6.34233e-16	3.34471e-31	0.741376	0.272524
AEBP2	0.0922709	0.0055918	-0.0132663	0.0047105	3.05624e+12	1.42645e-52	0.0922709	1.99735e+12	0.397189	0.0055918	3.2507e+12	0.0298723	-0.0132663	4.7153e+12	0.410576	0.0047105	1.26368e-51	0.536521	0.100315	0.559494
AHCTF1	0.0771549	0.0222177	-0.0100559	-0.0291433	3.10713e+12	3.06493e-37	0.0771549	1.96396e+12	0.0007672	0.0222177	3.2404e+12	0.0997265	-0.0100559	4.87568e+12	3.54081e-07	-0.0291433	1.83641e-36	0.00283334	0.256693	2.79413e-06
AHDC1	0.154456	0.037731	-0.0166368	-0.0514401	2.84687e+12	5.0974e-145	0.154456	1.9328e+12	1.09819e-08	0.037731	3.26151e+12	0.00645693	-0.0166368	4.98132e+12	2.42769e-19	-0.0514401	2.53815e-143	1.21052e-07	0.0304699	8.34662e-18
AHR	0.00155117	0.0202204	0.00942323	-0.00204392	3.36168e+12	0.797968	0.00155117	1.96797e+12	0.00219971	0.0202204	3.17791e+12	0.122925	0.00942323	4.7473e+12	0.721052	-0.00204392	0.836187	0.00699644	0.293395	0.813987
AHRR	0.0236043	0.00398649	0.00374108	-0.00701406	3.28743e+12	9.78824e-05	0.0236043	2.00058e+12	0.546116	0.00398649	3.19614e+12	0.540264	0.00374108	4.77084e+12	0.220462	-0.00701406	0.000167071	0.675164	0.739086	0.36217
AIRE	0.00791574	0.00724621	-0.0103705	0.00211407	3.34025e+12	0.191452	0.00791574	1.99403e+12	0.272575	0.00724621	3.24141e+12	0.089567	-0.0103705	4.7276e+12	0.711899	0.00211407	0.243145	0.401222	0.236849	0.806606
AKAP8	0.0476125	0.0131275	0.00618918	-0.0184046	3.2066e+12	3.79263e-15	0.0476125	1.98222e+12	0.0468457	0.0131275	3.18828e+12	0.310977	0.00618918	4.82481e+12	0.00130281	-0.0184046	1.09531e-14	0.0986081	0.537785	0.00483614
AKAP8L	0.123534	0.0537316	-0.00261425	-0.00630403	2.95098e+12	4.47005e-93	0.123534	1.90066e+12	3.91093e-16	0.0537316	3.21653e+12	0.668687	-0.00261425	4.76748e+12	0.270784	-0.00630403	8.60633e-92	1.37741e-14	0.818779	0.427803
AKNA	0.039784	0.00287449	-0.01613	-0.00919039	3.23296e+12	5.10418e-11	0.039784	2.00281e+12	0.663401	0.00287449	3.25989e+12	0.00827477	-0.01613	4.78115e+12	0.108384	-0.00919039	1.23252e-10	0.769752	0.0372569	0.210358
ALX1	0.0141223	0.00147602	-0.00301115	0.00616235	3.31936e+12	0.0197735	0.0141223	2.00562e+12	0.82316	0.00147602	3.2178e+12	0.622066	-0.00301115	4.70842e+12	0.2817	0.00616235	0.0286101	0.88771	0.792119	0.438648
ALX3	0.000164234	0.00656828	-0.00459602	-0.00417988	3.36635e+12	0.978378	0.000164234	1.99539e+12	0.319978	0.00656828	3.22288e+12	0.451829	-0.00459602	4.75742e+12	0.465277	-0.00417988	0.987957	0.456305	0.658414	0.611337
ALX4	-0.00286824	-0.00565774	-0.00537307	-0.00830059	3.37656e+12	0.635981	-0.00286824	2.01995e+12	0.391646	-0.00565774	3.22538e+12	0.379089	-0.00537307	4.77694e+12	0.147044	-0.00830059	0.69678	0.533525	0.607038	0.269171
ANHX	0.00439195	0.000667029	-0.00758691	-0.00801915	3.35212e+12	0.46859	0.00439195	2.00725e+12	0.919555	0.000667029	3.23248e+12	0.21424	-0.00758691	4.77561e+12	0.161248	-0.00801915	0.539235	0.953427	0.435109	0.286752
ANKZF1	0.0404519	0.0143152	-0.00235598	-0.025203	3.23071e+12	2.41876e-11	0.0404519	1.97983e+12	0.0301926	0.0143152	3.2157e+12	0.699739	-0.00235598	4.85702e+12	1.06564e-05	-0.025203	5.93995e-11	0.0688754	0.83783	6.15512e-05
AR	0.0628965	-0.00854638	-0.00023356	0.0107353	3.15514e+12	2.76419e-25	0.0628965	2.02575e+12	0.19566	-0.00854638	3.20889e+12	0.969501	-0.00023356	4.68675e+12	0.0607365	0.0107353	1.13073e-24	0.313229	0.992815	0.13661
ARGFX	-0.00240206	-0.000669157	-0.0022078	-0.00535448	3.37499e+12	0.691814	-0.00240206	2.00993e+12	0.9193	-0.000669157	3.21522e+12	0.717789	-0.0022078	4.76298e+12	0.349593	-0.00535448	0.744396	0.953427	0.850148	0.50031
ARHGAP35	0.125264	0.0503633	-0.0190175	-0.0268709	2.94515e+12	1.14869e-95	0.125264	1.90743e+12	2.34273e-14	0.0503633	3.26915e+12	0.0018492	-0.0190175	4.86492e+12	2.66709e-06	-0.0268709	2.30377e-94	6.76581e-13	0.0108546	1.75857e-05
ARID2	0.125905	0.0134275	0.0108174	0.00273017	2.94299e+12	1.22859e-96	0.125905	1.98162e+12	0.0420399	0.0134275	3.17343e+12	0.0765839	0.0108174	4.72468e+12	0.63341	0.00273017	2.57114e-95	0.0906055	0.206705	0.744218
ARID3A	0.0633685	-0.00753337	-0.0050612	0.00670476	3.15355e+12	1.21471e-25	0.0633685	2.02372e+12	0.254023	-0.00753337	3.22438e+12	0.407376	-0.0050612	4.70585e+12	0.241492	0.00670476	5.01154e-25	0.380903	0.627133	0.38919
ARID3B	0.0511755	0.019162	-0.00471933	-0.00545958	3.1946e+12	2.89673e-17	0.0511755	1.9701e+12	0.00371321	0.019162	3.22328e+12	0.439785	-0.00471933	4.76348e+12	0.340215	-0.00545958	9.09321e-17	0.01101	0.655295	0.492255
ARID3C	-0.00866243	-0.00298294	-0.011765	-0.0044763	3.39607e+12	0.152853	-0.00866243	2.01458e+12	0.651526	-0.00298294	3.24588e+12	0.0541049	-0.011765	4.75882e+12	0.434234	-0.0044763	0.19709	0.762402	0.158474	0.582064
ARID5A	0.0762633	-0.00260744	-0.0593585	-0.070661	3.11013e+12	2.0191e-36	0.0762633	2.01382e+12	0.692998	-0.00260744	3.39857e+12	2.34675e-22	-0.0593585	5072378452072	4.34412e-35	-0.070661	1.1852e-35	0.78981	2.4205e-20	4.48065e-33
ARID5B	0.13724	0.0077656	-0.0301854	0.000824549	2.90483e+12	1.26739e-114	0.13724	1.99299e+12	0.239677	0.0077656	3.30498e+12	7.71467e-07	-0.0301854	4.73371e+12	0.885469	0.000824549	3.45305e-113	0.362782	1.02202e-05	0.927879
ARNT	0.073752	0.0282156	-0.0187753	-0.0428147	3.11859e+12	3.62999e-34	0.073752	1.95191e+12	1.92922e-05	0.0282156	3.26837e+12	0.00211365	-0.0187753	4.94045e+12	7.28044e-14	-0.0428147	1.96318e-33	0.000110988	0.0121598	1.31412e-12
ARNT2	0.133725	0.0745201	0.0434477	0.0205725	2.91667e+12	7.11154e-109	0.133725	1.85891e+12	1.33199e-29	0.0745201	3.06875e+12	1.11326e-12	0.0434477	4.64015e+12	0.000325412	0.0205725	1.77053e-107	2.40424e-27	3.42032e-11	0.00141535
ARNTL	0.112818	0.0368561	0.00956369	0.0531992	2.98706e+12	7.59565e-78	0.112818	1.93456e+12	2.37466e-08	0.0368561	3.17746e+12	0.117441	0.00956369	4.48558e+12	1.40529e-20	0.0531992	1.17937e-76	2.50292e-07	0.284061	5.79782e-19
ARNTL2	0.0139532	0.0186915	-0.0137848	-0.00510675	3.31993e+12	0.021295	0.0139532	1.97104e+12	0.00465052	0.0186915	3.25236e+12	0.024029	-0.0137848	4.76181e+12	0.372338	-0.00510675	0.0307192	0.0133772	0.0863133	0.523395
ARX	0.0500889	0.0283601	-0.00147177	0.0102459	3.19826e+12	1.32848e-16	0.0500889	1.95162e+12	1.74832e-05	0.0283601	3.21286e+12	0.809611	-0.00147177	4.68907e+12	0.0734712	0.0102459	4.04711e-16	0.000101388	0.904859	0.157641
ASCL1	0.000375007	0.0325817	0.0569894	0.0368664	3.36564e+12	0.950655	0.000375007	1.94314e+12	8.03729e-07	0.0325817	3.02531e+12	9.93633e-21	0.0569894	4.56295e+12	1.17618e-10	0.0368664	0.965362	6.2397e-06	8.44004e-19	1.50302e-09
ASCL5	0.00785699	-0.00301419	0.00513565	-0.00222216	3.34045e+12	0.194768	0.00785699	2.01464e+12	0.64812	-0.00301419	3.19166e+12	0.400511	0.00513565	4.74814e+12	0.697876	-0.00222216	0.24714	0.760264	0.621083	0.798487
ASH1L	0.16575	0.0604612	0.00990721	-0.0305255	2.80884e+12	5.32804e-167	0.16575	1.88714e+12	5.06102e-20	0.0604612	3.17635e+12	0.104837	0.00990721	4.88223e+12	9.62123e-08	-0.0305255	3.34508e-165	2.92324e-18	0.26282	8.42003e-07
ATF1	0.0734949	0.0238996	0.00632486	0.018342	3.11945e+12	6.11599e-34	0.0734949	1.96058e+12	0.000295613	0.0238996	3.18785e+12	0.300489	0.00632486	4.65072e+12	0.00135328	0.018342	3.28308e-33	0.00120583	0.525947	0.00497387
ATF2	0.0774326	0.013592	-0.00855003	-0.0322543	3.1062e+12	1.6964e-37	0.0774326	1.98129e+12	0.0395869	0.013592	3.23557e+12	0.161615	-0.00855003	4.89042e+12	1.74092e-08	-0.0322543	1.02067e-36	0.0864802	0.356838	1.73372e-07
ATF3	0.0228485	0.0159674	-0.0442693	0.0109592	3.28998e+12	0.000162585	0.0228485	1.97651e+12	0.0156164	0.0159674	3.35016e+12	4.15494e-13	-0.0442693	4.68569e+12	0.0555533	0.0109592	0.000274267	0.0394983	1.39529e-11	0.126096
ATF4	0.0784352	0.018969	-0.0304305	0.0140876	3.10282e+12	1.9687e-38	0.0784352	1.97049e+12	0.00407458	0.018969	3.30576e+12	6.27349e-07	-0.0304305	4.67087e+12	0.013852	0.0140876	1.2414e-37	0.0119831	8.38789e-06	0.0393745
ATF5	0.00515309	0.00669234	0.00268047	-0.00981078	3.34956e+12	0.395112	0.00515309	1.99514e+12	0.310923	0.00669234	3.19954e+12	0.660812	0.00268047	4.78409e+12	0.0865502	-0.00981078	0.463478	0.447184	0.8169	0.178032
ATF6	0.0918535	0.0229539	-0.00656008	-0.00945941	3.05764e+12	4.11747e-52	0.0918535	1.96248e+12	0.000509202	0.0229539	3.22918e+12	0.28287	-0.00656008	4.78243e+12	0.0984328	-0.00945941	3.5817e-51	0.00193497	0.511861	0.195512
ATF6B	0.0982479	0.0148672	0.0163252	0.0116986	3.03611e+12	2.1457e-59	0.0982479	1.97872e+12	0.0243765	0.0148672	3.15577e+12	0.00752651	0.0163252	4.68219e+12	0.0409845	0.0116986	2.19744e-58	0.057422	0.034723	0.100308
ATF7	-0.00119935	-0.00591493	-0.00473374	0.00722746	3.37094e+12	0.843107	-0.00119935	2.02047e+12	0.370478	-0.00591493	3.22333e+12	0.43839	-0.00473374	4.70337e+12	0.20674	0.00722746	0.876492	0.512424	0.654638	0.344328
ATMIN	0.0334188	0.0102159	-0.00310258	-0.0150675	3.25439e+12	3.4602e-08	0.0334188	1.98807e+12	0.121907	0.0102159	3.21809e+12	0.611529	-0.00310258	4.809e+12	0.00848114	-0.0150675	7.27296e-08	0.213633	0.784018	0.0257827
ATOH7	0.00512353	-0.00228074	0.0152937	0.00845961	3.34965e+12	0.397829	0.00512353	2.01317e+12	0.729851	-0.00228074	3.15907e+12	0.0122897	0.0152937	4.69754e+12	0.139452	0.00845961	0.465909	0.817614	0.0514387	0.25883
ATOH8	0.0557735	0.0200867	-0.0149408	-0.0260011	3.17912e+12	3.22903e-20	0.0557735	1.96824e+12	0.0023532	0.0200867	3.25607e+12	0.0144475	-0.0149408	4.8608e+12	5.54867e-06	-0.0260011	1.12626e-19	0.00735501	0.0578239	3.45357e-05
BACH1	0.0737656	0.0321171	-0.0101939	0.0282629	3.11854e+12	3.53085e-34	0.0737656	1.94408e+12	1.15007e-06	0.0321171	3.24084e+12	0.0951609	-0.0101939	4.60371e+12	7.88338e-07	0.0282629	1.91675e-33	8.74053e-06	0.248485	5.99137e-06
BACH2	0.134921	0.0193233	0.00911672	-0.0157028	2.91264e+12	8.18379e-111	0.134921	1.96977e+12	0.00343363	0.0193233	3.17889e+12	0.135586	0.00911672	4.81201e+12	0.00608266	-0.0157028	2.10584e-109	0.0102653	0.314263	0.0189706
BARHL2	0.00338802	0.0186315	-0.00619954	0.0211475	3.3555e+12	0.576092	0.00338802	1.97116e+12	0.00478422	0.0186315	3.22803e+12	0.310168	-0.00619954	4.63742e+12	0.000220177	0.0211475	0.64337	0.0137072	0.537339	0.000990452
BARX2	-0.0066315	0.00731392	-0.00493669	-0.00166417	3.38923e+12	0.273797	-0.0066315	1.9939e+12	0.268119	0.00731392	3.22398e+12	0.419011	-0.00493669	4.7455e+12	0.77127	-0.00166417	0.336193	0.396685	0.638241	0.848999
BATF	0.00903157	0.00887088	0.00853629	-0.00413297	3.3365e+12	0.136107	0.00903157	1.99077e+12	0.179223	0.00887088	3.18075e+12	0.16229	0.00853629	4.75719e+12	0.470301	-0.00413297	0.178024	0.29245	0.357781	0.615139
BATF2	0.0153132	0.00508216	-0.0214954	-0.0102779	3.31535e+12	0.0114986	0.0153132	1.99838e+12	0.441605	0.00508216	3.2771e+12	0.000432871	-0.0214954	4.78631e+12	0.0725764	-0.0102779	0.0168329	0.579706	0.00314103	0.156418
BATF3	0.010603	0.00352239	-0.0136594	-0.00601208	3.33121e+12	0.0801545	0.010603	2.00151e+12	0.593812	0.00352239	3.25196e+12	0.0253429	-0.0136594	4.7661e+12	0.2936	-0.00601208	0.108374	0.715149	0.0896942	0.448633
BAZ2A	0.0915991	0.0371034	0.0108402	-0.0195662	3.0585e+12	7.8365e-52	0.0915991	1.93406e+12	1.91293e-08	0.0371034	3.17336e+12	0.075967	0.0108402	4.83031e+12	0.000630023	-0.0195662	6.6958e-51	2.0614e-07	0.206196	0.00254833
BAZ2B	0.146723	0.0657832	0.0399253	-0.0259922	2.8729e+12	6.62722e-131	0.146723	1.87645e+12	2.04308e-23	0.0657832	3.08005e+12	6.21993e-11	0.0399253	4.86075e+12	5.58983e-06	-0.0259922	2.65825e-129	2.1073e-21	1.69464e-09	3.46425e-05
BBX	0.0906184	0.0334737	-0.00503267	-0.0119848	3.0618e+12	9.21248e-51	0.0906184	1.94135e+12	3.98599e-07	0.0334737	3.22428e+12	0.410025	-0.00503267	4.79439e+12	0.0362875	-0.0119848	7.77943e-50	3.28901e-06	0.62771	0.0911289
BCL11A	-0.00199089	-0.00622348	-0.00423342	-0.018129	3.37361e+12	0.742502	-0.00199089	2.02109e+12	0.346041	-0.00622348	3.22172e+12	0.488302	-0.00423342	4.8235e+12	0.00153911	-0.018129	0.788942	0.487163	0.691167	0.00552853
BCL11B	-0.00290968	0.00456603	-0.0092534	-0.00890389	3.3767e+12	0.631111	-0.00290968	1.99941e+12	0.489352	0.00456603	3.23782e+12	0.129821	-0.0092534	4.7798e+12	0.119839	-0.00890389	0.692495	0.62644	0.305456	0.229203
BCL6	0.259281	0.0441339	-0.102343	0.0268027	2.49393e+12	0	0.259281	1.91994e+12	2.30128e-11	0.0441339	3.53647e+12	2.54088e-63	-0.102343	4.61063e+12	2.82712e-06	0.0268027	0	3.90947e-10	9.17256e-61	1.84723e-05
BCL6B	-0.00866213	-0.00391747	0.00544321	-0.0018339	3.39607e+12	0.152868	-0.00866213	2.01645e+12	0.553087	-0.00391747	3.19068e+12	0.372899	0.00544321	4.7463e+12	0.748692	-0.0018339	0.19709	0.680413	0.602907	0.834385
BHLHE22	6.13413e-05	-0.00543504	0.00503179	0.000610559	3.3667e+12	0.991923	6.13413e-05	2.0195e+12	0.410555	-0.00543504	3.192e+12	0.410106	0.00503179	4.73472e+12	0.91506	0.000610559	0.993299	0.547507	0.62771	0.947202
BHLHE40	0.0458305	0.0104789	0.0197348	-0.0241518	3.2126e+12	3.81787e-14	0.0458305	1.98754e+12	0.112595	0.0104789	3.14483e+12	0.00123404	0.0197348	4.85204e+12	2.44636e-05	-0.0241518	1.07257e-13	0.200477	0.00778149	0.000133809
BHLHE41	0.0101514	0.00226432	0.00730472	0.0368461	3.33273e+12	0.0938852	0.0101514	2.00404e+12	0.731721	0.00226432	3.1847e+12	0.231777	0.00730472	4.56305e+12	1.20407e-10	0.0368461	0.126112	0.819074	0.452278	1.52516e-09
BNC1	0.00573634	0.000127159	-0.00622359	0.00306108	3.34759e+12	0.343825	0.00573634	2.00833e+12	0.984639	0.000127159	3.2281e+12	0.308295	-0.00622359	4.72311e+12	0.592829	0.00306108	0.409303	0.993301	0.535713	0.713418
BNC2	0.0609894	-0.000601891	-0.00964923	-0.0170132	3.16156e+12	7.19728e-24	0.0609894	2009794997798	0.927388	-0.000601891	3.23909e+12	0.114196	-0.00964923	4.81822e+12	0.00295627	-0.0170132	2.80889e-23	0.957218	0.279083	0.00992757
BORCS8.MEF2B	0.0159639	0.0210355	0.00656249	-0.00986193	3.31316e+12	0.00842441	0.0159639	1.96633e+12	0.00144605	0.0210355	3.18709e+12	0.282694	0.00656249	4.78434e+12	0.0849211	-0.00986193	0.0124896	0.00487873	0.511861	0.175935
BPTF	0.168187	0.0629238	0.0310373	-0.00102035	2.80063e+12	5.88225e-172	0.168187	1.8822e+12	1.47534e-21	0.0629238	3.10857e+12	3.73457e-07	0.0310373	4.74245e+12	0.858531	-0.00102035	4.04474e-170	9.68357e-20	5.18531e-06	0.912228
BRF2	0.0112045	0.00602068	-0.00568298	0.0073029	3.32918e+12	0.06445	0.0112045	1.99649e+12	0.361984	0.00602068	3.22637e+12	0.352212	-0.00568298	4.70302e+12	0.202041	0.0073029	0.0881304	0.503558	0.578524	0.339016
BSX	0.00195491	0.00349465	0.0133086	-0.00537027	3.36032e+12	0.746995	0.00195491	2.00157e+12	0.596721	0.00349465	3.16544e+12	0.029353	0.0133086	4.76306e+12	0.348174	-0.00537027	0.791968	0.717457	0.0999662	0.499765
C11orf95	0.022429	0.0138509	-0.00709373	-0.0203234	3.29139e+12	0.000214116	0.022429	1.98077e+12	0.0359725	0.0138509	3.2309e+12	0.245538	-0.00709373	4.8339e+12	0.000384281	-0.0203234	0.000358681	0.0796691	0.465962	0.00163688
CAMTA1	0.183622	0.0614022	0.023086	-0.00830035	2.74867e+12	3.91944e-205	0.183622	1.88525e+12	1.33255e-20	0.0614022	3.13408e+12	0.000157038	0.023086	4.77694e+12	0.147056	-0.00830035	5.14516e-203	8.0175e-19	0.0013261	0.269171
CAMTA2	0.0612118	0.0175194	0.00657341	-0.00450783	3.16081e+12	4.94685e-24	0.0612118	1.9734e+12	0.00798287	0.0175194	3.18705e+12	0.281894	0.00657341	4.75897e+12	0.431003	-0.00450783	1.9411e-23	0.0219986	0.511639	0.578948
CARF	0.0489019	0.0115104	0.0328343	-0.00578249	3.20226e+12	6.76088e-16	0.0489019	1.98547e+12	0.0813639	0.0115104	3.1028e+12	7.5989e-08	0.0328343	4.76501e+12	0.312423	-0.00578249	2.00056e-15	0.155678	1.2058e-06	0.466267
CASZ1	0.044524	-0.0065665	-0.0464591	-0.0165097	3.217e+12	1.96555e-13	0.044524	2.02178e+12	0.320109	-0.0065665	3.35719e+12	2.75283e-14	-0.0464591	4.81583e+12	0.0039233	-0.0165097	5.39591e-13	0.456305	1.10419e-12	0.0129049
CBX2	0.00261983	0.000289216	-0.00897727	-0.00268063	3.35808e+12	0.6655	0.00261983	2.00801e+12	0.965072	0.000289216	3.23694e+12	0.141669	-0.00897727	4.75031e+12	0.639585	-0.00268063	0.722543	0.978626	0.325111	0.747923
CC2D1A	0.137869	0.0238531	0.00338632	-0.00783075	2.90271e+12	1.14315e-115	0.137869	1.96068e+12	0.000303762	0.0238531	3.19727e+12	0.579346	0.00338632	4.77471e+12	0.17132	-0.00783075	3.23668e-114	0.00122615	0.76295	0.2995
CCDC169.SOHLH2	-0.0058524	0.00695054	-0.000633917	-0.000861285	3.38661e+12	0.33415	-0.0058524	1.99463e+12	0.292624	0.00695054	3.21017e+12	0.91735	-0.000633917	4.74169e+12	0.880404	-0.000861285	0.399783	0.425957	0.964788	0.925352
CCDC17	0.0086298	0.000162063	-0.0070612	0.012279	3.33785e+12	0.154406	0.0086298	2.00826e+12	0.980424	0.000162063	3.23079e+12	0.24771	-0.0070612	4.67944e+12	0.0319446	0.012279	0.198896	0.991409	0.467699	0.0822246
CDC5L	0.0523263	0.0218897	0.00847489	-0.0257021	3.19073e+12	5.57506e-18	0.0523263	1.96462e+12	0.000917495	0.0218897	3.18095e+12	0.165332	0.00847489	4.85938e+12	7.10131e-06	-0.0257021	1.79296e-17	0.00332046	0.362276	4.34504e-05
CDX1	0.00306774	0.00672394	-0.0165927	-0.0078321	3.35658e+12	0.612682	0.00306774	1.99508e+12	0.308643	0.00672394	3.26137e+12	0.00659965	-0.0165927	4.77472e+12	0.171247	-0.0078321	0.675353	0.444348	0.0307416	0.2995
CEBPA	0.0206354	0.00699551	-0.00374741	0.0123143	3.29743e+12	0.000660005	0.0206354	1.99453e+12	0.289512	0.00699551	3.22016e+12	0.539578	-0.00374741	4.67927e+12	0.031456	0.0123143	0.00107446	0.422279	0.739086	0.0812225
CEBPB	0.0652835	0.0146687	-0.00417876	0.0103859	3.1471e+12	4.06305e-27	0.0652835	1.97912e+12	0.0263455	0.0146687	3.22154e+12	0.493935	-0.00417876	4.68841e+12	0.0696233	0.0103859	1.75135e-26	0.0610641	0.695846	0.151867
CEBPD	0.0323707	-0.00841405	-0.0116317	-0.0930877	3.25792e+12	9.12671e-08	0.0323707	2.02549e+12	0.20267	-0.00841405	3.24545e+12	0.0568878	-0.0116317	5.17863e+12	1.03883e-59	-0.0930877	1.86936e-07	0.321954	0.165952	5.00024e-57
CEBPG	0.0643305	0.0207977	-0.0321487	0.0345371	3.15031e+12	2.23171e-26	0.0643305	1.96681e+12	0.00163673	0.0207977	3.31128e+12	1.40893e-07	-0.0321487	4.57399e+12	1.58879e-09	0.0345371	9.36798e-26	0.00542072	2.16435e-06	1.82081e-08
CEBPZ	0.0466601	0.0210804	-0.00401419	-0.0173444	3.20981e+12	1.31691e-14	0.0466601	1.96624e+12	0.00141238	0.0210804	3.22102e+12	0.511101	-0.00401419	4.81978e+12	0.00244454	-0.0173444	3.74334e-14	0.00480348	0.711012	0.00842462
CENPA	0.0104322	0.0156407	-0.00804337	-0.00774965	3.33178e+12	0.0851414	0.0104322	1.97717e+12	0.0178708	0.0156407	3.23394e+12	0.187934	-0.00804337	4.77433e+12	0.175799	-0.00774965	0.115009	0.0441873	0.395593	0.305944
CENPB	0.0152124	0.0212626	0.0015972	0.0187834	3.31569e+12	0.0120549	0.0152124	1.96588e+12	0.00128323	0.0212626	3.20301e+12	0.793737	0.0015972	4.64862e+12	0.00103233	0.0187834	0.0176008	0.00445428	0.896842	0.00391255
CENPBD1	0.0320144	0.0112675	0.00448351	-0.0047908	3.25912e+12	1.26083e-07	0.0320144	1.98595e+12	0.088	0.0112675	3.19375e+12	0.462978	0.00448351	4.76031e+12	0.402644	-0.0047908	2.55708e-07	0.165278	0.666541	0.550586
CENPT	0.0481169	0.0198091	-0.00916291	0.0222166	3.2049e+12	1.94227e-15	0.0481169	1.9688e+12	0.00270371	0.0198091	3.23753e+12	0.133616	-0.00916291	4.63236e+12	0.000103817	0.0222166	5.7005e-15	0.00837803	0.311194	0.000506461
CENPX	0.0259304	0.00675381	-0.00256963	-0.00554819	3.2796e+12	1.8704e-05	0.0259304	1.99502e+12	0.3065	0.00675381	3.21638e+12	0.674012	-0.00256963	4.7639e+12	0.332436	-0.00554819	3.3551e-05	0.442143	0.822316	0.487348
CGGBP1	0.0598286	0.00258922	0.00365811	-0.0231444	3.16547e+12	4.98595e-23	0.0598286	2.00339e+12	0.695036	0.00258922	3.1964e+12	0.549285	0.00365811	4.84726e+12	5.26286e-05	-0.0231444	1.86521e-22	0.791322	0.741686	0.000271855
CHAMP1	0.0261403	0.00859494	0.00981083	-0.01045	3.27889e+12	1.59977e-05	0.0261403	1.99132e+12	0.193132	0.00859494	3.17666e+12	0.108259	0.00981083	4.78712e+12	0.0679172	-0.01045	2.88038e-05	0.310214	0.268602	0.149273
CHCHD3	0.0977541	0.0471062	0.0202929	-0.0285572	3.03778e+12	8.15944e-59	0.0977541	1.91397e+12	9.59221e-13	0.0471062	3.14304e+12	0.000892853	0.0202929	4.87291e+12	6.04822e-07	-0.0285572	8.18211e-58	2.03693e-11	0.00595358	4.62097e-06
CIC	0.0502905	0.0327179	-0.0102176	0.0119199	3.19758e+12	1.00381e-16	0.0502905	1.94287e+12	7.22982e-07	0.0327179	3.24092e+12	0.0943932	-0.0102176	4.68114e+12	0.0373106	0.0119199	3.09062e-16	5.70484e-06	0.246927	0.0927306
CLOCK	0.0868936	0.0354373	0.00298793	0.0197784	3.07434e+12	8.38421e-47	0.0868936	1.93741e+12	7.997e-08	0.0354373	3.19855e+12	0.624754	0.00298793	4.64391e+12	0.000549434	0.0197784	6.61574e-46	7.40235e-07	0.794841	0.00225393
CPEB1	0.0540242	0.0335096	-0.00275135	0.0256455	3.18501e+12	4.59052e-19	0.0540242	1941279107917	3.87371e-07	0.0335096	3.21697e+12	0.652425	-0.00275135	4.61612e+12	7.43857e-06	0.0256455	1.54515e-18	3.23331e-06	0.813509	4.53219e-05
CREB1	0.0765949	0.0256629	0.00606746	-0.0294737	3.10902e+12	1.00403e-36	0.0765949	1.95704e+12	0.00010182	0.0256629	3.18867e+12	0.320589	0.00606746	4.87725e+12	2.60661e-07	-0.0294737	5.96632e-36	0.000459464	0.547846	2.13861e-06
CREB3	0.0146493	-0.00125091	-0.00469214	0.00617092	3.31758e+12	0.0156237	0.0146493	2.0111e+12	0.84978	-0.00125091	3.22319e+12	0.442425	-0.00469214	4.70838e+12	0.281031	0.00617092	0.0227196	0.909624	0.655916	0.438239
CREB3L1	-0.00449768	0.0134783	-0.0038356	0.00219902	3.38205e+12	0.457953	-0.00449768	1.98151e+12	0.0412684	0.0134783	3.22044e+12	0.530077	-0.0038356	4.7272e+12	0.700869	0.00219902	0.528182	0.0894768	0.730153	0.798714
CREB3L2	0.0583048	0.0444524	-0.00890058	-0.0135578	3.1706e+12	5.9839e-22	0.0583048	1.9193e+12	1.65299e-11	0.0444524	3.23669e+12	0.145103	-0.00890058	4.80185e+12	0.0178594	-0.0135578	2.18201e-21	2.98364e-10	0.328618	0.0495942
CREB3L3	-0.000335394	-0.00453932	0.00206101	4.364e-05	3.36803e+12	0.955862	-0.000335394	2.0177e+12	0.491897	-0.00453932	3.20153e+12	0.735826	0.00206101	4.73741e+12	0.993917	4.364e-05	0.969968	0.629101	0.85896	0.994702
CREB3L4	0.0156867	0.00414871	-0.0070602	-0.0329379	3.31409e+12	0.00963031	0.0156867	2.00025e+12	0.529904	0.00414871	3.23079e+12	0.247777	-0.0070602	4.89366e+12	8.63979e-09	-0.0329379	0.0142432	0.660208	0.467699	9.05875e-08
CREB5	0.0652985	0.0237651	-0.0108499	0.0516056	3.14705e+12	3.95434e-27	0.0652985	1.96085e+12	0.000319754	0.0237651	3.24295e+12	0.0757028	-0.0108499	4.49313e+12	1.86415e-19	0.0516056	1.7096e-26	0.00128614	0.205866	6.56543e-18
CREBL2	0.0311832	0.0137306	0.0232655	0.0110781	3.26191e+12	2.64427e-07	0.0311832	1.98101e+12	0.0376156	0.0137306	3.1335e+12	0.000139495	0.0232655	4.68513e+12	0.0529542	0.0110781	5.2686e-07	0.0828002	0.00121344	0.121182
CREBZF	0.0895992	0.0255566	0.0175322	0.000693847	3.06523e+12	1.15967e-49	0.0895992	1.95725e+12	0.000108783	0.0255566	3.15189e+12	0.00410173	0.0175322	4.73433e+12	0.903526	0.000693847	9.51455e-49	0.000487834	0.0211886	0.938443
CREM	0.104595	0.0239918	-0.0384439	-0.0261596	3.01474e+12	4.09364e-67	0.104595	1.9604e+12	0.00028006	0.0239918	3.33147e+12	3.06276e-10	-0.0384439	4.86155e+12	4.86357e-06	-0.0261596	5.23117e-66	0.00114563	7.37105e-09	3.06681e-05
CRX	0.00924555	0.00516277	0.0169883	-0.0045161	3.33578e+12	0.12707	0.00924555	1.99822e+12	0.434395	0.00516277	3.15364e+12	0.00541629	0.0169883	4.75901e+12	0.430158	-0.0045161	0.166959	0.570762	0.0261576	0.57835
CSRNP1	0.062673	-0.0012627	-0.0170881	-0.00739545	3.15589e+12	4.07102e-25	0.062673	2.01112e+12	0.848382	-0.0012627	3.26296e+12	0.00514966	-0.0170881	4.77265e+12	0.196382	-0.00739545	1.65128e-24	0.908801	0.0249534	0.334666
CSRNP2	0.0424449	0.0300007	-0.00687389	-0.0266038	3.224e+12	2.42553e-12	0.0424449	1.94833e+12	5.53582e-06	0.0300007	3.23019e+12	0.260477	-0.00687389	4.86365e+12	3.34785e-06	-0.0266038	6.27682e-12	3.58778e-05	0.487213	2.16785e-05
CSRNP3	0.107589	0.0252086	-0.0315026	-0.0415321	3.00466e+12	6.31974e-71	0.107589	1.95795e+12	0.000134862	0.0252086	3.3092e+12	2.49279e-07	-0.0315026	4.93438e+12	3.91785e-13	-0.0415321	8.44973e-70	0.000591918	3.59958e-06	6.50272e-12
CTCF	0.0697953	0.0235533	0.00316391	-0.00382718	3.13191e+12	9.11337e-31	0.0697953	1.96128e+12	0.000361558	0.0235533	3.19799e+12	0.604506	0.00316391	4.75575e+12	0.503769	-0.00382718	4.41601e-30	0.00143431	0.779651	0.645457
CTCFL	0.00052151	-0.00597277	-0.00169942	-0.00146201	3365149322687	0.931418	0.00052151	2.02058e+12	0.365817	-0.00597277	3.21359e+12	0.780864	-0.00169942	4.74454e+12	0.798415	-0.00146201	0.950507	0.506948	0.889249	0.864252
CUX1	0.153392	0.0437304	0.010765	-0.0231387	2.85045e+12	4.94641e-143	0.153392	1.92075e+12	3.48865e-11	0.0437304	3.1736e+12	0.0780233	0.010765	4.84724e+12	5.28535e-05	-0.0231387	2.38087e-141	5.35916e-10	0.210197	0.000271855
CUX2	-0.00377541	0.00783956	0.0076547	-0.0312824	3.37962e+12	0.533264	-0.00377541	1.99284e+12	0.23523	0.00783956	3.18358e+12	0.210173	0.0076547	4.88582e+12	4.60163e-08	-0.0312824	0.601119	0.357809	0.428982	4.25946e-07
CXXC1	0.0554657	0.0209647	0.0192583	0.000987612	3.18016e+12	5.18242e-20	0.0554657	1.96648e+12	0.00150052	0.0209647	3.14636e+12	0.00161673	0.0192583	4.73293e+12	0.863024	0.000987612	1.79459e-19	0.00502726	0.00980904	0.914983
CXXC4	-0.0248431	1.59725e-05	-0.0160175	0.0265496	3.45055e+12	4.12587e-05	-0.0248431	2.00855e+12	0.99807	1.59725e-05	3.25953e+12	0.0087358	-0.0160175	4.61183e+12	3.505e-06	0.0265496	7.27443e-05	0.998548	0.0388138	2.25947e-05
CXXC5	0.0686921	0.0247241	0.00219371	-0.0121063	3135625574176	7.48821e-30	0.0686921	1.95893e+12	0.000181107	0.0247241	3.2011e+12	0.719513	0.00219371	4.79497e+12	0.0344359	-0.0121063	3.52214e-29	0.000762446	0.850148	0.0870136
DACH1	0.0540287	0.0120664	0.0242232	0.0242762	3.185e+12	4.55973e-19	0.0540287	1.98435e+12	0.0676966	0.0120664	3.13043e+12	7.31194e-05	0.0242232	4.6226e+12	2.22101e-05	0.0242762	1.53838e-18	0.133726	0.000659903	0.00012241
DACH2	0.0117233	0.00012379	-0.000357881	-0.0111285	3.32743e+12	0.0530308	0.0117233	2.00834e+12	0.985046	0.00012379	3.20929e+12	0.953283	-0.000357881	4.79034e+12	0.0518841	-0.0111285	0.073279	0.993301	0.98465	0.118922
DBP	0.0120147	-0.00838101	0.0205294	0.033059	3.32645e+12	0.0473936	0.0120147	2.02542e+12	0.204449	-0.00838101	3.14228e+12	0.000776588	0.0205294	4.58099e+12	7.62047e-09	0.033059	0.0658042	0.323711	0.00528959	8.21191e-08
DBX2	0.0263735	0.0190865	-0.00421679	-0.0291433	3.27811e+12	1.34298e-05	0.0263735	1.97025e+12	0.00385087	0.0190865	3.22167e+12	0.490012	-0.00421679	4.87568e+12	3.54103e-07	-0.0291433	2.42711e-05	0.0113948	0.692346	2.79413e-06
DDIT3	0.0396919	0.00546789	-0.000977101	0.00284216	3.23327e+12	5.6523e-11	0.0396919	1.9976e+12	0.407732	0.00546789	3.21127e+12	0.87292	-0.000977101	4.72415e+12	0.619543	0.00284216	1.36032e-10	0.546635	0.939267	0.733105
DEAF1	0.113979	0.00320013	-0.00719786	-0.00882745	2.98315e+12	1.98711e-79	0.113979	2.00216e+12	0.628012	0.00320013	3231230385379	0.238677	-0.00719786	4.77943e+12	0.12305	-0.00882745	3.18821e-78	0.743319	0.45831	0.234722
DLX1	-0.00825024	0.000769371	0.0155767	-0.00598034	3.39468e+12	0.173356	-0.00825024	2.00704e+12	0.907265	0.000769371	3.15817e+12	0.0107707	0.0155767	4.76595e+12	0.296155	-0.00598034	0.221723	0.945231	0.0460144	0.45206
DLX2	-0.000509599	0.00666865	0.00458166	-0.00369796	3.36862e+12	0.932981	-0.000509599	1.99519e+12	0.312639	0.00666865	3.19344e+12	0.453244	0.00458166	4.75513e+12	0.518281	-0.00369796	0.951429	0.44828	0.658627	0.659382
DLX3	-0.000208796	0.00384731	-0.00634554	0.0100405	3.36761e+12	0.972513	-0.000208796	2.00086e+12	0.560218	0.00384731	3.2285e+12	0.298911	-0.00634554	4.69005e+12	0.0794282	0.0100405	0.984099	0.683458	0.525061	0.16695
DLX4	-0.00256715	0.00122641	-0.00265605	-0.000171583	3.37555e+12	0.671829	-0.00256715	2.00612e+12	0.852689	0.00122641	3.21666e+12	0.663712	-0.00265605	4.73843e+12	0.976088	-0.000171583	0.726138	0.912062	0.817561	0.991189
DLX5	-0.00594884	-0.00847413	-0.00238156	-0.00985115	3.38693e+12	0.326247	-0.00594884	2.02561e+12	0.199465	-0.00847413	3.21578e+12	0.696639	-0.00238156	4.78428e+12	0.0852624	-0.00985115	0.390955	0.318058	0.83783	0.176136
DLX6	-0.00175034	-0.00261907	-0.00670744	-0.00147211	3.3728e+12	0.7727	-0.00175034	2.01385e+12	0.6917	-0.00261907	3.22966e+12	0.272197	-0.00670744	4.74459e+12	0.797053	-0.00147211	0.816224	0.788953	0.501905	0.863425
DMRT1	0.006937	-0.00291088	-0.00326159	-0.00546163	3.34355e+12	0.252302	0.006937	2.01443e+12	0.659407	-0.00291088	3.2186e+12	0.593396	-0.00326159	4.76349e+12	0.340034	-0.00546163	0.313531	0.767737	0.772645	0.492255
DMRT2	0.00401592	0.000879552	0.00635916	0.00152493	3.35338e+12	0.507509	0.00401592	2.00682e+12	0.894058	0.000879552	3.18774e+12	0.297875	0.00635916	4.73039e+12	0.789939	0.00152493	0.576135	0.936778	0.525061	0.860235
DMRT3	0.00202137	-0.00560656	0.00908846	0.00421908	3.3601e+12	0.738703	0.00202137	2.01985e+12	0.395944	-0.00560656	3.17898e+12	0.136802	0.00908846	4.71763e+12	0.461102	0.00421908	0.785484	0.536232	0.316067	0.608065
DMRTA1	0.00777389	0.000350965	-0.00595705	0.0038869	3.34073e+12	0.199532	0.00777389	2.00788e+12	0.957621	0.000350965	3.22725e+12	0.329474	-0.00595705	4.7192e+12	0.497135	0.0038869	0.252962	0.973706	0.556671	0.640963
DMRTA2	-0.00684236	-0.00779836	-0.00920861	0.00333283	3.38994e+12	0.258831	-0.00684236	2.02425e+12	0.2377	-0.00779836	3.23768e+12	0.131689	-0.00920861	4.72182e+12	0.560423	0.00333283	0.320542	0.360545	0.308699	0.687267
DMRTB1	-0.00979884	-0.00986345	-0.00729608	-0.00546821	3.3999e+12	0.105863	-0.00979884	2.0284e+12	0.135321	-0.00986345	3.23155e+12	0.232329	-0.00729608	4.76352e+12	0.339453	-0.00546821	0.140761	0.230973	0.452617	0.492255
DMRTC2	-0.000554942	7.71017e-05	-0.00307017	-0.000184018	3.36877e+12	0.927033	-0.000554942	2.00843e+12	0.990686	7.71017e-05	3.21799e+12	0.615255	-0.00307017	4.73849e+12	0.974356	-0.000184018	0.946702	0.996806	0.785709	0.990126
DMTF1	0.083928	0.0213427	0.00527567	-0.0465247	3.08433e+12	9.0404e-44	0.083928	1.96572e+12	0.00122997	0.0213427	3.19121e+12	0.387791	0.00527567	4.95803e+12	4.2302e-16	-0.0465247	6.52717e-43	0.00430044	0.612659	9.88562e-15
DNMT1	0.0675493	0.0249114	-0.00100804	0.00868189	3.13947e+12	6.40517e-29	0.0675493	1.95855e+12	0.000161694	0.0249114	3.21137e+12	0.868931	-0.00100804	4.69648e+12	0.129351	0.00868189	2.92692e-28	0.000690789	0.93622	0.244363
DNTTIP1	0.0419644	0.0211505	-0.0180663	-0.00321493	3.22561e+12	4.26411e-12	0.0419644	1.9661e+12	0.00136133	0.0211505	3.2661e+12	0.00309966	-0.0180663	4.75284e+12	0.574378	-0.00321493	1.09173e-11	0.00464718	0.0167637	0.699917
DOT1L	0.101771	0.0308032	-0.0142584	0.0112215	3.02425e+12	1.28111e-63	0.101771	1.94672e+12	3.08664e-06	0.0308032	3.25388e+12	0.0195846	-0.0142584	4.68445e+12	0.0499561	0.0112215	1.44525e-62	2.15319e-05	0.0734551	0.115975
DPF1	0.0357432	0.0136627	-0.0184812	-0.0100359	3.24656e+12	3.62796e-09	0.0357432	1.98114e+12	0.0385698	0.0136627	3.26743e+12	0.00248125	-0.0184812	4.78516e+12	0.0795646	-0.0100359	7.96167e-09	0.084514	0.0138337	0.166993
DPF3	0.10145	0.0439159	0.0136151	-0.00460356	3.02533e+12	3.14981e-63	0.10145	1.92038e+12	2.88258e-11	0.0439159	3.16446e+12	0.0258217	0.0136151	4.75942e+12	0.421282	-0.00460356	3.4457e-62	4.73006e-10	0.0907215	0.570132
DPRX	0.0119768	0.003844	-0.00159724	-0.00501572	3.32658e+12	0.0480962	0.0119768	2.00087e+12	0.560556	0.003844	3.21326e+12	0.793732	-0.00159724	4.76138e+12	0.380921	-0.00501572	0.0666516	0.683458	0.896842	0.531449
DR1	0.0210857	0.00814113	-0.00876297	-0.00283523	3.29591e+12	0.000501403	0.0210857	1.99223e+12	0.217704	0.00814113	3.23625e+12	0.151424	-0.00876297	4.75105e+12	0.620398	-0.00283523	0.000823693	0.340221	0.338476	0.733105
DRAP1	0.035431	-0.0140516	0.000651803	0.0101899	3.24761e+12	4.95268e-09	0.035431	2.03681e+12	0.033367	-0.0140516	3.20605e+12	0.915027	0.000651803	4.68934e+12	0.0750562	0.0101899	1.08195e-08	0.0747006	0.96442	0.159925
DRGX	0.00840858	-0.00812036	-0.00124923	-0.0150599	3.33859e+12	0.165249	0.00840858	2.0249e+12	0.21888	-0.00812036	3.21215e+12	0.837965	-0.00124923	4.80896e+12	0.00851462	-0.0150599	0.2122	0.340953	0.922976	0.0258301
DUXA	-0.0027018	0.00372247	-0.00101127	0.00958621	3.376e+12	0.655699	-0.0027018	2.00111e+12	0.573016	0.00372247	3211382944473	0.868516	-0.00101127	4.6922e+12	0.0940029	0.00958621	0.714588	0.694157	0.93622	0.189846
DZIP1	0.0729951	0.0330964	-0.00199021	-0.0254494	3.12114e+12	1.67794e-33	0.0729951	1.94211e+12	5.37426e-07	0.0330964	3.21452e+12	0.744579	-0.00199021	4.85818e+12	8.7294e-06	-0.0254494	8.87527e-33	4.28753e-06	0.863921	5.16609e-05
E2F1	0.00897142	0.00361152	0.00171634	-0.00442046	3.3367e+12	0.138735	0.00897142	2.00133e+12	0.584505	0.00361152	3.20263e+12	0.778738	0.00171634	4.75856e+12	0.439988	-0.00442046	0.181133	0.705707	0.888229	0.587193
E2F2	0.00584103	-0.00608204	0.00239462	-0.00245516	3.34724e+12	0.335091	0.00584103	2.0208e+12	0.357113	-0.00608204	3.20046e+12	0.695059	0.00239462	4.74925e+12	0.668003	-0.00245516	0.400224	0.498715	0.837784	0.770444
E2F3	0.0990214	0.0383283	0.0290406	-0.0223259	3.03351e+12	2.61161e-60	0.0990214	1.9316e+12	6.42258e-09	0.0383283	3.11497e+12	1.98514e-06	0.0290406	4.84339e+12	9.5959e-05	-0.0223259	2.69368e-59	7.66463e-08	2.40886e-05	0.000472918
E2F4	0.0762344	0.0418752	-0.0134927	0.030441	3.11023e+12	2.14517e-36	0.0762344	1.92448e+12	2.25285e-10	0.0418752	3.25142e+12	0.0271857	-0.0134927	4.5934e+12	1.04356e-07	0.030441	1.2541e-35	3.15836e-09	0.0945931	9.07769e-07
E2F5	0.0330985	0.0102269	-0.012735	-0.00580594	3.25547e+12	4.66833e-08	0.0330985	1.98804e+12	0.121507	0.0102269	3.24899e+12	0.0370872	-0.012735	4.76512e+12	0.310465	-0.00580594	9.71335e-08	0.213301	0.117733	0.465061
E2F6	0.0462098	0.0269627	-0.00544451	-0.00727658	3.21132e+12	2.35215e-14	0.0462098	1.95443e+12	4.44354e-05	0.0269627	3.22561e+12	0.372785	-0.00544451	4.77209e+12	0.203672	-0.00727658	6.62628e-14	0.000228552	0.602907	0.339807
E2F7	0.00571378	-0.00128199	0.00345923	-0.0105808	3.34767e+12	0.345726	0.00571378	2.01116e+12	0.846095	-0.00128199	3.19704e+12	0.571207	0.00345923	4.78774e+12	0.0645421	-0.0105808	0.411226	0.907697	0.758134	0.143383
E2F8	0.000735957	0.0131633	-0.00185086	0.000876238	3.36443e+12	0.903335	0.000735957	1.98215e+12	0.0462484	0.0131633	3214076464060	0.761902	-0.00185086	4.73346e+12	0.878343	0.000876238	0.925117	0.0976355	0.877342	0.925352
E4F1	0.0371867	0.00630928	-0.00372786	-0.0102196	3.2417e+12	8.31612e-10	0.0371867	1.99591e+12	0.339433	0.00630928	3.2201e+12	0.541696	-0.00372786	4.78603e+12	0.0742115	-0.0102196	1.88813e-09	0.47959	0.739328	0.158758
EBF1	-0.00249468	-0.0269485	-0.0312939	0.0621281	3.3753e+12	0.680575	-0.00249468	2.06271e+12	4.48473e-05	-0.0269485	3.30853e+12	2.99037e-07	-0.0312939	4.44327e+12	1.71776e-27	0.0621281	0.733395	0.000229644	4.23343e-06	1.24022e-25
EBF2	0.0117394	-0.00726033	-0.0046184	-0.0021995	3.32738e+12	0.0527049	0.0117394	2.02317e+12	0.271642	-0.00726033	3.22296e+12	0.449629	-0.0046184	4.74803e+12	0.700808	-0.0021995	0.0728984	0.400256	0.658414	0.798714
EBF3	-0.0010771	-0.00420446	0.00343207	0.00947599	3.37053e+12	0.858923	-0.0010771	2.01703e+12	0.52439	-0.00420446	3.19713e+12	0.574232	0.00343207	4.69272e+12	0.0978443	0.00947599	0.887652	0.654902	0.758638	0.195438
EBF4	0.0998508	0.0328214	0.00331882	0.0470853	3.03072e+12	2.68068e-61	0.0998508	1.94266e+12	6.66848e-07	0.0328214	3.19749e+12	0.58693	0.00331882	4.51454e+12	1.874e-16	0.0470853	2.805e-60	5.29081e-06	0.768348	5.01122e-15
EEA1	0.103355	0.044925	-0.00612756	-0.00172992	3.01892e+12	1.44035e-65	0.103355	1.91835e+12	1.00725e-11	0.044925	3.2278e+12	0.315819	-0.00612756	4.74581e+12	0.7625	-0.00172992	1.73322e-64	1.88892e-10	0.543671	0.843438
EGR1	-0.00679415	0.0188994	-0.0439878	-0.00977	3.38978e+12	0.262202	-0.00679415	1.97063e+12	0.0042127	0.0188994	3.34926e+12	5.83611e-13	-0.0439878	4.7839e+12	0.0878669	-0.00977	0.323606	0.0122892	1.91531e-11	0.179585
EGR2	0.0110943	0.016733	-0.0141582	-0.00182386	3.32955e+12	0.0671191	0.0110943	1.97498e+12	0.0112866	0.016733	3.25356e+12	0.0204596	-0.0141582	4.74625e+12	0.750022	-0.00182386	0.0915203	0.0296324	0.0759479	0.834385
EGR3	0.00360352	-0.00237867	-0.0137424	0.00815096	3.35477e+12	0.552067	0.00360352	2.01336e+12	0.718734	-0.00237867	3252226312044	0.0244657	-0.0137424	4.699e+12	0.154472	0.00815096	0.619413	0.810189	0.0874469	0.279871
EGR4	-0.000127563	0.0211886	0.00286449	-0.00407439	3.36733e+12	0.983205	-0.000127563	1.96603e+12	0.00133431	0.0211886	3198948977734	0.639129	0.00286449	4.75692e+12	0.476616	-0.00407439	0.989496	0.00458748	0.803498	0.620589
EHF	0.0130526	0.00481551	0.0211649	0.0155243	3.32296e+12	0.0312352	0.0130526	1.99891e+12	0.465932	0.00481551	3.14024e+12	0.000530089	0.0211649	4.66407e+12	0.00668601	0.0155243	0.0443933	0.603722	0.00377069	0.0207626
ELF1	0.107758	0.0313733	-0.00470515	-0.0125559	3.00409e+12	3.81298e-71	0.107758	1.94557e+12	2.02059e-06	0.0313733	3.22323e+12	0.441161	-0.00470515	4.7971e+12	0.0282732	-0.0125559	5.14574e-70	1.44442e-05	0.655387	0.0743652
ELF2	0.145244	0.0159671	-0.00899774	-0.0280751	2.87788e+12	2.72088e-128	0.145244	1.97651e+12	0.0156188	0.0159671	3.237e+12	0.140763	-0.00899774	4.87062e+12	9.32414e-07	-0.0280751	1.00742e-126	0.0394983	0.323666	6.86942e-06
ELF3	0.000157955	0.00174902	-0.00720824	-0.00621661	3.36637e+12	0.979205	0.000157955	2.00507e+12	0.791151	0.00174902	3.23126e+12	0.238	-0.00720824	4.76707e+12	0.277484	-0.00621661	0.9881	0.864816	0.45831	0.436004
ELF4	0.010006	0.0048437	0.00102746	-0.00191952	3.33322e+12	0.0986858	0.010006	1.99886e+12	0.463326	0.0048437	3.20484e+12	0.86643	0.00102746	4.74671e+12	0.737383	-0.00191952	0.132069	0.602602	0.935529	0.826291
ELF5	0.00575961	0.0178298	-0.00019245	-0.00706613	3.34751e+12	0.341871	0.00575961	1.97277e+12	0.00693821	0.0178298	3.20876e+12	0.974868	-0.00019245	4.77109e+12	0.217055	-0.00706613	0.407312	0.0194337	0.994145	0.358203
ELK1	0.0192832	0.00437841	0.0022311	-0.0126526	3.30198e+12	0.0014603	0.0192832	1.99979e+12	0.507374	0.00437841	3.20098e+12	0.714939	0.0022311	4.79756e+12	0.0270799	-0.0126526	0.00230204	0.640041	0.849328	0.0718811
ELK3	0.0417991	0.0207538	-0.0248548	-0.0217342	3.22617e+12	5.1704e-12	0.0417991	1.9669e+12	0.00167434	0.0207538	3.28788e+12	4.71439e-05	-0.0248548	4.84058e+12	0.000146348	-0.0217342	1.31676e-11	0.00550738	0.00044494	0.000683904
ELK4	0.0449174	0.0149125	-0.0128435	0.00486347	3.21567e+12	1.2059e-13	0.0449174	1.97863e+12	0.0239453	0.0149125	3.24934e+12	0.0355045	-0.0128435	4.71457e+12	0.395546	0.00486347	3.32948e-13	0.0567767	0.114388	0.54605
EMX1	-0.00121701	-0.00502768	-0.0016241	0.00871361	3.371e+12	0.840829	-0.00121701	2.01868e+12	0.446515	-0.00502768	3.21335e+12	0.790343	-0.0016241	4.69633e+12	0.127957	0.00871361	0.874753	0.583501	0.896139	0.243119
EMX2	0.0848538	0.0279572	0.0293001	-0.0270529	3.08121e+12	1.04912e-44	0.0848538	1.95243e+12	2.29799e-05	0.0279572	3.11414e+12	1.60713e-06	0.0293001	4.86578e+12	2.28171e-06	-0.0270529	7.76885e-44	0.000126171	1.99717e-05	1.54685e-05
EN1	0.000482416	-0.0126192	-0.00477556	0.00863273	3.36528e+12	0.936548	0.000482416	2.03393e+12	0.0560399	-0.0126192	3.22346e+12	0.434355	-0.00477556	4.69672e+12	0.131535	0.00863273	0.954393	0.11462	0.652776	0.246991
EN2	0.00131925	0.00157539	-0.00340346	0.016278	3.36246e+12	0.827657	0.00131925	2.00542e+12	0.811472	0.00157539	3.21906e+12	0.577428	-0.00340346	4.6605e+12	0.00445818	0.016278	0.863539	0.880365	0.762163	0.0144018
EPAS1	0.103528	0.0123013	-0.0334471	-0.0525748	3.01834e+12	8.78581e-66	0.103528	1.98388e+12	0.0625196	0.0123013	3.31544e+12	4.33067e-08	-0.0334471	4.98669e+12	3.9051e-20	-0.0525748	1.07515e-64	0.125561	7.27149e-07	1.52404e-18
ERF	-0.000609121	0.00788606	0.00735958	-0.00801915	3.36896e+12	0.919932	-0.000609121	1.99275e+12	0.232464	0.00788606	3.18453e+12	0.22829	0.00735958	4.77561e+12	0.161248	-0.00801915	0.940115	0.355215	0.449116	0.286752
ERG	0.000780793	8.44405e-05	0.00198261	-0.0036235	3.36428e+12	0.897477	0.000780793	2.00842e+12	0.989799	8.44405e-05	3.20178e+12	0.745519	0.00198261	4.75478e+12	0.52674	-0.0036235	0.920424	0.996702	0.863989	0.664229
ESR1	0.0246649	-0.00247669	-0.00504105	0.00203589	3.28386e+12	4.68347e-05	0.0246649	2.01356e+12	0.707667	-0.00247669	3.22431e+12	0.409245	-0.00504105	4.72797e+12	0.722103	0.00203589	8.21741e-05	0.800839	0.62771	0.813987
ESR2	0.0219098	0.0125362	-0.000151186	0.0138	3.29314e+12	0.000299132	0.0219098	1.98341e+12	0.0576754	0.0125362	3.20862e+12	0.980255	-0.000151186	4.67223e+12	0.0159162	0.0138	0.000497062	0.1173	0.994495	0.0446272
ESRRA	0.0593888	0.0246826	-0.0010041	-0.00153602	3.16695e+12	1.02824e-22	0.0593888	1.95901e+12	0.000185696	0.0246826	3.21136e+12	0.86944	-0.0010041	4.74489e+12	0.788448	-0.00153602	3.80712e-22	0.00077949	0.93622	0.859934
ESRRB	0.0194294	0.0303314	0.0174396	-0.0121821	3.30149e+12	0.00134318	0.0194294	1.94766e+12	4.35896e-06	0.0303314	3.15219e+12	0.00430274	0.0174396	4.79533e+12	0.0333232	-0.0121821	0.0021267	2.9276e-05	0.0220242	0.0848653
ESRRG	0.0685366	0.0477189	0.0577291	-0.0431934	3.13615e+12	1.00493e-29	0.0685366	1.91274e+12	4.85996e-13	0.0477189	3.02294e+12	3.13569e-21	0.0577291	4.94225e+12	4.38714e-14	-0.0431934	4.69616e-29	1.11553e-11	2.82996e-19	8.01903e-13
ETS1	0.0414984	-0.00758397	-0.0013984	-0.0144809	3.22718e+12	7.32675e-12	0.0414984	2.02382e+12	0.250848	-0.00758397	3.21262e+12	0.818933	-0.0013984	4.80622e+12	0.011413	-0.0144809	1.83997e-11	0.377317	0.908446	0.0334966
ETS2	0.0102764	0.0129624	0.0047884	0.01411	3.33231e+12	0.0899088	0.0102764	1.98255e+12	0.049682	0.0129624	3.19278e+12	0.433121	0.0047884	4.67077e+12	0.0137013	0.01411	0.121222	0.103373	0.652165	0.0391341
ETV1	0.122768	0.0198787	0.0165738	-0.0168984	2.95356e+12	6.11522e-92	0.122768	1.96866e+12	0.00261167	0.0198787	3.15497e+12	0.00666157	0.0165738	4.81767e+12	0.00315538	-0.0168984	1.16189e-90	0.00811021	0.0309303	0.0105471
ETV2	0.0061425	-0.00629682	0.00833077	0.00348238	3.34622e+12	0.310744	0.0061425	2.02123e+12	0.340387	-0.00629682	3.18141e+12	0.172641	0.00833077	4.72112e+12	0.542963	0.00348238	0.373929	0.480468	0.37361	0.672995
ETV3	0.0382068	0.0154901	-0.00361541	-0.00867946	3.23827e+12	2.83967e-10	0.0382068	1.97747e+12	0.0190027	0.0154901	3.21974e+12	0.553956	-0.00361541	4.77873e+12	0.129458	-0.00867946	6.58182e-10	0.0465871	0.745491	0.244363
ETV3L	-0.00276616	-0.00876741	-0.00431085	-0.0041903	3.37622e+12	0.648044	-0.00276616	2.0262e+12	0.184348	-0.00876741	3.22197e+12	0.480383	-0.00431085	4.75747e+12	0.464165	-0.0041903	0.707356	0.298095	0.682749	0.610989
ETV4	0.0449189	-0.000859677	-0.00869765	0.000743376	3.21567e+12	1.20369e-13	0.0449189	2.01031e+12	0.896438	-0.000859677	3.23604e+12	0.154496	-0.00869765	4.73409e+12	0.896677	0.000743376	3.32948e-13	0.937333	0.344811	0.9342
ETV5	0.0775517	0.0299995	0.0233942	0.0191881	3.1058e+12	1.31533e-37	0.0775517	1.94833e+12	5.54068e-06	0.0299995	3.13309e+12	0.000128071	0.0233942	4.64671e+12	0.000801532	0.0191881	8.01408e-37	3.58778e-05	0.00112765	0.00317099
ETV6	0.220996	0.0150295	-0.0310738	-0.0862515	2.62283e+12	1.71072e-298	0.220996	1.9784e+12	0.022863	0.0150295	3.30783e+12	3.61889e-07	-0.0310738	5.14624e+12	1.73649e-51	-0.0862515	8.23427e-296	0.0543891	5.07347e-06	3.13436e-49
ETV7	0.0167719	-0.00828394	-0.019026	-0.00359806	3.31044e+12	0.00564108	0.0167719	2.02523e+12	0.20974	-0.00828394	3.26918e+12	0.00184056	-0.019026	4.75466e+12	0.529646	-0.00359806	0.00849397	0.330915	0.010848	0.664229
FAM200B	0.0470294	0.0116708	-0.000411199	-0.00582269	3.20856e+12	8.15018e-15	0.0470294	1.98514e+12	0.0772077	0.0116708	3.20946e+12	0.946332	-0.000411199	4.7652e+12	0.309072	-0.00582269	2.33047e-14	0.149245	0.979284	0.464895
FBXL19	0.0354839	0.0263972	-0.00759359	-0.0071935	3.24743e+12	4.6991e-09	0.0354839	1.95557e+12	6.40291e-05	0.0263972	3.2325e+12	0.213837	-0.00759359	4.77169e+12	0.208882	-0.0071935	1.02811e-08	0.000310262	0.434902	0.347495
FEZF1	0.00112698	0.0042243	0.0131053	0.00513899	3.36311e+12	0.852462	0.00112698	2.0001e+12	0.522434	0.0042243	3.16609e+12	0.0319188	0.0131053	4.71327e+12	0.369327	0.00513899	0.883134	0.653156	0.104514	0.520301
FEZF2	0.00395584	0.0289401	0.0269727	0.0289677	3.35359e+12	0.513882	0.00395584	1.95046e+12	1.17225e-05	0.0289401	3.12161e+12	1.00443e-05	0.0269727	4.60038e+12	4.16135e-07	0.0289677	0.582453	7.23386e-05	0.0001036	3.26575e-06
FIGLA	-0.00758077	-0.00312119	-0.0085733	-0.000974939	3.39243e+12	0.210928	-0.00758077	2.01486e+12	0.636516	-0.00312119	3.23564e+12	0.160477	-0.0085733	4.74223e+12	0.864765	-0.000974939	0.266708	0.748626	0.355958	0.915484
FIZ1	0.00871645	0.0133864	0.00072265	-0.00931629	3.33756e+12	0.150309	0.00871645	1.9817e+12	0.0426717	0.0133864	3.20582e+12	0.905832	0.00072265	4.78175e+12	0.103632	-0.00931629	0.194312	0.0916933	0.959664	0.202496
FLI1	-0.000657801	0.0133784	-0.0145902	-0.00639795	3.36912e+12	0.913558	-0.000657801	1.98171e+12	0.0427962	0.0133784	3.25495e+12	0.0169157	-0.0145902	4.76792e+12	0.263709	-0.00639795	0.934262	0.0918242	0.065839	0.418457
FLYWCH1	0.062614	0.0195862	0.00992349	-0.00810189	3.15609e+12	4.50745e-25	0.062614	1.96925e+12	0.00301898	0.0195862	3.1763e+12	0.104267	0.00992349	4.776e+12	0.156969	-0.00810189	1.82318e-24	0.00927533	0.262637	0.282975
FOS	0.103163	0.0106645	-0.0288425	-0.0270694	3.01956e+12	2.48876e-65	0.103163	1.98717e+12	0.106368	0.0106645	3.30067e+12	2.32983e-06	-0.0288425	4.86586e+12	2.24945e-06	-0.0270694	2.97006e-64	0.191994	2.78039e-05	1.53217e-05
FOSB	0.00548077	0.0194317	-0.0114504	0.000841046	3.34845e+12	0.365752	0.00548077	1.96956e+12	0.00325672	0.0194317	3.24487e+12	0.0608644	-0.0114504	4.73363e+12	0.883193	0.000841046	0.432552	0.00981776	0.173692	0.92687
FOSL1	0.0433122	0.011466	-0.0523201	-0.0225436	3.22108e+12	8.62376e-13	0.0433122	1985555669693	0.0825461	0.011466	3.37599e+12	1.02909e-17	-0.0523201	4.84442e+12	8.1947e-05	-0.0225436	2.29332e-12	0.157251	5.71539e-16	0.000408039
FOSL2	0.128	-0.0379425	-0.0549359	-0.0895164	2.93594e+12	7.67944e-100	0.128	2.0848e+12	9.09012e-09	-0.0379425	3.38438e+12	2.26183e-19	-0.0549359	5.16171e+12	2.46185e-55	-0.0895164	1.68017e-98	1.03355e-07	1.48458e-17	5.92486e-53
FOXA3	0.00826229	-6.05654e-05	0.00679229	0.00805896	3.33909e+12	0.172728	0.00826229	2.00871e+12	0.992683	-6.05654e-05	3.18635e+12	0.266178	0.00679229	4.69943e+12	0.159178	0.00805896	0.221313	0.997519	0.494225	0.286243
FOXB1	0.00432332	-0.00273841	-0.00835816	-0.0097046	3.35235e+12	0.475568	0.00432332	2.01409e+12	0.678421	-0.00273841	3.23495e+12	0.171234	-0.00835816	4.78359e+12	0.0900122	-0.0097046	0.544584	0.779348	0.372382	0.183325
FOXC1	0.0108818	-0.00338262	-0.00371118	-0.0111494	3.33027e+12	0.0725267	0.0108818	2.01538e+12	0.60854	-0.00338262	3.22004e+12	0.543506	-0.00371118	4.79044e+12	0.0514446	-0.0111494	0.0985301	0.729728	0.740399	0.118497
FOXC2	0.00893124	-0.00391182	0.0104082	0.00696333	3.33683e+12	0.140512	0.00893124	2.01644e+12	0.553661	-0.00391182	3.17475e+12	0.0884064	0.0104082	4.70462e+12	0.223819	0.00696333	0.182627	0.680413	0.234602	0.366018
FOXD1	-0.00415886	-0.0125269	0.0017392	0.00496344	3.38091e+12	0.492518	-0.00415886	2.03375e+12	0.0578604	-0.0125269	3.20256e+12	0.775869	0.0017392	4.7141e+12	0.385906	0.00496344	0.561323	0.117468	0.887726	0.53541
FOXD2	-0.00395049	0.00788606	-0.00635019	0.00157664	3.38021e+12	0.514451	-0.00395049	1.99275e+12	0.232464	0.00788606	3.22851e+12	0.298557	-0.00635019	4.73014e+12	0.782991	0.00157664	0.582641	0.355215	0.525061	0.855249
FOXD4	-0.00156061	0.0150095	-0.00291689	-0.00361524	3.37216e+12	0.796765	-0.00156061	1.97844e+12	0.0230447	0.0150095	3.2175e+12	0.63301	-0.00291689	4.75474e+12	0.527682	-0.00361524	0.835533	0.0547312	0.800996	0.664229
FOXD4L1	-0.000323876	-0.00269897	0.00239603	0.0043935	3.368e+12	0.957376	-0.000323876	2.01401e+12	0.682798	-0.00269897	3.20045e+12	0.694889	0.00239603	4.7168e+12	0.442783	0.0043935	0.970822	0.782508	0.837784	0.589832
FOXD4L5	0.00720745	-0.00252614	-0.00368248	0.00917121	3.34264e+12	0.234279	0.00720745	2.01366e+12	0.702106	-0.00252614	3.21995e+12	0.546627	-0.00368248	4.69416e+12	0.109123	0.00917121	0.292646	0.796419	0.740589	0.211507
FOXD4L6	-0.00170955	-0.00171431	-0.00731544	0.00293191	3.37266e+12	0.777856	-0.00170955	2.01203e+12	0.795202	-0.00171431	3.23161e+12	0.231092	-0.00731544	4.72372e+12	0.608529	0.00293191	0.82047	0.867931	0.451972	0.725013
FOXE3	0.00580772	-0.00164664	0.00373894	0.0047089	3.34735e+12	0.337854	0.00580772	2.01189e+12	0.803117	-0.00164664	3.19614e+12	0.540495	0.00373894	4.7153e+12	0.410735	0.0047089	0.402858	0.874212	0.739086	0.559494
FOXF2	0.00226481	-0.00209785	0.00472798	0.00528502	3.35928e+12	0.708593	0.00226481	2.0128e+12	0.750764	-0.00209785	3.19297e+12	0.438948	0.00472798	4.71258e+12	0.355879	0.00528502	0.76075	0.832791	0.654794	0.507796
FOXG1	0.0888886	0.042261	0.0280544	-0.00312611	3.06763e+12	6.66415e-49	0.0888886	1.9237e+12	1.53824e-10	0.042261	3.11814e+12	4.36103e-06	0.0280544	4.75242e+12	0.584997	-0.00312611	5.34613e-48	2.26525e-09	4.8441e-05	0.708429
FOXH1	-0.00125241	0.0135818	0.00307842	0.00267579	3.37112e+12	0.836262	-0.00125241	1.98131e+12	0.0397355	0.0135818	3.19826e+12	0.614305	0.00307842	4.72494e+12	0.640189	0.00267579	0.871257	0.086543	0.785702	0.747923
FOXJ1	0.0129007	0.0156691	-0.0373225	-0.0005941	3.32347e+12	0.0332548	0.0129007	1.97711e+12	0.0176644	0.0156691	3.32787e+12	9.85133e-10	-0.0373225	4.74043e+12	0.917341	-0.0005941	0.0471709	0.043752	2.22271e-08	0.948204
FOXJ2	0.0185329	0.00790316	0.00219818	-0.000698587	3.30451e+12	0.00222364	0.0185329	1.99271e+12	0.231453	0.00790316	3.20109e+12	0.718966	0.00219818	4.74092e+12	0.902871	-0.000698587	0.00347503	0.355215	0.850148	0.938443
FOXJ3	0.119765	0.0643593	-0.0238502	-0.0111829	2.96367e+12	1.47211e-87	0.119765	1.87931e+12	1.76192e-22	0.0643593	3.28465e+12	9.42962e-05	-0.0238502	4.79059e+12	0.0507489	-0.0111829	2.65715e-86	1.41345e-20	0.000845738	0.117627
FOXK1	0.109111	0.0159471	0.0103655	-0.0306847	2.99954e+12	6.60811e-73	0.109111	1.97655e+12	0.0157491	0.0159471	3.17488e+12	0.0897206	0.0103655	4.88299e+12	8.25005e-08	-0.0306847	9.26419e-72	0.0397582	0.236849	7.39942e-07
FOXK2	0.111367	0.0366298	0.00225248	-0.0137712	2.99194e+12	6.8242e-76	0.111367	1.93501e+12	2.89075e-08	0.0366298	3.20091e+12	0.712329	0.00225248	4.80286e+12	0.0161371	-0.0137712	1.01589e-74	2.9816e-07	0.847983	0.0451588
FOXL2	0.00893124	0.00788606	-0.00826211	0.0063902	3.33683e+12	0.140512	0.00893124	1.99275e+12	0.232464	0.00788606	3.23464e+12	0.176207	-0.00826211	4.70734e+12	0.264288	0.0063902	0.182627	0.355215	0.378598	0.418915
FOXM1	-0.000409373	-0.00364854	-0.00583086	-0.00942284	3.36828e+12	0.946139	-0.000409373	2.01591e+12	0.58066	-0.00364854	3.22684e+12	0.339822	-0.00583086	4.78226e+12	0.0997413	-0.00942284	0.96189	0.702239	0.565979	0.197411
FOXN2	0.064418	0.0531096	0.0131408	0.0276964	3.15002e+12	1.91043e-26	0.064418	1.90191e+12	8.49053e-16	0.0531096	3.16598e+12	0.0314576	0.0131408	4.6064e+12	1.30359e-06	0.0276964	8.04273e-26	2.72452e-14	0.103709	9.36509e-06
FOXN3	0.135373	0.0451222	0.0360268	0.0103199	2.91112e+12	1.50063e-111	0.135373	1.91795e+12	8.18011e-12	0.0451222	3.09256e+12	3.64642e-09	0.0360268	4.68872e+12	0.0714162	0.0103199	4.01281e-110	1.55422e-10	7.02058e-08	0.154379
FOXN4	0.00985752	-0.000984883	-0.00939425	0.00328114	3.33372e+12	0.103789	0.00985752	2.01056e+12	0.881459	-0.000984883	3.23828e+12	0.124081	-0.00939425	4.72207e+12	0.566521	0.00328114	0.138386	0.931791	0.295665	0.692601
FOXO1	0.125679	0.0453401	0.0341492	-0.0200577	2.94376e+12	2.70489e-96	0.125679	1.91752e+12	6.49267e-12	0.0453401	3.09858e+12	2.24677e-08	0.0341492	4.83264e+12	0.000457929	-0.0200577	5.5798e-95	1.26695e-10	4.00536e-07	0.00190562
FOXO3	0.130646	0.0318745	-0.0109499	-0.0495077	2.92703e+12	5.77119e-104	0.130646	1.94456e+12	1.38398e-06	0.0318745	3.24327e+12	0.0730465	-0.0109499	4.97216e+12	4.98121e-18	-0.0495077	1.32279e-102	1.01445e-05	0.200913	1.56367e-16
FOXO4	0.00802683	0.00545057	-0.00839713	-0.00212686	3.33988e+12	0.185294	0.00802683	1.99764e+12	0.409219	0.00545057	3.23508e+12	0.169246	-0.00839713	4.74769e+12	0.710234	-0.00212686	0.236155	0.546635	0.369172	0.805639
FOXO6	0.0102189	0.0112011	0.00104992	-0.00570022	3.3325e+12	0.0917189	0.0102189	1.98609e+12	0.0898869	0.0112011	3.20477e+12	0.863539	0.00104992	4.76462e+12	0.319358	-0.00570022	0.123432	0.168348	0.933346	0.473464
FOXP1	0.115021	0.00474909	0.0152507	-0.0563561	2.97964e+12	7.32463e-81	0.115021	1.99905e+12	0.472106	0.00474909	3.15921e+12	0.0125363	0.0152507	5.00461e+12	6.67529e-23	-0.0563561	1.1884e-79	0.609768	0.0520185	3.57004e-21
FOXP2	-0.010809	-0.0154648	-0.0201666	0.0183505	3.4033e+12	0.0744597	-0.010809	2.03965e+12	0.0191989	-0.0154648	3.27284e+12	0.000961381	-0.0201666	4.65068e+12	0.00134635	0.0183505	0.101052	0.0468922	0.00631015	0.00497387
FOXP3	0.0195336	0.00427852	0.0108554	-0.0162679	3.30114e+12	0.00126504	0.0195336	1.99999e+12	0.51711	0.00427852	3.17331e+12	0.0755569	0.0108554	4.81468e+12	0.00448282	-0.0162679	0.00200738	0.648183	0.205866	0.0144186
FOXP4	0.0623514	-0.0116668	-0.00236452	-0.0524021	3.15697e+12	7.0887e-25	0.0623514	2.03202e+12	0.0773098	-0.0116668	3.21572e+12	0.698704	-0.00236452	4.98587e+12	5.17035e-20	-0.0524021	2.85127e-24	0.149245	0.83783	1.92346e-18
FOXQ1	-0.00908059	0.00652705	-0.00461395	0.00148703	3.39748e+12	0.133995	-0.00908059	1.99548e+12	0.323025	0.00652705	3.22294e+12	0.450066	-0.00461395	4.73057e+12	0.795041	0.00148703	0.175579	0.459973	0.658414	0.862762
FOXR1	-0.00231607	-0.00854223	0.00373038	0.00640044	3.3747e+12	0.702309	-0.00231607	2.02574e+12	0.195877	-0.00854223	3.19617e+12	0.541422	0.00373038	4.70729e+12	0.263523	0.00640044	0.754724	0.313229	0.739328	0.418457
FOXS1	-0.00394558	0.0046765	0.00518905	-0.0019179	3.38019e+12	0.514974	-0.00394558	1.99919e+12	0.478904	0.0046765	3.19149e+12	0.395631	0.00518905	4.7467e+12	0.737597	-0.0019179	0.582776	0.615795	0.61681	0.826291
GABPA	0.0518351	0.0130037	-0.0172857	-0.00141628	3.19238e+12	1.13143e-17	0.0518351	1.98247e+12	0.0489585	0.0130037	3.26359e+12	0.00465658	-0.0172857	4.74432e+12	0.804592	-0.00141628	3.57502e-17	0.10231	0.0231524	0.868667
GATA1	-0.00343421	-0.00574594	0.0125432	0.00791742	3.37847e+12	0.570901	-0.00343421	2.02013e+12	0.384305	-0.00574594	3.1679e+12	0.0400349	0.0125432	4.7001e+12	0.16663	0.00791742	0.638066	0.526506	0.12486	0.294149
GATA2	-0.00174442	-0.00787518	0.00735958	0.00160918	3.37278e+12	0.773446	-0.00174442	2.0244e+12	0.23311	-0.00787518	3.18453e+12	0.22829	0.00735958	4.72999e+12	0.778628	0.00160918	0.816416	0.355779	0.449116	0.854137
GATA3	0.00312085	-0.00235058	-0.00360423	0.000744083	3.3564e+12	0.606544	0.00312085	2.01331e+12	0.721916	-0.00235058	3.2197e+12	0.555183	-0.00360423	4.73409e+12	0.896579	0.000744083	0.670122	0.813141	0.745783	0.9342
GATA4	-0.00113806	0.00843747	0.0195376	-0.00829995	3.37074e+12	0.851029	-0.00113806	1.99164e+12	0.201417	0.00843747	3.14546e+12	0.00138096	0.0195376	4.77694e+12	0.147075	-0.00829995	0.882821	0.320314	0.00867	0.269171
GATA5	-0.00337275	-0.00105498	-0.00536515	0.0105928	3.37826e+12	0.577813	-0.00337275	2.01071e+12	0.873092	-0.00105498	3.22535e+12	0.379793	-0.00536515	4.68743e+12	0.0642414	0.0105928	0.644436	0.9243	0.607332	0.143155
GATA6	-0.00219604	-0.00158831	-0.0014369	-0.000566322	3.3743e+12	0.717056	-0.00219604	2.01178e+12	0.809955	-0.00158831	3.21275e+12	0.814039	-0.0014369	4.7403e+12	0.921193	-0.000566322	0.768122	0.87938	0.906236	0.950824
GATAD2A	0.0946228	0.0383689	-0.0244954	-0.0568299	3.04832e+12	3.32008e-55	0.0946228	1.93152e+12	6.19123e-09	0.0383689	3.28672e+12	6.05949e-05	-0.0244954	5.00685e+12	2.91344e-23	-0.0568299	3.05362e-54	7.45012e-08	0.000550807	1.61808e-21
GATAD2B	0.0999314	0.0397463	0.00776846	-0.032898	3.03045e+12	2.14632e-61	0.0999314	1.92875e+12	1.74087e-09	0.0397463	3.18322e+12	0.203476	0.00776846	4.89347e+12	9.00427e-09	-0.032898	2.26225e-60	2.2647e-08	0.420944	9.35408e-08
GBX1	0.00496859	0.000736758	-0.0166646	0.0171963	3.35018e+12	0.412253	0.00496859	2.00711e+12	0.911179	0.000736758	3.2616e+12	0.00636844	-0.0166646	4.65614e+12	0.00266251	0.0171963	0.480462	0.947941	0.0301509	0.00906761
GBX2	-0.00663414	0.00481294	-0.00820167	0.0211475	3.38924e+12	0.273606	-0.00663414	1.99892e+12	0.466171	0.00481294	3.23445e+12	0.179391	-0.00820167	4.63742e+12	0.000220177	0.0211475	0.336193	0.603722	0.382631	0.000990452
GCM1	0.0157143	0.00507436	-0.00201816	-0.00190598	3.314e+12	0.0095038	0.0157143	1.99839e+12	0.442306	0.00507436	3.21461e+12	0.741118	-0.00201816	4.74664e+12	0.739168	-0.00190598	0.0140754	0.5801	0.861655	0.826769
GCM2	-0.00178461	-0.00710642	0.00612671	0.00611405	3.37291e+12	0.768374	-0.00178461	2.02286e+12	0.281934	-0.00710642	3.18848e+12	0.315886	0.00612671	4.70865e+12	0.285488	0.00611405	0.812249	0.413732	0.543671	0.439494
GFI1	-0.00503628	-0.00964771	0.0025314	6.96048e-05	3.38386e+12	0.405914	-0.00503628	2.02796e+12	0.144076	-0.00964771	3.20002e+12	0.678588	0.0025314	4.73728e+12	0.990299	6.96048e-05	0.474992	0.242196	0.825668	0.994431
GFI1B	0.00630748	0.00887058	-0.00218945	-0.00329819	3.34567e+12	0.297927	0.00630748	1.99077e+12	0.179237	0.00887058	3.21516e+12	0.720035	-0.00218945	4.75324e+12	0.564506	-0.00329819	0.360609	0.29245	0.850148	0.690891
GLI1	0.0156299	3.51941e-05	0.0272844	0.0220396	3.31428e+12	0.00989578	0.0156299	2.00852e+12	0.995748	3.51941e-05	3.12061e+12	7.92249e-06	0.0272844	4.6332e+12	0.000117849	0.0220396	0.014596	0.99825	8.35043e-05	0.000571053
GLI2	0.144001	-0.00973239	0.00649597	-0.0535429	2.88207e+12	4.07842e-126	0.144001	2.02813e+12	0.140589	-0.00973239	3.1873e+12	0.287602	0.00649597	4.99128e+12	7.96606e-21	-0.0535429	1.36959e-124	0.237717	0.515307	3.38323e-19
GLI3	0.126266	0.0627484	0.0539657	0.0115095	2.94178e+12	3.47941e-97	0.126266	1.88255e+12	1.9064e-21	0.0627484	3.03501e+12	9.52072e-19	0.0539657	4.68309e+12	0.044362	0.0115095	7.49891e-96	1.19689e-19	5.7283e-17	0.10641
GLI4	0.0293253	0.020006	0.0104993	-0.00676153	3.26817e+12	1.29589e-06	0.0293253	1.9684e+12	0.00245053	0.020006	3.17446e+12	0.0856556	0.0104993	4.76965e+12	0.23753	-0.00676153	2.49834e-06	0.00762622	0.228626	0.385239
GLIS1	0.0142969	0.00812793	0.00538942	-0.0233683	3.31877e+12	0.018303	0.0142969	1.99226e+12	0.218451	0.00812793	3.19085e+12	0.377641	0.00538942	4.84832e+12	4.4504e-05	-0.0233683	0.0265357	0.340953	0.605904	0.000233686
GLIS2	0.0398517	0.0217496	-0.00668803	-0.0254427	3.23273e+12	4.7348e-11	0.0398517	1.9649e+12	0.000989643	0.0217496	3.22959e+12	0.273587	-0.00668803	4.85815e+12	8.77706e-06	-0.0254427	1.14523e-10	0.00354602	0.503261	5.17309e-05
GLIS3	0.224485	0.0665904	-0.0471259	-0.0204376	2.61109e+12	3.59894e-308	0.224485	1.87483e+12	5.89997e-24	0.0665904	3.35933e+12	1.17452e-14	-0.0471259	4.83444e+12	0.000356153	-0.0204376	2.59844e-305	6.55351e-22	4.84574e-13	0.00153061
GLMP	0.00357035	0.0127133	0.00369492	-0.00865771	3.35488e+12	0.555734	0.00357035	1.98305e+12	0.0542317	0.0127133	3.19628e+12	0.545273	0.00369492	4.77863e+12	0.130422	-0.00865771	0.623043	0.111713	0.740589	0.245688
GLYR1	0.0959917	0.0285919	-0.000961176	-0.0440902	3.04371e+12	9.07539e-57	0.0959917	1.95116e+12	1.49154e-05	0.0285919	3.21122e+12	0.874974	-0.000961176	4.9465e+12	1.2998e-14	-0.0440902	8.73657e-56	8.82699e-05	0.940776	2.46962e-13
GMEB1	0.0357992	0.0252779	-0.00571172	-0.0105767	3.24637e+12	3.43001e-09	0.0357992	1.95781e+12	0.000129245	0.0252779	3.22646e+12	0.349782	-0.00571172	4.78772e+12	0.0646458	-0.0105767	7.5387e-09	0.000570733	0.577196	0.143393
GMEB2	0.0550382	0.0258656	-0.0157723	-0.0172431	3.1816e+12	9.95545e-20	0.0550382	1.95663e+12	8.96856e-05	0.0258656	3.25874e+12	0.00982072	-0.0157723	4.8193e+12	0.00259175	-0.0172431	3.41465e-19	0.000415083	0.0425859	0.00886846
GPBP1	0.113293	0.0469102	0.00148499	-0.0384575	2.98546e+12	1.71762e-78	0.113293	1.91436e+12	1.19011e-12	0.0469102	3.20337e+12	0.807934	0.00148499	4.91981e+12	1.80951e-11	-0.0384575	2.69592e-77	2.45503e-11	0.904857	2.58706e-10
GPBP1L1	0.102054	0.0467168	0.010824	-0.0248859	3.0233e+12	5.7754e-64	0.102054	1.91475e+12	1.47121e-12	0.0467168	3.17341e+12	0.0764062	0.010824	4.85551e+12	1.37389e-05	-0.0248859	6.61879e-63	2.99215e-11	0.206705	7.87263e-05
GRHL1	0.0323778	0.0111029	-0.014005	-0.0104075	3.25789e+12	9.06778e-08	0.0323778	1.98629e+12	0.0927402	0.0111029	3.25307e+12	0.0218639	-0.014005	4.78692e+12	0.0690432	-0.0104075	1.85993e-07	0.172351	0.0801305	0.15083
GRHL2	0.0048442	0.00539354	0.00161685	-0.00671156	3.3506e+12	0.424054	0.0048442	1.99775e+12	0.414138	0.00539354	3.20295e+12	0.791258	0.00161685	4.76941e+12	0.241015	-0.00671156	0.49223	0.551166	0.896139	0.388856
GRHL3	0.00254947	0.00975953	-0.00269607	-0.00480493	3.35832e+12	0.673959	0.00254947	1.98898e+12	0.139485	0.00975953	3.21679e+12	0.658963	-0.00269607	4.76038e+12	0.401258	-0.00480493	0.727351	0.236414	0.815375	0.549731
GTF2B	0.043627	0.0134105	0.0042477	-0.0285885	3.22002e+12	5.89571e-13	0.043627	1.98165e+12	0.0423	0.0134105	3.19451e+12	0.486837	0.0042477	4.87306e+12	5.87916e-07	-0.0285885	1.58242e-12	0.0910301	0.689884	4.53984e-06
GTF2I	0.147033	0.056621	0.020147	-0.0102896	2.87186e+12	1.86123e-131	0.147033	1.89486e+12	9.50604e-18	0.056621	3.1435e+12	0.000972406	0.020147	4.78636e+12	0.0722504	-0.0102896	7.67888e-130	4.03727e-16	0.00635364	0.155949
GTF2IRD1	0.0796598	0.0477176	0.0169156	-0.00422524	3.0987e+12	1.36612e-39	0.0796598	1.91274e+12	4.86691e-13	0.0477176	3.15387e+12	0.0056183	0.0169156	4.75763e+12	0.460448	-0.00422524	9.04897e-39	1.11553e-11	0.0269529	0.607758
GTF2IRD2	0.0424083	0.0243061	0.037105	-0.0363757	3.22412e+12	2.53272e-12	0.0424083	1.95977e+12	0.000232604	0.0243061	3.0891e+12	1.231e-09	0.037105	4.90995e+12	2.06318e-10	-0.0363757	6.53079e-12	0.000962407	2.61407e-08	2.52478e-09
GTF2IRD2B	0.0791934	0.0277527	0.0284083	-0.031034	3.10027e+12	3.79206e-39	0.0791934	1.95284e+12	2.63627e-05	0.0277527	3.117e+12	3.29763e-06	0.0284083	4.88464e+12	5.87305e-08	-0.031034	2.45549e-38	0.000140471	3.80943e-05	5.36752e-07
GTF3A	0.0683199	0.020687	-0.00850876	0.00790301	3136878698283	1.51245e-29	0.0683199	1.96703e+12	0.00173311	0.020687	3235435935786	0.163649	-0.00850876	4.70017e+12	0.167403	0.00790301	7.02245e-29	0.00567484	0.359679	0.295153
GZF1	0.0153119	0.018833	-0.016708	-0.0112941	3.31535e+12	0.0115056	0.0153119	1.97076e+12	0.00434819	0.018833	3.26174e+12	0.00623276	-0.016708	4.79112e+12	0.0484936	-0.0112941	0.0168329	0.012608	0.0297033	0.112761
HBP1	0.0559041	0.000404497	0.00722927	0.00612526	3.17868e+12	2.63971e-20	0.0559041	2.00777e+12	0.951165	0.000404497	3.18495e+12	0.236633	0.00722927	4.70859e+12	0.284606	0.00612526	9.25179e-20	0.970659	0.457428	0.439494
HDX	0.0430467	0.0238899	-0.0133271	-0.00545399	3.22197e+12	1.18611e-12	0.0430467	1.9606e+12	0.000297294	0.0238899	3.25089e+12	0.0291285	-0.0133271	4.76345e+12	0.34071	-0.00545399	3.10842e-12	0.00120588	0.0996719	0.492478
HES1	-0.0270896	0.0133146	0.0357759	0.00855395	3458113288629	7.7775e-06	-0.0270896	1.98184e+12	0.0437962	0.0133146	3.09336e+12	4.67425e-09	0.0357759	4.69709e+12	0.135093	0.00855395	1.43432e-05	0.0935529	8.76574e-08	0.251709
HES2	-0.00308017	0.0147478	-0.0121461	0.000292874	3.37728e+12	0.611243	-0.00308017	1.97896e+12	0.0255445	0.0147478	3.24711e+12	0.0467694	-0.0121461	4.73623e+12	0.959196	0.000292874	0.674282	0.05959	0.142179	0.979825
HES4	0.0390134	0.0564061	0.011942	0.00445208	3.23555e+12	1.19039e-10	0.0390134	1.89529e+12	1.26149e-17	0.0564061	3.16983e+12	0.0505876	0.011942	4.71652e+12	0.436724	0.00445208	2.79956e-10	5.20453e-16	0.150496	0.583916
HES5	-0.0145359	0.00248356	0.0850936	0.0384206	3.41585e+12	0.0164451	-0.0145359	2.0036e+12	0.706893	0.00248356	2.93515e+12	2.92949e-44	0.0850936	4.55559e+12	1.89142e-11	0.0384206	0.0238901	0.800591	8.46035e-42	2.67765e-10
HES6	0.0383791	0.0153362	0.10307	0.04244	3.23769e+12	2.36184e-10	0.0383791	1.97778e+12	0.0202242	0.0153362	2.87748e+12	3.3429e-64	0.10307	4.53655e+12	1.1965e-13	0.04244	5.49194e-10	0.0490819	1.60905e-61	2.107e-12
HES7	0.041488	-0.00658109	-0.037303	0.0158855	3.22722e+12	7.41565e-12	0.041488	2.0218e+12	0.319035	-0.00658109	3.32781e+12	1.00501e-09	-0.037303	4.66235e+12	0.00551675	0.0158855	1.85906e-11	0.456125	2.23267e-08	0.0174315
HESX1	0.0296385	0.0122706	0.0060708	-0.0111575	3.26712e+12	9.97658e-07	0.0296385	1.98394e+12	0.0631775	0.0122706	3.18866e+12	0.320322	0.0060708	4.79047e+12	0.0512757	-0.0111575	1.93112e-06	0.12653	0.547846	0.118467
HEY1	0.0187948	0.0152619	0.0161437	-0.0134074	3.30362e+12	0.0019232	0.0187948	1.97793e+12	0.020838	0.0152619	3.15635e+12	0.00822024	0.0161437	4.80113e+12	0.0191682	-0.0134074	0.00301859	0.0503179	0.0372101	0.0528222
HEY2	0.0254583	-0.00297446	-0.0015621	0.0335102	3.28119e+12	2.64703e-05	0.0254583	2.01456e+12	0.652451	-0.00297446	3.21315e+12	0.79817	-0.0015621	4.57886e+12	4.75499e-09	0.0335102	4.70728e-05	0.76281	0.899733	5.24138e-08
HEYL	-0.0171519	-0.00686068	0.0120763	0.00417389	3.42465e+12	0.00464521	-0.0171519	2.02237e+12	0.298909	-0.00686068	3.1694e+12	0.0480465	0.0120763	4.71784e+12	0.465917	0.00417389	0.00706072	0.433358	0.145449	0.611622
HHEX	0.00112627	-7.21505e-05	0.0010638	0.00365191	3.36311e+12	0.852554	0.00112627	2.00873e+12	0.991284	-7.21505e-05	3.20473e+12	0.861752	0.0010638	4.72031e+12	0.523504	0.00365191	0.883134	0.996806	0.932811	0.664229
HIC1	0.0128845	0.00816505	-0.00905948	-0.00589352	3.32352e+12	0.0334762	0.0128845	1.99219e+12	0.216355	0.00816505	3.2372e+12	0.138058	-0.00905948	4.76553e+12	0.303223	-0.00589352	0.0474383	0.338847	0.31846	0.459501
HIC2	0.078301	0.0306331	-0.032068	-0.045145	3.10327e+12	2.63098e-38	0.078301	1.94706e+12	3.49775e-06	0.0306331	3.31102e+12	1.51384e-07	-0.032068	4.95149e+12	3.01251e-15	-0.045145	1.63756e-37	2.41663e-05	2.30104e-06	6.12685e-14
HIF1A	0.102873	0.027998	0.0142094	-0.0450884	3.02054e+12	5.68071e-65	0.102873	1.95235e+12	2.23554e-05	0.027998	3.16255e+12	0.0200088	0.0142094	4951225244475	3.26095e-15	-0.0450884	6.66906e-64	0.000124638	0.0746581	6.54001e-14
HIF3A	0.149973	0.0184023	0.104868	-0.00785032	2.86196e+12	9.60379e-137	0.149973	1.97162e+12	0.00532808	0.0184023	2.87171e+12	2.07307e-66	0.104868	4.77481e+12	0.170253	-0.00785032	4.33371e-135	0.015205	1.49675e-63	0.298718
HINFP	0.0530814	0.0511806	0.0316373	-0.0285973	3.18819e+12	1.85436e-18	0.0530814	1.90579e+12	8.88661e-15	0.0511806	3.10664e+12	2.21533e-07	0.0316373	4.8731e+12	5.83276e-07	-0.0285973	6.09952e-18	2.61883e-13	3.26422e-06	4.52823e-06
HIVEP1	0.141087	0.0240834	0.0162821	-0.00545968	2.89188e+12	4.29998e-121	0.141087	1.96021e+12	0.000265365	0.0240834	3.1559e+12	0.00768649	0.0162821	4.76348e+12	0.340206	-0.00545968	1.34982e-119	0.0010917	0.0352359	0.492255
HIVEP2	0.134917	0.00189335	-0.0212385	-0.0463786	2.91265e+12	8.31253e-111	0.134917	2.00478e+12	0.774365	0.00189335	3.27627e+12	0.000506826	-0.0212385	4.95734e+12	5.22196e-16	-0.0463786	2.10584e-109	0.850976	0.00362306	1.1782e-14
HIVEP3	0.125389	0.0308732	-0.0104792	-0.0230635	2.94473e+12	7.44128e-96	0.125389	1.94657e+12	2.93123e-06	0.0308732	3.24176e+12	0.0862575	-0.0104792	4.84688e+12	5.58993e-05	-0.0230635	1.51341e-94	2.06473e-05	0.229808	0.000285225
HKR1	0.072519	0.0356404	0.0071987	-0.0307321	3.12274e+12	4.35883e-33	0.072519	1.937e+12	6.74008e-08	0.0356404	3.18504e+12	0.238622	0.0071987	4.88321e+12	7.88019e-08	-0.0307321	2.28878e-32	6.31992e-07	0.45831	7.11187e-07
HLF	0.0135941	0.0125239	0.0127637	0.0127748	3.32114e+12	0.0248685	0.0135941	1.98343e+12	0.0579203	0.0125239	3.16719e+12	0.0366634	0.0127637	4.67709e+12	0.0256333	0.0127748	0.0356605	0.117468	0.117332	0.0684186
HLX	0.0177521	0.000349124	-0.00138548	0.00913455	3.30714e+12	0.00339256	0.0177521	2.00788e+12	0.957843	0.000349124	3.21258e+12	0.820577	-0.00138548	4.69434e+12	0.110546	0.00913455	0.00521156	0.973706	0.908676	0.213633
HMBOX1	0.218013	0.0165457	-0.0112533	-0.0182343	2.63287e+12	2.37349e-290	0.218013	1.97535e+12	0.0122338	0.0165457	3.24424e+12	0.0654429	-0.0112533	4.824e+12	0.00144445	-0.0182343	8.56829e-288	0.03183	0.183139	0.00524067
HMG20A	0.071087	0.0347283	0.0279444	-0.0260602	3.12756e+12	7.41844e-32	0.071087	1.93883e+12	1.44263e-07	0.0347283	3.11849e+12	4.75362e-06	0.0279444	4.86108e+12	5.28307e-06	-0.0260602	3.74553e-31	1.27022e-06	5.18573e-05	3.30249e-05
HMG20B	0.057796	0.0116305	-0.000680343	-0.00313453	3.17231e+12	1.35279e-21	0.057796	1.98523e+12	0.0782368	0.0116305	3.21032e+12	0.911322	-0.000680343	4.75246e+12	0.583986	-0.00313453	4.89581e-21	0.150833	0.963359	0.70804
HMGA1	0.0388396	0.0158051	-0.0297445	0.00360387	3.23614e+12	1.43775e-10	0.0388396	1.97684e+12	0.016703	0.0158051	3.30356e+12	1.11469e-06	-0.0297445	4.72054e+12	0.528982	0.00360387	3.37579e-10	0.0418009	1.43716e-05	0.664229
HMGA2	-0.0153654	0.000509798	0.0323412	-0.0314802	3.41864e+12	0.0112196	-0.0153654	2.00756e+12	0.938474	0.000509798	3.10438e+12	1.18618e-07	0.0323412	4.88675e+12	3.78423e-08	-0.0314802	0.0164477	0.964524	1.84176e-06	3.54833e-07
HMGN3	0.0791135	0.0487012	0.0679069	0.0632821	3.10054e+12	4.51424e-39	0.0791135	1.91077e+12	1.60507e-13	0.0487012	2.99028e+12	9.04845e-29	0.0679069	4.43781e+12	1.83757e-28	0.0632821	2.89714e-38	3.99608e-12	1.63325e-26	1.39655e-26
HMX1	0.0247138	0.0100878	-0.00384151	0.000360556	3.2837e+12	4.52387e-05	0.0247138	1.98832e+12	0.126656	0.0100878	3.22046e+12	0.529444	-0.00384151	4.73591e+12	0.949778	0.000360556	7.94704e-05	0.219558	0.730153	0.972681
HNF1A	-0.00214193	-0.00453508	0.00526463	-0.00733813	3.37412e+12	0.723738	-0.00214193	2.0177e+12	0.492302	-0.00453508	3.19125e+12	0.388785	0.00526463	4.77238e+12	0.199873	-0.00733813	0.773559	0.629101	0.612888	0.339016
HNF1B	0.00334098	0.000805767	0.00370015	-0.00197064	3.35566e+12	0.581401	0.00334098	2.00697e+12	0.902899	0.000805767	3.19627e+12	0.544704	0.00370015	4.74695e+12	0.730657	-0.00197064	0.647796	0.942042	0.740589	0.822346
HNF4A	0.00797162	-0.00538431	-0.00589237	-0.00985849	3.34007e+12	0.188335	0.00797162	2.0194e+12	0.414938	-0.00538431	3.22704e+12	0.334752	-0.00589237	4.78432e+12	0.08503	-0.00985849	0.239609	0.551722	0.55965	0.175935
HNF4G	0.053887	0.0301661	0.0166742	-0.00115915	3.18547e+12	5.6327e-19	0.053887	1.94799e+12	4.91375e-06	0.0301661	3.15465e+12	0.00633833	0.0166742	4.74311e+12	0.839533	-0.00115915	1.88278e-18	3.21061e-05	0.0301071	0.897324
HOMEZ	0.0159869	0.0107313	0.0099551	0.000615738	3.31308e+12	0.00833037	0.0159869	1.98703e+12	0.104194	0.0107313	3.1762e+12	0.103168	0.0099551	4.7347e+12	0.914342	0.000615738	0.0123629	0.189492	0.260902	0.947138
HOXB3	-0.00538592	0.000806725	0.00366207	0.00291452	3.38504e+12	0.374108	-0.00538592	2.00697e+12	0.902784	0.000806725	3.19639e+12	0.548852	0.00366207	4.72381e+12	0.610656	0.00291452	0.442071	0.942042	0.741686	0.726349
HOXC4	-0.00532532	-0.00885767	-0.00595358	0.00210357	3.38484e+12	0.379507	-0.00532532	2.02638e+12	0.179871	-0.00885767	3.22724e+12	0.329756	-0.00595358	4.72765e+12	0.713266	0.00210357	0.447354	0.293153	0.556671	0.806606
HOXD1	0.00598035	-0.00116875	0.000317382	0.00288547	3.34677e+12	0.32369	0.00598035	2.01093e+12	0.85954	-0.00116875	3.20712e+12	0.958564	0.000317382	4.72394e+12	0.614217	0.00288547	0.388213	0.915997	0.987985	0.728783
HOXD3	-0.00423924	0.0070546	0.0100039	-0.00275772	3.38118e+12	0.484193	-0.00423924	1.99442e+12	0.285458	0.0070546	3.17604e+12	0.101489	0.0100039	4.75068e+12	0.629986	-0.00275772	0.55227	0.416901	0.258466	0.740798
HSF1	0.0729927	0.0207565	-0.03748	-0.0389854	3.12115e+12	1.68576e-33	0.0729927	1.96689e+12	0.001672	0.0207565	3.32838e+12	8.377e-10	-0.03748	4.92231e+12	9.56264e-12	-0.0389854	8.8841e-33	0.00550738	1.98125e-08	1.39479e-10
HSF2	0.0331208	-0.000602615	-0.00772467	-0.00305464	3.25539e+12	4.57242e-08	0.0331208	2.0098e+12	0.927301	-0.000602615	3.23292e+12	0.206035	-0.00772467	4.75209e+12	0.593607	-0.00305464	9.52752e-08	0.957218	0.423805	0.7137
HSF4	0.0906616	0.0321236	0.0279383	0.00729329	3.06166e+12	8.26991e-51	0.0906616	1.94406e+12	1.14437e-06	0.0321236	3.11851e+12	4.77633e-06	0.0279383	4.70306e+12	0.202635	0.00729329	7.02456e-50	8.74053e-06	5.18573e-05	0.339016
HSF5	0.00952804	0.0209655	6.2918e-05	-0.00913154	3.33483e+12	0.115863	0.00952804	1.96648e+12	0.00149994	0.0209655	3.20794e+12	0.991782	6.2918e-05	4.78088e+12	0.110663	-0.00913154	0.15293	0.00502726	0.995228	0.213633
HSFX1	-9.0643e-05	0.00788606	0.00475704	-0.00801915	3.36721e+12	0.988066	-9.0643e-05	1.99275e+12	0.232464	0.00788606	3.19288e+12	0.436139	0.00475704	4.77561e+12	0.161248	-0.00801915	0.990123	0.355215	0.653982	0.286752
HSFY2	0.00895419	0.00464777	-0.0132461	-0.00448523	3.33676e+12	0.139495	0.00895419	1.99925e+12	0.48161	0.00464777	3.25063e+12	0.030123	-0.0132461	4.75886e+12	0.433317	-0.00448523	0.181961	0.618174	0.100923	0.581515
IKZF1	-0.00516119	5.08736e-05	-0.00518531	-0.00129494	3.38428e+12	0.39437	-0.00516119	2.00848e+12	0.993854	5.08736e-05	3.22477e+12	0.395972	-0.00518531	4.74375e+12	0.821035	-0.00129494	0.462984	0.998001	0.61681	0.882124
IKZF2	0.10968	0.0173626	-0.010008	-0.0656467	2.99762e+12	1.1836e-73	0.10968	1.97371e+12	0.00856277	0.0173626	3.24025e+12	0.10135	-0.010008	5.04862e+12	1.65919e-30	-0.0656467	1.67561e-72	0.0233736	0.258466	1.49742e-28
IKZF3	0.00178956	0.0142609	0.00564729	-0.00859881	3.36088e+12	0.76775	0.00178956	1.97994e+12	0.030825	0.0142609	3.19002e+12	0.355244	0.00564729	4.77835e+12	0.133058	-0.00859881	0.812184	0.0700966	0.581602	0.249203
IKZF4	0.0785077	0.0093184	0.00266481	-0.0081666	3.10258e+12	1.68292e-38	0.0785077	1.98987e+12	0.15827	0.0093184	3.19959e+12	0.662671	0.00266481	4.7763e+12	0.153682	-0.0081666	1.07054e-37	0.262089	0.817162	0.27879
IKZF5	0.0394357	0.0170517	0.00711628	-0.00333078	3.23413e+12	7.49889e-11	0.0394357	1.97434e+12	0.00982428	0.0170517	3.18531e+12	0.244041	0.00711628	4.75339e+12	0.560665	-0.00333078	1.79278e-10	0.0262223	0.465472	0.687267
INSM1	0.00927892	0.0133721	-0.000608403	-0.00192174	3.33566e+12	0.125704	0.00927892	1.98173e+12	0.0428943	0.0133721	3.21009e+12	0.920666	-0.000608403	4.74672e+12	0.737091	-0.00192174	0.165466	0.0918982	0.966626	0.826291
INSM2	0.0120851	0.00354812	0.00256686	0.00327763	3.32622e+12	0.0461098	0.0120851	2.00146e+12	0.591118	0.00354812	3.1999e+12	0.674344	0.00256686	4.72209e+12	0.566936	0.00327763	0.0642069	0.713094	0.822316	0.692601
IRF1	0.0700719	-0.0155716	-0.0197632	-0.0447657	3.13098e+12	5.34683e-31	0.0700719	2.03986e+12	0.0183828	-0.0155716	3.27154e+12	0.00121415	-0.0197632	4.9497e+12	5.1159e-15	-0.0447657	2.61723e-30	0.0453756	0.00768965	9.98292e-14
IRF2	0.100114	0.0148895	0.0218544	-0.0293166	3.02983e+12	1.29614e-61	0.100114	1.97868e+12	0.024163	0.0148895	3.13803e+12	0.000346254	0.0218544	4.8765e+12	3.01669e-07	-0.0293166	1.3762e-60	0.0571458	0.00256406	2.42006e-06
IRF3	0.0428567	0.0287977	-0.016082	-0.0146821	3.22261e+12	1.48831e-12	0.0428567	1.95074e+12	1.29397e-05	0.0287977	3.25973e+12	0.00846867	-0.016082	4.80717e+12	0.010319	-0.0146821	3.8723e-12	7.87088e-05	0.0379775	0.0304839
IRF4	0.0137004	0.00115292	-0.00533566	-0.00220818	3.32078e+12	0.0237605	0.0137004	2.00627e+12	0.861424	0.00115292	3.22526e+12	0.382417	-0.00533566	4.74808e+12	0.699685	-0.00220818	0.0341734	0.916965	0.608516	0.798714
IRF5	0.00849062	0.0106214	-0.0100079	-0.00381616	3.33832e+12	0.161163	0.00849062	1.98725e+12	0.107788	0.0106214	3.24025e+12	0.101353	-0.0100079	4.75569e+12	0.504999	-0.00381616	0.20723	0.193348	0.258466	0.645897
IRF6	-0.000752346	0.00788606	-0.00309959	0.00260554	3.36944e+12	0.901193	-0.000752346	1.99275e+12	0.232464	0.00788606	3.21808e+12	0.611872	-0.00309959	4.72527e+12	0.648993	0.00260554	0.923579	0.355215	0.784018	0.754906
IRF7	0.042526	0.0221566	-0.0189948	-0.00610498	3.22372e+12	2.20398e-12	0.042526	1.96408e+12	0.000793355	0.0221566	3.26908e+12	0.0018727	-0.0189948	4.76654e+12	0.286204	-0.00610498	5.71372e-12	0.00291556	0.0109481	0.440126
IRF8	0.0162278	-0.0113215	-0.012387	-0.00384455	3.31227e+12	0.00740339	0.0162278	2.03133e+12	0.086488	-0.0113215	3.24788e+12	0.0425779	-0.012387	4.75583e+12	0.501834	-0.00384455	0.0110098	0.163467	0.131654	0.644132
IRX1	-0.0184402	-0.0107234	-0.0229163	0.0475245	3428991570635	0.00233992	-0.0184402	2.03012e+12	0.104448	-0.0107234	3.28166e+12	0.000175512	-0.0229163	4.51246e+12	9.83747e-17	0.0475245	0.00364099	0.189715	0.00145655	2.78535e-15
IRX2	-0.019398	-0.0117548	-0.029099	0.0570356	3.43222e+12	0.00136757	-0.019398	2.0322e+12	0.0751029	-0.0117548	3.30149e+12	1.89318e-06	-0.029099	4.4674e+12	2.02812e-23	0.0570356	0.00216058	0.145764	2.31674e-05	1.17144e-21
IRX3	-0.0134478	-0.00215787	-0.0220794	0.0467045	3.41218e+12	0.026467	-0.0134478	2.01292e+12	0.743879	-0.00215787	3.27897e+12	0.000300556	-0.0220794	4.51635e+12	3.2611e-16	0.0467045	0.03784	0.82819	0.00227226	8.26145e-15
IRX4	0.000132129	-0.00035359	-0.00519472	-0.00176477	3.36646e+12	0.982604	0.000132129	2.0093e+12	0.957304	-0.00035359	3.2248e+12	0.395115	-0.00519472	4.74597e+12	0.757864	-0.00176477	0.989496	0.973706	0.616806	0.841812
IRX5	-0.0170725	-0.0131663	-0.0201318	0.0550459	3.42439e+12	0.00483898	-0.0170725	2.03503e+12	0.046198	-0.0131663	3.27272e+12	0.000981094	-0.0201318	4.47683e+12	6.37859e-22	0.0550459	0.00732441	0.0976355	0.00638153	3.07023e-20
IRX6	0.00428307	0.0100217	-0.00537196	-0.0124985	3.35248e+12	0.479687	0.00428307	1.98846e+12	0.129163	0.0100217	3.22537e+12	0.379188	-0.00537196	4.79683e+12	0.0290025	-0.0124985	0.547996	0.223099	0.607038	0.0759873
JAZF1	0.0746697	0.0284288	0.00171943	0.011713	3.1155e+12	5.55492e-35	0.0746697	1.95148e+12	1.66815e-05	0.0284288	3.20262e+12	0.778351	0.00171943	4.68212e+12	0.0407353	0.011713	3.10903e-34	9.79188e-05	0.888229	0.0998672
JDP2	0.08607	0.0288218	-0.0206355	0.0198664	3.07712e+12	5.97472e-46	0.08607	1.95069e+12	1.27254e-05	0.0288218	3.27434e+12	0.00072914	-0.0206355	4.64349e+12	0.000518927	0.0198664	4.58909e-45	7.78623e-05	0.0050137	0.00214095
JRK	0.0467179	0.034663	0.00966835	-0.00189818	3.20961e+12	1.22196e-14	0.0467179	1.93896e+12	1.52225e-07	0.034663	3.17712e+12	0.113481	0.00966835	4.74661e+12	0.740197	-0.00189818	3.4803e-14	1.3322e-06	0.278211	0.827279
JRKL	0.0319574	0.00353635	0.0100158	-0.00254958	3.25931e+12	1.32718e-07	0.0319574	2.00148e+12	0.59235	0.00353635	3.17601e+12	0.101085	0.0100158	4.74969e+12	0.65604	-0.00254958	2.68787e-07	0.713984	0.258466	0.761513
JUN	0.117985	0.0238518	-0.0301587	0.013191	2.96966e+12	5.17263e-85	0.117985	1.96068e+12	0.000303989	0.0238518	3.30489e+12	7.88964e-07	-0.0301587	4.67512e+12	0.0211986	0.013191	8.99912e-84	0.00122615	1.03569e-05	0.0576475
JUNB	0.0436463	-0.00868966	0.0280994	-0.0452199	3.21995e+12	5.75898e-13	0.0436463	2.02604e+12	0.188271	-0.00868966	3.11799e+12	4.20935e-06	0.0280994	4.95185e+12	2.71196e-15	-0.0452199	1.5486e-12	0.304097	4.71187e-05	5.59438e-14
JUND	0.0718264	0.0212052	-0.00464784	0.0587634	3.12507e+12	1.7291e-32	0.0718264	1.96599e+12	0.00132272	0.0212052	3.22305e+12	0.446745	-0.00464784	4.45922e+12	9.20665e-25	0.0587634	8.98135e-32	0.00456939	0.656908	5.53933e-23
KAT7	0.0400305	0.0104459	0.00311498	-0.0114473	3.23213e+12	3.87986e-11	0.0400305	1.9876e+12	0.113731	0.0104459	3.19815e+12	0.610107	0.00311498	4.79185e+12	0.0455219	-0.0114473	9.44776e-11	0.202002	0.783803	0.108114
KCMF1	0.0764331	0.0243793	-0.0139263	-0.0199483	3.10956e+12	1.41239e-36	0.0764331	1.95962e+12	0.000222694	0.0243793	3.25282e+12	0.0226173	-0.0139263	4.83212e+12	0.00049193	-0.0199483	8.32444e-36	0.00092405	0.0818531	0.00203538
KCNIP3	0.0437626	0.0155109	0.0174021	0.0146941	3.21956e+12	5.00053e-13	0.0437626	1.97743e+12	0.0188429	0.0155109	3.15231e+12	0.00438656	0.0174021	4.668e+12	0.010257	0.0146941	1.34716e-12	0.0463529	0.0222252	0.0304129
KDM2A	0.118066	0.0444208	0.00588185	-0.0275941	2.96939e+12	3.9671e-85	0.118066	1.91936e+12	1.70826e-11	0.0444208	3.18927e+12	0.335616	0.00588185	4.86834e+12	1.42612e-06	-0.0275941	7.07222e-84	3.04533e-10	0.559869	1.01444e-05
KDM2B	0.0530765	0.0152213	0.00485706	-0.0189078	3.1882e+12	1.86764e-18	0.0530765	1.97801e+12	0.0211793	0.0152213	3.19256e+12	0.426554	0.00485706	4.82719e+12	0.000955545	-0.0189078	6.12924e-18	0.0508868	0.644968	0.0036697
KDM5B	0.0703751	0.0200987	0.0150862	-0.0217575	3.12996e+12	2.97267e-31	0.0703751	1.96822e+12	0.0023391	0.0200987	3.15974e+12	0.013521	0.0150862	4.84069e+12	0.00014396	-0.0217575	1.4751e-30	0.00732681	0.0551535	0.000674928
KIN	0.0448751	0.0119404	0.00112139	-0.0169087	3.21582e+12	1.2712e-13	0.0448751	1.9846e+12	0.0706163	0.0119404	3.20454e+12	0.85435	0.00112139	4.81772e+12	0.0031369	-0.0169087	3.4964e-13	0.138546	0.929677	0.0105097
KLF1	-0.00165597	-0.0013254	0.0101592	-0.00809806	3.37248e+12	0.784644	-0.00165597	2.01125e+12	0.840951	-0.0013254	3.17555e+12	0.0962916	0.0101592	4.77598e+12	0.157165	-0.00809806	0.826423	0.90285	0.250532	0.282975
KLF10	0.00160007	0.000474161	0.0077477	-0.0225844	3.36152e+12	0.791742	0.00160007	2.00763e+12	0.942768	0.000474161	3.18328e+12	0.204686	0.0077477	4.84461e+12	7.95428e-05	-0.0225844	0.832078	0.964817	0.422239	0.000397439
KLF11	0.0119859	-0.00427981	0.00142603	-0.000354724	3.32655e+12	0.0479273	0.0119859	2.01718e+12	0.516984	-0.00427981	3.20356e+12	0.815419	0.00142603	4.73929e+12	0.950589	-0.000354724	0.0664813	0.648183	0.90644	0.972822
KLF12	0.074347	0.0391147	0.0494556	-0.000976749	3.11659e+12	1.07771e-34	0.074347	1.93002e+12	3.13133e-09	0.0391147	3.04948e+12	5.45975e-16	0.0494556	4.74224e+12	0.864516	-0.000976749	5.93972e-34	4.00146e-08	2.46371e-14	0.915484
KLF13	0.0285832	0.0134531	0.0128391	-0.00663667	3.27067e+12	2.38364e-06	0.0285832	1.98156e+12	0.0416501	0.0134531	3.16695e+12	0.035568	0.0128391	4.76906e+12	0.246305	-0.00663667	4.50521e-06	0.0901301	0.114388	0.395622
KLF15	0.0423282	0.0115598	-0.0159488	-0.0235067	3.22439e+12	2.78347e-12	0.0423282	1.98537e+12	0.0800656	0.0115598	3.2593e+12	0.00902847	-0.0159488	4.84898e+12	4.00927e-05	-0.0235067	7.15689e-12	0.153948	0.0397473	0.000215219
KLF16	0.0195913	0.00966213	-0.000179611	0.00160781	3.30094e+12	0.0012236	0.0195913	1.98918e+12	0.143478	0.00966213	3.20871e+12	0.976544	-0.000179611	4.73e+12	0.778811	0.00160781	0.0019459	0.241753	0.994358	0.854137
KLF17	0.00325001	0.00316471	0.00194384	0.000459265	3.35596e+12	0.591732	0.00325001	2.00223e+12	0.631821	0.00316471	3.2019e+12	0.750329	0.00194384	4.73544e+12	0.936055	0.000459265	0.656773	0.745993	0.867474	0.961354
KLF2	0.0476057	-0.0126977	-0.0136954	0.00676922	3.20662e+12	3.8269e-15	0.0476057	2.03409e+12	0.0545288	-0.0126977	3.25208e+12	0.0249589	-0.0136954	4.70554e+12	0.236997	0.00676922	1.103e-14	0.112005	0.0887236	0.385239
KLF3	0.0462092	0.0263992	0.0103444	-0.00114074	3.21132e+12	2.35407e-14	0.0462092	1.95556e+12	6.39458e-05	0.0263992	3.17495e+12	0.0903758	0.0103444	4.74302e+12	0.842047	-0.00114074	6.62628e-14	0.000310262	0.238144	0.899346
KLF4	0.0342981	-0.00383386	0.00116531	0.00216716	3.25143e+12	1.49942e-08	0.0342981	2.01629e+12	0.56159	-0.00383386	3.2044e+12	0.848713	0.00116531	4.72735e+12	0.704999	0.00216716	3.21241e-08	0.683758	0.926148	0.801589
KLF5	-0.00218605	0.00989141	-0.0166044	0.00192461	3.37427e+12	0.718287	-0.00218605	1.98872e+12	0.134217	0.00989141	3.26141e+12	0.00656153	-0.0166044	4.7285e+12	0.736712	0.00192461	0.768871	0.229632	0.0306702	0.826291
KLF6	0.101612	0.0194827	-0.0525843	-0.016715	3.02479e+12	1.99911e-63	0.101612	1.96945e+12	0.00317647	0.0194827	3.37684e+12	7.05675e-18	-0.0525843	4.8168e+12	0.00349872	-0.016715	2.22055e-62	0.00965211	4.07598e-16	0.0115875
KLF7	0.129282	0.0358222	-0.00542694	-0.0638437	2.93163e+12	7.92377e-102	0.129282	1.93663e+12	5.77862e-08	0.0358222	3.22555e+12	0.374329	-0.00542694	5.04008e+12	6.10172e-29	-0.0638437	1.7878e-100	5.48969e-07	0.602907	4.89494e-27
KLF8	0.00839526	0.0112789	-0.00666988	-0.0202341	3.33864e+12	0.16592	0.00839526	1.98593e+12	0.0876789	0.0112789	3.22954e+12	0.274891	-0.00666988	4.83348e+12	0.000407683	-0.0202341	0.212778	0.165094	0.50466	0.00173145
KLF9	0.0162289	0.00197022	0.0200276	-0.026892	3.31226e+12	0.00739953	0.0162289	2.00463e+12	0.765468	0.00197022	3.14389e+12	0.00104236	0.0200276	4.86502e+12	2.61945e-06	-0.026892	0.0110098	0.843768	0.00674961	1.73508e-05
KMT2A	0.135226	0.0475044	0.0130694	-0.0352837	2.91161e+12	2.60477e-111	0.135226	1.91317e+12	6.17186e-13	0.0475044	3.16621e+12	0.0323912	0.0130694	4.90477e+12	7.02047e-10	-0.0352837	6.83871e-110	1.3711e-11	0.105821	8.24192e-09
KMT2B	0.104127	0.0367519	-0.0082245	-0.00733346	3.01632e+12	1.57765e-66	0.104127	1.93477e+12	2.60009e-08	0.0367519	3.23452e+12	0.178184	-0.0082245	4.77236e+12	0.20016	-0.00733346	1.9639e-65	2.72067e-07	0.381747	0.339016
L3MBTL1	0.0515189	0.00977865	-0.0119545	-0.0251283	3.19345e+12	1.7782e-17	0.0515189	1.98894e+12	0.138712	0.00977865	3246490313949	0.050346	-0.0119545	4.85666e+12	1.13173e-05	-0.0251283	5.60638e-17	0.235924	0.150221	6.51081e-05
L3MBTL3	0.0245395	0.00271193	-0.0195034	0.00389059	3.28428e+12	5.11775e-05	0.0245395	2.00314e+12	0.681358	0.00271193	3.27071e+12	0.00140806	-0.0195034	4.71918e+12	0.496727	0.00389059	8.95761e-05	0.781479	0.00872053	0.640963
L3MBTL4	0.0954928	-0.000298704	-0.00664068	0.00455668	3.04539e+12	3.39057e-56	0.0954928	2.00919e+12	0.963927	-0.000298704	3.22944e+12	0.276998	-0.00664068	4.71603e+12	0.426027	0.00455668	3.24237e-55	0.978365	0.505671	0.575475
LCOR	0.14777	0.0378658	-0.0230228	0.00754179	2.86938e+12	9.02688e-133	0.14777	1.93253e+12	9.73633e-09	0.0378658	3.282e+12	0.000163693	-0.0230228	4.70188e+12	0.187674	0.00754179	3.83377e-131	1.08987e-07	0.00136632	0.324164
LCORL	0.0863281	0.0336217	0.0174499	0.0402808	3.07625e+12	3.23551e-46	0.0863281	1.94105e+12	3.54215e-07	0.0336217	3.15216e+12	0.00427999	0.0174499	4.54678e+12	1.92921e-12	0.0402808	2.52545e-45	2.99115e-06	0.021994	3.02802e-11
LEF1	0.00801405	0.00610098	0.00221774	-0.00614345	3.33992e+12	0.185995	0.00801405	1.99633e+12	0.355617	0.00610098	3.20102e+12	0.716572	0.00221774	4.76672e+12	0.283178	-0.00614345	0.23684	0.497214	0.850148	0.439215
LEUTX	0.0114124	0.00254322	0.00285689	-0.00508024	3.32848e+12	0.0596512	0.0114124	2.00348e+12	0.700189	0.00254322	3.19897e+12	0.64002	0.00285689	4.76168e+12	0.374825	-0.00508024	0.0817233	0.795183	0.803498	0.524973
LHX1	0.00325781	0.0133064	0.00881655	-0.000594952	3.35594e+12	0.590844	0.00325781	1.98186e+12	0.0439259	0.0133064	3.17985e+12	0.148938	0.00881655	4.74043e+12	0.917223	-0.000594952	0.656291	0.0936913	0.334995	0.948204
LHX2	0.101119	0.0389015	0.0396122	0.00731601	3.02645e+12	7.95773e-63	0.101119	1.93045e+12	3.80972e-09	0.0389015	3.08106e+12	8.75353e-11	0.0396122	4.70295e+12	0.201232	0.00731601	8.63982e-62	4.78368e-08	2.2982e-09	0.339016
LHX4	-0.00320055	-0.00279506	0.0138381	0.000406567	3.37768e+12	0.597385	-0.00320055	2.0142e+12	0.672152	-0.00279506	3.16374e+12	0.0234884	0.0138381	4.73569e+12	0.943379	0.000406567	0.661522	0.777714	0.0847933	0.9675
LHX6	-0.00818033	-0.00625245	-0.00360402	-0.00786662	3.39445e+12	0.177028	-0.00818033	2.02114e+12	0.343801	-0.00625245	3.2197e+12	0.555206	-0.00360402	4.77488e+12	0.169367	-0.00786662	0.226019	0.484813	0.745783	0.297526
LHX9	0.0040349	0.00439365	-0.00728716	-0.00546821	3.35332e+12	0.505505	0.0040349	1.99976e+12	0.505898	0.00439365	3.23152e+12	0.232901	-0.00728716	4.76352e+12	0.339453	-0.00546821	0.574763	0.640041	0.452617	0.492255
LIN28A	-0.00223417	0.00437699	-0.000469295	0.00120708	3.37443e+12	0.712359	-0.00223417	1.99979e+12	0.507512	0.00437699	3.20964e+12	0.938764	-0.000469295	4.7319e+12	0.832993	0.00120708	0.764189	0.640041	0.976639	0.890994
LIN28B	0.0118683	0.00992154	0.00323455	-0.00958859	3.32695e+12	0.0501594	0.0118683	1.98866e+12	0.133035	0.00992154	3.19776e+12	0.596462	0.00323455	4.78304e+12	0.0939212	-0.00958859	0.069444	0.228278	0.774542	0.189846
LIN54	0.0375765	0.0102898	0.00944673	-0.00839363	3.24039e+12	5.53387e-10	0.0375765	1.98792e+12	0.119232	0.0102898	3.17783e+12	0.121994	0.00944673	4.77738e+12	0.142565	-0.00839363	1.27041e-09	0.210479	0.292138	0.263896
LMX1A	-0.00208458	0.0100817	0.000427032	-0.0100613	3.37392e+12	0.730844	-0.00208458	1.98834e+12	0.126889	0.0100817	3.20677e+12	0.944269	0.000427032	4.78528e+12	0.0788066	-0.0100613	0.778847	0.219697	0.979284	0.166369
LMX1B	0.011129	0.00322645	0.0244941	-9.94181e-05	3.32943e+12	0.0662696	0.011129	2.00211e+12	0.625186	0.00322645	3.12956e+12	6.06498e-05	0.0244941	4.73808e+12	0.986144	-9.94181e-05	0.0904474	0.742409	0.000550807	0.993972
LTF	0.0328411	-0.00215806	-0.0253072	-0.0108074	3.25633e+12	5.92703e-08	0.0328411	2.01292e+12	0.743858	-0.00215806	3.28933e+12	3.42137e-05	-0.0253072	4.78881e+12	0.0590273	-0.0108074	1.22969e-07	0.82819	0.000336086	0.13318
LYL1	0.00259204	-0.00151316	-0.0195231	-0.00611619	3.35818e+12	0.668836	0.00259204	2.01163e+12	0.818787	-0.00151316	3.27077e+12	0.00139238	-0.0195231	4.76659e+12	0.28532	-0.00611619	0.724955	0.883654	0.00870387	0.439494
MAF	0.0599003	0.00926121	-0.0203912	0.0255566	3.16523e+12	4.42916e-23	0.0599003	1.98998e+12	0.160839	0.00926121	3.27356e+12	0.000842687	-0.0203912	4.61654e+12	7.99912e-06	0.0255566	1.66555e-22	0.265431	0.00568617	4.8128e-05
MAFA	-0.00361076	0.00452744	-0.015185	0.0101548	3.37906e+12	0.551269	-0.00361076	1.99949e+12	0.493031	0.00452744	3.25685e+12	0.0129215	-0.015185	4.6895e+12	0.0760645	0.0101548	0.618999	0.629475	0.0532567	0.161525
MAFB	0.0066226	0.00425659	-0.00212556	0.00175191	3.34461e+12	0.274441	0.0066226	2.00004e+12	0.51926	0.00425659	3.21496e+12	0.727875	-0.00212556	4.72931e+12	0.759573	0.00175191	0.336698	0.64975	0.853966	0.842414
MAFF	0.0568633	0.00721739	-0.0274544	0.0123111	3.17545e+12	5.92409e-21	0.0568633	1.99409e+12	0.274487	0.00721739	3.29622e+12	6.95335e-06	-0.0274544	4.67929e+12	0.031499	0.0123111	2.1122e-20	0.403214	7.38282e-05	0.0812225
MAFG	0.111786	0.0181923	-0.0227837	0.0218798	2.99053e+12	1.87167e-76	0.111786	1.97205e+12	0.00587481	0.0181923	3.28123e+12	0.000191352	-0.0227837	4.63396e+12	0.00013203	0.0218798	2.8153e-75	0.0166012	0.00156108	0.000629213
MAFK	0.022675	0.0132135	-0.00240034	-0.00251054	3.29056e+12	0.000182289	0.022675	1.98205e+12	0.0454218	0.0132135	3.21584e+12	0.694367	-0.00240034	4.74951e+12	0.660976	-0.00251054	0.000306432	0.0965102	0.837784	0.765662
MAX	0.0860777	0.0102252	0.0129009	0.0121853	3.07709e+12	5.86696e-46	0.0860777	1.98805e+12	0.121569	0.0102252	3.16675e+12	0.0346895	0.0129009	4.67988e+12	0.0332773	0.0121853	4.53042e-45	0.213301	0.112566	0.0848653
MAZ	0.061441	0.0195297	-0.0149105	0.00676957	3.16004e+12	3.35614e-24	0.061441	1.96936e+12	0.00310403	0.0195297	3.25597e+12	0.0146477	-0.0149105	4.70554e+12	0.236973	0.00676957	1.32051e-23	0.00947614	0.0583626	0.385239
MBD1	0.0312766	0.0262078	-0.00170592	-0.0196613	3.2616e+12	2.4353e-07	0.0312766	1.95595e+12	7.22451e-05	0.0262078	3.21361e+12	0.780047	-0.00170592	4.83076e+12	0.000592654	-0.0196613	4.87735e-07	0.000345437	0.889019	0.00241068
MBD2	0.073426	0.0267884	-0.00768931	-0.0194981	3.11969e+12	7.033e-34	0.073426	1.95478e+12	4.9768e-05	0.0267884	3.23281e+12	0.208119	-0.00768931	4.82999e+12	0.000658169	-0.0194981	3.76135e-33	0.000252023	0.426275	0.00264734
MBD3	0.0251579	0.0375793	-0.0157591	0.016766	3.2822e+12	3.29175e-05	0.0251579	1.9331e+12	1.25679e-08	0.0375793	3.2587e+12	0.00988226	-0.0157591	4.65818e+12	0.00339997	0.016766	5.82511e-05	1.37485e-07	0.042597	0.0113124
MBD4	0.0343083	0.0164384	0.0145184	-0.00365882	3.25139e+12	1.48481e-08	0.0343083	1.97557e+12	0.0128075	0.0164384	3.16156e+12	0.0174647	0.0145184	4.75495e+12	0.522719	-0.00365882	3.18584e-08	0.0329662	0.0676114	0.663858
MBD6	0.0286913	0.0240218	0.00145765	-0.00248548	3.2703e+12	2.18309e-06	0.0286913	1.96034e+12	0.000275156	0.0240218	3.20346e+12	0.811403	0.00145765	4.74939e+12	0.664152	-0.00248548	4.13157e-06	0.00112876	0.905918	0.767228
MBNL2	0.163418	0.0247316	-0.00820876	-0.000543486	2.81669e+12	2.50097e-162	0.163418	1.95891e+12	0.000180295	0.0247316	3.23447e+12	0.179016	-0.00820876	4.74019e+12	0.924361	-0.000543486	1.44456e-160	0.000761244	0.382631	0.953413
MECOM	0.021388	0.0228306	-0.00216482	0.00153142	3.29489e+12	0.0004157	0.021388	1.96273e+12	0.000545825	0.0228306	3.21508e+12	0.723055	-0.00216482	4.73036e+12	0.789067	0.00153142	0.00068446	0.00205789	0.851624	0.859934
MECP2	0.089822	0.0320806	-0.0125484	-0.0397119	3.06448e+12	6.68139e-50	0.089822	1.94415e+12	1.18265e-06	0.0320806	3.2484e+12	0.0399511	-0.0125484	4.92575e+12	3.92128e-12	-0.0397119	5.5131e-49	8.87761e-06	0.12486	5.77788e-11
MEF2A	0.108973	0.0398437	0.00391615	-0.00326753	3e+12	1.00349e-72	0.108973	1.92856e+12	1.5889e-09	0.0398437	3.19558e+12	0.521475	0.00391615	4.75309e+12	0.568132	-0.00326753	1.3933e-71	2.0858e-08	0.722658	0.693477
MEF2C	0.0688221	0.0111967	0.0188457	-0.00366404	3.13519e+12	5.85188e-30	0.0688221	1.9861e+12	0.0900132	0.0111967	3.14768e+12	0.00203339	0.0188457	4.75497e+12	0.522126	-0.00366404	2.76147e-29	0.168367	0.0117449	0.663688
MEF2D	0.0713216	0.0232379	0.000267759	-0.0179006	3.12677e+12	4.68102e-32	0.0713216	1.96191e+12	0.000433361	0.0232379	3.20728e+12	0.965038	0.000267759	4.82242e+12	0.00176422	-0.0179006	2.39695e-31	0.00168219	0.990416	0.00618332
MEIS1	0.0521702	0.0360012	0.0232313	-0.0180335	3.19125e+12	6.98633e-18	0.0521702	1.93627e+12	4.96241e-08	0.0360012	3.13361e+12	0.000142683	0.0232313	4.82305e+12	0.00162975	-0.0180335	2.24184e-17	4.77715e-07	0.00121914	0.00579644
MEIS2	0.17263	0.0568576	0.0372247	-0.0222262	2.78568e+12	3.44538e-181	0.17263	1.89438e+12	6.95191e-18	0.0568576	3.08872e+12	1.08903e-09	0.0372247	4.84291e+12	0.000103105	-0.0222262	2.92655e-179	3.04199e-16	2.38268e-08	0.000504689
MEIS3	-0.0150719	0.00787154	0.00642688	-0.00581404	3.41765e+12	0.0128702	-0.0150719	1.99278e+12	0.233326	0.00787154	3.18752e+12	0.292759	0.00642688	4.76516e+12	0.30979	-0.00581404	0.0187533	0.355779	0.523198	0.465061
MEOX1	-0.00710737	-0.0319764	0.00919521	-0.00935379	3.39084e+12	0.240839	-0.00710737	2.07281e+12	1.28069e-06	-0.0319764	3.17864e+12	0.132251	0.00919521	4.78193e+12	0.102249	-0.00935379	0.300581	9.48366e-06	0.30922	0.200336
MEOX2	0.00241394	0.00527766	0.00909835	0.00290087	3.35878e+12	0.690369	0.00241394	1.99799e+12	0.42424	0.00527766	3.17895e+12	0.136375	0.00909835	4.72387e+12	0.612328	0.00290087	0.743395	0.560991	0.315587	0.727635
MESP1	0.017639	0.0032342	7.39682e-05	-0.00475549	3.30752e+12	0.0036021	0.017639	2.00209e+12	0.624356	0.0032342	3.2079e+12	0.990339	7.39682e-05	4.76014e+12	0.40612	-0.00475549	0.00552169	0.742033	0.995222	0.554289
MESP2	0.0075307	0.00248537	0.00274693	-0.00385754	3.34155e+12	0.213959	0.0075307	2.00359e+12	0.706689	0.00248537	3.19933e+12	0.652948	0.00274693	4.75589e+12	0.500391	-0.00385754	0.270303	0.800591	0.813509	0.643423
MGA	0.0975968	0.0352424	0.018871	-0.0454461	3.03831e+12	1.24664e-58	0.0975968	1.9378e+12	9.41569e-08	0.0352424	3.1476e+12	0.00200525	0.018871	4952919738589	1.97239e-15	-0.0454461	1.24149e-57	8.55111e-07	0.0116289	4.15941e-14
MITF	0.0815674	0.0174303	0.00634647	-0.00611724	3.09228e+12	1.9708e-41	0.0815674	1.97358e+12	0.00830783	0.0174303	3.18778e+12	0.29884	0.00634647	4.76659e+12	0.285237	-0.00611724	1.36165e-40	0.0227207	0.525061	0.439494
MKX	0.022715	-0.0100568	-0.0232443	0.0255792	3.29043e+12	0.00017756	0.022715	2.02879e+12	0.127828	-0.0100568	3.28271e+12	0.000141461	-0.0232443	4.61643e+12	7.85299e-06	0.0255792	0.000298831	0.221058	0.0012188	4.74465e-05
MLX	0.0533662	0.00390327	0.0209514	-0.00354652	3.18723e+12	1.21935e-18	0.0533662	2.00075e+12	0.554527	0.00390327	3.14092e+12	0.000603341	0.0209514	4.75442e+12	0.535559	-0.00354652	4.04768e-18	0.680898	0.00424987	0.667885
MLXIP	0.0974784	0.023892	-0.0285522	-0.0332497	3.0387e+12	1.71476e-58	0.0974784	1.9606e+12	0.000296919	0.023892	3.29974e+12	2.94052e-06	-0.0285522	4.89514e+12	6.24776e-09	-0.0332497	1.68444e-57	0.00120588	3.45212e-05	6.78329e-08
MLXIPL	0.0092441	0.00708995	-0.00650526	-0.0023011	3.33578e+12	0.12713	0.0092441	1.99435e+12	0.283051	0.00708995	3.22901e+12	0.286913	-0.00650526	4.74852e+12	0.6877	-0.0023011	0.166959	0.414529	0.515302	0.789132
MNT	0.0668891	0.0289737	0.00166968	-0.0184711	3.1417e+12	2.17778e-28	0.0668891	1.95039e+12	1.14515e-05	0.0289737	3.20278e+12	0.784603	0.00166968	4.82512e+12	0.00125104	-0.0184711	9.82721e-28	7.15606e-05	0.892099	0.00465593
MNX1	-0.00102692	-0.00380616	0.00727754	0.00731057	3.37036e+12	0.86543	-0.00102692	2.01623e+12	0.564421	-0.00380616	3.18479e+12	0.233518	0.00727754	4.70298e+12	0.201567	0.00731057	0.893267	0.686323	0.452617	0.339016
MSANTD1	0.0163724	0.0137891	-0.0172312	-0.029233	3.31178e+12	0.00689241	0.0163724	1.98089e+12	0.0368088	0.0137891	3.26342e+12	0.00478818	-0.0172312	4.87611e+12	3.25945e-07	-0.029233	0.0102923	0.081148	0.0236651	2.60035e-06
MSANTD3	0.0200923	0.00449092	-0.00784922	0.000248522	3.29926e+12	0.000913105	0.0200923	1.99957e+12	0.496525	0.00449092	3.23332e+12	0.198816	-0.00784922	4.73644e+12	0.965371	0.000248522	0.00146829	0.632496	0.414271	0.983766
MSANTD4	0.0808848	0.0255823	0.00149835	0.0104126	3.09457e+12	9.08646e-41	0.0808848	1.9572e+12	0.000107059	0.0255823	3.20333e+12	0.80624	0.00149835	4.68828e+12	0.0689068	0.0104126	6.16002e-40	0.0004816	0.904857	0.15076
MSC	-0.00294071	-0.0070919	-0.00594672	0.000497702	3.37681e+12	0.627475	-0.00294071	2.02283e+12	0.282918	-0.0070919	3.22722e+12	0.330314	-0.00594672	4.73526e+12	0.930717	0.000497702	0.690079	0.414529	0.556671	0.957372
MSX1	0.0724644	0.0237254	-0.00144743	-0.0056879	3.12292e+12	4.86133e-33	0.0724644	1.96093e+12	0.000327237	0.0237254	3.21278e+12	0.812701	-0.00144743	4.76456e+12	0.320405	-0.0056879	2.54339e-32	0.00131258	0.905918	0.474343
MSX2	-0.00363488	-0.00847239	-0.0177518	0.0296163	3.37914e+12	0.548613	-0.00363488	2.0256e+12	0.199557	-0.00847239	3.26509e+12	0.0036586	-0.0177518	4.5973e+12	2.28166e-07	0.0296163	0.616496	0.318058	0.0193517	1.89352e-06
MTERF1	0.0774367	0.017236	0.0366137	0.00578078	3.10618e+12	1.68138e-37	0.0774367	1.97397e+12	0.00905772	0.017236	3.09068e+12	2.02678e-09	0.0366137	4.71023e+12	0.312567	0.00578078	1.01586e-36	0.0244932	4.18095e-08	0.466267
MTERF2	0.0520436	0.00372471	0.00202108	-0.0093695	3.19168e+12	8.3842e-18	0.0520436	2.0011e+12	0.572786	0.00372471	3.20165e+12	0.740758	0.00202108	4.782e+12	0.101674	-0.0093695	2.66669e-17	0.694157	0.861655	0.199953
MTERF3	0.0280197	0.0369543	0.0183854	-0.00802953	3.27257e+12	3.74961e-06	0.0280197	1.93436e+12	2.17961e-08	0.0369543	3.14916e+12	0.00261298	0.0183854	4.77565e+12	0.160707	-0.00802953	7.03174e-06	2.33137e-07	0.0144561	0.286752
MTERF4	0.0650588	0.0183368	0.00984216	-0.0182118	3.14786e+12	6.08468e-27	0.0650588	1.97175e+12	0.00549342	0.0183368	3.17656e+12	0.107137	0.00984216	4.82389e+12	0.00146421	-0.0182118	2.59949e-26	0.0155845	0.266734	0.00528579
MTF1	0.0594308	0.0289618	-0.00488177	-0.0121642	3.16681e+12	9.5969e-23	0.0594308	1.95041e+12	1.15468e-05	0.0289618	3.2238e+12	0.424204	-0.00488177	4.79524e+12	0.0335836	-0.0121642	3.56245e-22	7.15606e-05	0.643401	0.0853779
MTF2	0.0309939	0.015555	0.00475235	-0.0317097	3.26255e+12	3.12203e-07	0.0309939	1.97734e+12	0.0185079	0.015555	3.19289e+12	0.436592	0.00475235	4.88784e+12	3.01175e-08	-0.0317097	6.20111e-07	0.0456066	0.653982	2.89931e-07
MXD1	0.0585323	0.0235777	-0.0185032	0.0113351	3.16983e+12	4.14566e-22	0.0585323	1.96123e+12	0.000356499	0.0235777	3.2675e+12	0.00245191	-0.0185032	4.68391e+12	0.0476827	0.0113351	1.51937e-21	0.00141814	0.0137231	0.111594
MXD3	0.0176332	0.0189481	0.00029082	-0.00521227	3.30754e+12	0.00361313	0.0176332	1.97053e+12	0.00411566	0.0189481	3.20721e+12	0.962029	0.00029082	4.76231e+12	0.362539	-0.00521227	0.00553273	0.0120793	0.988733	0.513746
MXD4	0.0813933	0.0430821	-0.0131818	-0.059562	3.09286e+12	2.91357e-41	0.0813933	1.92205e+12	6.75376e-11	0.0430821	3.25043e+12	0.030932	-0.0131818	5.0198e+12	2.1377e-25	-0.059562	2.00343e-40	1.01588e-09	0.10268	1.3421e-23
MXI1	0.103501	0.0382767	0.0228014	-0.00281031	3.01843e+12	9.48565e-66	0.103501	1.9317e+12	6.72947e-09	0.0382767	3.13499e+12	0.000189162	0.0228014	4.75093e+12	0.623473	-0.00281031	1.15103e-64	7.96504e-08	0.00155199	0.735895
MYB	-0.00629203	-0.00552869	-0.000259874	-0.00428152	3.38809e+12	0.299113	-0.00629203	2.01969e+12	0.402538	-0.00552869	3.20897e+12	0.966067	-0.000259874	4.7579e+12	0.454496	-0.00428152	0.361741	0.54172	0.990627	0.601
MYBL1	0.029471	0.0097594	-0.00569594	-0.0271325	3.26768e+12	1.14782e-06	0.029471	1.98898e+12	0.139491	0.0097594	3.22641e+12	0.351114	-0.00569594	4.86616e+12	2.13038e-06	-0.0271325	2.21882e-06	0.236414	0.578047	1.46489e-05
MYBL2	0.00953298	-0.000380523	0.00386503	-0.00342528	3.33481e+12	0.115674	0.00953298	2.00935e+12	0.954056	-0.000380523	3.19574e+12	0.526926	0.00386503	4.75384e+12	0.549598	-0.00342528	0.152821	0.972235	0.728117	0.67715
MYC	0.0201267	0.00545887	-0.0237039	-0.000840834	3.29914e+12	0.000894697	0.0201267	1.99762e+12	0.408506	0.00545887	3.28418e+12	0.000104085	-0.0237039	4.7416e+12	0.883223	-0.000840834	0.00144029	0.546635	0.000927768	0.92687
MYCL	0.0107769	0.0082248	-0.00355418	-0.00914614	3.33062e+12	0.0753246	0.0107769	1.99207e+12	0.213012	0.0082248	3.21954e+12	0.560689	-0.00355418	4.78094e+12	0.110094	-0.00914614	0.10213	0.33543	0.748968	0.213104
MYCN	0.00474845	0.00733486	0.00207921	-0.00602758	3.35092e+12	0.433271	0.00474845	1.99385e+12	0.266751	0.00733486	3.20147e+12	0.733581	0.00207921	4.76617e+12	0.292357	-0.00602758	0.501719	0.395878	0.857725	0.447207
MYNN	0.0378862	0.0107069	0.000178432	-0.0147407	3.23935e+12	3.99245e-10	0.0378862	1.98708e+12	0.104982	0.0107069	3.20757e+12	0.976698	0.000178432	4.80745e+12	0.0100184	-0.0147407	9.22415e-10	0.190205	0.994358	0.0298896
MYOG	-0.000284786	0.0111528	0.00467733	-0.00358974	3.36786e+12	0.962516	-0.000284786	1.98618e+12	0.0912801	0.0111528	3.19313e+12	0.443866	0.00467733	4754620531573	0.530598	-0.00358974	0.97535	0.170088	0.656507	0.664229
MYPOP	0.0408823	0.0114774	-0.00534611	0.0105826	3.22926e+12	1.48537e-11	0.0408823	1.98553e+12	0.0822417	0.0114774	3.22529e+12	0.381486	-0.00534611	4.68748e+12	0.0644982	0.0105826	3.69805e-11	0.156879	0.60802	0.143383
MYRF	0.0361176	0.000937954	-0.0227556	0.00086215	3.2453e+12	2.48906e-09	0.0361176	2.0067e+12	0.887069	0.000937954	3.28114e+12	0.000194884	-0.0227556	4.73353e+12	0.880284	0.00086215	5.52954e-09	0.933621	0.00157214	0.925352
MYRFL	-0.0125844	-0.00239982	-0.00492331	-0.0193842	3.40928e+12	0.0378203	-0.0125844	2.01341e+12	0.71634	-0.00239982	3.22393e+12	0.420272	-0.00492331	4.82945e+12	0.000707797	-0.0193842	0.0532286	0.808122	0.639487	0.00282948
MYSM1	0.0618271	0.0203935	0.00877183	-0.0268567	3.15874e+12	1.7404e-24	0.0618271	1.96762e+12	0.00201463	0.0203935	3.18e+12	0.15101	0.00877183	4.86485e+12	2.69975e-06	-0.0268567	6.90422e-24	0.00649359	0.338452	1.77202e-05
MYT1	0.0100359	0.00533587	-0.00603115	0.00476987	3.33312e+12	0.0976833	0.0100359	1.99787e+12	0.419148	0.00533587	3.22749e+12	0.323494	-0.00603115	4.71502e+12	0.404702	0.00476987	0.13085	0.555274	0.552157	0.552876
MYT1L	-0.021003	-0.00155656	-0.0079395	-0.0345541	3.43762e+12	0.000527555	-0.021003	2.01171e+12	0.813683	-0.00155656	3.23361e+12	0.1937	-0.0079395	4.90132e+12	1.55983e-09	-0.0345541	0.00086567	0.881439	0.405366	1.80192e-08
MZF1	0.064011	0.0702396	0.0298471	0.0144327	3.15139e+12	3.92901e-26	0.064011	1.8675e+12	1.78119e-26	0.0702396	3.11239e+12	1.02367e-06	0.0298471	4.66924e+12	0.0116898	0.0144327	1.63974e-25	2.15874e-24	1.33169e-05	0.03417
NACC2	0.16071	0.0571442	0.00777678	-0.0438188	2.82581e+12	5.45177e-157	0.16071	1.89381e+12	4.7517e-18	0.0571442	3.18319e+12	0.202992	0.00777678	4.94521e+12	1.88303e-14	-0.0438188	3.02783e-155	2.14421e-16	0.420944	3.48601e-13
NAIF1	0.00741097	0.010918	0.00188086	-0.00961811	3.34195e+12	0.221332	0.00741097	1.98666e+12	0.0983041	0.010918	3.2021e+12	0.758161	0.00188086	4.78318e+12	0.0929138	-0.00961811	0.279129	0.18106	0.874429	0.188173
NANOG	0.0156853	0.00990741	0.0168356	-0.0203451	3.31409e+12	0.00963688	0.0156853	1.98869e+12	0.133588	0.00990741	3.15413e+12	0.00584819	0.0168356	4.834e+12	0.000378769	-0.0203451	0.0142432	0.228827	0.0279629	0.00161817
NANOGNB	0.0136061	0.00564732	-0.00782595	-0.00148888	3.32109e+12	0.0247409	0.0136061	1.99724e+12	0.392519	0.00564732	3.23325e+12	0.200151	-0.00782595	4.74467e+12	0.794793	-0.00148888	0.0355128	0.53375	0.416452	0.862762
NANOGP8	0.00553377	0.000296963	0.00882204	-0.00329758	3.34827e+12	0.361135	0.00553377	2.00799e+12	0.964137	0.000296963	3.17984e+12	0.148685	0.00882204	4.75324e+12	0.564578	-0.00329758	0.428144	0.978365	0.334948	0.690891
NCOA1	0.193305	0.0496946	0.0350684	-0.0172753	2.71607e+12	1.55691e-227	0.193305	1.90877e+12	5.11969e-14	0.0496946	3.09563e+12	9.33206e-09	0.0350684	4819457282404	0.00254417	-0.0172753	2.81023e-225	1.39487e-12	1.72763e-07	0.0087471
NCOA2	0.138575	0.0363395	0.0202705	-0.00823199	2.90034e+12	7.55893e-117	0.138575	1.9356e+12	3.71433e-08	0.0363395	3.14311e+12	0.000904658	0.0202705	4.77661e+12	0.150415	-0.00823199	2.18302e-115	3.69896e-07	0.00599232	0.27355
NCOA3	0.0770734	0.0318312	-0.0016834	-0.0301696	3.10741e+12	3.64472e-37	0.0770734	1.94465e+12	1.43033e-06	0.0318312	3213539258646	0.782876	-0.0016834	4.88055e+12	1.35293e-07	-0.0301696	2.17478e-36	1.04313e-05	0.890838	1.14248e-06
NEUROD2	0.0011074	-0.000383562	0.00670318	-0.00558391	3.36318e+12	0.854998	0.0011074	2.00936e+12	0.953689	-0.000383562	3.18663e+12	0.272502	0.00670318	4.76407e+12	0.329332	-0.00558391	0.88503	0.972235	0.501905	0.484766
NEUROD4	0.00957118	-0.00306977	-0.00710426	-0.00730733	3.33468e+12	0.114222	0.00957118	2.01475e+12	0.642082	-0.00306977	3.23093e+12	0.244838	-0.00710426	4.77223e+12	0.201767	-0.00730733	0.151179	0.754408	0.465806	0.339016
NEUROD6	-0.00473088	0.0016444	0.00949671	-0.00613058	3.38283e+12	0.434975	-0.00473088	2.00528e+12	0.803379	0.0016444	3.17767e+12	0.120032	0.00949671	4.76666e+12	0.284188	-0.00613058	0.503289	0.874212	0.287916	0.439494
NEUROG2	0.00707431	0.00584855	-0.00286047	0.00297705	3.34309e+12	0.243034	0.00707431	1.99684e+12	0.375873	0.00584855	3.21732e+12	0.639599	-0.00286047	4.72351e+12	0.603022	0.00297705	0.302797	0.517153	0.803498	0.719227
NFAT5	0.168144	0.0544	0.0172908	-0.0508723	2.80078e+12	7.22039e-172	0.168144	1.89932e+12	1.68336e-16	0.0544	3.15267e+12	0.00464446	0.0172908	4.97863e+12	5.96777e-19	-0.0508723	4.7392e-170	6.23277e-15	0.0231524	2.00406e-17
NFATC1	0.0595784	-0.00139066	-0.0154034	-0.00659922	3.16631e+12	7.53082e-23	0.0595784	2.01138e+12	0.833233	-0.00139066	3.25755e+12	0.0116797	-0.0154034	4.76888e+12	0.248981	-0.00659922	2.80995e-22	0.897232	0.0496044	0.398149
NFATC2	0.0563513	-0.0197338	-0.00674594	-0.041999	3.17718e+12	1.31947e-20	0.0563513	2.04822e+12	0.00280675	-0.0197338	3.22978e+12	0.269455	-0.00674594	4.93659e+12	2.1355e-13	-0.041999	4.66989e-20	0.00866301	0.498198	3.67102e-12
NFATC3	0.11338	0.0334822	-0.0176048	-0.0281795	2.98516e+12	1.30714e-78	0.11338	1.94133e+12	3.9592e-07	0.0334822	3.26462e+12	0.00395002	-0.0176048	4.87112e+12	8.49443e-07	-0.0281795	2.07419e-77	3.28568e-06	0.0205914	6.38852e-06
NFATC4	0.0713758	0.0581852	0.0499264	0.0650876	3.12659e+12	4.20797e-32	0.0713758	1.89172e+12	1.17364e-18	0.0581852	3.04797e+12	2.88533e-16	0.0499264	4.42925e+12	5.12856e-30	0.0650876	2.17011e-31	6.05263e-17	1.344e-14	4.35626e-28
NFE2	0.00679625	-0.00380394	-0.00143241	-0.00557058	3.34402e+12	0.262054	0.00679625	2.01623e+12	0.564648	-0.00380394	3.21273e+12	0.814608	-0.00143241	4.764e+12	0.330489	-0.00557058	0.323606	0.686323	0.906236	0.485566
NFE2L1	0.039082	0.00819488	-0.0198281	-0.0402496	3.23532e+12	1.10465e-10	0.039082	1.99213e+12	0.214682	0.00819488	3.27175e+12	0.00116967	-0.0198281	4.9283e+12	2.00644e-12	-0.0402496	2.61067e-10	0.337691	0.00744054	3.11538e-11
NFE2L2	0.133635	0.0535585	0.00333857	-0.0302623	2.91697e+12	9.90964e-109	0.133635	1.90101e+12	4.85655e-16	0.0535585	3.19743e+12	0.584706	0.00333857	4.88098e+12	1.23847e-07	-0.0302623	2.42534e-107	1.66973e-14	0.767481	1.05197e-06
NFE2L3	-0.00521756	-0.00969625	0.0180794	-0.00506081	3.38447e+12	0.389226	-0.00521756	2.02806e+12	0.142069	-0.00969625	3.15014e+12	0.00307808	0.0180794	4.76159e+12	0.376654	-0.00506081	0.458436	0.239659	0.0167096	0.526514
NFE4	-0.00211477	0.0011883	0.0153522	0.00716775	3.37403e+12	0.7271	-0.00211477	2.0062e+12	0.857216	0.0011883	3.15889e+12	0.0119612	0.0153522	4.70366e+12	0.210516	0.00716775	0.776577	0.914195	0.0503554	0.348606
NFIA	0.180515	0.0525107	0.0199349	-0.0529089	2.75913e+12	3.30964e-198	0.180515	1.90311e+12	1.77623e-15	0.0525107	3.14418e+12	0.00109985	0.0199349	4.98828e+12	2.26364e-20	-0.0529089	3.67625e-196	5.45717e-14	0.00708604	9.07972e-19
NFIB	0.146311	0.0534184	0.0227286	0.0506967	2.87429e+12	3.57407e-130	0.146311	1.90129e+12	5.78451e-16	0.0534184	3.13522e+12	0.000198321	0.0227286	4.49743e+12	7.86693e-19	0.0506967	1.39486e-128	1.94252e-14	0.00157787	2.52441e-17
NFIC	0.143148	0.0377451	-0.0127992	-0.0246675	2.88494e+12	1.2364e-124	0.143148	1.93277e+12	1.08445e-08	0.0377451	3.2492e+12	0.0361438	-0.0127992	4.85448e+12	1.63395e-05	-0.0246675	3.96748e-123	1.20458e-07	0.115981	9.21652e-05
NFIL3	0.0954599	-0.00467036	-0.0556898	-0.0418407	3.0455e+12	3.69698e-56	0.0954599	2.01797e+12	0.479483	-0.00467036	3.3868e+12	7.27556e-20	-0.0556898	4.93584e+12	2.62536e-13	-0.0418407	3.48918e-55	0.61599	5.00281e-18	4.46002e-12
NFIX	0.090189	0.0445002	0.0451647	-0.0109696	3.06325e+12	2.68722e-50	0.090189	1.9192e+12	1.57257e-11	0.0445002	3.06324e+12	1.39072e-13	0.0451647	4.78958e+12	0.0553217	-0.0109696	2.24297e-49	2.87442e-10	5.02049e-12	0.125802
NFKB1	0.0832593	0.0302889	-0.000707101	0.000491949	3.08658e+12	4.22106e-43	0.0832593	1.94775e+12	4.49554e-06	0.0302889	3.21041e+12	0.907849	-0.000707101	4.73528e+12	0.931515	0.000491949	3.00256e-42	3.0031e-05	0.960391	0.957372
NFKB2	0.0742254	0.0217865	-0.022158	0.00109768	3.117e+12	1.38244e-34	0.0742254	1.96483e+12	0.000970122	0.0217865	3.27922e+12	0.000285968	-0.022158	4.73241e+12	0.847935	0.00109768	7.56154e-34	0.00349341	0.00218485	0.904297
NFX1	0.0875314	0.0326725	0.00323907	-0.0420759	3.0722e+12	1.80911e-47	0.0875314	1.94296e+12	7.49003e-07	0.0326725	3.19775e+12	0.595948	0.00323907	4.93695e+12	1.93097e-13	-0.0420759	1.43536e-46	5.84627e-06	0.774542	3.35943e-12
NFXL1	0.042886	0.0147547	-0.0113841	-0.0131414	3.22251e+12	1.43717e-12	0.042886	1.97895e+12	0.0254759	0.0147547	3.24466e+12	0.0623737	-0.0113841	4.79987e+12	0.021689	-0.0131414	3.74599e-12	0.0595261	0.175913	0.0588702
NFYA	0.058596	0.0124512	-0.00523837	-0.0143878	3.16962e+12	3.74031e-22	0.058596	1.98358e+12	0.0593905	0.0124512	3.22494e+12	0.391155	-0.00523837	4.80578e+12	0.0119528	-0.0143878	1.3743e-21	0.119944	0.614001	0.0346584
NFYB	0.0327137	0.0236974	0.00838589	-0.00658415	3.25676e+12	6.66627e-08	0.0327137	1.96099e+12	0.000332593	0.0236974	3.18124e+12	0.169818	0.00838589	4.76881e+12	0.250063	-0.00658415	1.3791e-07	0.0013267	0.36986	0.399437
NFYC	0.0777644	0.026296	0.0144075	-0.0224835	3.10508e+12	8.3422e-38	0.0777644	1.95577e+12	6.83044e-05	0.026296	3.16192e+12	0.0183428	0.0144075	4.84413e+12	8.56105e-05	-0.0224835	5.12602e-37	0.000329117	0.0700715	0.000423362
NHLH1	0.00807973	0.0104535	-0.0174314	-0.00700049	3.3397e+12	0.182413	0.00807973	1.98759e+12	0.113469	0.0104535	3.26406e+12	0.004321	-0.0174314	4.77078e+12	0.221357	-0.00700049	0.23269	0.201785	0.0220242	0.363226
NHLH2	0.0202681	0.0104338	-0.000775652	0.00912344	3.29866e+12	0.000822701	0.0202681	1.98763e+12	0.114151	0.0104338	3.21063e+12	0.898961	-0.000775652	4.69439e+12	0.11098	0.00912344	0.00132884	0.202499	0.954485	0.213959
NKRF	0.0297687	0.014849	-0.0133946	-0.0113704	3.26668e+12	8.94222e-07	0.0297687	1.97876e+12	0.0245514	0.014849	3.25111e+12	0.0283233	-0.0133946	4.79148e+12	0.0469937	-0.0113704	1.74024e-06	0.0577397	0.0976105	0.110384
NKX1.2	0.00223014	-0.00666468	0.00386806	-0.00936429	3.3594e+12	0.712855	0.00223014	2.02197e+12	0.312927	-0.00666468	3.19573e+12	0.526602	0.00386806	4.78198e+12	0.101864	-0.00936429	0.764189	0.44828	0.728117	0.199953
NKX2.1	-0.00502365	-0.00603466	0.000893128	-0.00349946	3.38382e+12	0.407092	-0.00502365	2.02071e+12	0.360871	-0.00603466	3.20527e+12	0.88376	0.000893128	4.75419e+12	0.540987	-0.00349946	0.475985	0.50294	0.945296	0.671698
NKX2.2	0.0020955	-0.0104213	0.025998	0.0189915	3.35985e+12	0.729489	0.0020955	2.02952e+12	0.114584	-0.0104213	3.12473e+12	2.07576e-05	0.025998	4.64764e+12	0.000906897	0.0189915	0.777977	0.203018	0.000208152	0.00352981
NKX2.4	-0.000857836	0.0106399	0.00676983	-0.000209288	3.36979e+12	0.887426	-0.000857836	1.98721e+12	0.107176	0.0106399	3.18642e+12	0.267763	0.00676983	4.73861e+12	0.970835	-0.000209288	0.911837	0.192701	0.496341	0.98794
NKX3.1	0.00748165	0.0230033	0.000126526	-0.00306076	3.34172e+12	0.216957	0.00748165	1.96238e+12	0.000495171	0.0230033	3.20773e+12	0.983475	0.000126526	4.75211e+12	0.592869	-0.00306076	0.273851	0.001889	0.994495	0.713418
NKX6.1	0.00631523	-0.000544182	0.00178914	-0.002506	3.34564e+12	0.297335	0.00631523	2.00968e+12	0.934334	-0.000544182	3.2024e+12	0.769613	0.00178914	4.74949e+12	0.66155	-0.002506	0.360212	0.961638	0.882001	0.765662
NKX6.2	0.0326045	0.0113723	-0.0110319	0.0138385	3.25713e+12	7.3701e-08	0.0326045	1.98574e+12	0.0850841	0.0113723	3.24353e+12	0.0709239	-0.0110319	4.67205e+12	0.015625	0.0138385	1.52035e-07	0.161235	0.195821	0.0439816
NKX6.3	0.00691766	-0.00113212	0.00420311	0.0044386	3.34361e+12	0.253626	0.00691766	2.01086e+12	0.863899	-0.00113212	3.19465e+12	0.491421	0.00420311	4.71659e+12	0.438115	0.0044386	0.314907	0.918609	0.693658	0.585234
NOBOX	0.011676	0.0043447	0.00598028	0.0132974	3.32759e+12	0.0539955	0.011676	1.99986e+12	0.510649	0.0043447	3.18895e+12	0.327591	0.00598028	4.67462e+12	0.0201781	0.0132974	0.0744695	0.643436	0.556671	0.0553938
NOTO	-0.00430167	0.00319345	0.00805442	0.00303083	3.38139e+12	0.47778	-0.00430167	2.00217e+12	0.628729	0.00319345	3.1823e+12	0.187328	0.00805442	4.72325e+12	0.596489	0.00303083	0.546544	0.743558	0.394893	0.7137
NPAS1	-0.00732205	-0.00890534	-0.00526983	-0.00829193	3.39156e+12	0.226924	-0.00732205	2.02647e+12	0.177539	-0.00890534	3.22505e+12	0.388316	-0.00526983	4.7769e+12	0.147466	-0.00829193	0.284953	0.290336	0.612819	0.269545
NPAS2	0.18053	0.041563	-0.00013604	0.0764633	2.75908e+12	3.07456e-198	0.18053	1.9251e+12	3.05995e-10	0.041563	3.20858e+12	0.982233	-0.00013604	4.37536e+12	8.24774e-41	0.0764633	3.67625e-196	4.20816e-09	0.994495	1.0827e-38
NPAS3	0.18395	0.0632014	0.0121513	-0.037156	2.74756e+12	7.15806e-206	0.18395	1.88164e+12	9.81801e-22	0.0632014	3.16916e+12	0.0466746	0.0121513	4.91364e+12	8.41359e-11	-0.037156	1.03362e-203	6.75105e-20	0.142179	1.11461e-09
NPAS4	-0.018046	0.0121345	-0.0192227	0.0078896	3.42766e+12	0.00289908	-0.018046	1.98421e+12	0.0661599	0.0121345	3.26981e+12	0.00164932	-0.0192227	4.70024e+12	0.168125	0.0078896	0.00448209	0.131059	0.0099234	0.295704
NR0B1	-0.0114357	-0.00287203	0.00742851	0.00979629	3.40541e+12	0.0591326	-0.0114357	2.01435e+12	0.663671	-0.00287203	3.18431e+12	0.223962	0.00742851	4.6912e+12	0.087016	0.00979629	0.0811594	0.769752	0.444844	0.178482
NR1D1	0.0291251	0.0107946	-0.00745154	0.043834	3.26884e+12	1.5297e-06	0.0291251	1.9869e+12	0.102167	0.0107946	3.23204e+12	0.222529	-0.00745154	4.52994e+12	1.84435e-14	0.043834	2.91795e-06	0.18651	0.443217	3.45876e-13
NR1D2	0.0703157	0.000448107	0.0123641	0.0136207	3.13016e+12	3.33598e-31	0.0703157	2.00769e+12	0.945907	0.000448107	3.16847e+12	0.0429634	0.0123641	4.67308e+12	0.0173361	0.0136207	1.64408e-30	0.967344	0.132562	0.0484205
NR1H2	0.036008	0.00438449	-0.00831174	0.00407658	3.24567e+12	2.78047e-09	0.036008	1.99978e+12	0.506785	0.00438449	3234803890526	0.173624	-0.00831174	4.7183e+12	0.476379	0.00407658	6.14854e-09	0.640041	0.374758	0.620589
NR1H3	0.0573955	0.013677	0.0145462	0.00135345	3.17366e+12	2.55798e-21	0.0573955	1.98111e+12	0.0383668	0.013677	3.16147e+12	0.0172499	0.0145462	4.7312e+12	0.813097	0.00135345	9.18837e-21	0.0841971	0.0669592	0.874245
NR1H4	0.0115136	0.00108187	-0.0026064	-0.00988851	3.32814e+12	0.0574232	0.0115136	2.00641e+12	0.869885	0.00108187	3.2165e+12	0.669622	-0.0026064	4.78446e+12	0.0840845	-0.00988851	0.0790458	0.921581	0.818779	0.175061
NR1I2	-0.00118634	0.00828075	0.00464923	-0.00617869	3.3709e+12	0.844788	-0.00118634	1.99195e+12	0.209916	0.00828075	3.19322e+12	0.446609	0.00464923	4.76689e+12	0.280425	-0.00617869	0.877607	0.330915	0.656908	0.437942
NR1I3	0.00438248	-0.00735333	0.00409134	0.00485044	3.35215e+12	0.469549	0.00438248	2.02336e+12	0.265549	-0.00735333	3.19501e+12	0.503015	0.00409134	4.71463e+12	0.396813	0.00485044	0.539578	0.394499	0.70247	0.547276
NR2C1	0.0712399	0.0178278	0.018593	-0.00126821	3.12705e+12	5.4965e-32	0.0712399	1.97278e+12	0.00694444	0.0178278	3148489641535	0.00233508	0.018593	4.74362e+12	0.82467	-0.00126821	2.7947e-31	0.0194337	0.013223	0.884712
NR2C2	0.0611761	0.00998777	0.00452932	-0.00676445	3.16093e+12	5.25455e-24	0.0611761	1.98852e+12	0.130465	0.00998777	3.19361e+12	0.45842	0.00452932	4.76966e+12	0.237327	-0.00676445	2.05625e-23	0.22508	0.662621	0.385239
NR2E1	0.0473632	0.0235062	0.0119542	0.00358771	3.20744e+12	5.26584e-15	0.0473632	1.96137e+12	0.00037153	0.0235062	3.16979e+12	0.0503512	0.0119542	4.72062e+12	0.530831	0.00358771	1.51171e-14	0.00146582	0.150221	0.664229
NR2E3	-0.00732185	-0.00292173	-0.0142469	-0.0179913	3.39156e+12	0.226937	-0.00732185	2.01445e+12	0.658218	-0.00292173	3.25384e+12	0.0196834	-0.0142469	4.82285e+12	0.00167143	-0.0179913	0.284953	0.767124	0.0736344	0.00590107
NR2F1	0.095003	0.0211997	-0.00661953	0.0552413	3.04704e+12	1.22812e-55	0.095003	1.966e+12	0.00132655	0.0211997	3.22938e+12	0.278531	-0.00661953	4.4759e+12	4.57021e-22	0.0552413	1.14413e-54	0.00457168	0.507827	2.27565e-20
NR2F2	-0.0100813	-0.00674797	-0.0190379	-0.00606553	3.40085e+12	0.0961763	-0.0100813	2.02214e+12	0.306918	-0.00674797	3.26921e+12	0.00182845	-0.0190379	4.76635e+12	0.289329	-0.00606553	0.129069	0.442305	0.0108208	0.443514
NR2F6	0.0430731	0.024917	0.0031735	0.0172114	3.22188e+12	1.14923e-12	0.0430731	1.95854e+12	0.000161147	0.024917	3.19796e+12	0.603411	0.0031735	4.65607e+12	0.00263939	0.0172114	3.01726e-12	0.000690494	0.779361	0.00901013
NR3C1	0.0761827	0.0363839	0.0163364	0.00283587	3.11041e+12	2.3913e-36	0.0761827	1.93551e+12	3.575e-08	0.0363839	3.15573e+12	0.00748563	0.0163364	4.72418e+12	0.620319	0.00283587	1.39235e-35	3.61e-07	0.034645	0.733105
NR3C2	0.0940132	0.0437599	0.0285285	-0.0114799	3.05037e+12	1.62203e-54	0.0940132	1.92069e+12	3.38452e-11	0.0437599	3.11662e+12	2.99666e-06	0.0285285	4.792e+12	0.0449103	-0.0114799	1.48241e-53	5.2551e-10	3.48966e-05	0.107191
NR4A1	0.0371608	0.0172213	-0.0264344	0.00921299	3.24179e+12	8.54309e-10	0.0371608	1.974e+12	0.00911682	0.0172213	3.29294e+12	1.50434e-05	-0.0264344	4.69397e+12	0.107518	0.00921299	1.93661e-09	0.0246069	0.000152977	0.208959
NR4A2	0.0691126	0.0176151	0.0127344	-0.00707896	3.13421e+12	3.36814e-30	0.0691126	1.9732e+12	0.00764667	0.0176151	3.16729e+12	0.0370974	0.0127344	4.77115e+12	0.216222	-0.00707896	1.60515e-29	0.0211935	0.117733	0.357236
NR4A3	0.0236623	-8.51011e-05	-0.00671095	0.011368	3.28724e+12	9.40814e-05	0.0236623	2.00876e+12	0.98972	-8.51011e-05	3.22967e+12	0.271946	-0.00671095	4.68376e+12	0.0470399	0.011368	0.000161346	0.996702	0.501905	0.110384
NR5A1	0.00552712	0.00516579	0.00148259	-0.00297579	3.3483e+12	0.361712	0.00552712	1.99821e+12	0.434127	0.00516579	3.20338e+12	0.808238	0.00148259	4.75171e+12	0.603175	-0.00297579	0.428476	0.570762	0.904857	0.719227
NR5A2	0.00388109	0.0106374	-0.00502738	-0.00576808	3.35384e+12	0.521867	0.00388109	1.98722e+12	0.107259	0.0106374	3.22427e+12	0.410517	-0.00502738	4.76494e+12	0.313631	-0.00576808	0.590114	0.192701	0.62771	0.467372
NR6A1	0.0561116	0.00482714	0.00262876	-0.0180189	3.17798e+12	1.91475e-20	0.0561116	1.99889e+12	0.464856	0.00482714	3.19971e+12	0.666958	0.00262876	4.82298e+12	0.00164407	-0.0180189	6.72723e-20	0.603644	0.817561	0.00583302
NRF1	0.137511	0.0460118	0.0416426	0.00386371	2.90392e+12	4.49981e-115	0.137511	1.91617e+12	3.16362e-12	0.0460118	3.07454e+12	9.11466e-12	0.0416426	4.71931e+12	0.499706	0.00386371	1.24956e-113	6.2579e-11	2.68604e-10	0.643115
NRL	0.0247986	0.0337132	0.000842485	-0.0185092	3.28341e+12	4.25906e-05	0.0247986	1.94087e+12	3.29212e-07	0.0337132	3.20544e+12	0.890308	0.000842485	4.8253e+12	0.00122221	-0.0185092	7.49375e-05	2.81291e-06	0.948799	0.00458407
OLIG1	0.0562509	0.031041	0.0292917	0.014835	3.17751e+12	1.54235e-20	0.0562509	1.94624e+12	2.58883e-06	0.031041	3.11417e+12	1.6182e-06	0.0292917	4.66733e+12	0.0095513	0.014835	5.43207e-20	1.83248e-05	1.99717e-05	0.0286143
OLIG2	0.0231263	0.0225853	0.0176532	0.012665	3.28904e+12	0.000135153	0.0231263	1.96322e+12	0.000626104	0.0225853	3.1515e+12	0.00385188	0.0176532	4.67761e+12	0.0269304	0.012665	0.000228793	0.0023483	0.0201526	0.0716159
ONECUT1	0.00376328	-0.00320883	0.00120438	-0.0119487	3.35423e+12	0.534581	0.00376328	2.01503e+12	0.627077	-0.00320883	3.20427e+12	0.843705	0.00120438	4.79422e+12	0.0368526	-0.0119487	0.602133	0.743146	0.924362	0.0922273
ONECUT2	0.0115363	0.00200598	-0.00815121	-0.0241686	3.32806e+12	0.0569334	0.0115363	2.00456e+12	0.76134	0.00200598	3.23429e+12	0.182082	-0.00815121	4.85212e+12	2.4148e-05	-0.0241686	0.0784464	0.840784	0.386089	0.000132584
ONECUT3	0.00955564	-0.00389195	0.00736003	0.00268447	3.33473e+12	0.114811	0.00955564	2.0164e+12	0.555676	-0.00389195	3.18453e+12	0.228262	0.00736003	4.7249e+12	0.639106	0.00268447	0.151819	0.681213	0.449116	0.747923
OSR1	0.00490065	0.00447722	-0.000471322	-0.0102268	3.35041e+12	0.418675	0.00490065	1.99959e+12	0.49784	0.00447722	3.20965e+12	0.9385	-0.000471322	4.78606e+12	0.0740076	-0.0102268	0.48716	0.633375	0.976639	0.158556
OTP	0.00646181	-0.00563813	0.00392592	0.00308615	3345148899018	0.286263	0.00646181	2.01991e+12	0.393289	-0.00563813	3.19554e+12	0.520436	0.00392592	4.72299e+12	0.589804	0.00308615	0.350011	0.53375	0.722605	0.712701
OTX1	0.0291274	0.0332796	0.0125482	0.000149977	3.26884e+12	1.52678e-06	0.0291274	1.94174e+12	4.65026e-07	0.0332796	3.16788e+12	0.0399549	0.0125482	4.7369e+12	0.979098	0.000149977	2.91623e-06	3.79377e-06	0.12486	0.991609
OVOL1	0.0043913	0.00111166	0.0110642	0.00874615	3.35212e+12	0.468656	0.0043913	2.00635e+12	0.866336	0.00111166	3.17264e+12	0.0701004	0.0110642	4.69618e+12	0.126539	0.00874615	0.539235	0.919845	0.193918	0.241059
OVOL2	0.00137633	0.0106903	0.0172047	-0.0106531	3.36227e+12	0.820326	0.00137633	1.98711e+12	0.105522	0.0106903	3.15294e+12	0.00485336	0.0172047	4.78808e+12	0.0627376	-0.0106531	0.856508	0.190945	0.0238376	0.140455
OVOL3	0.00725327	0.00559874	0.00271304	-0.00946737	3.34248e+12	0.231318	0.00725327	1.99734e+12	0.396604	0.00559874	3.19943e+12	0.656953	0.00271304	4.78247e+12	0.0981502	-0.00946737	0.289449	0.536232	0.814318	0.195488
PA2G4	0.0368236	0.0209154	-0.00856318	-0.00466296	3.24292e+12	1.21096e-09	0.0368236	1.96658e+12	0.00153961	0.0209154	3.23561e+12	0.160971	-0.00856318	4.75971e+12	0.415315	-0.00466296	2.73223e-09	0.00512256	0.356507	0.564703
PATZ1	0.0310601	0.032562	-0.00227718	-0.00632541	3.26233e+12	2.94617e-07	0.0310601	1.94318e+12	8.16138e-07	0.032562	3.21544e+12	0.709317	-0.00227718	4.76758e+12	0.269162	-0.00632541	5.85987e-07	6.30216e-06	0.845094	0.426173
PAX1	-0.0131285	-0.000478491	0.00694348	-0.00717523	3.41111e+12	0.0302656	-0.0131285	2.00955e+12	0.942246	-0.000478491	3.18586e+12	0.255682	0.00694348	4.77161e+12	0.21004	-0.00717523	0.0431427	0.964817	0.479486	0.348218
PAX2	0.00486738	0.00686963	0.00709332	0.00215935	3.35052e+12	0.42184	0.00486738	1.99479e+12	0.298278	0.00686963	3.18538e+12	0.245566	0.00709332	4.72738e+12	0.706012	0.00215935	0.490054	0.432878	0.465962	0.802068
PAX3	-0.0326069	-0.0322409	-0.044531	0.114753	3.47669e+12	7.35365e-08	-0.0326069	2.07334e+12	1.0458e-06	-0.0322409	3.351e+12	3.02414e-13	-0.044531	4.19396e+12	5.71975e-90	0.114753	1.51912e-07	8.03263e-06	1.03973e-11	8.25932e-87
PAX5	-0.00193444	0.00879164	-0.000557717	-0.00895583	3.37342e+12	0.749555	-0.00193444	1.99093e+12	0.183139	0.00879164	3.20993e+12	0.927256	-0.000557717	4.78004e+12	0.117695	-0.00895583	0.794099	0.296471	0.971667	0.225999
PAX6	0.124014	0.048574	-0.0161282	0.00560649	2.94936e+12	8.62055e-94	0.124014	1.91102e+12	1.85492e-13	0.048574	3.25988e+12	0.00828218	-0.0161282	4.71105e+12	0.327381	0.00560649	1.70522e-92	4.46417e-12	0.0372569	0.483372
PAX7	0.00999078	0.0114321	0.00252608	0.00280116	3.33327e+12	0.0991996	0.00999078	1.98562e+12	0.0834574	0.0114321	3.20003e+12	0.679227	0.00252608	4.72434e+12	0.624605	0.00280116	0.132634	0.158569	0.825668	0.736269
PAX8	0.00764794	0.00324711	-0.00818758	0.012495	3.34116e+12	0.206912	0.00764794	2.00206e+12	0.622973	0.00324711	3.23441e+12	0.18014	-0.00818758	4.67842e+12	0.0290478	0.012495	0.262088	0.740999	0.383096	0.0759873
PAX9	0.00604487	-0.00263291	0.00522862	0.00240302	3.34655e+12	0.318497	0.00604487	2.01387e+12	0.690154	-0.00263291	3.19136e+12	0.392038	0.00522862	4.72623e+12	0.674644	0.00240302	0.382621	0.787812	0.614001	0.776244
PBX1	0.0756964	0.0442824	0.0641653	0.0254938	3.11204e+12	6.6183e-36	0.0756964	1.91964e+12	1.97291e-11	0.0442824	3.00229e+12	7.39428e-26	0.0641653	4.61683e+12	8.41921e-06	0.0254938	3.8075e-35	3.47424e-10	1.06773e-23	5.02909e-05
PBX2	0.0391948	0.0286106	0.00130667	7.36171e-05	3.23494e+12	9.76651e-11	0.0391948	1.95112e+12	1.47244e-05	0.0286106	3.20395e+12	0.830624	0.00130667	4.73726e+12	0.989739	7.36171e-05	2.31955e-10	8.74978e-05	0.916288	0.994431
PBX3	0.0717151	-0.000964555	-0.0413332	-0.0094834	3.12545e+12	2.15498e-32	0.0717151	2.01052e+12	0.883888	-0.000964555	3.34074e+12	1.2958e-11	-0.0413332	4.78254e+12	0.0975823	-0.0094834	1.11534e-31	0.93345	3.74226e-10	0.195435
PBX4	0.0265839	0.0136971	0.00149335	-0.0325352	3.2774e+12	1.1454e-05	0.0265839	1.98107e+12	0.0380838	0.0136971	3.20335e+12	0.806874	0.00149335	4.89175e+12	1.30763e-08	-0.0325352	2.0857e-05	0.0837033	0.904857	1.33916e-07
PCGF2	0.0154358	-0.00400361	-0.00723279	0.00554933	3.31493e+12	0.0108526	0.0154358	2.01663e+12	0.544394	-0.00400361	3.23134e+12	0.236406	-0.00723279	4.71132e+12	0.332336	0.00554933	0.0159747	0.674189	0.457428	0.487348
PCGF6	0.033555	0.0280335	0.00102416	-0.011318	3.25393e+12	3.04391e-08	0.033555	1.95228e+12	2.18256e-05	0.0280335	3.20485e+12	0.866854	0.00102416	4.79123e+12	0.0480189	-0.011318	6.42604e-08	0.000122156	0.935529	0.112018
PGR	0.0171405	-0.0063228	0.00454008	0.00763276	3.30919e+12	0.00467247	0.0171405	2.02129e+12	0.338398	-0.0063228	3.19357e+12	0.457353	0.00454008	4.70145e+12	0.182406	0.00763276	0.00709469	0.478616	0.661741	0.316199
PHF1	0.0692874	0.0166667	-0.0219425	0.0150887	3.13362e+12	2.41299e-30	0.0692874	1.97511e+12	0.0116143	0.0166667	3.27853e+12	0.000327642	-0.0219425	4.66613e+12	0.0083894	0.0150887	1.15376e-29	0.0303824	0.00245137	0.0255576
PHF20	0.0754571	0.0320763	-0.0202894	-0.0336313	3.11285e+12	1.08951e-35	0.0754571	1.94416e+12	1.18655e-06	0.0320763	3.27323e+12	0.000894686	-0.0202894	4896946052746	4.18492e-09	-0.0336313	6.1939e-35	8.87761e-06	0.00595358	4.64848e-08
PHF21A	0.144946	0.0439318	-0.00754642	-0.011942	2.87889e+12	9.10017e-128	0.144946	1.92035e+12	2.83567e-11	0.0439318	3.23235e+12	0.216696	-0.00754642	4.79419e+12	0.0369584	-0.011942	3.20503e-126	4.70656e-10	0.436345	0.0923322
PHOX2A	0.00636848	0.00212072	-0.0121341	-0.00382325	3.34546e+12	0.29328	0.00636848	2.00433e+12	0.748138	0.00212072	3.24707e+12	0.0469873	-0.0121341	4.75573e+12	0.504207	-0.00382325	0.357079	0.831648	0.142541	0.645457
PIN1	0.0254183	-0.00362665	-0.00973744	-0.0110283	3.28132e+12	2.72546e-05	0.0254183	2.01587e+12	0.582932	-0.00362665	3.23938e+12	0.110924	-0.00973744	4.78986e+12	0.0540316	-0.0110283	4.84079e-05	0.704397	0.27287	0.123411
PITX1	0.00382374	-0.00450346	2.85713e-05	0.0114375	3.35403e+12	0.528037	0.00382374	2.01763e+12	0.495324	-0.00450346	3.20805e+12	0.996268	2.85713e-05	4.68343e+12	0.0457078	0.0114375	0.596157	0.631844	0.99765	0.108258
PITX3	0.00019278	-0.000257627	-0.0079515	0.0021952	3.36626e+12	0.974621	0.00019278	2.0091e+12	0.968885	-0.000257627	3.23365e+12	0.193027	-0.0079515	4.72721e+12	0.701364	0.0021952	0.985541	0.981115	0.404783	0.798714
PKNOX1	0.0782112	0.0178125	0.00183216	-0.0253816	3.10358e+12	3.19344e-38	0.0782112	1.97281e+12	0.00699298	0.0178125	3.20226e+12	0.764235	0.00183216	4.85786e+12	9.22357e-06	-0.0253816	1.97911e-37	0.0195317	0.878627	5.397e-05
PKNOX2	0.109747	0.0202111	-0.0614342	-0.0269981	2.9974e+12	9.64478e-74	0.109747	1.96799e+12	0.0022101	0.0202111	3.40523e+12	7.78882e-24	-0.0614342	4.86552e+12	2.39165e-06	-0.0269981	1.37892e-72	0.00701402	9.37255e-22	1.59886e-05
PLAG1	0.0106871	0.00691881	0.0108552	0.0104144	3.33092e+12	0.0777888	0.0106871	1.99469e+12	0.294833	0.00691881	3.17331e+12	0.0755607	0.0108552	4.68827e+12	0.0688589	0.0104144	0.105372	0.42874	0.205866	0.15076
PLAGL1	0.0575571	0.00790309	-0.0102873	-0.0785778	3.17312e+12	1.97913e-21	0.0575571	1.99271e+12	0.231458	0.00790309	3.24114e+12	0.0921671	-0.0102873	5.10988e+12	5.23663e-43	-0.0785778	7.14468e-21	0.355215	0.242421	7.5617e-41
PLAGL2	0.0298138	0.0107728	-0.0126014	-0.004395	3.26652e+12	8.60787e-07	0.0298138	1.98695e+12	0.10286	0.0107728	3.24857e+12	0.03912	-0.0126014	4.75844e+12	0.442627	-0.004395	1.67743e-06	0.1873	0.12307	0.589832
PLSCR1	0.171286	0.0173366	-0.050119	-0.0991412	2.7902e+12	2.26706e-178	0.171286	1.97376e+12	0.00866222	0.0173366	3.36893e+12	2.21919e-16	-0.050119	5.20731e+12	1.60775e-67	-0.0991412	1.72296e-176	0.023556	1.06817e-14	1.1608e-64
POGK	0.0713434	0.0205161	-0.00369021	0.02059	3.1267e+12	4.48493e-32	0.0713434	1.96738e+12	0.00189231	0.0205161	3.21998e+12	0.545785	-0.00369021	4.64007e+12	0.000321601	0.02059	2.30471e-31	0.00614043	0.740589	0.00140725
POU1F1	0.00631523	0.00299757	0.00271281	0.00415516	3.34564e+12	0.297335	0.00631523	2.00257e+12	0.649931	0.00299757	3.19944e+12	0.656981	0.00271281	4.71793e+12	0.46792	0.00415516	0.360212	0.761152	0.814318	0.613137
POU2AF1	-0.00093508	-0.00277496	-0.00647681	-0.0118774	3.37005e+12	0.877366	-0.00093508	2.01416e+12	0.674373	-0.00277496	3.22892e+12	0.289026	-0.00647681	4.79388e+12	0.0379926	-0.0118774	0.904294	0.778112	0.517167	0.0941586
POU2F1	0.117278	0.0553338	0.0508006	0.0026693	2.97204e+12	5.17827e-84	0.117278	1.89744e+12	5.09753e-17	0.0553338	3.04516e+12	8.6933e-17	0.0508006	4.72497e+12	0.641001	0.0026693	8.69468e-83	2.04467e-15	4.32866e-15	0.748266
POU2F2	0.0130383	0.0017714	-0.00904014	-0.00933466	3.32301e+12	0.0314205	0.0130383	2.00503e+12	0.788542	0.0017714	3.23714e+12	0.138901	-0.00904014	4.78184e+12	0.102953	-0.00933466	0.0446127	0.862617	0.319893	0.201441
POU2F3	-0.00911181	-0.026473	0.000824681	0.0132522	3.39758e+12	0.132662	-0.00911181	2.06176e+12	6.09928e-05	-0.026473	3.20549e+12	0.892612	0.000824681	4.67483e+12	0.020606	0.0132522	0.173991	0.00029957	0.94914	0.0562478
POU3F1	0.0150929	-0.013184	0.0116708	-0.0030087	3.31609e+12	0.0127453	0.0150929	2.03507e+12	0.0459057	-0.013184	3.1707e+12	0.0560593	0.0116708	4.75187e+12	0.599173	-0.0030087	0.0185901	0.097339	0.163866	0.715638
POU3F2	0.0664744	0.0317864	0.0313008	0.0541326	3.14309e+12	4.66827e-28	0.0664744	1.94474e+12	1.47979e-06	0.0317864	3.10772e+12	2.97248e-07	0.0313008	4.48115e+12	2.98237e-21	0.0541326	2.08699e-27	1.07378e-05	4.23343e-06	1.34579e-19
POU3F3	0.0750022	0.0338187	0.00572148	0.027918	3.11438e+12	2.798e-35	0.0750022	1.94066e+12	3.02482e-07	0.0338187	3.18978e+12	0.348959	0.00572148	4.60535e+12	1.07203e-06	0.027918	1.5721e-34	2.59991e-06	0.576541	7.81825e-06
POU3F4	0.014053	0.00773366	0.014081	0.0359211	3.31959e+12	0.0203854	0.014053	1.99305e+12	0.241615	0.00773366	3.16297e+12	0.0211577	0.014081	4.56743e+12	3.45016e-10	0.0359211	0.029466	0.364569	0.0777397	4.11739e-09
POU4F1	-0.00686605	0.000921282	-0.00228849	0.00142916	3.39002e+12	0.257186	-0.00686605	2.00674e+12	0.889063	0.000921282	3.21548e+12	0.70794	-0.00228849	4.73084e+12	0.802851	0.00142916	0.318778	0.934603	0.844149	0.868402
POU4F3	-0.00374217	-0.0020967	-0.00330403	0.0105676	3.3795e+12	0.536876	-0.00374217	2.0128e+12	0.750896	-0.0020967	3.21874e+12	0.588598	-0.00330403	4.68755e+12	0.0648762	0.0105676	0.603776	0.832791	0.768477	0.143683
POU5F1	0.0219595	0.00558385	0.00436249	-0.00548572	3.29297e+12	0.00028979	0.0219595	1.99737e+12	0.397861	0.00558385	3.19414e+12	0.475141	0.00436249	4.7636e+12	0.337909	-0.00548572	0.000482093	0.536926	0.675964	0.491875
POU5F1B	0.0141375	0.0057253	-0.00271449	-0.000366499	3.31931e+12	0.0196419	0.0141375	1.99709e+12	0.386016	0.0057253	3.21685e+12	0.656781	-0.00271449	4.73935e+12	0.948951	-0.000366499	0.0284483	0.527348	0.814318	0.972524
POU6F1	0.0654973	0.0210786	0.00343272	0.00544661	3.14638e+12	2.76269e-27	0.0654973	1.96625e+12	0.00141377	0.0210786	3.19713e+12	0.57416	0.00343272	4.71181e+12	0.341364	0.00544661	1.20523e-26	0.00480348	0.758638	0.492929
POU6F2	0.030411	0.0488229	0.0520258	-0.046729	3.26451e+12	5.17602e-07	0.030411	1.91052e+12	1.39712e-13	0.0488229	3.04123e+12	1.56335e-17	0.0520258	4.959e+12	3.14766e-16	-0.046729	1.01828e-06	3.53937e-12	8.36104e-16	8.11646e-15
PPARA	0.0816969	0.037389	0.0335709	-0.0237479	3.09184e+12	1.47247e-41	0.0816969	1.93349e+12	1.48759e-08	0.037389	3.10044e+12	3.86117e-08	0.0335709	4.85012e+12	3.33777e-05	-0.0237479	1.02224e-40	1.6151e-07	6.55944e-07	0.000180515
PPARD	0.0751427	0.0192742	-0.0347981	-0.0465223	3.11391e+12	2.09227e-35	0.0751427	1.96987e+12	0.00351667	0.0192742	3.31978e+12	1.21116e-08	-0.0347981	4.95802e+12	4.24452e-16	-0.0465223	1.18017e-34	0.0104919	2.18614e-07	9.88562e-15
PPARG	-0.000107945	0.00732252	-0.0194356	-0.0141439	3.36727e+12	0.985788	-0.000107945	1.99388e+12	0.267557	0.00732252	3.27049e+12	0.00146317	-0.0194356	4.80462e+12	0.0134764	-0.0141439	0.989496	0.396666	0.0089526	0.0386109
PRDM1	0.0164437	-0.000659887	-0.00581585	-0.00249981	3.31154e+12	0.00665242	0.0164437	2.00991e+12	0.920414	-0.000659887	3.2268e+12	0.341067	-0.00581585	4.74946e+12	0.662334	-0.00249981	0.00994419	0.953427	0.566744	0.765741
PRDM10	0.0435512	0.0252513	0.00993859	0.00588922	3.22027e+12	6.4629e-13	0.0435512	1.95787e+12	0.000131377	0.0252513	3.17625e+12	0.103741	0.00993859	4.70971e+12	0.303576	0.00588922	1.72823e-12	0.000578381	0.261892	0.459501
PRDM12	0.0067643	0.00057621	-0.00222878	-0.00729289	3.34413e+12	0.264304	0.0067643	2.00743e+12	0.930478	0.00057621	3.21529e+12	0.715223	-0.00222878	4.77216e+12	0.20266	-0.00729289	0.325923	0.959037	0.849328	0.339016
PRDM14	0.0121825	-0.00333573	0.000142264	-0.0035666	3.32589e+12	0.0443828	0.0121825	2.01529e+12	0.613518	-0.00333573	3.20768e+12	0.98142	0.000142264	4.75451e+12	0.533251	-0.0035666	0.0619814	0.732771	0.994495	0.666635
PRDM15	0.0663509	0.0144723	-0.0106238	-9.75737e-05	3.14351e+12	5.8526e-28	0.0663509	1.97952e+12	0.028427	0.0144723	3.24222e+12	0.0820064	-0.0106238	4.73808e+12	0.986401	-9.75737e-05	2.60838e-27	0.0651565	0.219774	0.993972
PRDM16	0.188969	0.0650635	0.0462531	-0.0328585	2.73066e+12	2.3738e-217	0.188969	1.8779e+12	6.10665e-23	0.0650635	3.05975e+12	3.5731e-14	0.0462531	4.89328e+12	9.37865e-09	-0.0328585	3.80864e-215	5.87867e-21	1.39447e-12	9.67341e-08
PRDM2	0.0803154	0.0303868	0.000646892	-0.00856781	3.09649e+12	3.21914e-40	0.0803154	1.94755e+12	4.18683e-06	0.0303868	3.20606e+12	0.915665	0.000646892	4.7782e+12	0.134462	-0.00856781	2.16206e-39	2.8384e-05	0.96442	0.251089
PRDM4	0.0444914	0.0302836	0.000948387	-0.0168675	3.21711e+12	2.0465e-13	0.0444914	1.94776e+12	4.51297e-06	0.0302836	3.2051e+12	0.876624	0.000948387	4.81753e+12	0.00321093	-0.0168675	5.59686e-13	3.0031e-05	0.941149	0.0107081
PRDM5	0.0558551	0.0286645	0.0136358	-0.00750526	3.17885e+12	2.8471e-20	0.0558551	1.95101e+12	1.41878e-05	0.0286645	3.16439e+12	0.0255965	0.0136358	4.77317e+12	0.189821	-0.00750526	9.9545e-20	8.53635e-05	0.0901495	0.3267
PRDM6	0.03233	0.010206	0.0120327	0.00183242	3.25805e+12	9.47146e-08	0.03233	1.98809e+12	0.12227	0.010206	3.16954e+12	0.0488589	0.0120327	4.72893e+12	0.748889	0.00183242	1.93175e-07	0.21375	0.147215	0.834385
PRDM8	0.00263966	0.00411913	-0.0125582	-0.0207706	3.35802e+12	0.663123	0.00263966	2.00031e+12	0.532842	0.00411913	3.24843e+12	0.0397965	-0.0125582	4.83602e+12	0.000284747	-0.0207706	0.721046	0.663296	0.12486	0.00125741
PRDM9	0.00266121	0.00950926	-0.00610694	0.0030689	3.35795e+12	0.660545	0.00266121	1.98949e+12	0.14992	0.00950926	3.22773e+12	0.31745	-0.00610694	4.72307e+12	0.591885	0.0030689	0.718784	0.250851	0.545712	0.713418
PREB	0.029226	0.0214874	-0.0102271	-0.00496261	3.2685e+12	1.40715e-06	0.029226	1.96543e+12	0.00113894	0.0214874	3.24095e+12	0.0940873	-0.0102271	4.76112e+12	0.385985	-0.00496261	2.69844e-06	0.00402109	0.246574	0.53541
PRMT3	0.0829324	0.031529	-0.000521074	0.0101888	3.08768e+12	8.9253e-43	0.0829324	1.94526e+12	1.79765e-06	0.031529	3.20981e+12	0.932023	-0.000521074	4.68934e+12	0.0750893	0.0101888	6.25638e-42	1.29144e-05	0.974541	0.159925
PROP1	0.00455025	-0.00428949	0.00597783	-0.00363777	3.35158e+12	0.452713	0.00455025	2.0172e+12	0.516036	-0.00428949	3.18896e+12	0.32779	0.00597783	4.75485e+12	0.525113	-0.00363777	0.522556	0.647962	0.556671	0.664229
PROX1	-0.00253976	-0.00587299	-0.0280264	0.0476237	3.37546e+12	0.675129	-0.00253976	2.02038e+12	0.373881	-0.00587299	3.29805e+12	4.4578e-06	-0.0280264	4.51199e+12	8.49769e-17	0.0476237	0.72807	0.516142	4.91379e-05	2.45413e-15
PROX2	0.0117013	0.00395374	0.00530427	-0.00516704	3.32751e+12	0.0534771	0.0117013	2.00064e+12	0.549419	0.00395374	3.19112e+12	0.385223	0.00530427	4.76209e+12	0.36672	-0.00516704	0.073825	0.678666	0.610938	0.517133
PRR12	0.0682101	0.0186959	-0.00422956	0.00309242	3.13725e+12	1.85968e-29	0.0682101	1.97103e+12	0.00464085	0.0186959	3.22171e+12	0.488699	-0.00422956	4.72296e+12	0.589049	0.00309242	8.60696e-29	0.013376	0.691167	0.712384
PRRX1	0.132773	0.0356529	-0.0439547	-0.0408263	2.91987e+12	2.40654e-107	0.132773	1.93697e+12	6.66928e-08	0.0356529	3.34915e+12	6.07253e-13	-0.0439547	4.93103e+12	9.68449e-13	-0.0408263	5.79174e-106	6.2944e-07	1.94861e-11	1.57128e-11
PRRX2	0.010379	0.0128987	-0.00579413	-0.0146515	3.33196e+12	0.0867469	0.010379	1.98268e+12	0.0508129	0.0128987	3.22673e+12	0.342873	-0.00579413	4.80703e+12	0.0104789	-0.0146515	0.117068	0.105271	0.568744	0.0308808
PTF1A	-0.0098778	0.00706924	0.00362354	-0.00957872	3.40016e+12	0.10308	-0.0098778	1.99439e+12	0.284459	0.00706924	3.19651e+12	0.553066	0.00362354	4.78299e+12	0.09426	-0.00957872	0.137567	0.416169	0.744988	0.189882
PURA	0.0904079	0.0265808	-0.000421658	0.0189759	3.06251e+12	1.55797e-50	0.0904079	1.9552e+12	5.69096e-05	0.0265808	3.20949e+12	0.94497	-0.000421658	4.64771e+12	0.000915773	0.0189759	1.30797e-49	0.000282397	0.979284	0.00355477
PURB	0.0528379	0.023255	-0.00570729	0.0227481	3.189e+12	2.64884e-18	0.0528379	1.96188e+12	0.000429159	0.023255	3.22645e+12	0.350155	-0.00570729	4.62984e+12	7.05653e-05	0.0227481	8.65367e-18	0.00167037	0.577196	0.000355039
PURG	0.103789	0.0280389	0.0124113	0.0129312	3.01746e+12	4.15927e-66	0.103789	1.95227e+12	2.17468e-05	0.0280389	3.16832e+12	0.0421733	0.0124113	4.67635e+12	0.0238803	0.0129312	5.13332e-65	0.000122156	0.130683	0.0643344
RAG1	0.00493943	0.0119961	0.00915784	0.00523457	3.35027e+12	0.415002	0.00493943	1.98449e+12	0.0693128	0.0119961	3.17876e+12	0.133831	0.00915784	4.71281e+12	0.36049	0.00523457	0.483277	0.136359	0.311194	0.51235
RARA	0.00872295	0.0213501	-0.00236259	-0.00108212	3.33754e+12	0.150006	0.00872295	1.9657e+12	0.00122519	0.0213501	3.21572e+12	0.698938	-0.00236259	4.74274e+12	0.850065	-0.00108212	0.194093	0.00429411	0.83783	0.905899
RARB	0.0490505	0.0269066	0.0199282	0.0219832	3.20176e+12	5.52666e-16	0.0490505	1.95454e+12	4.60883e-05	0.0269066	3.14421e+12	0.00110413	0.0199282	4.63347e+12	0.000122679	0.0219832	1.63871e-15	0.00023509	0.00708604	0.000590493
RARG	0.0383359	0.0169649	0.0135399	0.0174848	3.23783e+12	2.47368e-10	0.0383359	1.97451e+12	0.0102049	0.0169649	3.1647e+12	0.0266519	0.0135399	4.65478e+12	0.00225328	0.0174848	5.74277e-10	0.0270881	0.0931849	0.00780272
RAX	0.00877922	-0.00927631	-0.00595154	0.0126864	3.33735e+12	0.147394	0.00877922	2.02722e+12	0.160157	-0.00927631	3.22723e+12	0.329921	-0.00595154	4.67751e+12	0.0266726	0.0126864	0.190885	0.264911	0.556671	0.0710613
RAX2	0.00150116	0.00788606	0.00548144	0.00622348	3.36185e+12	0.804346	0.00150116	1.99275e+12	0.232464	0.00788606	3.19055e+12	0.36955	0.00548144	4.70813e+12	0.276954	0.00622348	0.841126	0.355215	0.600935	0.435644
RBCK1	0.0695586	0.0380859	-0.00473566	-0.0201329	3.13271e+12	1.43613e-30	0.0695586	1.93209e+12	7.99263e-09	0.0380859	3.22333e+12	0.438205	-0.00473566	4.833e+12	0.000435839	-0.0201329	6.91259e-30	9.23308e-08	0.654638	0.00182421
RBPJ	0.0795357	0.0269786	0.0392934	-0.0121516	3.09912e+12	1.79342e-39	0.0795357	1.9544e+12	4.39751e-05	0.0269786	3.08208e+12	1.23647e-10	0.0392934	4.79518e+12	0.0337676	-0.0121516	1.17714e-38	0.000227599	3.13239e-09	0.0856949
RBPJL	-0.00517706	0.00119921	-0.00769827	0.0064522	3.38434e+12	0.392918	-0.00517706	2.00618e+12	0.855919	0.00119921	3.23284e+12	0.20759	-0.00769827	4.70705e+12	0.259681	0.0064522	0.46203	0.913487	0.425795	0.413885
RBSN	0.0552965	0.0261732	-0.00303248	-0.00999268	3.18073e+12	6.7137e-20	0.0552965	1.95602e+12	7.38546e-05	0.0261732	3.21787e+12	0.619601	-0.00303248	4.78496e+12	0.0808696	-0.00999268	2.31374e-19	0.000350809	0.789841	0.16924
REL	0.0584518	0.0154616	-0.00679086	-0.00985807	3.1701e+12	4.72143e-22	0.0584518	1.97753e+12	0.0192245	0.0154616	3.22992e+12	0.266279	-0.00679086	4.78432e+12	0.0850432	-0.00985807	1.72601e-21	0.0468922	0.494225	0.175935
RELA	0.0648735	0.0292053	-0.0325811	0.0171758	3.14848e+12	8.48102e-27	0.0648735	1.94992e+12	9.7401e-06	0.0292053	3.31266e+12	9.5582e-08	-0.0325811	4.65624e+12	0.00269394	0.0171758	3.61256e-26	6.14179e-05	1.50022e-06	0.00913157
RELB	0.0431788	0.00794229	-0.0485453	-0.00976791	3.22153e+12	1.01243e-12	0.0431788	1.99263e+12	0.229151	0.00794229	3.36388e+12	1.84224e-15	-0.0485453	4.78389e+12	0.0879347	-0.00976791	2.67757e-12	0.353142	8.06119e-14	0.179585
REST	0.053791	0.0128636	0.00384782	-0.00983114	3.1858e+12	6.49836e-19	0.053791	1.98275e+12	0.0514457	0.0128636	3.19579e+12	0.528768	0.00384782	4.78419e+12	0.0858986	-0.00983114	2.16712e-18	0.106277	0.729962	0.176944
REXO4	0.0264384	0.0124395	-0.00289362	-0.0030643	3.27789e+12	1.27878e-05	0.0264384	1.9836e+12	0.0596311	0.0124395	3.21742e+12	0.635725	-0.00289362	4.75213e+12	0.592441	-0.0030643	2.31398e-05	0.120262	0.80115	0.713418
RFX1	0.0311827	0.0152832	-0.0139353	-0.00979781	3.26192e+12	2.64525e-07	0.0311827	1.97789e+12	0.0206599	0.0152832	3.25284e+12	0.0225304	-0.0139353	4.78403e+12	0.0869671	-0.00979781	5.2686e-07	0.0499712	0.0818531	0.178482
RFX2	0.153306	0.0353906	-0.0110959	0.0323293	2.85074e+12	7.14147e-143	0.153306	1.9375e+12	8.31716e-08	0.0353906	3243735750763	0.0693024	-0.0110959	4.58445e+12	1.61318e-08	0.0323293	3.32654e-141	7.60126e-07	0.192078	1.62897e-07
RFX3	0.118008	0.0434837	0.0113919	0.0113682	2.96958e+12	4.79281e-85	0.118008	1.92125e+12	4.49062e-11	0.0434837	3.17159e+12	0.0621944	0.0113919	4.68376e+12	0.047037	0.0113682	8.44002e-84	6.82574e-10	0.175913	0.110384
RFX4	0.200494	0.0573589	-0.00501974	-0.0318145	2.69186e+12	5.75644e-245	0.200494	1.89338e+12	3.56821e-18	0.0573589	3.22424e+12	0.411229	-0.00501974	4.88834e+12	2.71222e-08	-0.0318145	1.38538e-242	1.66209e-16	0.62771	2.64625e-07
RFX5	0.0187329	0.0161495	-0.000109467	0.00717654	3.30383e+12	0.0019906	0.0187329	1.97615e+12	0.0144721	0.0161495	3.20849e+12	0.985703	-0.000109467	4.70361e+12	0.209957	0.00717654	0.00311759	0.0370527	0.994549	0.348218
RFX6	-0.00886939	0.0027759	-0.00284836	-0.00250454	3.39677e+12	0.143282	-0.00886939	2.00301e+12	0.674269	0.0027759	3.21728e+12	0.641018	-0.00284836	4.74948e+12	0.661735	-0.00250454	0.185893	0.778112	0.803498	0.765662
RFX7	0.0858541	0.0502544	0.0256277	0.0103249	3.07784e+12	9.96682e-46	0.0858541	1.90765e+12	2.66254e-14	0.0502544	3.12592e+12	2.71755e-05	0.0256277	4.6887e+12	0.0712778	0.0103249	7.57478e-45	7.39367e-13	0.000270631	0.154379
RFX8	-1.61344e-05	-0.0115447	0.0132119	-0.0116465	3.36696e+12	0.997876	-1.61344e-05	2.03177e+12	0.0804599	-0.0115447	3.16575e+12	0.0305513	0.0132119	4.79279e+12	0.0418912	-0.0116465	0.997876	0.1545	0.101885	0.101837
RHOXF1	0.0167087	0.00494262	0.0114765	0.0093629	3.31065e+12	0.00582449	0.0167087	1.99866e+12	0.454244	0.00494262	3.17132e+12	0.0602765	0.0114765	4.69326e+12	0.101915	0.0093629	0.00876101	0.593064	0.172697	0.199953
RHOXF2	-0.00536288	0.000726248	0.00191209	0.000537591	3.38496e+12	0.376155	-0.00536288	2.00713e+12	0.912441	0.000726248	3.202e+12	0.754275	0.00191209	4.73507e+12	0.925179	0.000537591	0.444127	0.948507	0.870642	0.953575
RLF	0.0891792	0.0363563	0.0131167	-0.0271219	3.06665e+12	3.26553e-49	0.0891792	1.93556e+12	3.66088e-08	0.0363563	3.16606e+12	0.0317701	0.0131167	4.86611e+12	2.15e-06	-0.0271219	2.63431e-48	3.67105e-07	0.104264	1.47138e-05
RORA	0.17899	0.0604113	0.0646025	-0.021769	2.76426e+12	7.47344e-195	0.17899	1.88724e+12	5.42882e-20	0.0604113	3.00088e+12	3.44397e-26	0.0646025	4.84075e+12	0.000142795	-0.021769	7.19443e-193	3.01509e-18	5.52566e-24	0.000671647
RORB	0.108936	0.0833885	0.0471883	0.00358974	3.00013e+12	1.12013e-72	0.108936	1.84109e+12	1.15122e-36	0.0833885	3.05675e+12	1.08388e-14	0.0471883	4.72061e+12	0.530599	0.00358974	1.54044e-71	5.54122e-34	4.60331e-13	0.664229
RORC	0.00308274	-0.00109795	0.00773876	0.0122559	3.35653e+12	0.610946	0.00308274	2.01079e+12	0.867969	-0.00109795	3.18331e+12	0.205209	0.00773876	4.67955e+12	0.0322693	0.0122559	0.674282	0.920902	0.422714	0.0829126
RREB1	0.0812891	0.0154735	0.00594071	-0.0188931	3.09321e+12	3.68093e-41	0.0812891	1.97751e+12	0.0191315	0.0154735	3.18908e+12	0.330802	0.00594071	4.82712e+12	0.000964383	-0.0188931	2.51909e-40	0.0468236	0.556671	0.00369382
RUNX1	0.0439948	-0.00987581	-0.00597784	-0.00802031	3.21878e+12	3.76737e-13	0.0439948	2.02842e+12	0.134832	-0.00987581	3.22732e+12	0.327789	-0.00597784	4.77561e+12	0.161188	-0.00802031	1.02257e-12	0.230411	0.556671	0.286752
RUNX2	0.0236526	0.0109367	-0.0140934	0.000751238	3.28727e+12	9.47083e-05	0.0236526	1.98662e+12	0.0977291	0.0109367	3.25335e+12	0.021044	-0.0140934	4.73405e+12	0.895591	0.000751238	0.000161985	0.180461	0.0775191	0.9342
RUNX3	0.00287368	0.0083717	-0.00276163	0.00312369	3.35723e+12	0.63534	0.00287368	1.99177e+12	0.204952	0.0083717	3.217e+12	0.651213	-0.00276163	4.72281e+12	0.585288	0.00312369	0.696607	0.324152	0.813099	0.708429
RXRA	0.0744073	0.0365704	0.00846314	-0.0465072	3.11638e+12	9.52482e-35	0.0744073	1.93513e+12	3.04352e-08	0.0365704	3.18099e+12	0.165919	0.00846314	4.95795e+12	4.33807e-16	-0.0465072	5.26967e-34	3.11691e-07	0.363011	9.94313e-15
RXRB	0.0165804	0.0266994	0.0133952	-0.0106856	3.31108e+12	0.00621275	0.0165804	1.95496e+12	5.2719e-05	0.0266994	3.16517e+12	0.0283162	0.0133952	4.78824e+12	0.0619405	-0.0106856	0.00930624	0.000263413	0.0976105	0.138935
RXRG	0.0323642	0.0382461	0.00896538	-0.0254925	3.25794e+12	9.18125e-08	0.0323642	1.93177e+12	6.91804e-09	0.0382461	3.17938e+12	0.142198	0.00896538	4.85839e+12	8.42824e-06	-0.0254925	1.87786e-07	8.12166e-08	0.325409	5.02909e-05
SAFB	0.089313	0.0257976	-0.00364092	-0.0205916	3.0662e+12	2.34943e-49	0.089313	1.95677e+12	9.35972e-05	0.0257976	3.21982e+12	0.551163	-0.00364092	4.83517e+12	0.000321262	-0.0205916	1.91671e-48	0.000427704	0.743118	0.00140725
SAFB2	0.147983	0.0502843	0.0233031	0.0398488	2.86866e+12	3.75156e-133	0.147983	1.90759e+12	2.57082e-14	0.0502843	3.13338e+12	0.000136063	0.0233031	4.54883e+12	3.30896e-12	0.0398488	1.64159e-131	7.27895e-13	0.00119076	4.92591e-11
SALL1	0.0603439	0.0305001	-0.0126749	-0.0208494	3.16373e+12	2.1214e-23	0.0603439	1.94732e+12	3.85523e-06	0.0305001	3.2488e+12	0.03799	-0.0126749	4.83639e+12	0.000269932	-0.0208494	8.10399e-23	2.63837e-05	0.120302	0.00120303
SALL2	0.0208419	0.0332652	0.0201787	0.00589127	3.29673e+12	0.000582246	0.0208419	1.94177e+12	4.70348e-07	0.0332652	3.1434e+12	0.000954587	0.0201787	4.7097e+12	0.303408	0.00589127	0.000952167	3.81563e-06	0.00629417	0.459501
SALL3	0.0644253	0.043848	0.0183344	-0.0114923	3.14999e+12	1.886e-26	0.0644253	1.92051e+12	3.09132e-11	0.043848	3.14932e+12	0.00268576	0.0183344	4.79206e+12	0.0446795	-0.0114923	7.96309e-26	4.95985e-10	0.0147462	0.106817
SALL4	-0.00519053	-0.00297006	0.0123509	-0.00833172	3.38438e+12	0.391687	-0.00519053	2014551677606	0.652931	-0.00297006	3.16852e+12	0.0431847	0.0123509	4.77709e+12	0.145533	-0.00833172	0.460959	0.76281	0.132961	0.268049
SATB2	0.0416514	0.0359026	0.00293816	-0.000286047	3.22667e+12	6.13768e-12	0.0416514	1.93647e+12	5.39689e-08	0.0359026	3.19871e+12	0.630534	0.00293816	4.73897e+12	0.960147	-0.000286047	1.55488e-11	5.161e-07	0.798676	0.979825
SCMH1	0.104292	0.0288905	0.0272038	-0.0191292	3.01576e+12	9.80938e-67	0.104292	1.95056e+12	1.21337e-05	0.0288905	3.12087e+12	8.42582e-06	0.0272038	4.82824e+12	0.000831824	-0.0191292	1.23172e-65	7.45578e-05	8.81659e-05	0.0032729
SCML4	0.00152321	-0.00315864	-0.00567883	-0.00172743	3.36178e+12	0.801532	0.00152321	2.01493e+12	0.632476	-0.00315864	3.22636e+12	0.352563	-0.00567883	4.7458e+12	0.762832	-0.00172743	0.839313	0.746156	0.578524	0.843438
SCRT1	0.0058522	0.00935803	-0.00332325	0.00317983	3.3472e+12	0.334167	0.0058522	1.98979e+12	0.156508	0.00935803	3.2188e+12	0.586431	-0.00332325	4.72255e+12	0.578563	0.00317983	0.399783	0.259767	0.768348	0.702645
SCX	0.0243932	0.0211679	-0.00232331	-0.0206384	3.28478e+12	5.67277e-05	0.0243932	1.96607e+12	0.00134894	0.0211679	3.21559e+12	0.703705	-0.00232331	4.83539e+12	0.00031132	-0.0206384	9.89308e-05	0.00461582	0.840487	0.00137057
SETBP1	0.0526318	0.0647459	-0.0208276	-0.0299153	3.1897e+12	3.57788e-18	0.0526318	1.87854e+12	9.86187e-23	0.0647459	3.27496e+12	0.000650032	-0.0208276	4.87934e+12	1.72221e-07	-0.0299153	1.161e-17	8.37679e-21	0.00455653	1.43749e-06
SETDB1	0.0513412	0.0279031	0.0271427	-0.013551	3.19404e+12	2.28998e-17	0.0513412	1.95254e+12	2.38327e-05	0.0279031	3.12106e+12	8.82742e-06	0.0271427	4.80181e+12	0.0179166	-0.013551	7.2042e-17	0.000129377	9.17036e-05	0.0496575
SETDB2	0.0205649	0.0140742	0.0115837	-0.0243018	3.29767e+12	0.000688722	0.0205649	1.98032e+12	0.033084	0.0140742	3.17098e+12	0.0579191	0.0115837	4.85275e+12	2.17711e-05	-0.0243018	0.00111995	0.0742384	0.16828	0.00012045
SGSM2	0.0918294	0.0551159	-0.010538	-0.0051697	3.05772e+12	4.37589e-52	0.0918294	1.89788e+12	6.74787e-17	0.0551159	3.24195e+12	0.0845083	-0.010538	4.76211e+12	0.366473	-0.0051697	3.7837e-51	2.63349e-15	0.225981	0.517133
SHOX	-0.00648676	-0.000919332	-0.00533316	-0.00631745	3.38875e+12	0.284406	-0.00648676	2.01043e+12	0.889296	-0.000919332	3.22525e+12	0.38264	-0.00533316	4.76754e+12	0.269765	-0.00631745	0.348331	0.934603	0.608516	0.426659
SIM1	0.00322579	0.00534984	0.012017	-0.00221811	3.35604e+12	0.594498	0.00322579	1.99784e+12	0.417931	0.00534984	3.16959e+12	0.0491555	0.012017	4.74812e+12	0.698399	-0.00221811	0.659335	0.554171	0.147569	0.798487
SIM2	-0.00497244	0.00647945	0.00195076	-0.00141399	3.38365e+12	0.411891	-0.00497244	1.99557e+12	0.326566	0.00647945	3.20188e+12	0.74947	0.00195076	4.74431e+12	0.804901	-0.00141399	0.480462	0.463224	0.867175	0.868667
SIX1	-0.00402924	0.00444214	-0.0035687	-0.0061235	3.38047e+12	0.506103	-0.00402924	1.99966e+12	0.501214	0.00444214	3.21959e+12	0.559088	-0.0035687	4.76662e+12	0.284744	-0.0061235	0.57499	0.636372	0.748215	0.439494
SIX3	-0.0160552	0.0386368	0.00868842	0.0217986	3.42096e+12	0.00805764	-0.0160552	1.93098e+12	4.85353e-09	0.0386368	3.18027e+12	0.154935	0.00868842	4.63434e+12	0.000139842	0.0217986	0.0119704	5.93941e-08	0.345118	0.00065991
SIX4	0.0366911	0.00550605	-0.015445	0.00809957	3.24337e+12	1.38761e-09	0.0366911	1.99753e+12	0.404468	0.00550605	3257688499455	0.0114553	-0.015445	4.69924e+12	0.157088	0.00809957	3.12591e-09	0.543304	0.0487947	0.282975
SIX5	0.0270693	0.0181171	-0.00640702	-0.00498352	3.27577e+12	7.90008e-06	0.0270693	1.9722e+12	0.00608252	0.0181171	3.22869e+12	0.294254	-0.00640702	4.76122e+12	0.383986	-0.00498352	1.45507e-05	0.0171546	0.524076	0.534177
SKI	0.108516	0.0349603	-0.0360385	-0.0311662	3.00154e+12	3.96256e-72	0.108516	1.93837e+12	1.19081e-07	0.0349603	3.32376e+12	3.60435e-09	-0.0360385	4.88527e+12	5.15931e-08	-0.0311662	5.39806e-71	1.06804e-06	7.02058e-08	4.74525e-07
SKIL	0.062469	0.0128132	-0.00914265	-0.0111355	3.15658e+12	5.78883e-25	0.062469	1.98285e+12	0.0523665	0.0128132	3.23747e+12	0.134477	-0.00914265	4.79037e+12	0.0517366	-0.0111355	2.33494e-24	0.108025	0.312194	0.118772
SKOR1	0.0162296	0.00473676	0.00182241	0.0116744	3.31226e+12	0.00739686	0.0162296	1.99907e+12	0.473258	0.00473676	3.20229e+12	0.765453	0.00182241	4.6823e+12	0.0414035	0.0116744	0.0110098	0.61071	0.879327	0.101162
SKOR2	0.000854644	-0.00328635	-0.00976299	-0.00729656	3.36403e+12	0.887842	0.000854644	2.01519e+12	0.618778	-0.00328635	3.23946e+12	0.109991	-0.00976299	4.77218e+12	0.202433	-0.00729656	0.911837	0.737833	0.271036	0.339016
SLC2A4RG	0.0336464	0.0213316	-0.0222809	-0.0273753	3.25362e+12	2.79214e-08	0.0336464	1.96574e+12	0.00123728	0.0213316	3.27962e+12	0.000264475	-0.0222809	4.86731e+12	1.72623e-06	-0.0273753	5.91181e-08	0.00431553	0.00203139	1.20419e-05
SMAD1	0.165393	0.0292106	-0.0385415	-0.0553834	2.81004e+12	2.8034e-166	0.165393	1.94991e+12	9.70366e-06	0.0292106	3.33179e+12	2.76226e-10	-0.0385415	5e+12	3.58386e-22	-0.0553834	1.68671e-164	6.14179e-05	6.84533e-09	1.84825e-20
SMAD3	0.130718	0.0141762	-0.0184689	-0.0719106	2.92679e+12	4.44088e-104	0.130718	1.98011e+12	0.0318332	0.0141762	3.26739e+12	0.00249784	-0.0184689	5.0783e+12	2.77873e-36	-0.0719106	1.03429e-102	0.0721618	0.0138726	3.08653e-34
SMAD4	0.0578679	0.0285486	-0.00728905	-0.0021726	3.17207e+12	1.20606e-21	0.0578679	1.95124e+12	1.53662e-05	0.0285486	3.23152e+12	0.23278	-0.00728905	4.74791e+12	0.704294	-0.0021726	4.38678e-21	9.05666e-05	0.452617	0.801419
SMAD5	0.0631178	0.015777	-0.00270248	-0.00869226	3.15439e+12	1.88148e-25	0.0631178	1.9769e+12	0.016898	0.015777	3.21681e+12	0.658203	-0.00270248	4.77879e+12	0.128894	-0.00869226	7.71833e-25	0.04219	0.815133	0.244256
SMAD9	0.0744187	-0.00723842	-0.0568406	0.0305572	3.11634e+12	9.30342e-35	0.0744187	2.02313e+12	0.273091	-0.00723842	3.39049e+12	1.25082e-20	-0.0568406	4.59285e+12	9.33148e-08	0.0305572	5.16698e-34	0.401572	1.00343e-18	8.21626e-07
SMYD3	0.102934	0.0465462	0.0594465	-0.00289747	3.02034e+12	4.78326e-65	0.102934	1.91509e+12	1.77238e-12	0.0465462	3.01743e+12	2.03599e-22	0.0594465	4.75134e+12	0.612745	-0.00289747	5.6615e-64	3.5546e-11	2.26152e-20	0.727635
SNAI1	0.0111904	0.00755564	-0.00153625	-0.00247425	3.32923e+12	0.064787	0.0111904	1.99341e+12	0.252622	0.00755564	3.21307e+12	0.801441	-0.00153625	4.74934e+12	0.665577	-0.00247425	0.0885075	0.37959	0.902141	0.76826
SNAI2	-2.98891e-05	0.00439507	-0.00173163	-0.000698255	3.36701e+12	0.996065	-2.98891e-05	1.99976e+12	0.50576	0.00439507	3.21369e+12	0.776819	-0.00173163	4.74092e+12	0.902916	-0.000698255	0.996755	0.640041	0.887726	0.938443
SNAI3	-0.00116176	0.00351741	0.0245588	0.00712761	3.37082e+12	0.847964	-0.00116176	2.00152e+12	0.594333	0.00351741	3.12935e+12	5.79846e-05	0.0245588	4.70385e+12	0.213082	0.00712761	0.880274	0.715181	0.000533311	0.352452
SNAPC2	0.00584264	0.012565	0.00315753	-0.0041448	3.34723e+12	0.334958	0.00584264	1.98335e+12	0.0571035	0.012565	3.19801e+12	0.605235	0.00315753	4.75725e+12	0.46903	-0.0041448	0.400224	0.116301	0.779651	0.614034
SNAPC4	0.0617603	0.0362139	-0.00233928	-0.00318291	3.15896e+12	1.95061e-24	0.0617603	1.93585e+12	4.13727e-08	0.0362139	3.21564e+12	0.701765	-0.00233928	4.75269e+12	0.578195	-0.00318291	7.71695e-24	4.03663e-07	0.838865	0.702645
SNAPC5	0.0428256	0.00229418	0.0174266	-0.00734202	3.22272e+12	1.54443e-12	0.0428256	2.00398e+12	0.728322	0.00229418	3.15223e+12	0.00433164	0.0174266	4.7724e+12	0.199635	-0.00734202	4.01108e-12	0.816535	0.0220242	0.339016
SOHLH1	-0.000420134	0.00384122	-0.000544262	-0.00210315	3.36832e+12	0.944726	-0.000420134	2.00087e+12	0.56084	0.00384122	3.20988e+12	0.929006	-0.000544262	4.74758e+12	0.713321	-0.00210315	0.96137	0.683458	0.972795	0.806606
SOHLH2	-0.00231486	-0.00241355	0.00481744	0.00436069	3.3747e+12	0.702458	-0.00231486	2.01343e+12	0.714789	-0.00241355	3.19268e+12	0.430336	0.00481744	4.71695e+12	0.446197	0.00436069	0.754724	0.807352	0.649326	0.591108
SON	0.128495	0.0809029	0.0750933	-0.0278306	2.93428e+12	1.32168e-100	0.128495	1.84609e+12	1.32086e-34	0.0809029	2.96723e+12	7.99152e-35	0.0750933	4.86946e+12	1.1582e-06	-0.0278306	2.93615e-99	4.7683e-32	1.92329e-32	8.40421e-06
SOX1	0.0185773	0.00914382	-0.00211101	0.0234607	3.30436e+12	0.00216991	0.0185773	1.99022e+12	0.166212	0.00914382	3.21491e+12	0.729665	-0.00211101	4.62647e+12	4.15093e-05	0.0234607	0.00339475	0.273671	0.855225	0.000221179
SOX10	0.00632003	0.0121809	-0.00260615	-0.00543939	3.34563e+12	0.296967	0.00632003	1.98412e+12	0.065131	0.0121809	3.2165e+12	0.669652	-0.00260615	4.76338e+12	0.342004	-0.00543939	0.360212	0.129723	0.818779	0.493202
SOX11	0.012142	-0.00545159	0.00337611	0.00148108	3.32602e+12	0.0450932	0.012142	2.01954e+12	0.409132	-0.00545159	3.19731e+12	0.58049	0.00337611	4.7306e+12	0.795844	0.00148108	0.0628519	0.546635	0.763414	0.862762
SOX12	0.0556316	0.0164146	0.00985255	0.0201702	3.1796e+12	4.01706e-20	0.0556316	1.97562e+12	0.0129378	0.0164146	3.17653e+12	0.106767	0.00985255	4.64206e+12	0.000425282	0.0201702	1.39774e-19	0.0332424	0.266272	0.0017904
SOX13	0.0712028	0.0195807	0.0450699	-0.00243495	3.12717e+12	5.91187e-32	0.0712028	1.96926e+12	0.00302715	0.0195807	3.06355e+12	1.56313e-13	0.0450699	4.74915e+12	0.670574	-0.00243495	2.99535e-31	0.00928068	5.50528e-12	0.772176
SOX15	0.0190695	-0.00210948	0.00712122	0.00437524	3.3027e+12	0.00164851	0.0190695	2.01282e+12	0.749428	-0.00210948	3.18529e+12	0.243714	0.00712122	4.71689e+12	0.44468	0.00437524	0.00259308	0.832441	0.465472	0.590725
SOX18	0.000119973	-0.00276271	-0.00252556	-0.00640907	3.3665e+12	0.984204	0.000119973	2.01414e+12	0.675729	-0.00276271	3.21624e+12	0.679289	-0.00252556	4.76798e+12	0.26288	-0.00640907	0.989496	0.778112	0.825668	0.41806
SOX2	0.0792079	0.0471941	0.0510761	0.0400204	3.10022e+12	3.67449e-39	0.0792079	1.91379e+12	8.70569e-13	0.0471941	3.04428e+12	5.93111e-17	0.0510761	4.54801e+12	2.67235e-12	0.0400204	2.39007e-38	1.87627e-11	3.05876e-15	4.01967e-11
SOX21	0.0215712	0.0363022	0.00240342	0.010956	3294277065370	0.000370643	0.0215712	1.93567e+12	3.83539e-08	0.0363022	3.20043e+12	0.693995	0.00240342	4.68571e+12	0.0556254	0.010956	0.000613069	3.79336e-07	0.837784	0.126096
SOX3	-0.0149007	-3.16554e-05	0.00741041	0.0105066	3.41707e+12	0.0139288	-0.0149007	2.00865e+12	0.996176	-3.16554e-05	3.18437e+12	0.225093	0.00741041	4.68784e+12	0.0664388	0.0105066	0.0202755	0.99825	0.445863	0.146694
SOX30	0.0046358	0.0121668	-0.00513789	0.00379865	3.3513e+12	0.444262	0.0046358	1.98415e+12	0.0654433	0.0121668	3.22462e+12	0.400306	-0.00513789	4.71962e+12	0.506955	0.00379865	0.513211	0.130165	0.621083	0.647826
SOX4	0.027322	0.0152132	-0.000873029	0.0114254	3.27491e+12	6.49518e-06	0.027322	1.97803e+12	0.0212482	0.0152132	3.21094e+12	0.886358	-0.000873029	4.68348e+12	0.0459373	0.0114254	1.2009e-05	0.0509296	0.946672	0.108565
SOX5	0.168496	0.0702352	0.0205138	0.00484577	2.79959e+12	1.36588e-172	0.168496	1.86751e+12	1.79397e-26	0.0702352	3.14233e+12	0.000783823	0.0205138	4.71466e+12	0.397267	0.00484577	9.86166e-171	2.15874e-24	0.00531381	0.54738
SOX6	0.101821	0.0636031	0.0385297	0.00523468	3.02409e+12	1.11305e-63	0.101821	1.88083e+12	5.42948e-22	0.0636031	3.08453e+12	2.79691e-10	0.0385297	4.71281e+12	0.36048	0.00523468	1.26555e-62	3.92009e-20	6.84533e-09	0.51235
SOX7	0.0124454	0.000956592	-0.00179083	-0.00568551	3.325e+12	0.0399894	0.0124454	2.00666e+12	0.88484	0.000956592	3.21388e+12	0.769402	-0.00179083	4.76455e+12	0.320608	-0.00568551	0.0560628	0.93345	0.882001	0.474343
SOX8	0.0431971	0.0289746	0.0149069	0.0306234	3.22146e+12	9.90438e-13	0.0431971	1.95039e+12	1.14442e-05	0.0289746	3.16032e+12	0.0146715	0.0149069	4.59253e+12	8.75468e-08	0.0306234	2.62903e-12	7.15606e-05	0.0583626	7.80355e-07
SOX9	0.0594454	0.0362311	0.0131578	-0.0117201	3.16676e+12	9.37061e-23	0.0594454	1.93581e+12	4.07661e-08	0.0362311	3.16593e+12	0.0312392	0.0131578	4.79314e+12	0.0406143	-0.0117201	3.48741e-22	4.00451e-07	0.103462	0.0997398
SP1	0.0880577	0.00109045	-0.000228773	-0.00922909	3.07042e+12	5.06023e-48	0.0880577	2.0064e+12	0.868863	0.00109045	3.20887e+12	0.970126	-0.000228773	4.78134e+12	0.106905	-0.00922909	4.037e-47	0.921173	0.992815	0.208047
SP100	0.0171277	-0.00632262	-0.00788141	-0.00202148	3.30924e+12	0.00470349	0.0171277	2.02129e+12	0.338412	-0.00632262	3.23342e+12	0.196981	-0.00788141	4.74719e+12	0.723989	-0.00202148	0.00713428	0.478616	0.41104	0.815476
SP110	0.0827355	0.0410895	-0.0162264	-0.0887755	3.08834e+12	1.39909e-42	0.0827355	1.92605e+12	4.84877e-10	0.0410895	3.2602e+12	0.00789742	-0.0162264	5.1582e+12	1.89319e-54	-0.0887755	9.75982e-42	6.54358e-09	0.0360678	3.90538e-52
SP140	0.0108816	0.0139256	0.00437498	-0.0146813	3.33027e+12	0.0725329	0.0108816	1.98062e+12	0.034983	0.0139256	3.1941e+12	0.473877	0.00437498	4.80717e+12	0.0103231	-0.0146813	0.0985301	0.0778358	0.674831	0.0304839
SP140L	0.00626764	0.00545147	-0.0159822	-0.0104894	3.3458e+12	0.30099	0.00626764	1.99764e+12	0.409142	0.00545147	3.25941e+12	0.00888508	-0.0159822	4.78731e+12	0.0668862	-0.0104894	0.363402	0.546635	0.0392356	0.147231
SP2	0.0182116	0.0195224	0.00212454	-0.00834005	3.30559e+12	0.00265079	0.0182116	1.96937e+12	0.00311512	0.0195224	3.20132e+12	0.728	0.00212454	4.77713e+12	0.145131	-0.00834005	0.00410703	0.00948996	0.853966	0.267649
SP3	0.0853298	0.0217044	0.00506617	4.40677e-05	3.07961e+12	3.43469e-45	0.0853298	1.96499e+12	0.00101398	0.0217044	3.19189e+12	0.406915	0.00506617	4.7374e+12	0.993858	4.40677e-05	2.56979e-44	0.00359752	0.627133	0.994702
SP4	0.0600614	0.0175897	0.0173789	-0.0102047	3.16468e+12	3.39228e-23	0.0600614	1.97326e+12	0.00773468	0.0175897	3.15238e+12	0.00443936	0.0173789	4.78596e+12	0.0746334	-0.0102047	1.27897e-22	0.0213963	0.022336	0.159424
SP5	-0.00729972	0.0102268	0.00716721	6.37254e-05	3.39148e+12	0.228344	-0.00729972	1.98804e+12	0.121512	0.0102268	3.18515e+12	0.240682	0.00716721	4.73731e+12	0.991118	6.37254e-05	0.286471	0.213301	0.460935	0.994562
SP6	-0.000406101	-0.000441511	0.00640107	0.000725966	3.36827e+12	0.946569	-0.000406101	2.00947e+12	0.946702	-0.000441511	3.1876e+12	0.294702	0.00640107	4.73417e+12	0.899084	0.000725966	0.96189	0.967472	0.524076	0.936032
SP7	-0.00894696	-0.00401341	-0.00120948	0.00957803	3.39703e+12	0.139815	-0.00894696	2.01665e+12	0.543408	-0.00401341	3.21202e+12	0.843052	-0.00120948	4.69224e+12	0.0942835	0.00957803	0.182213	0.673547	0.924362	0.189882
SP8	-0.00679834	-0.00254075	0.00371548	0.000287884	3.38979e+12	0.261908	-0.00679834	2.01369e+12	0.700466	-0.00254075	3.19622e+12	0.543039	0.00371548	4.73625e+12	0.959891	0.000287884	0.323606	0.795183	0.740399	0.979825
SP9	0.00381813	0.00410902	0.00486133	0.000685737	3.35405e+12	0.528642	0.00381813	2.00033e+12	0.533848	0.00410902	3.19254e+12	0.426148	0.00486133	4.73436e+12	0.904648	0.000685737	0.596374	0.663405	0.644968	0.938443
SPDEF	0.00992873	0.00958554	-0.00379672	-0.00375696	3.33348e+12	0.101316	0.00992873	1.98933e+12	0.146678	0.00958554	3.22032e+12	0.534255	-0.00379672	4.75541e+12	0.511628	-0.00375696	0.135338	0.246283	0.733331	0.651491
SPEN	0.102726	0.0442067	0.0131902	-0.0181556	3.02104e+12	8.62961e-65	0.102726	1.91979e+12	2.13414e-11	0.0442067	3.16582e+12	0.0308249	0.0131902	4.82363e+12	0.0015147	-0.0181556	9.96893e-64	3.70536e-10	0.10256	0.00545442
SPI1	0.00256012	0.00586071	0.0223392	-0.00139084	3.35829e+12	0.672676	0.00256012	1.99681e+12	0.374881	0.00586071	3.13647e+12	0.000254808	0.0223392	4.7442e+12	0.808032	-0.00139084	0.72651	0.516534	0.00197819	0.870095
SPIB	0.0122313	0.0121358	0.00528705	0.00260308	3.32572e+12	0.0435379	0.0122313	1.98421e+12	0.0661328	0.0121358	3.19118e+12	0.386769	0.00528705	4.72528e+12	0.649303	0.00260308	0.0609075	0.131059	0.611713	0.754906
SPIC	0.00282314	-0.00882041	-0.0119202	-0.0132254	3.3574e+12	0.641299	0.00282314	2.0263e+12	0.181709	-0.00882041	3.24638e+12	0.0510096	-0.0119202	4.80027e+12	0.020864	-0.0132254	0.702074	0.294818	0.151248	0.0568445
SRCAP	0.0133087	-0.0102294	0.00579191	-0.00537817	3.3221e+12	0.0280676	0.0133087	2.02913e+12	0.121417	-0.0102294	3.18956e+12	0.343058	0.00579191	4.76309e+12	0.347465	-0.00537817	0.040049	0.213301	0.568744	0.499244
SREBF1	0.0221818	0.0153952	0.033395	0.00576219	3.29222e+12	0.000251287	0.0221818	1.97766e+12	0.0197479	0.0153952	3.101e+12	4.54474e-08	0.033395	4.71031e+12	0.314125	0.00576219	0.000419005	0.0480875	7.4575e-07	0.467626
SREBF2	0.173785	0.0793508	0.0577367	0.0166473	2.78179e+12	1.24435e-183	0.173785	1.8492e+12	2.37339e-33	0.0793508	3.02291e+12	3.09862e-21	0.0577367	4.65875e+12	0.00363377	0.0166473	1.12302e-181	4.89595e-31	2.82996e-19	0.0120072
SRF	0.0335225	0.0132119	0.007077	-0.00491486	3.25404e+12	3.13838e-08	0.0335225	1.98205e+12	0.045448	0.0132119	3.18543e+12	0.246654	0.007077	4.7609e+12	0.390572	-0.00491486	6.61579e-08	0.0965102	0.4668	0.539699
ST18	0.0211181	0.0194793	-0.0287684	-0.0214216	3.2958e+12	0.000491492	0.0211181	1.96946e+12	0.00318172	0.0194793	3.30043e+12	2.47294e-06	-0.0287684	4.8391e+12	0.000182152	-0.0214216	0.000808331	0.00965211	2.92699e-05	0.000824537
STAT1	0.0774807	0.0355432	-0.036681	-0.0522403	3.10604e+12	1.53075e-37	0.0774807	1.93719e+12	7.31586e-08	0.0355432	3.32582e+12	1.89353e-09	-0.036681	4.98511e+12	6.7198e-20	-0.0522403	9.2874e-37	6.81555e-07	3.9627e-08	2.42585e-18
STAT2	0.0775827	0.0525162	-0.00029866	-0.0253554	3.10569e+12	1.23092e-37	0.0775827	1.9031e+12	1.76427e-15	0.0525162	3.2091e+12	0.961007	-0.00029866	4.85774e+12	9.42171e-06	-0.0253554	7.53156e-37	5.45717e-14	0.988386	5.48587e-05
STAT3	0.201047	0.0367377	-0.0339612	-0.030317	2.69e+12	2.45324e-246	0.201047	1934795219368	2.63246e-08	0.0367377	3.31709e+12	2.68177e-08	-0.0339612	4.88124e+12	1.17536e-07	-0.030317	7.08495e-244	2.73473e-07	4.66563e-07	1.01025e-06
STAT4	-0.0055025	-0.00275607	-0.00042632	-0.0248597	3.38543e+12	0.363855	-0.0055025	2.01412e+12	0.676465	-0.00275607	3.20951e+12	0.944362	-0.00042632	4.85539e+12	1.40288e-05	-0.0248597	0.430661	0.778339	0.979284	8.00697e-05
STAT5A	0.0376992	0.015255	-0.000611092	-0.0114924	3.23998e+12	4.86374e-10	0.0376992	1.97795e+12	0.0208952	0.015255	3.2101e+12	0.920316	-0.000611092	4.79206e+12	0.0446777	-0.0114924	1.11835e-09	0.0503718	0.966626	0.106817
STAT5B	0.110264	0.0169523	-0.00235976	-0.037305	2.99566e+12	2.00239e-74	0.110264	1.97454e+12	0.0102609	0.0169523	3.21571e+12	0.699281	-0.00235976	4.91435e+12	7.07464e-11	-0.037305	2.92066e-73	0.0271868	0.83783	9.45905e-10
STAT6	0.0567223	0.0279907	-0.00640544	-0.0222611	3.17593e+12	7.3907e-21	0.0567223	1.95236e+12	2.24658e-05	0.0279907	3.22869e+12	0.294373	-0.00640544	4.84308e+12	0.000100546	-0.0222611	2.62861e-20	0.000124771	0.524076	0.00049384
TAL1	0.00348886	-1.92754e-05	0.00113192	-4.29538e-05	3.35516e+12	0.564788	0.00348886	2.00862e+12	0.997671	-1.92754e-05	3.20451e+12	0.852998	0.00113192	4.73782e+12	0.994013	-4.29538e-05	0.632213	0.998548	0.928906	0.994702
TAL2	-0.00375525	-0.00111346	-0.012254	-0.00901695	3.37955e+12	0.535452	-0.00375525	2.01082e+12	0.866121	-0.00111346	3.24745e+12	0.0448516	-0.012254	4.78033e+12	0.11521	-0.00901695	0.602645	0.919845	0.137507	0.221523
TBP	0.0324883	0.000156343	-0.00375934	-0.00579498	3.25752e+12	8.19775e-08	0.0324883	2.00827e+12	0.981115	0.000156343	3.2202e+12	0.538288	-0.00375934	4.76507e+12	0.311379	-0.00579498	1.68626e-07	0.991413	0.738165	0.465575
TBPL1	0.0306243	0.0201053	-0.00449241	-0.00266077	3.2638e+12	4.30622e-07	0.0306243	1.9682e+12	0.00233135	0.0201053	3.22255e+12	0.462091	-0.00449241	4.75022e+12	0.642067	-0.00266077	8.50641e-07	0.0073184	0.665927	0.748906
TBPL2	-0.00164624	0.00753907	-0.00734076	-0.00343659	3372447925801	0.785878	-0.00164624	1.99344e+12	0.253664	0.00753907	3.23169e+12	0.229482	-0.00734076	4.75389e+12	0.548281	-0.00343659	0.827119	0.38076	0.450846	0.676682
TBR1	0.00429917	0.00480122	-0.000950377	0.00543679	3.35243e+12	0.478037	0.00429917	1.99894e+12	0.467257	0.00480122	3.21119e+12	0.876367	-0.000950377	4.71186e+12	0.342235	0.00543679	0.546544	0.604587	0.941149	0.493202
TBX1	0.00411226	0.0107183	0.00322229	0.00728988	3.35306e+12	0.497379	0.00411226	1.98706e+12	0.104614	0.0107183	3.1978e+12	0.597854	0.00322229	4.70308e+12	0.202846	0.00728988	0.566416	0.189776	0.775653	0.339016
TBX10	0.00735957	0.00337876	-0.00962708	0.00178852	3.34213e+12	0.224552	0.00735957	2.0018e+12	0.608949	0.00337876	3.23902e+12	0.11503	-0.00962708	4.72914e+12	0.754709	0.00178852	0.282697	0.729728	0.280097	0.838952
TBX15	-0.00638994	0.00320697	-0.00184382	-0.0162817	3.38842e+12	0.291656	-0.00638994	2.00214e+12	0.627277	0.00320697	3.21405e+12	0.76278	-0.00184382	4.81475e+12	0.00444916	-0.0162817	0.355402	0.743146	0.877653	0.0144018
TBX18	-0.00306098	-0.000955499	-0.00263502	-0.0113969	3.37721e+12	0.613466	-0.00306098	2.01051e+12	0.884971	-0.000955499	3.21659e+12	0.666212	-0.00263502	4.79161e+12	0.0464832	-0.0113969	0.675701	0.93345	0.817561	0.109676
TBX19	0.0340354	0.00545074	-0.0190737	0.000774652	3.25231e+12	1.92909e-08	0.0340354	1.99764e+12	0.409204	0.00545074	3.26933e+12	0.00179239	-0.0190737	4.73394e+12	0.892356	0.000774652	4.12071e-08	0.546635	0.0106511	0.932389
TBX2	0.0305707	0.0274808	0.0137857	0.00303684	3.26398e+12	4.5105e-07	0.0305707	1.95339e+12	3.16006e-05	0.0274808	3.16391e+12	0.0240197	0.0137857	4.72323e+12	0.595761	0.00303684	8.88562e-07	0.000167147	0.0863133	0.7137
TBX20	0.00517126	0.000624004	0.00217647	-0.00393372	3.34949e+12	0.393448	0.00517126	2.00733e+12	0.924728	0.000624004	3.20116e+12	0.721625	0.00217647	4.75625e+12	0.491968	-0.00393372	0.462278	0.956381	0.85132	0.637703
TBX21	0.00322097	-0.0104815	0.001378	-0.00437983	3.35606e+12	0.595048	0.00322097	2.02964e+12	0.112507	-0.0104815	3.20372e+12	0.82153	0.001378	4.75836e+12	0.444203	-0.00437983	0.659439	0.200477	0.909034	0.590635
TBX22	-0.00498614	-0.00944622	-0.00148167	-0.000124061	3.38369e+12	0.410604	-0.00498614	2.02756e+12	0.15264	-0.00944622	3.21289e+12	0.808355	-0.00148167	4738201463309	0.982709	-0.000124061	0.479702	0.254224	0.904857	0.992124
TBX3	-0.0089967	-0.00777413	0.00636553	-0.00382481	3.3972e+12	0.137626	-0.0089967	2.0242e+12	0.239161	-0.00777413	3.18772e+12	0.297391	0.00636553	4.75573e+12	0.504033	-0.00382481	0.179848	0.36238	0.525061	0.645457
TBX4	0.000663034	0.0015362	-0.00122798	0.000952949	3.36467e+12	0.912873	0.000663034	2.0055e+12	0.816077	0.0015362	3.21208e+12	0.840683	-0.00122798	4.7331e+12	0.867787	0.000952949	0.934223	0.882115	0.924362	0.917338
TBX5	0.00344212	0.0331632	-0.000886685	-0.0160761	3.35532e+12	0.570015	0.00344212	1.94197e+12	5.0986e-07	0.0331632	3.21098e+12	0.884593	-0.000886685	4.81378e+12	0.00497717	-0.0160761	0.637569	4.11306e-06	0.945486	0.0158654
TBX6	0.0651492	0.00233764	0.0126443	0.0375642	3.14755e+12	5.17274e-27	0.0651492	2.00389e+12	0.723385	0.00233764	3.16757e+12	0.0384567	0.0126443	4.55965e+12	5.22454e-11	0.0375642	2.22305e-26	0.81416	0.121248	7.05069e-10
TCF12	0.145572	0.0494638	0.013317	-0.00746742	2.87678e+12	7.22312e-129	0.145572	1.90923e+12	6.68963e-14	0.0494638	3.16542e+12	0.0292515	0.013317	4.77299e+12	0.192063	-0.00746742	2.74478e-127	1.78886e-12	0.0998563	0.330166
TCF15	0.00709222	-0.00610483	0.000661231	0.00334484	3.34303e+12	0.241843	0.00709222	2.02085e+12	0.355314	-0.00610483	3.20602e+12	0.913803	0.000661231	4.72177e+12	0.559011	0.00334484	0.301573	0.497214	0.96442	0.68692
TCF20	0.0838713	0.0265586	0.00811833	-0.0162932	3.08452e+12	1.03087e-43	0.0838713	1.95524e+12	5.7729e-05	0.0265586	3.18209e+12	0.183852	0.00811833	4.8148e+12	0.00442094	-0.0162932	7.40588e-43	0.000285482	0.388701	0.014378
TCF23	0.00108678	-0.00815913	0.00391061	0.00732718	3.36325e+12	0.857668	0.00108678	2.02497e+12	0.216689	-0.00815913	3.19559e+12	0.522064	0.00391061	4.7029e+12	0.200545	0.00732718	0.887158	0.339002	0.722781	0.339016
TCF24	0.0313071	0.0262658	-0.000637409	-0.0319475	3.2615e+12	2.37062e-07	0.0313071	1.95583e+12	6.96277e-05	0.0262658	3.21018e+12	0.916897	-0.000637409	4.88897e+12	2.3732e-08	-0.0319475	4.75441e-07	0.000334028	0.964788	2.34719e-07
TCF3	0.0693859	0.0189435	-0.000502848	-0.000143342	3.13329e+12	1.99902e-30	0.0693859	1.97054e+12	0.00412469	0.0189435	3.20975e+12	0.934395	-0.000502848	4.73829e+12	0.980023	-0.000143342	9.58996e-30	0.0120812	0.974904	0.991609
TCF4	0.121356	0.0513909	0.0360971	0.0126315	2.95831e+12	7.26453e-90	0.121356	1.90536e+12	6.90765e-15	0.0513909	3.09233e+12	3.40048e-09	0.0360971	4.67777e+12	0.0273367	0.0126315	1.36234e-88	2.07805e-13	6.81985e-08	0.0722971
TCF7	0.0204816	0.00314831	0.0187544	-0.0076946	3.29795e+12	0.00072412	0.0204816	2.00226e+12	0.633589	0.00314831	3.14797e+12	0.00213809	0.0187544	4.77407e+12	0.178888	-0.0076946	0.00117092	0.74625	0.0122032	0.310847
TCF7L1	0.119927	0.0195521	0.0135499	0.00320536	2.96312e+12	8.59947e-88	0.119927	1.96931e+12	0.00307003	0.0195521	3.16467e+12	0.0265407	0.0135499	4.72243e+12	0.575517	0.00320536	1.57185e-86	0.00939221	0.0930215	0.700129
TCF7L2	0.179516	0.0481493	0.0252617	-0.0489827	2.76249e+12	5.26019e-196	0.179516	1.91187e+12	2.99893e-13	0.0481493	3.1271e+12	3.53438e-05	0.0252617	4.96967e+12	1.11008e-17	-0.0489827	5.42551e-194	7.0991e-12	0.000344841	3.41055e-16
TCFL5	0.0496413	0.013093	-0.00235987	-0.00961925	3.19977e+12	2.46473e-16	0.0496413	1.98229e+12	0.0474263	0.013093	3.21571e+12	0.699267	-0.00235987	4.78319e+12	0.0928751	-0.00961925	7.46135e-16	0.0995402	0.83783	0.188173
TEAD1	0.160386	0.0220844	0.0152536	-0.00823753	2.8269e+12	2.34284e-156	0.160386	1.96423e+12	0.000825292	0.0220844	3.1592e+12	0.0125196	0.0152536	4.77664e+12	0.15014	-0.00823753	1.25298e-154	0.00300643	0.0520185	0.27355
TEAD2	0.0362835	0.00865752	-0.0221252	0.0114602	3.24474e+12	2.10401e-09	0.0362835	1.9912e+12	0.18991	0.00865752	3.27912e+12	0.000291973	-0.0221252	4.68332e+12	0.0452792	0.0114602	4.70309e-09	0.30606	0.00221899	0.107848
TEAD3	0.105281	0.00264595	-0.0191328	-0.0367994	3.01244e+12	5.60543e-68	0.105281	2.00327e+12	0.688701	0.00264595	3.26952e+12	0.00173436	-0.0191328	4.91195e+12	1.27061e-10	-0.0367994	7.2921e-67	0.787398	0.0103488	1.59544e-09
TEAD4	0.0436168	0.0024108	-0.0700503	-0.0538829	3.22005e+12	5.9691e-13	0.0436168	2.00374e+12	0.715099	0.0024108	3.43287e+12	1.63807e-30	-0.0700503	4.99289e+12	4.52655e-21	-0.0538829	1.59914e-12	0.807352	3.37909e-28	1.98071e-19
TEF	0.0202462	0.0260561	0.0410829	-0.00946999	3.29874e+12	0.000833476	0.0202462	1.95625e+12	7.95401e-05	0.0260561	3.07634e+12	1.71912e-11	0.0410829	4.78248e+12	0.0980571	-0.00946999	0.00134474	0.000372909	4.86747e-10	0.195488
TERB1	0.00689462	0.00280331	0.0114982	-0.00150992	3.34369e+12	0.255211	0.00689462	2.00296e+12	0.67124	0.00280331	3.17125e+12	0.0597947	0.0114982	4.74477e+12	0.791959	-0.00150992	0.316602	0.777282	0.171999	0.861137
TERF1	0.0346727	0.0261642	0.0160405	-0.0255909	3.25017e+12	1.04345e-08	0.0346727	1956033003532	7.42755e-05	0.0261642	3.15668e+12	0.00863994	0.0160405	4.85885e+12	7.77803e-06	-0.0255909	2.25224e-08	0.000351576	0.0385064	4.71911e-05
TERF2	0.0600954	0.0251157	-0.00521918	-0.0253805	3.16457e+12	3.20622e-23	0.0600954	1.95814e+12	0.000142768	0.0251157	3.22488e+12	0.392893	-0.00521918	4.85786e+12	9.23171e-06	-0.0253805	1.21198e-22	0.000619089	0.614001	5.397e-05
TET1	0.0254162	0.0297848	0.0293055	-0.00049371	3.28133e+12	2.72964e-05	0.0254162	1.94876e+12	6.46225e-06	0.0297848	3.11412e+12	1.60001e-06	0.0293055	4.73995e+12	0.931271	-0.00049371	4.84226e-05	4.16585e-05	1.99717e-05	0.957372
TET2	0.0925573	0.0281723	0.0159992	-0.0144401	3.05527e+12	6.8736e-53	0.0925573	1.952e+12	1.98678e-05	0.0281723	3.15681e+12	0.00881274	0.0159992	4.80603e+12	0.011647	-0.0144401	6.16489e-52	0.000113396	0.0390356	0.0341142
TET3	0.0712614	0.0540396	0.0156685	-0.00986908	3.12697e+12	5.26931e-32	0.0712614	1.90004e+12	2.65525e-16	0.0540396	3.15787e+12	0.010315	0.0156685	4.78437e+12	0.0846954	-0.00986908	2.68865e-31	9.58544e-15	0.0441985	0.175935
TFAP2A	-0.00438097	0.000578281	-0.00187293	-0.00165573	3.38166e+12	0.469702	-0.00438097	2.00742e+12	0.930229	0.000578281	3.21415e+12	0.759149	-0.00187293	4.74546e+12	0.772398	-0.00165573	0.539578	0.959037	0.87487	0.848999
TFAP2C	0.0555384	0.0224543	0.0170888	0.0047938	3.17991e+12	4.63551e-20	0.0555384	1.96348e+12	0.00067337	0.0224543	3.15332e+12	0.00514788	0.0170888	4.7149e+12	0.40235	0.0047938	1.60906e-19	0.00251252	0.0249534	0.550586
TFAP2D	0.00616839	0.00471479	-0.000221703	-0.00423087	3.34614e+12	0.308709	0.00616839	1.99912e+12	0.475312	0.00471479	3.20885e+12	0.971049	-0.000221703	4.75766e+12	0.459851	-0.00423087	0.37234	0.612267	0.993056	0.607525
TFAP2E	0.0342511	0.0259498	-0.0191391	-0.0152247	3.25159e+12	1.56882e-08	0.0342511	1.95646e+12	8.50581e-05	0.0259498	3.26954e+12	0.00172827	-0.0191391	4.80974e+12	0.00781993	-0.0152247	3.35612e-08	0.000396206	0.0103488	0.0238731
TFAP4	0.0374632	0.000346196	0.00490388	0.00493231	3.24077e+12	6.23171e-10	0.0374632	2.00789e+12	0.958196	0.000346196	3.19241e+12	0.422109	0.00490388	4.71425e+12	0.388892	0.00493231	1.42383e-09	0.973706	0.641606	0.537892
TFCP2	0.0796304	0.0578166	0.0021914	-0.0704357	3.0988e+12	1.45722e-39	0.0796304	1.89246e+12	1.93094e-18	0.0578166	3.20111e+12	0.719796	0.0021914	5.07131e+12	7.09593e-35	-0.0704357	9.60835e-39	9.61477e-17	0.850148	6.83102e-33
TFCP2L1	0.00616585	0.0171459	-0.00750084	-0.00446869	3.34615e+12	0.308908	0.00616585	1.97415e+12	0.00942557	0.0171459	3.2322e+12	0.219484	-0.00750084	4.75878e+12	0.435015	-0.00446869	0.37234	0.0252984	0.438968	0.58217
TFDP1	0.0325244	0.0230011	-0.000402936	-0.0228885	3.2574e+12	7.93117e-08	0.0325244	1.96239e+12	0.000495796	0.0230011	3.20943e+12	0.947409	-0.000402936	4.84605e+12	6.36347e-05	-0.0228885	1.63375e-07	0.001889	0.979284	0.000322416
TFDP2	0.0758354	-0.00119945	0.0374496	0.00453782	3.11157e+12	4.95053e-36	0.0758354	2.011e+12	0.855891	-0.00119945	3.088e+12	8.64394e-10	0.0374496	4.71612e+12	0.427944	0.00453782	2.85942e-35	0.913487	1.98125e-08	0.577138
TFE3	0.0835674	0.0264347	-0.0329671	-0.00784437	3.08554e+12	2.07849e-43	0.0835674	1.95549e+12	6.25088e-05	0.0264347	3.3139e+12	6.73273e-08	-0.0329671	4.77478e+12	0.170577	-0.00784437	1.48581e-42	0.000304942	1.08023e-06	0.298924
TFEB	0.0925437	0.0129751	-0.0136909	-0.0275603	3.05532e+12	7.11695e-53	0.0925437	1.98252e+12	0.0494586	0.0129751	3.25206e+12	0.0250073	-0.0136909	4.86818e+12	1.46895e-06	-0.0275603	6.34375e-52	0.103056	0.0887236	1.03561e-05
TFEC	0.00404344	0.00265414	-0.00827865	0.00160444	3.35329e+12	0.504605	0.00404344	2.00325e+12	0.687788	0.00265414	3.2347e+12	0.175343	-0.00827865	4.73001e+12	0.779263	0.00160444	0.574192	0.787191	0.37734	0.854137
TGIF1	0.0602159	0.0217141	0.018574	-0.0189106	3.16416e+12	2.62495e-23	0.0602159	1.96497e+12	0.0010087	0.0217141	3.14855e+12	0.00235942	0.018574	4.8272e+12	0.000953876	-0.0189106	1.00011e-22	0.00359608	0.0132568	0.0036697
TGIF2	-0.0016057	-0.00411285	-0.00754202	-0.000134119	3.37231e+12	0.791027	-0.0016057	2.01685e+12	0.533467	-0.00411285	3.23233e+12	0.216964	-0.00754202	4.73825e+12	0.981308	-0.000134119	0.831932	0.663405	0.436345	0.991609
THAP1	0.015682	0.00384091	-0.0010816	-0.00564983	3.31411e+12	0.00965217	0.015682	2.00087e+12	0.560871	0.00384091	3.21161e+12	0.859463	-0.0010816	4.76438e+12	0.323655	-0.00564983	0.0142513	0.683458	0.931731	0.47836
THAP10	-0.00330409	-0.00281727	0.000175021	-0.023089	3.37803e+12	0.58558	-0.00330409	2.01424e+12	0.669701	-0.00281727	3.20758e+12	0.977143	0.000175021	4.847e+12	5.48456e-05	-0.023089	0.651447	0.776122	0.994358	0.000280841
THAP11	0.000922656	0.0083964	-0.00607541	0.0141844	3363798701012	0.878982	0.000922656	1.99172e+12	0.203619	0.0083964	3.22763e+12	0.319955	-0.00607541	4.67041e+12	0.0132122	0.0141844	0.905314	0.322751	0.547846	0.0379292
THAP12	0.0377377	0.0173097	0.0150539	-0.00376659	3.23985e+12	4.67028e-10	0.0377377	1.97382e+12	0.00876627	0.0173097	3.15984e+12	0.013722	0.0150539	4.75546e+12	0.510547	-0.00376659	1.0773e-09	0.0237942	0.0555029	0.651263
THAP2	0.043147	-0.000889165	-0.00107109	-0.00215536	3.22163e+12	1.05175e-12	0.043147	2.01037e+12	0.892907	-0.000889165	3.21157e+12	0.860815	-0.00107109	4.74782e+12	0.706531	-0.00215536	2.77141e-12	0.936778	0.932496	0.802068
THAP3	0.0417844	0.0108231	-0.0176965	0.00967147	3.22622e+12	5.25931e-12	0.0417844	1.98685e+12	0.101265	0.0108231	3.26491e+12	0.00376596	-0.0176965	4.69179e+12	0.0911149	0.00967147	1.33705e-11	0.185331	0.0198469	0.185235
THAP4	0.0787051	0.0209166	0.00109003	-0.042503	3.10191e+12	1.09731e-38	0.0787051	1.96657e+12	0.00153863	0.0209166	3.20464e+12	0.858379	0.00109003	4.93898e+12	1.10096e-13	-0.042503	7.01116e-38	0.00512256	0.931731	1.9627e-12
THAP5	-0.00483879	0.00583117	0.00479364	0.00976432	3.3832e+12	0.424572	-0.00483879	1.99687e+12	0.377293	0.00583117	3.19276e+12	0.432617	0.00479364	4.69135e+12	0.0880515	0.00976432	0.492435	0.518374	0.652086	0.179585
THAP6	0.0362323	0.0273669	0.0223126	-0.0217106	3.24491e+12	2.21623e-09	0.0362323	1.95362e+12	3.40765e-05	0.0273669	3.13656e+12	0.000259182	0.0223126	4.84047e+12	0.000148803	-0.0217106	4.93865e-09	0.00017764	0.00200138	0.000693133
THAP7	-0.00292882	0.0147404	0.0230634	0.0191641	3.37677e+12	0.628866	-0.00292882	1.97898e+12	0.0256191	0.0147404	3.13415e+12	0.000159387	0.0230634	4.64682e+12	0.000813751	0.0191641	0.690557	0.0596677	0.00133811	0.00321054
THAP8	0.0278938	0.0105774	-5.30734e-05	0.0101144	3.27299e+12	4.14425e-06	0.0278938	1.98734e+12	0.109254	0.0105774	3.20831e+12	0.993068	-5.30734e-05	4.6897e+12	0.0772403	0.0101144	7.72167e-06	0.195736	0.995827	0.163781
THAP9	0.0242679	0.0113077	-0.0143831	-0.0299453	3.2852e+12	6.19274e-05	0.0242679	1.98587e+12	0.0868706	0.0113077	3.25428e+12	0.0185409	-0.0143831	4.87948e+12	1.67397e-07	-0.0299453	0.000107739	0.163975	0.0704555	1.40536e-06
THRA	0.0637866	0.0152472	0.00530068	0.0260861	3.15214e+12	5.83512e-26	0.0637866	1.97796e+12	0.0209606	0.0152472	3.19113e+12	0.385545	0.00530068	4.61403e+12	5.17053e-06	0.0260861	2.42124e-25	0.0504451	0.610938	3.24619e-05
THRB	0.105376	0.037982	0.0088532	0.010739	3.01212e+12	4.25206e-68	0.105376	1.9323e+12	8.77421e-09	0.037982	3.17974e+12	0.147256	0.0088532	4.68674e+12	0.0606478	0.010739	5.5818e-67	1.00555e-07	0.332767	0.13661
THYN1	0.0239188	0.00817903	0.00952179	-0.00519754	3.28637e+12	7.89031e-05	0.0239188	1.99216e+12	0.21557	0.00817903	3.17759e+12	0.119056	0.00952179	4.76224e+12	0.363898	-0.00519754	0.000136124	0.338719	0.286529	0.514771
TIGD1	0.00704921	0.00521383	0.00927721	-0.00662341	3.34317e+12	0.24471	0.00704921	1.99811e+12	0.429865	0.00521383	3.17838e+12	0.128836	0.00927721	4.76899e+12	0.24725	-0.00662341	0.304622	0.567391	0.303987	0.396259
TIGD2	0.00974749	0.000486062	-0.00256285	-0.0103675	3.33409e+12	0.107705	0.00974749	2.00761e+12	0.941334	0.000486062	3.21636e+12	0.674823	-0.00256285	4.78673e+12	0.0701179	-0.0103675	0.142946	0.964817	0.822316	0.152485
TIGD3	0.00127549	0.00153567	-0.00630832	-0.00556989	3.36261e+12	0.833289	0.00127549	2.0055e+12	0.816139	0.00153567	3.22838e+12	0.301754	-0.00630832	4.764e+12	0.330548	-0.00556989	0.868787	0.882115	0.527522	0.485566
TIGD4	0.026815	0.0169201	-0.00539649	0.00465693	3.27662e+12	9.60489e-06	0.026815	1.9746e+12	0.0104062	0.0169201	3.22545e+12	0.377016	-0.00539649	4.71555e+12	0.415918	0.00465693	1.75563e-05	0.0274708	0.605573	0.564992
TIGD5	0.0279278	0.0184714	-0.0143049	0.000781164	3.27287e+12	4.03397e-06	0.0279278	1.97148e+12	0.0051586	0.0184714	3.25403e+12	0.0191895	-0.0143049	4.73391e+12	0.891457	0.000781164	7.53565e-06	0.0147505	0.0721604	0.932124
TIGD6	0.00935234	0.00727857	0.00936626	-0.00346176	3.33542e+12	0.122738	0.00935234	1.99397e+12	0.270439	0.00727857	3.17809e+12	0.125206	0.00936626	4.75401e+12	0.545354	-0.00346176	0.161857	0.399299	0.297363	0.6748
TIGD7	0.0533497	0.0278632	0.00891622	-1.86771e-05	3.18728e+12	1.24929e-18	0.0533497	1.95262e+12	2.44806e-05	0.0278632	3.17953e+12	0.144397	0.00891622	4.7377e+12	0.997397	-1.86771e-05	4.13755e-18	0.000132397	0.327846	0.997397
TLX2	0.00156806	0.00290202	0.00206221	0.00857779	3.36163e+12	0.795816	0.00156806	2.00276e+12	0.660378	0.00290202	3.20152e+12	0.735677	0.00206221	4.69698e+12	0.134009	0.00857779	0.835145	0.767737	0.85896	0.250659
TMF1	0.0526962	0.0172101	-0.00357249	-0.0266548	3.18948e+12	3.25735e-18	0.0526962	1.97402e+12	0.00916189	0.0172101	3.2196e+12	0.558671	-0.00357249	4.86389e+12	3.20626e-06	-0.0266548	1.05937e-17	0.0246824	0.748215	2.08551e-05
TOPORS	0.0678392	0.0033573	0.00845719	-0.00618125	3.1385e+12	3.72857e-29	0.0678392	2.00184e+12	0.611225	0.0033573	3.18101e+12	0.166217	0.00845719	4.7669e+12	0.280226	-0.00618125	1.71467e-28	0.731242	0.363112	0.437942
TP53	0.0953357	0.033392	-0.00333438	-0.0474911	3.04592e+12	5.12666e-56	0.0953357	1.94152e+12	4.25364e-07	0.033392	3.21884e+12	0.585178	-0.00333438	4.96261e+12	1.03331e-16	-0.0474911	4.80708e-55	3.48992e-06	0.767481	2.86942e-15
TP63	0.0113629	0.00656714	0.0100446	-0.004951	3.32865e+12	0.060765	0.0113629	1.9954e+12	0.320062	0.00656714	3.17591e+12	0.100106	0.0100446	4.76107e+12	0.387097	-0.004951	0.0831703	0.456305	0.257212	0.536437
TP73	0.00146189	-0.00195902	-0.00230701	0.00939978	3.36198e+12	0.809366	0.00146189	2.01252e+12	0.766763	-0.00195902	3.21554e+12	0.705685	-0.00230701	4.69308e+12	0.100573	0.00939978	0.845676	0.84455	0.842157	0.19867
TPRX1	0.0122293	0.00404754	-0.00590766	-0.0124407	3.32573e+12	0.0435716	0.0122293	2.00046e+12	0.539986	0.00404754	3.22709e+12	0.333499	-0.00590766	4.79655e+12	0.0297541	-0.0124407	0.0609075	0.670456	0.558857	0.077554
TRAFD1	0.0390638	0.0207569	-0.00544377	-0.032936	3.23538e+12	1.12679e-10	0.0390638	1.96689e+12	0.00167161	0.0207569	3.2256e+12	0.37285	-0.00544377	4.89365e+12	8.65726e-09	-0.032936	2.65863e-10	0.00550738	0.602907	9.05875e-08
TRERF1	0.0954668	0.0223062	0.00289875	-0.0219188	3.04548e+12	3.63076e-56	0.0954668	1.96378e+12	0.000730772	0.0223062	3.19884e+12	0.635126	0.00289875	4.84146e+12	0.000128431	-0.0219188	3.44922e-55	0.00271268	0.80115	0.000616126
TRPS1	0.139604	0.0725167	0.022024	0.000814968	2.89687e+12	1.41197e-118	0.139604	1.86293e+12	4.07935e-28	0.0725167	3.13748e+12	0.000311247	0.022024	4.73375e+12	0.88679	0.000814968	4.16099e-117	5.89058e-26	0.00234084	0.92859
TSC22D1	0.0861045	0.0176184	-0.00543565	-0.0508145	3.077e+12	5.50495e-46	0.0861045	1.9732e+12	0.00763543	0.0176184	3.22558e+12	0.373563	-0.00543565	4.97835e+12	6.53701e-19	-0.0508145	4.27373e-45	0.0211935	0.602907	2.14533e-17
TSHZ1	0.0849249	0.0106597	-0.0176625	0.0034034	3.08097e+12	8.88305e-45	0.0849249	1.98718e+12	0.106525	0.0106597	3.2648e+12	0.00383326	-0.0176625	4.72149e+12	0.552151	0.0034034	6.61192e-44	0.192038	0.0201281	0.679715
TSHZ2	0.0508486	-0.0248352	-0.0225623	0.00522941	3.1957e+12	4.59549e-17	0.0508486	2.05847e+12	0.000169346	-0.0248352	3.28052e+12	0.000220839	-0.0225623	4.71284e+12	0.360964	0.00522941	1.43015e-16	0.000719223	0.00173311	0.512517
TSHZ3	0.0466579	0.0187134	-0.0153644	-0.0118596	3.20981e+12	1.32065e-14	0.0466579	1.971e+12	0.00460253	0.0187134	3.25743e+12	0.0118932	-0.0153644	4.7938e+12	0.0382813	-0.0118596	3.7466e-14	0.0132921	0.0502158	0.0946545
TTF1	0.0307723	0.0165166	0.00574862	-0.0144077	3.2633e+12	3.78779e-07	0.0307723	1.97541e+12	0.0123869	0.0165166	3.1897e+12	0.346678	0.00574862	4.80587e+12	0.0118356	-0.0144077	7.50283e-07	0.0321126	0.573428	0.0344568
TWIST1	0.00274488	0.00504986	0.00277497	-0.00511588	3.35766e+12	0.650572	0.00274488	1.99844e+12	0.444512	0.00504986	3.19924e+12	0.64964	0.00277497	4.76185e+12	0.371484	-0.00511588	0.709536	0.582464	0.812894	0.522829
TWIST2	0.000100594	-0.00459598	-0.00998733	-0.00416458	3.36657e+12	0.986755	0.000100594	2.01782e+12	0.486508	-0.00459598	3.24018e+12	0.102057	-0.00998733	4.75734e+12	0.466912	-0.00416458	0.989496	0.623906	0.259198	0.612372
UBP1	0.0507944	0.021884	0.00489118	-0.0270102	3.19589e+12	4.95976e-17	0.0507944	1.96463e+12	0.000920301	0.021884	3.19245e+12	0.423312	0.00489118	4.86558e+12	2.36697e-06	-0.0270102	1.53689e-16	0.00332229	0.642758	1.58972e-05
UNCX	-0.00387393	0.0146053	-0.00628646	0.00863273	3.37995e+12	0.522635	-0.00387393	1.97925e+12	0.027002	0.0146053	3.22831e+12	0.303433	-0.00628646	4.69672e+12	0.131535	0.00863273	0.59052	0.0623854	0.529175	0.246991
USF1	0.0349535	0.0126392	0.00295185	-0.00730212	3.24922e+12	7.93219e-09	0.0349535	1.9832e+12	0.055651	0.0126392	3.19867e+12	0.628941	0.00295185	4.77221e+12	0.202089	-0.00730212	1.72242e-08	0.113986	0.798222	0.339016
USF2	0.0689596	0.0258498	-0.00962052	0.00888941	3.13472e+12	4.5067e-30	0.0689596	1.95666e+12	9.05785e-05	0.0258498	3.239e+12	0.115277	-0.00962052	4.6955e+12	0.120442	0.00888941	2.14068e-29	0.000415223	0.280097	0.230052
USF3	0.066048	0.028794	-0.0150785	-0.00551142	3.14453e+12	1.01758e-27	0.066048	1.95075e+12	1.29728e-05	0.028794	3.25651e+12	0.013569	-0.0150785	4.76372e+12	0.33565	-0.00551142	4.49352e-27	7.87088e-05	0.0551932	0.490724
VAX1	0.00196376	0.00100833	0.00607585	-0.00939413	3.36029e+12	0.745889	0.00196376	2.00656e+12	0.878658	0.00100833	3.18865e+12	0.31992	0.00607585	4.78212e+12	0.100778	-0.00939413	0.791377	0.929511	0.547846	0.198803
VAX2	0.0126588	0.00596772	-0.00195193	-0.00535932	3.32428e+12	0.036701	0.0126588	1.9966e+12	0.366223	0.00596772	3.2144e+12	0.749325	-0.00195193	4.763e+12	0.349157	-0.00535932	0.0519571	0.507024	0.867175	0.500181
VDR	0.00513423	0.0141135	0.0076646	0.00389861	3.34962e+12	0.396845	0.00513423	1.98024e+12	0.0325977	0.0141135	3.18355e+12	0.209584	0.0076646	4.71914e+12	0.49584	0.00389861	0.465133	0.0734339	0.428668	0.640963
VENTX	0.00258878	0.0143719	-0.00413584	0.0067539	3.35819e+12	0.669228	0.00258878	1.97972e+12	0.0295451	0.0143719	3.22141e+12	0.498382	-0.00413584	4.70562e+12	0.238059	0.0067539	0.724955	0.067505	0.699382	0.385239
VEZF1	0.0655646	0.0266121	-0.00440383	-0.0233501	3.14616e+12	2.44657e-27	0.0655646	1.95513e+12	5.57757e-05	0.0266121	3.22227e+12	0.470967	-0.00440383	4.84824e+12	4.51186e-05	-0.0233501	1.07056e-26	0.000277725	0.672012	0.000236056
VSX1	0.0121536	0.0160855	0.00921897	-0.0305843	3.32599e+12	0.0448886	0.0121536	1.97628e+12	0.0148654	0.0160855	3.17856e+12	0.131255	0.00921897	4.88251e+12	9.0913e-08	-0.0305843	0.0626272	0.0379252	0.308182	8.05388e-07
VSX2	0.0110024	0.00165655	0.00326763	-0.00267868	3.32986e+12	0.0694165	0.0110024	2.00526e+12	0.801956	0.00165655	3.19766e+12	0.592712	0.00326763	4.7503e+12	0.639829	-0.00267868	0.0944745	0.873981	0.772451	0.747923
WIZ	0.0346997	-0.00271226	0.00739853	-0.00588938	3.25007e+12	1.0164e-08	0.0346997	2.01403e+12	0.681322	-0.00271226	3.1844e+12	0.225837	0.00739853	4.76552e+12	0.303563	-0.00588938	2.19712e-08	0.781479	0.446724	0.459501
WT1	0.000833568	-0.0168413	0.0194371	-0.00543003	3.3641e+12	0.89059	0.000833568	2.04241e+12	0.0107693	-0.0168413	3.14578e+12	0.0014619	0.0194371	4.76334e+12	0.342835	-0.00543003	0.91401	0.0283258	0.0089526	0.493574
XBP1	0.0505312	0.0151754	-0.0254121	-0.00139688	3.19677e+12	7.17407e-17	0.0505312	1.9781e+12	0.0215724	0.0151754	3.28966e+12	3.17395e-05	-0.0254121	4.74423e+12	0.807214	-0.00139688	2.21354e-16	0.0515738	0.000313917	0.869864
XPA	0.0603925	0.027977	0.0111291	-0.00679711	3.16357e+12	1.95643e-23	0.0603925	1.95239e+12	2.26753e-05	0.027977	3.17243e+12	0.0684725	0.0111291	4.76982e+12	0.23507	-0.00679711	7.49358e-23	0.000124974	0.190143	0.383117
YBX1	0.0681524	0.00335828	-0.0126459	0.0143247	3.13744e+12	2.07277e-29	0.0681524	2.00184e+12	0.611122	0.00335828	3.24871e+12	0.0384335	-0.0126459	4.66975e+12	0.0123319	0.0143247	9.56257e-29	0.731242	0.121248	0.0356858
YBX2	0.0259665	-0.00162015	0.00110718	0.00502668	3.27948e+12	1.82096e-05	0.0259665	2.01184e+12	0.80622	-0.00162015	3.20459e+12	0.856176	0.00110718	4.7138e+12	0.379882	0.00502668	3.27049e-05	0.875984	0.930962	0.530512
YBX3	0.14106	-0.0140722	-0.0276304	-0.0724182	2.89197e+12	4.78844e-121	0.14106	2.03685e+12	0.0331091	-0.0140722	3.29678e+12	6.0696e-06	-0.0276304	5.0807e+12	8.96969e-37	-0.0724182	1.47117e-119	0.0742384	6.54067e-05	1.07935e-34
YY1	0.085813	0.01885	-0.00943742	0.00595276	3.07798e+12	1.09864e-45	0.085813	1.97072e+12	0.00431325	0.01885	3.23842e+12	0.122362	-0.00943742	4.70941e+12	0.298388	0.00595276	8.30594e-45	0.0125319	0.292535	0.454901
ZBED3	0.0318275	0.0122406	0.0141675	0.00951578	3.25974e+12	1.49158e-07	0.0318275	1.984e+12	0.0638247	0.0122406	3.16269e+12	0.0203776	0.0141675	4.69253e+12	0.0964432	0.00951578	3.01658e-07	0.127313	0.0758383	0.193691
ZBED4	0.045358	0.00769056	-0.0115201	-0.0153602	3.21419e+12	6.9428e-14	0.045358	1.99314e+12	0.244249	0.00769056	3.2451e+12	0.0593079	-0.0115201	4.81038e+12	0.00728701	-0.0153602	1.93915e-13	0.368158	0.171281	0.0223882
ZBED5	0.0921289	0.0110434	0.00750432	0.0489296	3.05672e+12	2.04705e-52	0.0921289	1.9864e+12	0.0945012	0.0110434	3.18406e+12	0.219271	0.00750432	4.5058e+12	1.20331e-17	0.0489296	1.8024e-51	0.174948	0.438968	3.61996e-16
ZBED9	-0.00257992	0.00458238	0.00588002	0.00232285	3.37559e+12	0.670293	-0.00257992	1.99938e+12	0.487799	0.00458238	3.18927e+12	0.335766	0.00588002	4.72661e+12	0.684906	0.00232285	0.72531	0.625006	0.559869	0.787423
ZBTB1	0.1104	0.0429637	0.0132729	0.0148865	2.9952e+12	1.323e-74	0.1104	1.92229e+12	7.61233e-11	0.0429637	3.16556e+12	0.0297906	0.0132729	4.66709e+12	0.00930443	0.0148865	1.9494e-73	1.13322e-09	0.100274	0.0279908
ZBTB10	0.0462878	0.0230174	-0.00855756	-0.00151793	3.21106e+12	2.12832e-14	0.0462878	1.96235e+12	0.000491238	0.0230174	3.23559e+12	0.161246	-0.00855756	4.74481e+12	0.790881	-0.00151793	6.01426e-14	0.00188156	0.356569	0.860612
ZBTB11	0.0483913	0.028111	-0.00744407	-0.00739551	3.20398e+12	1.34557e-15	0.0483913	1.95212e+12	2.07117e-05	0.028111	3.23202e+12	0.222993	-0.00744407	4.77265e+12	0.196379	-0.00739551	3.95724e-15	0.000117285	0.443529	0.334666
ZBTB12	-0.00158723	0.00726805	-0.00459568	-0.00389587	3.37225e+12	0.793376	-0.00158723	1.99399e+12	0.271132	0.00726805	3.22288e+12	0.451862	-0.00459568	4.75607e+12	0.496143	-0.00389587	0.833189	0.399913	0.658414	0.640963
ZBTB14	0.00434494	0.00906772	0.0172256	0.0050682	3.35228e+12	0.473363	0.00434494	1.99037e+12	0.169766	0.00906772	3.15288e+12	0.00480186	0.0172256	4.7136e+12	0.375959	0.0050682	0.54292	0.278887	0.0236651	0.526051
ZBTB16	0.143931	0.0201484	-0.0120286	-0.0129241	2.8823e+12	5.40361e-126	0.143931	1.96812e+12	0.00228121	0.0201484	3.24673e+12	0.0489358	-0.0120286	4.79884e+12	0.0239576	-0.0129241	1.77337e-124	0.00720802	0.147215	0.0644223
ZBTB17	0.047039	0.0257682	-0.0281713	-0.0114362	3.20853e+12	8.04907e-15	0.047039	1.95683e+12	9.5336e-05	0.0257682	3.29852e+12	3.97778e-06	-0.0281713	4.79179e+12	0.0457324	-0.0114362	2.30612e-14	0.000434275	4.52277e-05	0.108258
ZBTB18	0.0242814	0.0331101	-0.000169711	0.00210589	3.28515e+12	6.13451e-05	0.0242814	1.94208e+12	5.31672e-07	0.0331101	3.20868e+12	0.977836	-0.000169711	4.72764e+12	0.712965	0.00210589	0.000106854	4.26519e-06	0.994363	0.806606
ZBTB2	0.0262312	0.0110647	0.000101238	-0.0159264	3.27859e+12	1.4946e-05	0.0262312	1.98636e+12	0.0938672	0.0110647	3.20781e+12	0.986778	0.000101238	4.81307e+12	0.00539661	-0.0159264	2.69776e-05	0.174211	0.994549	0.0170893
ZBTB20	0.172165	0.0649337	0.0232407	0.00165448	2.78724e+12	3.26939e-180	0.172165	1.87816e+12	7.42982e-23	0.0649337	3.13358e+12	0.000141799	0.0232407	4729775420897	0.772565	0.00165448	2.62278e-178	6.70541e-21	0.0012188	0.848999
ZBTB21	0.0430116	0.0171332	-0.0112014	-0.0345166	3.22209e+12	1.23699e-12	0.0430116	1.97417e+12	0.00947823	0.0171332	3.24407e+12	0.0666961	-0.0112014	4.90114e+12	1.6245e-09	-0.0345166	3.2359e-12	0.0253925	0.185567	1.84707e-08
ZBTB22	0.0072753	0.00292595	-0.00319418	0.00892701	3.34241e+12	0.229904	0.0072753	2.00271e+12	0.657755	0.00292595	3.21839e+12	0.601053	-0.00319418	4.69532e+12	0.118881	0.00892701	0.288179	0.767124	0.777706	0.227671
ZBTB24	0.0184444	0.00601642	-0.00512658	0.00276774	3.3048e+12	0.00233452	0.0184444	1.9965e+12	0.362325	0.00601642	3.22459e+12	0.401343	-0.00512658	4.7245e+12	0.628743	0.00276774	0.00363652	0.503558	0.621158	0.739939
ZBTB25	0.0529575	0.00742016	0.0108788	-0.00902181	3.1886e+12	2.22366e-18	0.0529575	1.99368e+12	0.26123	0.00742016	3.17324e+12	0.0749272	0.0108788	4.78036e+12	0.115015	-0.00902181	7.28111e-18	0.389685	0.204915	0.221441
ZBTB26	0.0408196	0.0172882	0.00273001	-0.00320532	3.22947e+12	1.59515e-11	0.0408196	1.97386e+12	0.00885067	0.0172882	3.19938e+12	0.654946	0.00273001	4.7528e+12	0.575522	-0.00320532	3.96453e-11	0.0239782	0.814318	0.700129
ZBTB3	0.0172402	0.0114364	-0.00198791	-0.0061227	3.30886e+12	0.00443789	0.0172402	1.98562e+12	0.0833406	0.0114364	3.21452e+12	0.744863	-0.00198791	4.76662e+12	0.284807	-0.0061227	0.00675982	0.158556	0.863921	0.439494
ZBTB32	0.000879634	0.00564358	0.0214847	0.00944341	3.36394e+12	0.884585	0.000879634	1.99725e+12	0.392832	0.00564358	3.13921e+12	0.000435746	0.0214847	4.69287e+12	0.0990037	0.00944341	0.909787	0.53375	0.00314608	0.196376
ZBTB33	0.0563052	0.00774533	-0.0137746	-0.0316289	3.17733e+12	1.41762e-20	0.0563052	1.99303e+12	0.240906	0.00774533	3.25233e+12	0.0241337	-0.0137746	4.88746e+12	3.26455e-08	-0.0316289	5.00498e-20	0.363878	0.0864743	3.12186e-07
ZBTB34	0.0242283	0.00840596	-0.00451663	-0.0043835	3.28533e+12	6.36616e-05	0.0242283	1.9917e+12	0.203105	0.00840596	3.22263e+12	0.459681	-0.00451663	4.75838e+12	0.443822	-0.0043835	0.000110379	0.322289	0.663116	0.590635
ZBTB37	0.0765889	0.0126991	-0.0246985	-0.000567192	3.10904e+12	1.01674e-36	0.0765889	1.98308e+12	0.054502	0.0126991	3.28737e+12	5.26032e-05	-0.0246985	4.7403e+12	0.921073	-0.000567192	6.01708e-36	0.112005	0.000490058	0.950824
ZBTB38	0.0982449	0.0261594	-0.0118842	-0.0133901	3.03612e+12	2.1631e-59	0.0982449	1.95604e+12	7.45029e-05	0.0261594	3.24626e+12	0.0517145	-0.0118842	4.80105e+12	0.0193238	-0.0133901	2.19966e-58	0.000351576	0.152711	0.0531497
ZBTB39	0.0204894	0.00597828	0.000752406	0.000148824	3.29792e+12	0.000720737	0.0204894	1.99658e+12	0.365376	0.00597828	3.20572e+12	0.901974	0.000752406	4.73691e+12	0.979259	0.000148824	0.00116675	0.506823	0.95698	0.991609
ZBTB4	0.0794089	0.0349197	-0.00741092	-0.0456519	3.09954e+12	2.36774e-39	0.0794089	1.93845e+12	1.23161e-07	0.0349197	3.23191e+12	0.225061	-0.00741092	4.95389e+12	1.47428e-15	-0.0456519	1.54706e-38	1.09107e-06	0.445863	3.22555e-14
ZBTB40	0.0622998	0.0319978	-0.00680542	0.00346457	3.15715e+12	7.746e-25	0.0622998	1.94432e+12	1.25987e-06	0.0319978	3.22997e+12	0.265255	-0.00680542	4.7212e+12	0.545028	0.00346457	3.0984e-24	9.37758e-06	0.493593	0.6748
ZBTB41	0.0616059	0.0126706	-0.0150678	-0.00672027	3.15948e+12	2.53659e-24	0.0616059	1.98314e+12	0.0550452	0.0126706	3.25648e+12	0.0136355	-0.0150678	4.76945e+12	0.240405	-0.00672027	1.00078e-23	0.112905	0.0553079	0.388305
ZBTB42	0.0154326	0.0148126	-0.00757719	-0.00618909	3.31495e+12	0.010869	0.0154326	1.97883e+12	0.0249045	0.0148126	3.23245e+12	0.214828	-0.00757719	4.76694e+12	0.279616	-0.00618909	0.0159826	0.05838	0.435173	0.437924
ZBTB43	0.070108	0.0259384	0.0181551	0.00166037	3.13086e+12	4.98655e-31	0.070108	1.95649e+12	8.56711e-05	0.0259384	3.14989e+12	0.00295653	0.0181551	4.72975e+12	0.771778	0.00166037	2.44918e-30	0.000397778	0.0161103	0.848999
ZBTB44	0.0554069	0.00678541	0.00751016	-0.000142221	3.18036e+12	5.67133e-20	0.0554069	1.99496e+12	0.304242	0.00678541	3.18405e+12	0.218912	0.00751016	4.73829e+12	0.980179	-0.000142221	1.95919e-19	0.440205	0.438968	0.991609
ZBTB45	0.0227627	0.0101182	0.000103797	-0.000886826	3.29027e+12	0.000172068	0.0227627	1.98826e+12	0.125517	0.0101182	3.20781e+12	0.986443	0.000103797	4.74182e+12	0.876885	-0.000886826	0.000289925	0.218107	0.994549	0.924925
ZBTB46	0.0737068	0.0256786	-0.0216091	-0.0322753	3.11874e+12	3.97968e-34	0.0737068	1.95701e+12	0.000100823	0.0256786	3.27746e+12	0.00040347	-0.0216091	4.89052e+12	1.70421e-08	-0.0322753	2.14428e-33	0.000456392	0.00294248	1.70894e-07
ZBTB47	0.00353845	0.00783671	-0.0009236	-0.00345753	3.35499e+12	0.55927	0.00353845	1.99285e+12	0.235401	0.00783671	3.2111e+12	0.879824	-0.0009236	4.75399e+12	0.545846	-0.00345753	0.626521	0.357809	0.94346	0.67483
ZBTB48	0.03121	0.0142762	0.0189164	-0.0138848	3.26182e+12	2.58255e-07	0.03121	1.97991e+12	0.0306454	0.0142762	3.14745e+12	0.00195571	0.0189164	4.80339e+12	0.0152807	-0.0138848	5.15797e-07	0.0697979	0.0113873	0.0430965
ZBTB49	0.0511315	-0.00258578	-0.00290215	-0.00522556	3.19475e+12	3.0829e-17	0.0511315	2.01378e+12	0.69542	-0.00258578	3.21745e+12	0.634729	-0.00290215	4.76237e+12	0.361317	-0.00522556	9.65664e-17	0.791322	0.80115	0.512517
ZBTB5	0.0604387	0.00913321	0.0021322	-0.00063163	3.16341e+12	1.81112e-23	0.0604387	1.99024e+12	0.166704	0.00913321	3.2013e+12	0.727059	0.0021322	4.74061e+12	0.91214	-0.00063163	6.95548e-23	0.274169	0.853966	0.945535
ZBTB6	0.0126474	0.00551819	0.00446168	-0.00812744	3.32432e+12	0.036871	0.0126474	1.9975e+12	0.403432	0.00551819	3.19382e+12	0.465159	0.00446168	4.77612e+12	0.155665	-0.00812744	0.0521466	0.542418	0.667683	0.281679
ZBTB7A	0.0948741	0.0346272	-0.00131256	-0.0194233	3.04747e+12	1.72145e-55	0.0948741	1.93903e+12	1.56769e-07	0.0346272	3.21235e+12	0.829872	-0.00131256	4.82963e+12	0.000690375	-0.0194233	1.59345e-54	1.3637e-06	0.916159	0.00276917
ZBTB7B	0.0598818	0.0261762	0.0152344	0.0138093	3.16529e+12	4.56646e-23	0.0598818	1.95601e+12	7.37107e-05	0.0261762	3.15926e+12	0.0126309	0.0152344	4.67219e+12	0.0158451	0.0138093	1.71272e-22	0.000350809	0.0522608	0.0445142
ZBTB7C	0.140607	0.0305321	-0.0275614	-0.00364435	2.89349e+12	2.82526e-120	0.140607	1.94726e+12	3.76592e-06	0.0305321	3.29656e+12	6.40259e-06	-0.0275614	4.75488e+12	0.524365	-0.00364435	8.49933e-119	2.58952e-05	6.8484e-05	0.664229
ZBTB8A	0.0135609	0.0115092	0.00637381	7.75656e-05	3.32125e+12	0.0252241	0.0135609	1.98547e+12	0.0813965	0.0115092	3.18769e+12	0.296763	0.00637381	4.73725e+12	0.989189	7.75656e-05	0.0360987	0.155678	0.525061	0.994431
ZBTB9	0.000147379	0.0111549	-0.000825836	-0.00267659	3.36641e+12	0.980597	0.000147379	1.98618e+12	0.0912207	0.0111549	3.21079e+12	0.892463	-0.000825836	4.75029e+12	0.64009	-0.00267659	0.988814	0.170088	0.94914	0.747923
ZC3H8	0.0493896	0.0207149	0.00569172	-0.0188863	3.20062e+12	3.48086e-16	0.0493896	1.96698e+12	0.00170835	0.0207149	3.18988e+12	0.351471	0.00569172	4.82709e+12	0.000968467	-0.0188863	1.04498e-15	0.0056065	0.578047	0.00369965
ZEB1	0.145001	0.0491154	-0.0133822	-0.00742641	2.8787e+12	7.27579e-128	0.145001	1.90993e+12	9.99491e-14	0.0491154	3.25107e+12	0.0284689	-0.0133822	4.7728e+12	0.194516	-0.00742641	2.62656e-126	2.62412e-12	0.0978789	0.332404
ZEB2	0.0758512	0.0437614	0.00594269	0.00353262	3.11152e+12	4.78992e-36	0.0758512	1.92069e+12	3.3791e-11	0.0437614	3.18907e+12	0.330641	0.00594269	4.72088e+12	0.53716	0.00353262	2.77777e-35	5.2551e-10	0.556671	0.667885
ZFAT	0.0492758	0.00971258	0.00427178	0.0231937	3.201e+12	4.06661e-16	0.0492758	1.98908e+12	0.141399	0.00971258	3.19443e+12	0.484371	0.00427178	4.62773e+12	5.07281e-05	0.0231937	1.2183e-15	0.238807	0.687064	0.000263494
ZFHX2	0.0783925	0.0254675	-0.000894935	-0.0279487	3.10297e+12	2.15906e-38	0.0783925	1.95743e+12	0.000114968	0.0254675	3.21101e+12	0.883526	-0.000894935	4.87002e+12	1.04327e-06	-0.0279487	1.34965e-37	0.00051239	0.945296	7.64712e-06
ZFHX3	0.106175	0.0381624	0.0402802	-0.0360061	3.00942e+12	4.11233e-69	0.106175	1.93193e+12	7.46066e-09	0.0381624	3.07891e+12	4.20897e-11	0.0402802	4.9082e+12	3.13545e-10	-0.0360061	5.4479e-68	8.68806e-08	1.1688e-09	3.77299e-09
ZFHX4	0.117533	0.0728101	0.0461667	-0.0403427	2.97118e+12	2.25584e-84	0.117533	1.86234e+12	2.48551e-28	0.0728101	3.06003e+12	3.98478e-14	0.0461667	4.92874e+12	1.78498e-12	-0.0403427	3.8779e-83	3.98786e-26	1.51422e-12	2.86391e-11
ZFP1	0.0377022	0.00817151	-0.000919984	-0.00148251	3.23997e+12	4.84843e-10	0.0377022	1.99217e+12	0.215992	0.00817151	3.21109e+12	0.880291	-0.000919984	4.74464e+12	0.795651	-0.00148251	1.11661e-09	0.338736	0.94346	0.862762
ZFP14	0.0648579	0.0114024	0.0171349	0.0080367	3.14853e+12	8.72053e-27	0.0648579	1.98568e+12	0.0842628	0.0114024	3.15317e+12	0.00502892	0.0171349	4.69954e+12	0.160333	0.0080367	3.70366e-26	0.159889	0.024533	0.286752
ZFP2	0.0192936	0.0141575	0.0065155	-0.00170615	3.30195e+12	0.00145162	0.0192936	1.98015e+12	0.032059	0.0141575	3.18724e+12	0.286155	0.0065155	4.7457e+12	0.765668	-0.00170615	0.00229086	0.0723365	0.515038	0.845925
ZFP28	0.0206717	0.0131059	0.00506303	-0.00802442	3.29731e+12	0.000645693	0.0206717	1.98226e+12	0.0472074	0.0131059	3.1919e+12	0.407206	0.00506303	4.77563e+12	0.160973	-0.00802442	0.00105235	0.0992248	0.627133	0.286752
ZFP3	0.0246548	0.0103913	0.0114206	-0.00334127	3.28389e+12	4.71697e-05	0.0246548	1.98771e+12	0.115631	0.0103913	3.1715e+12	0.0615385	0.0114206	4.75344e+12	0.559431	-0.00334127	8.26615e-05	0.204622	0.174924	0.68692
ZFP30	0.0478635	0.0174786	0.0178857	0.0184908	3.20575e+12	2.72069e-15	0.0478635	1.97348e+12	0.00813044	0.0174786	3.15076e+12	0.00341031	0.0178857	4.65001e+12	0.00123607	0.0184908	7.90478e-15	0.0223626	0.0182389	0.00462406
ZFP37	0.0312731	-0.00440617	0.00200149	-0.0099762	3.26161e+12	2.44282e-07	0.0312731	2.01744e+12	0.504686	-0.00440617	3.20172e+12	0.743181	0.00200149	4.78488e+12	0.0813717	-0.0099762	4.88565e-07	0.63983	0.863358	0.170044
ZFP41	-0.00759134	0.00221045	-0.00633686	-0.00751273	3.39246e+12	0.210292	-0.00759134	2.00415e+12	0.737866	0.00221045	3.22847e+12	0.299572	-0.00633686	4.77321e+12	0.18938	-0.00751273	0.266137	0.824082	0.525061	0.3267
ZFP42	0.00569122	-0.00156255	-0.012219	0.000139868	3.34774e+12	0.347634	0.00569122	2.01172e+12	0.81298	-0.00156255	3.24734e+12	0.0454652	-0.012219	4.73695e+12	0.980507	0.000139868	0.413155	0.881338	0.139093	0.991609
ZFP57	0.00725586	-0.00803132	-0.000509405	-0.0113655	3.34248e+12	0.231152	0.00725586	2.02472e+12	0.223974	-0.00803132	3.20977e+12	0.933542	-0.000509405	4.79146e+12	0.0470891	-0.0113655	0.289449	0.347015	0.974718	0.110384
ZFP62	0.0527514	0.00980216	-0.00529722	-0.0210022	3.1893e+12	3.00559e-18	0.0527514	1.9889e+12	0.137765	0.00980216	3.22513e+12	0.385855	-0.00529722	4.83711e+12	0.000243238	-0.0210022	9.797e-18	0.234591	0.610938	0.0010908
ZFP64	0.0479384	0.0248652	0.0250294	0.00750594	3.2055e+12	2.4631e-15	0.0479384	1.95864e+12	0.000166297	0.0248652	3.12784e+12	4.16831e-05	0.0250294	4.70205e+12	0.18978	0.00750594	7.1708e-15	0.000708355	0.000398612	0.3267
ZFP69	0.00981708	0.00151514	0.0100896	-0.0119371	3.33385e+12	0.105215	0.00981708	2.00554e+12	0.818555	0.00151514	3.17577e+12	0.0985948	0.0100896	4.79417e+12	0.0370363	-0.0119371	0.140157	0.883654	0.254689	0.0923669
ZFP69B	0.0182297	0.00567258	-0.00819454	-0.0115774	3.30553e+12	0.00262491	0.0182297	1997192186056	0.390405	0.00567258	3.23443e+12	0.17977	-0.00819454	4.79246e+12	0.043122	-0.0115774	0.00407128	0.532337	0.382873	0.104127
ZFP82	0.0463771	0.0234199	6.80278e-05	-0.00572095	3.21076e+12	1.89747e-14	0.0463771	1.96155e+12	0.000390458	0.0234199	3.20792e+12	0.991115	6.80278e-05	4.76472e+12	0.317601	-0.00572095	5.37245e-14	0.0015363	0.995228	0.471343
ZFP90	0.0506627	0.0130419	-0.00213665	-0.0224997	3.19633e+12	5.96707e-17	0.0506627	1982390299558	0.0482983	0.0130419	3.21499e+12	0.726513	-0.00213665	4.84421e+12	8.46069e-05	-0.0224997	1.84506e-16	0.101076	0.853966	0.000419836
ZFP91	0.00694077	0.00467999	0.000599864	-0.00620669	3.34354e+12	0.252044	0.00694077	1.99919e+12	0.478577	0.00467999	3.20621e+12	0.921776	0.000599864	4.76702e+12	0.278251	-0.00620669	0.313481	0.615795	0.966626	0.436734
ZFP92	0.0106803	-0.00231288	-0.00897337	-0.00799754	3.33095e+12	0.0779776	0.0106803	2.01323e+12	0.726196	-0.00231288	3.23693e+12	0.141842	-0.00897337	4.7755e+12	0.16238	-0.00799754	0.105529	0.816535	0.325111	0.288121
ZFPM1	0.0451356	0.0320804	0.0181814	0.00586307	3.21494e+12	9.17983e-14	0.0451356	1.94415e+12	1.18279e-06	0.0320804	3.14981e+12	0.00291528	0.0181814	4.70984e+12	0.305728	0.00586307	2.54917e-13	8.87761e-06	0.0159457	0.46179
ZFPM2	0.0688752	0.0286483	0.00276119	0.0187382	3.13501e+12	5.29116e-30	0.0688752	1.95104e+12	1.43472e-05	0.0286483	3.19928e+12	0.651264	0.00276119	4.64884e+12	0.00106166	0.0187382	2.50506e-29	8.59641e-05	0.813099	0.0040027
ZFX	0.0784105	0.0253121	0.0046433	-0.0127874	3.1029e+12	2.077e-38	0.0784105	1.95774e+12	0.00012655	0.0253121	3.19324e+12	0.447189	0.0046433	4.7982e+12	0.0254881	-0.0127874	1.30399e-37	0.000560548	0.656908	0.0681572
ZFY	-0.0032632	0.0264349	-0.00733335	-0.0380619	3.37789e+12	0.590229	-0.0032632	1.95549e+12	6.25003e-05	0.0264349	3.23167e+12	0.229953	-0.00733335	4.91794e+12	2.90248e-11	-0.0380619	0.656113	0.000304942	0.451157	3.9916e-10
ZGLP1	0.0277901	0.0192665	-0.015181	-0.015389	3.27334e+12	4.49905e-06	0.0277901	1.96989e+12	0.00352992	0.0192665	3.25684e+12	0.0129454	-0.015181	4.81052e+12	0.00717832	-0.015389	8.37193e-06	0.0105097	0.0532567	0.0221013
ZGPAT	0.0115021	-0.000903573	0.012915	0.00517328	3.32818e+12	0.0576735	0.0115021	2.0104e+12	0.891182	-0.000903573	3.16671e+12	0.034493	0.012915	4.7131e+12	0.366142	0.00517328	0.0793147	0.935903	0.11218	0.517133
ZHX1	-0.00293241	0.00420093	0.0061708	0.00499449	3.37678e+12	0.628447	-0.00293241	2.00015e+12	0.524738	0.00420093	3.18834e+12	0.312416	0.0061708	4.71395e+12	0.38294	0.00499449	0.690557	0.654902	0.539627	0.533236
ZHX2	0.154955	0.053379	0.034078	-0.034059	2.84518e+12	5.87694e-146	0.154955	1.90137e+12	6.0755e-16	0.053379	3.09881e+12	2.40274e-08	0.034078	4.89897e+12	2.65709e-09	-0.034059	3.03082e-144	1.99387e-14	4.23117e-07	2.99753e-08
ZHX3	0.120468	0.0800495	0.0636334	-0.012834	2.9613e+12	1.41961e-88	0.120468	1.8478e+12	6.51089e-34	0.0800495	3.00399e+12	1.86076e-25	0.0636334	4.79842e+12	0.024957	-0.012834	2.6281e-87	1.88035e-31	2.44267e-23	0.0668607
ZIC1	0.0777988	-0.00603074	0.0393095	-0.0454816	3.10496e+12	7.74893e-38	0.0777988	2.0207e+12	0.361183	-0.00603074	3.08203e+12	1.21515e-10	0.0393095	4.95309e+12	1.87602e-15	-0.0454816	4.78182e-37	0.50294	3.13239e-09	4.04325e-14
ZIC2	0.0452181	0.0188536	-0.00777188	0.0276601	3.21466e+12	8.27791e-14	0.0452181	1.97072e+12	0.00430578	0.0188536	3.23307e+12	0.203277	-0.00777188	4.60657e+12	1.34591e-06	0.0276601	2.30759e-13	0.0125319	0.420944	9.62126e-06
ZIC3	0.00958313	0.0118746	0.00172965	0.0400822	3.33464e+12	0.113771	0.00958313	1.98473e+12	0.0721794	0.0118746	3.20259e+12	0.777067	0.00172965	4.54772e+12	2.47408e-12	0.0400822	0.15072	0.141038	0.887726	3.76061e-11
ZIC4	0.0242339	-0.016482	0.017284	-0.0380977	3.28531e+12	6.34137e-05	0.0242339	2.04169e+12	0.0125716	-0.016482	3.15269e+12	0.00466084	0.017284	4.91811e+12	2.78173e-11	-0.0380977	0.000110192	0.0324167	0.0231524	3.86232e-10
ZIC5	0.0385564	0.0304832	-0.00295075	0.0294607	3.23709e+12	1.95231e-10	0.0385564	1.94736e+12	3.90289e-06	0.0304832	3.21761e+12	0.629069	-0.00295075	4.59804e+12	2.6383e-07	0.0294607	4.55433e-10	2.65838e-05	0.798222	2.14028e-06
ZIK1	0.00488868	0.00290189	-0.00460292	0.0125838	3.35045e+12	0.419812	0.00488868	2.00276e+12	0.660393	0.00290189	3.22291e+12	0.45115	-0.00460292	4.678e+12	0.0279247	0.0125838	0.48809	0.767737	0.658414	0.0737172
ZIM2	0.00840714	0.00027042	0.019497	0.00928025	3.3386e+12	0.165322	0.00840714	2.00804e+12	0.967341	0.00027042	3.14559e+12	0.00141316	0.019497	4.69365e+12	0.104975	0.00928025	0.2122	0.980239	0.00872053	0.204843
ZIM3	-0.0025777	-0.00867451	-0.00406342	-0.00848784	3.37558e+12	0.67056	-0.0025777	2.02601e+12	0.189042	-0.00867451	3.22117e+12	0.505934	-0.00406342	4777825830477	0.138137	-0.00848784	0.72531	0.305002	0.705183	0.256717
ZKSCAN1	0.130955	0.0587634	0.0420979	-0.0202086	2.92599e+12	1.8789e-104	0.130955	1.89055e+12	5.34027e-19	0.0587634	3.07308e+12	5.40726e-12	0.0420979	4.83335e+12	0.000414625	-0.0202086	4.44776e-103	2.85605e-17	1.62668e-10	0.00175064
ZKSCAN2	0.0144678	0.0093726	0.00752063	-0.00802014	3.31819e+12	0.0169569	0.0144678	1.98976e+12	0.155864	0.0093726	3.18401e+12	0.218271	0.00752063	4.77561e+12	0.161196	-0.00802014	0.0246087	0.258995	0.438363	0.286752
ZKSCAN3	0.0166818	0.00729756	0.00589106	-0.00481368	3.31074e+12	0.00590388	0.0166818	1.99393e+12	0.269191	0.00729756	3.18924e+12	0.33486	0.00589106	4.76042e+12	0.400401	-0.00481368	0.00886196	0.397863	0.55965	0.549078
ZKSCAN4	0.021687	0.00274508	2.27964e-06	-0.0170832	3.29389e+12	0.000344552	0.021687	2.00307e+12	0.677681	0.00274508	3.20813e+12	0.999702	2.27964e-06	4.81855e+12	0.00284062	-0.0170832	0.000570566	0.779118	0.999702	0.00956142
ZKSCAN5	0.0477167	0.0251033	-0.00820304	-0.0161343	3.20625e+12	3.30463e-15	0.0477167	1.95816e+12	0.000143848	0.0251033	3.23446e+12	0.179319	-0.00820304	4.81405e+12	0.00482213	-0.0161343	9.56289e-15	0.000621905	0.382631	0.0154175
ZKSCAN7	0.00278357	0.00994491	0.00664332	-0.0147301	3.35753e+12	0.64598	0.00278357	1.98861e+12	0.132123	0.00994491	3.18683e+12	0.276807	0.00664332	4.8074e+12	0.0100725	-0.0147301	0.706128	0.227127	0.505671	0.0299601
ZKSCAN8	0.032252	0.0074437	-0.00142032	-0.0055925	3.25832e+12	1.0168e-07	0.032252	1.99363e+12	0.259719	0.0074437	3.2127e+12	0.816146	-0.00142032	4.76411e+12	0.328589	-0.0055925	2.07088e-07	0.387833	0.90655	0.48466
ZMAT1	0.0704316	0.0845552	0.0557468	-0.0926259	3.12977e+12	2.66411e-31	0.0704316	1.83875e+12	1.18266e-37	0.0845552	3.0293e+12	6.67378e-20	0.0557468	5.17644e+12	3.90894e-59	-0.0926259	1.32654e-30	1.70777e-34	4.81847e-18	1.41113e-56
ZMAT4	0.00599154	-0.00172333	-0.00114232	-0.0195776	3.34673e+12	0.322786	0.00599154	2.01205e+12	0.794149	-0.00172333	3.2118e+12	0.851663	-0.00114232	4.83036e+12	0.000625436	-0.0195776	0.38745	0.867437	0.928152	0.00253688
ZNF10	-0.00825866	0.0105407	0.00073894	-0.00731423	3.39471e+12	0.172917	-0.00825866	1.98741e+12	0.11049	0.0105407	3.20577e+12	0.903719	0.00073894	4.77227e+12	0.201342	-0.00731423	0.221359	0.197705	0.958128	0.339016
ZNF100	0.0502293	0.0231295	0.00161686	-0.0238078	3.19779e+12	1.0931e-16	0.0502293	1.96213e+12	0.000460966	0.0231295	3.20295e+12	0.791257	0.00161686	4.85041e+12	3.18853e-05	-0.0238078	3.35837e-16	0.00177503	0.896139	0.000173092
ZNF101	0.0197131	0.0030216	-0.000849169	-0.0214519	3.30053e+12	0.0011402	0.0197131	2.00252e+12	0.647314	0.0030216	3.21086e+12	0.889443	-0.000849169	4.83924e+12	0.000178352	-0.0214519	0.00181929	0.759936	0.948799	0.000809874
ZNF107	0.0372578	-0.0141961	-0.00263302	-0.018479	3.24146e+12	7.72295e-10	0.0372578	2.0371e+12	0.0315935	-0.0141961	3.21659e+12	0.66645	-0.00263302	4.82516e+12	0.00124496	-0.018479	1.75621e-09	0.0717312	0.817561	0.00464528
ZNF112	0.0285048	0.00947364	-0.00151029	0.00508548	3.27093e+12	2.53998e-06	0.0285048	1.98956e+12	0.151452	0.00947364	3.21298e+12	0.804727	-0.00151029	4.71352e+12	0.374333	0.00508548	4.79442e-06	0.252537	0.9043	0.524792
ZNF114	0.0179829	0.0103005	-0.0096169	-0.020053	3.30636e+12	0.00299905	0.0179829	1.9879e+12	0.118849	0.0103005	3.23899e+12	0.115414	-0.0096169	4.83262e+12	0.000459357	-0.020053	0.00463169	0.210059	0.280097	0.00190607
ZNF117	0.0415943	0.0311161	-0.0247125	-0.0347679	3.22686e+12	6.55774e-12	0.0415943	1.94609e+12	2.44834e-06	0.0311161	3.28742e+12	5.20916e-05	-0.0247125	4.90233e+12	1.23656e-09	-0.0347679	1.65549e-11	1.74158e-05	0.000488444	1.44e-08
ZNF12	0.0301497	0.0165788	0.00151117	-0.01563	3.26539e+12	6.47361e-07	0.0301497	1.97529e+12	0.0120614	0.0165788	3.20329e+12	0.804616	0.00151117	4.81166e+12	0.00632264	-0.01563	1.26837e-06	0.031438	0.9043	0.0196765
ZNF121	0.0423261	0.0203862	-0.0207773	-0.00838632	3.2244e+12	2.79039e-12	0.0423261	1.96764e+12	0.00202214	0.0203862	3.2748e+12	0.000669917	-0.0207773	4777344831238	0.142913	-0.00838632	7.15689e-12	0.00650328	0.00463677	0.263896
ZNF124	0.0356582	0.0174397	-0.0139288	0.00862289	3.24685e+12	3.94984e-09	0.0356582	1.97356e+12	0.00827298	0.0174397	3.25282e+12	0.0225932	-0.0139288	4.69676e+12	0.131975	0.00862289	8.65488e-09	0.0226683	0.0818531	0.247497
ZNF131	0.101109	0.0389959	0.0139882	-0.0216966	3.02648e+12	8.16121e-63	0.101109	1.93026e+12	3.4933e-09	0.0389959	3.16326e+12	0.0220232	0.0139882	4.8404e+12	0.000150274	-0.0216966	8.79462e-62	4.42485e-08	0.0805101	0.000697736
ZNF132	0.0197398	-0.00320627	-0.000658733	-0.0171268	3.30044e+12	0.00112263	0.0197398	2.01503e+12	0.627351	-0.00320627	3.21025e+12	0.914127	-0.000658733	4.81875e+12	0.00277074	-0.0171268	0.00179721	0.743146	0.96442	0.009348
ZNF133	0.0343096	0.0273975	0.00457107	-0.0269592	3.25139e+12	1.48284e-08	0.0343096	1.95356e+12	3.33936e-05	0.0273975	3.19347e+12	0.454288	0.00457107	4.86534e+12	2.47295e-06	-0.0269592	3.18584e-08	0.000174711	0.658627	1.64559e-05
ZNF134	0.0329867	0.0336385	-0.00731208	-0.0370988	3.25584e+12	5.17948e-08	0.0329867	1.94102e+12	3.4948e-07	0.0336385	3.2316e+12	0.231307	-0.00731208	4.91337e+12	8.99092e-11	-0.0370988	1.07614e-07	2.96852e-06	0.451972	1.16963e-09
ZNF135	0.0543914	0.0124861	0.0149395	0.0038868	3.18377e+12	2.64757e-19	0.0543914	1.98351e+12	0.0586822	0.0124861	3.16021e+12	0.014456	0.0149395	4.7192e+12	0.497146	0.0038868	9.03805e-19	0.118846	0.0578239	0.640963
ZNF136	0.0178256	-0.00584642	-0.00468165	-0.0221237	3.30689e+12	0.00326248	0.0178256	2.02033e+12	0.376046	-0.00584642	3.22316e+12	0.443445	-0.00468165	4.84243e+12	0.000110969	-0.0221237	0.00502241	0.517153	0.656507	0.000539525
ZNF138	0.039438	0.00801719	-0.023583	-0.0239322	3.23412e+12	7.47982e-11	0.039438	1.99248e+12	0.22479	0.00801719	3.2838e+12	0.000112898	-0.023583	4.851e+12	2.89839e-05	-0.0239322	1.79119e-10	0.347558	0.00100016	0.000157935
ZNF14	0.052081	0.0106364	0.00346582	-0.0274689	3.19155e+12	7.94458e-18	0.052081	1.98722e+12	0.107293	0.0106364	3.19702e+12	0.570474	0.00346582	4.86775e+12	1.59112e-06	-0.0274689	2.53245e-17	0.192701	0.758134	1.11533e-05
ZNF140	0.0291623	0.00645494	0.00684846	-0.0204385	3.26872e+12	1.4833e-06	0.0291623	1.99562e+12	0.328399	0.00645494	3.18617e+12	0.262244	0.00684846	4.83444e+12	0.000355941	-0.0204385	2.83694e-06	0.465367	0.489251	0.00153061
ZNF141	0.0416485	0.00677488	0.00664788	0.00733272	3.22668e+12	6.15828e-12	0.0416485	1.99498e+12	0.304993	0.00677488	3.18681e+12	0.276477	0.00664788	4.70287e+12	0.200205	0.00733272	1.55737e-11	0.44085	0.505671	0.339016
ZNF142	0.0380774	0.0237024	0.000602177	-0.0147974	3.2387e+12	3.2591e-10	0.0380774	1.96098e+12	0.000331632	0.0237024	3.20621e+12	0.921475	0.000602177	4.80772e+12	0.00973513	-0.0147974	7.54189e-10	0.00132653	0.966626	0.0291046
ZNF143	0.0450021	0.00517932	0.00242057	-0.00482693	3.21539e+12	1.08486e-13	0.0450021	1.99818e+12	0.432924	0.00517932	3.20037e+12	0.691924	0.00242057	4.76048e+12	0.399105	-0.00482693	3.00678e-13	0.570385	0.8375	0.548132
ZNF146	0.0491874	0.0281645	-0.0041601	-0.0302704	3.2013e+12	4.58725e-16	0.0491874	1.95202e+12	1.99738e-05	0.0281645	3.22148e+12	0.495866	-0.0041601	4.88102e+12	1.22889e-07	-0.0302704	1.37143e-15	0.000113552	0.697885	1.05001e-06
ZNF148	0.0842772	0.0406566	-0.00410529	-0.0329832	3.08315e+12	4.02312e-44	0.0842772	1.92692e+12	7.353e-10	0.0406566	3.22131e+12	0.501561	-0.00410529	4.89388e+12	8.2439e-09	-0.0329832	2.93403e-43	9.83124e-09	0.70247	8.81792e-08
ZNF154	0.0360697	0.00444435	0.00963737	0.00412448	3.24546e+12	2.61249e-09	0.0360697	1.99966e+12	0.501001	0.00444435	3.17722e+12	0.114642	0.00963737	4.71807e+12	0.471213	0.00412448	5.79484e-09	0.636372	0.279633	0.615775
ZNF155	0.0651315	0.0258523	-0.0143425	0.00286202	3.14761e+12	5.33977e-27	0.0651315	1.95666e+12	9.04392e-05	0.0258523	3.25415e+12	0.0188759	-0.0143425	4.72405e+12	0.617098	0.00286202	2.28802e-26	0.000415223	0.0711665	0.731001
ZNF157	0.0124491	0.0230646	0.000523728	0.00942122	3.32499e+12	0.0399305	0.0124491	1.96226e+12	0.000478276	0.0230646	3.20646e+12	0.931678	0.000523728	4.69298e+12	0.0997994	0.00942122	0.0560437	0.00183678	0.974541	0.197411
ZNF16	0.0327399	0.0157011	0.00542477	-0.00873554	3.25667e+12	6.5071e-08	0.0327399	1.97705e+12	0.0174339	0.0157011	3.19074e+12	0.374521	0.00542477	4.779e+12	0.127	-0.00873554	1.3481e-07	0.0432552	0.602907	0.241618
ZNF160	0.0669621	0.0274118	0.00664263	-0.0259605	3.14145e+12	1.903e-28	0.0669621	1.95353e+12	3.30809e-05	0.0274118	3.18683e+12	0.276857	0.00664263	4.8606e+12	5.73885e-06	-0.0259605	8.61422e-28	0.000173705	0.505671	3.54141e-05
ZNF165	0.00724792	0.00588	0.00116165	0.000314699	3.3425e+12	0.231663	0.00724792	1.99678e+12	0.373311	0.00588	3.20441e+12	0.849182	0.00116165	4.73612e+12	0.956159	0.000314699	0.289628	0.515848	0.926148	0.977828
ZNF169	0.0413816	0.0170061	-0.00894338	-0.00550244	3.22758e+12	8.38383e-12	0.0413816	1.97443e+12	0.0100226	0.0170061	3.23683e+12	0.143179	-0.00894338	4.76368e+12	0.336438	-0.00550244	2.09814e-11	0.0266531	0.325591	0.490724
ZNF175	0.0233275	0.0107974	0.00380494	-0.0150254	3.28836e+12	0.000118072	0.0233275	1.9869e+12	0.102078	0.0107974	3.19593e+12	0.533371	0.00380494	4.8088e+12	0.00866658	-0.0150254	0.000200819	0.18651	0.732815	0.0262359
ZNF18	0.0374505	0.0204463	0.00925192	-0.0118296	3.24081e+12	6.3155e-10	0.0374505	1.96752e+12	0.00196105	0.0204463	3.17846e+12	0.129882	0.00925192	4.79366e+12	0.0387739	-0.0118296	1.44069e-09	0.00634924	0.305456	0.0955452
ZNF180	0.0315736	0.0158629	0.0207744	-0.00463546	3.2606e+12	1.87166e-07	0.0315736	1.97672e+12	0.0163093	0.0158629	3.14149e+12	0.000671111	0.0207744	4.75957e+12	0.418071	-0.00463546	3.76942e-07	0.0409575	0.00463677	0.567382
ZNF181	0.0415225	0.0205352	0.00757144	-0.00126959	3.2271e+12	7.12552e-12	0.0415225	1.96734e+12	0.0018739	0.0205352	3.18385e+12	0.215176	0.00757144	4.74363e+12	0.824482	-0.00126959	1.79255e-11	0.00609439	0.435173	0.884712
ZNF182	0.0252074	0.0118393	0.0112084	-0.00302411	3.28203e+12	3.17611e-05	0.0252074	1.98481e+12	0.0730324	0.0118393	3.17218e+12	0.0665267	0.0112084	4.75194e+12	0.597304	-0.00302411	5.62737e-05	0.142512	0.185453	0.713995
ZNF184	0.00643096	0.00205446	0.0095796	-0.0036177	3.34525e+12	0.28857	0.00643096	2.00446e+12	0.755753	0.00205446	3.17741e+12	0.116832	0.0095796	4.75475e+12	0.527401	-0.0036177	0.352235	0.836892	0.283062	0.664229
ZNF189	0.0404702	0.0243926	-0.00132378	-0.0285733	3.23065e+12	2.36918e-11	0.0404702	1.95959e+12	0.000220928	0.0243926	3.21239e+12	0.82844	-0.00132378	4.87298e+12	5.96071e-07	-0.0285733	5.8281e-11	0.000919365	0.915978	4.57833e-06
ZNF19	0.00206757	0.00894399	0.00105371	-0.0270107	3.35994e+12	0.732956	0.00206757	1.99062e+12	0.175666	0.00894399	3.20476e+12	0.863051	0.00105371	4.86558e+12	2.36602e-06	-0.0270107	0.780522	0.287598	0.933346	1.58972e-05
ZNF195	0.0549099	0.0201562	-0.000407518	-0.0121042	3.18203e+12	1.20981e-19	0.0549099	1.9681e+12	0.0022722	0.0201562	3.20945e+12	0.946812	-0.000407518	4.79496e+12	0.034468	-0.0121042	4.13972e-19	0.00719531	0.979284	0.0870136
ZNF197	0.0480106	0.0302028	0.0180053	-0.0104238	3.20526e+12	2.23765e-15	0.0480106	1.94792e+12	4.78512e-06	0.0302028	3.15038e+12	0.00320158	0.0180053	4786997683036	0.0686097	-0.0104238	6.54083e-15	3.14078e-05	0.0172503	0.150566
ZNF2	0.0238346	0.00705345	0.0116182	-0.0148395	3.28666e+12	8.36097e-05	0.0238346	1.99442e+12	0.285537	0.00705345	3.17087e+12	0.0571768	0.0116182	4.80792e+12	0.00952964	-0.0148395	0.0001439	0.416901	0.166458	0.0286087
ZNF20	0.0136517	0.000873096	-0.000781978	-0.0132876	3.32094e+12	0.0242623	0.0136517	2.00683e+12	0.894831	0.000873096	3.21065e+12	0.898142	-0.000781978	4.80057e+12	0.0202697	-0.0132876	0.0348605	0.936778	0.954317	0.0555398
ZNF200	0.0245305	0.0132742	-0.00457566	-0.0103768	3.28431e+12	5.15032e-05	0.0245305	1.98192e+12	0.0444405	0.0132742	3.22282e+12	0.453835	-0.00457566	4.78677e+12	0.0698682	-0.0103768	9.00371e-05	0.0946491	0.658627	0.152171
ZNF202	0.0265128	0.0210508	-0.0158494	-0.021893	3.27764e+12	1.2089e-05	0.0265128	1.9663e+12	0.00143449	0.0210508	3.25899e+12	0.00946743	-0.0158494	4.84133e+12	0.000130803	-0.021893	2.19302e-05	0.00486244	0.041302	0.000625427
ZNF205	0.0270362	0.022001	-0.00661419	-0.00849212	3.27588e+12	8.10437e-06	0.0270362	1.9644e+12	0.000863665	0.022001	3.22936e+12	0.278919	-0.00661419	4.77785e+12	0.137938	-0.00849212	1.49079e-05	0.0031335	0.507892	0.256679
ZNF207	0.101761	0.0303698	0.0144542	0.00615977	3.02429e+12	1.31752e-63	0.101761	1.94759e+12	4.23903e-06	0.0303698	3.16177e+12	0.0179687	0.0144542	4.70843e+12	0.281901	0.00615977	1.47481e-62	2.86036e-05	0.0691915	0.438648
ZNF208	0.0434152	0.038761	0.0358145	-0.0280902	3.22073e+12	7.61757e-13	0.0434152	1.93073e+12	4.33304e-09	0.038761	3.09324e+12	4.49966e-09	0.0358145	4.87069e+12	9.1996e-07	-0.0280902	2.02948e-12	5.34779e-08	8.54936e-08	6.81242e-06
ZNF211	0.0288033	0.0226935	0.010883	-0.00842825	3.26993e+12	1.99251e-06	0.0288033	1.963e+12	0.000589434	0.0226935	3.17322e+12	0.0748167	0.010883	4.77754e+12	0.140925	-0.00842825	3.77583e-06	0.00221652	0.204915	0.261227
ZNF212	0.0307391	0.00857162	-0.00071518	-0.0281272	3.26341e+12	3.8984e-07	0.0307391	1.99137e+12	0.194342	0.00857162	3.21043e+12	0.906801	-0.00071518	4.87087e+12	8.901e-07	-0.0281272	7.71136e-07	0.311466	0.959986	6.62528e-06
ZNF213	0.00929877	0.00586575	0.03658	-0.0188568	3.3356e+12	0.124897	0.00929877	1.9968e+12	0.37447	0.00586575	3.09079e+12	2.09678e-09	0.03658	4.82695e+12	0.000986399	-0.0188568	0.164554	0.516461	4.26445e-08	0.00374832
ZNF214	-0.00735533	0.000171155	0.00313239	-0.016284	3.39167e+12	0.224819	-0.00735533	2.00824e+12	0.979326	0.000171155	3.19809e+12	0.608111	0.00313239	4.81476e+12	0.00444331	-0.016284	0.282787	0.990992	0.781934	0.0144018
ZNF215	0.00107361	0.00925408	-0.0104257	-0.00344433	3.36329e+12	0.859375	0.00107361	1.99e+12	0.161162	0.00925408	3.24159e+12	0.0878735	-0.0104257	4.75393e+12	0.54738	-0.00344433	0.887652	0.265659	0.233682	0.676148
ZNF217	0.0511198	0.00503648	-0.00636677	-0.00362262	3.19479e+12	3.13419e-17	0.0511198	1.99847e+12	0.44572	0.00503648	3.22856e+12	0.297297	-0.00636677	4.75478e+12	0.52684	-0.00362262	9.79603e-17	0.583501	0.525061	0.664229
ZNF219	0.0540016	0.0315343	0.00523171	0.0183399	3.18509e+12	4.74822e-19	0.0540016	1.94525e+12	1.7905e-06	0.0315343	3.19135e+12	0.391758	0.00523171	4.65073e+12	0.00135501	0.0183399	1.59452e-18	1.29144e-05	0.614001	0.00497387
ZNF22	0.0292792	0.0160545	0.00748636	-0.0030446	3.26832e+12	1.34644e-06	0.0292792	1.97634e+12	0.0150595	0.0160545	3.18412e+12	0.220376	0.00748636	4.75204e+12	0.594822	-0.0030446	2.58889e-06	0.0383526	0.440142	0.7137
ZNF221	0.0234824	0.00212913	-0.00705206	-0.00191179	3.28784e+12	0.000106333	0.0234824	2.00431e+12	0.747174	0.00212913	3.23076e+12	0.248323	-0.00705206	4.74667e+12	0.738401	-0.00191179	0.000181068	0.831216	0.468118	0.826552
ZNF224	0.0541908	0.00560326	0.000154941	-0.00820585	3.18445e+12	3.57779e-19	0.0541908	1997331423130	0.396223	0.00560326	3.20764e+12	0.979765	0.000154941	4.77649e+12	0.151715	-0.00820585	1.21275e-18	0.536232	0.994495	0.275567
ZNF225	0.0279641	0.000784119	-0.00352407	0.00253642	3.27275e+12	3.91947e-06	0.0279641	2.00701e+12	0.905495	0.000784119	3.21944e+12	0.564014	-0.00352407	4.7256e+12	0.657702	0.00253642	7.34075e-06	0.944069	0.752713	0.762829
ZNF226	0.0523773	0.000619648	0.0131425	-0.00774865	3.19056e+12	5.17822e-18	0.0523773	2.00734e+12	0.925252	0.000619648	3.16598e+12	0.0314354	0.0131425	4.77432e+12	0.175854	-0.00774865	1.66905e-17	0.956381	0.103709	0.305944
ZNF227	0.0518428	-0.00197719	-0.0149647	-0.0365484	3.19236e+12	1.11892e-17	0.0518428	2.01256e+12	0.764663	-0.00197719	3.25615e+12	0.0142915	-0.0149647	4.91077e+12	1.69442e-10	-0.0365484	3.54325e-17	0.843524	0.0574844	2.10927e-09
ZNF229	0.028043	0.0129079	-0.00508614	-0.0192199	3.27249e+12	3.68057e-06	0.028043	1.98266e+12	0.0506491	0.0129079	3.22446e+12	0.405068	-0.00508614	4.82867e+12	0.000785548	-0.0192199	6.92024e-06	0.105082	0.626175	0.00311629
ZNF23	-0.00906583	-0.00278229	0.000196777	0.00356289	3.39743e+12	0.134628	-0.00906583	2.01417e+12	0.673563	-0.00278229	3.20751e+12	0.974303	0.000196777	4.72073e+12	0.533678	0.00356289	0.176249	0.778112	0.994145	0.666635
ZNF230	0.0214516	0.000565428	0.00330962	-0.014101	3.29468e+12	0.000399513	0.0214516	2.00745e+12	0.931776	0.000565428	3.19752e+12	0.587967	0.00330962	4.80442e+12	0.013762	-0.014101	0.000660066	0.959689	0.768348	0.039196
ZNF232	0.0176617	0.0183649	-0.00918051	-0.0083109	3.30744e+12	0.00355905	0.0176617	1.9717e+12	0.00542195	0.0183649	3.23759e+12	0.132871	-0.00918051	4.77699e+12	0.146542	-0.0083109	0.00546149	0.015412	0.309961	0.269171
ZNF233	0.011029	-0.0150585	-0.0025842	0.00704035	3.32977e+12	0.0687441	0.011029	2.03883e+12	0.0226008	-0.0150585	3.21643e+12	0.672271	-0.0025842	4.70426e+12	0.218738	0.00704035	0.0936476	0.0539431	0.821286	0.359746
ZNF234	0.0411922	0.0161116	0.00938221	-0.00870394	3.22822e+12	1.04232e-11	0.0411922	1.97622e+12	0.014704	0.0161116	3.17804e+12	0.124564	0.00938221	4.77885e+12	0.128381	-0.00870394	2.60401e-11	0.0375799	0.296327	0.243603
ZNF235	0.0918094	0.0267838	0.0153891	0.00742835	3.05779e+12	4.60364e-52	0.0918094	1.95479e+12	4.9916e-05	0.0267838	3.15877e+12	0.0117577	0.0153891	4.70242e+12	0.194399	0.00742835	3.95694e-51	0.000252023	0.0497893	0.332404
ZNF236	0.0752217	0.0378848	-0.00180196	-0.00950302	3.11364e+12	1.77613e-35	0.0752217	1.93249e+12	9.57278e-09	0.0378848	3.21392e+12	0.768009	-0.00180196	4.78264e+12	0.0968907	-0.00950302	1.00578e-34	1.07993e-07	0.881563	0.19432
ZNF239	0.0232047	0.0138373	0.00707888	-0.010611	3.28878e+12	0.00012824	0.0232047	1.98079e+12	0.0361549	0.0138373	3.18543e+12	0.246528	0.00707888	4.78788e+12	0.0637844	-0.010611	0.000217601	0.0798281	0.4668	0.142356
ZNF24	0.0742777	0.0202577	0.0219114	0.0246997	3.11682e+12	1.24218e-34	0.0742777	1.9679e+12	0.00215858	0.0202577	3.13784e+12	0.000334095	0.0219114	4.6206e+12	1.59286e-05	0.0246997	6.82021e-34	0.00688077	0.00248677	9.01998e-05
ZNF248	0.0602009	0.034925	0.0544594	0.0254782	3.16421e+12	2.69103e-23	0.0602009	1.93844e+12	1.22615e-07	0.034925	3.03343e+12	4.59638e-19	0.0544594	4.61691e+12	8.52735e-06	0.0254782	1.02259e-22	1.09107e-06	2.88573e-17	5.06728e-05
ZNF25	0.0291681	0.0221525	0.00654311	-0.0041928	3.2687e+12	1.47629e-06	0.0291681	1.96409e+12	0.000795121	0.0221525	3.18715e+12	0.284117	0.00654311	4.75748e+12	0.463899	-0.0041928	2.82727e-06	0.00291556	0.512832	0.610989
ZNF250	0.0333587	0.00443899	0.00176259	-0.00865594	3.25459e+12	3.66081e-08	0.0333587	1.99967e+12	0.501517	0.00443899	3.20248e+12	0.772937	0.00176259	4.77862e+12	0.1305	-0.00865594	7.68345e-08	0.636372	0.885108	0.245688
ZNF251	0.084653	0.0575765	-0.0004084	-0.0180017	3.08189e+12	1.67735e-44	0.084653	1.89294e+12	2.66628e-18	0.0575765	3.20945e+12	0.946697	-0.0004084	4.8229e+12	0.00166102	-0.0180017	1.23576e-43	1.28337e-16	0.979284	0.0058787
ZNF253	0.0297108	-0.007809	0.0160552	-0.0122025	3.26687e+12	9.38818e-07	0.0297108	2.02427e+12	0.23706	-0.007809	3.15663e+12	0.00857898	0.0160552	4.79542e+12	0.0330295	-0.0122025	1.82212e-06	0.359953	0.0383531	0.0844151
ZNF254	0.1118	0.0279481	0.0317924	0.0100203	2.99049e+12	1.79481e-76	0.1118	1.95245e+12	2.3121e-05	0.0279481	3.10614e+12	1.93248e-07	0.0317924	4.69014e+12	0.0800351	0.0100203	2.72811e-75	0.000126465	2.90677e-06	0.167737
ZNF256	0.0183562	-0.00616835	0.0128535	-0.00531073	3.3051e+12	0.00245001	0.0183562	2.02098e+12	0.35033	-0.00616835	3.1669e+12	0.0353606	0.0128535	4.76277e+12	0.353544	-0.00531073	0.0038041	0.492098	0.11423	0.504963
ZNF257	0.00879589	-0.00326393	0.000130868	-0.0281623	3.33729e+12	0.146627	0.00879589	2.01514e+12	0.621174	-0.00326393	3.20772e+12	0.982908	0.000130868	4.87104e+12	8.62623e-07	-0.0281623	0.190062	0.739469	0.994495	6.45403e-06
ZNF26	0.0351193	0.0200692	0.00639494	-0.0143971	3.24866e+12	6.74035e-09	0.0351193	1.96828e+12	0.002374	0.0200692	3.18762e+12	0.295165	0.00639494	4.80582e+12	0.011898	-0.0143971	1.46582e-08	0.00740402	0.524253	0.0345689
ZNF260	0.0358267	-0.00765812	0.00979046	0.00526048	3.24628e+12	3.33661e-09	0.0358267	2.02397e+12	0.246244	-0.00765812	3.17673e+12	0.108994	0.00979046	4.71269e+12	0.358118	0.00526048	7.3446e-09	0.370778	0.269499	0.510486
ZNF263	0.0398871	0.0153889	-0.00919312	-0.0195472	3.23261e+12	4.55192e-11	0.0398871	1.97768e+12	0.0197982	0.0153889	3.23763e+12	0.132339	-0.00919312	4.83022e+12	0.000637787	-0.0195472	1.10285e-10	0.048129	0.30922	0.00257252
ZNF264	0.0537067	0.0212929	-0.0102639	-0.0119201	3.18608e+12	7.36543e-19	0.0537067	1.96582e+12	0.00126285	0.0212929	3.24107e+12	0.0929113	-0.0102639	4.79409e+12	0.0373062	-0.0119201	2.45062e-18	0.00439413	0.243934	0.0927306
ZNF266	0.0395794	0.0095575	0.0113266	0.00976668	3.23364e+12	6.40073e-11	0.0395794	1.98939e+12	0.147864	0.0095575	3.1718e+12	0.0637084	0.0113266	4.69134e+12	0.0879748	0.00976668	1.53788e-10	0.247697	0.178978	0.179585
ZNF267	0.0184374	0.000130508	-0.0159235	-0.0142496	3.30483e+12	0.00234347	0.0184374	2008323912284	0.984235	0.000130508	3.25922e+12	0.00913834	-0.0159235	4.80512e+12	0.0127965	-0.0142496	0.00364259	0.993301	0.0401087	0.0369563
ZNF268	0.0154252	0.0217745	0.00457444	-0.00111547	3.31497e+12	0.0109071	0.0154252	1.96485e+12	0.000976436	0.0217745	3.19346e+12	0.453955	0.00457444	4.7429e+12	0.845501	-0.00111547	0.0160222	0.0035074	0.658627	0.902368
ZNF273	0.0621712	-0.00905937	-0.0106901	0.0282495	3.15758e+12	9.66088e-25	0.0621712	2.02678e+12	0.170159	-0.00905937	3.24243e+12	0.0801161	-0.0106901	4.60378e+12	7.97882e-07	0.0282495	3.85368e-24	0.279216	0.215433	6.03216e-06
ZNF274	0.0564697	0.0250895	-0.0205873	-0.0447157	3.17678e+12	1.09715e-20	0.0564697	1.95819e+12	0.000145068	0.0250895	3.27419e+12	0.000750375	-0.0205873	4.94946e+12	5.48381e-15	-0.0447157	3.89259e-20	0.000625309	0.00513527	1.05582e-13
ZNF275	0.024228	0.030747	0.000828421	-0.0216135	3.28533e+12	6.36744e-05	0.024228	1.94683e+12	3.21711e-06	0.030747	3.20548e+12	0.892128	0.000828421	4.84001e+12	0.000159301	-0.0216135	0.000110379	2.23342e-05	0.94914	0.00073258
ZNF276	0.0474893	0.017574	-0.00451963	0.00231277	3.20701e+12	4.46139e-15	0.0474893	1.97329e+12	0.00778951	0.017574	3.22264e+12	0.459382	-0.00451963	4.72666e+12	0.6862	0.00231277	1.28331e-14	0.0215068	0.663116	0.788284
ZNF277	0.070512	0.0438328	0.0198506	-0.0193808	3.1295e+12	2.27882e-31	0.070512	1.92054e+12	3.14008e-11	0.0438328	3.14446e+12	0.00115464	0.0198506	4.82943e+12	0.000709331	-0.0193808	1.13862e-30	4.98273e-10	0.00737743	0.00282948
ZNF28	0.0260666	0.0128827	-0.00852625	-0.0158269	3.27914e+12	1.69029e-05	0.0260666	1.98271e+12	0.0511016	0.0128827	3.23549e+12	0.162785	-0.00852625	4.8126e+12	0.00569281	-0.0158269	3.03958e-05	0.105717	0.358325	0.0178705
ZNF280A	-0.00266988	0.00560016	0.00717819	0.00377882	3.37589e+12	0.659509	-0.00266988	1997337638182	0.396483	0.00560016	3.18511e+12	0.239962	0.00717819	4.71971e+12	0.509175	0.00377882	0.718198	0.536232	0.460167	0.650087
ZNF280B	0.0288756	0.0133499	0.0144132	-0.0116505	3.26968e+12	1.87799e-06	0.0288756	1.98177e+12	0.0432405	0.0133499	3.1619e+12	0.0182969	0.0144132	4.79281e+12	0.0418211	-0.0116505	3.56819e-06	0.0925027	0.0700715	0.101837
ZNF280C	0.0374135	0.0190459	0.00217173	-0.00360886	3.24094e+12	6.5647e-10	0.0374135	1.97033e+12	0.00392696	0.0190459	3.20117e+12	0.722207	0.00217173	4.75471e+12	0.528411	-0.00360886	1.49518e-09	0.0115903	0.85132	0.664229
ZNF280D	0.0899235	0.0490794	0.0459909	-0.0523992	3.06414e+12	5.19597e-50	0.0899235	1.91001e+12	1.04163e-13	0.0490794	3.06059e+12	4.97153e-14	0.0459909	4.98586e+12	5.19494e-20	-0.0523992	4.31206e-49	2.68593e-12	1.84074e-12	1.92346e-18
ZNF281	0.0490678	0.0115268	-0.0169381	0.0174632	3.2017e+12	5.39824e-16	0.0490678	1.98543e+12	0.0809306	0.0115268	3.26248e+12	0.00555487	-0.0169381	4.65488e+12	0.00228181	0.0174632	1.60392e-15	0.155198	0.0267374	0.00788262
ZNF282	0.0451702	0.0135737	-0.0141116	-0.0129906	3.21482e+12	8.78995e-14	0.0451702	1.98132e+12	0.0398534	0.0135737	3.25341e+12	0.0208785	-0.0141116	4.79916e+12	0.0232423	-0.0129906	2.4456e-13	0.0866164	0.0771061	0.06285
ZNF283	0.0365388	0.00949048	0.00294445	-0.0154641	3.24388e+12	1.62195e-09	0.0365388	1.98952e+12	0.150726	0.00949048	3.19869e+12	0.629801	0.00294445	4.81088e+12	0.00690107	-0.0154641	3.64812e-09	0.251733	0.798449	0.0213844
ZNF284	0.00560301	0.00557739	-0.00447175	-0.00418148	3.34804e+12	0.355158	0.00560301	1997383385745	0.398407	0.00557739	3.22248e+12	0.464153	-0.00447175	4.75742e+12	0.465106	-0.00418148	0.42175	0.537161	0.66756	0.611337
ZNF286B	0.0289861	0.00926798	-0.00932809	0.00823372	3.26931e+12	1.71531e-06	0.0289861	1.98997e+12	0.160533	0.00926798	3.23806e+12	0.126752	-0.00932809	4.69861e+12	0.150329	0.00823372	3.26338e-06	0.265229	0.300541	0.27355
ZNF287	0.0265225	0.0179093	0.0109837	-0.0117777	3.27761e+12	1.20001e-05	0.0265225	1.97261e+12	0.0066913	0.0179093	3.1729e+12	0.0721639	0.0109837	4.79341e+12	0.0396373	-0.0117777	2.17965e-05	0.0187981	0.198864	0.0975064
ZNF292	0.112311	0.0418961	0.01939	-0.0365177	2.98876e+12	3.67702e-77	0.112311	1.92443e+12	2.2069e-10	0.0418961	3.14593e+12	0.00150135	0.01939	4.91062e+12	1.75473e-10	-0.0365177	5.64853e-76	3.12428e-09	0.00914746	2.16567e-09
ZNF296	0.0124877	0.0157743	0.00558047	0.0113006	3.32486e+12	0.0393187	0.0124877	1.9769e+12	0.0169169	0.0157743	3.19024e+12	0.360965	0.00558047	4.68408e+12	0.0483628	0.0113006	0.0552835	0.04219	0.589631	0.112638
ZNF3	0.0392026	0.003994	0.0146931	-0.00953312	3.23491e+12	9.68344e-11	0.0392026	2.00056e+12	0.54536	0.003994	3.161e+12	0.0161554	0.0146931	4.78278e+12	0.0958377	-0.00953312	2.3036e-10	0.674807	0.063658	0.192743
ZNF30	0.0400902	0.0105203	0.00952787	-0.0171906	3.23193e+12	3.62956e-11	0.0400902	1.98746e+12	0.111182	0.0105203	3.17757e+12	0.118821	0.00952787	4.81906e+12	0.00267117	-0.0171906	8.85318e-11	0.198451	0.286474	0.00907569
ZNF300	0.00583039	0.0145841	0.0144227	0.0116661	3.34727e+12	0.335972	0.00583039	1.97929e+12	0.0272249	0.0145841	3.16187e+12	0.0182205	0.0144227	4.68234e+12	0.0415479	0.0116661	0.400945	0.0626997	0.0699743	0.101343
ZNF302	0.0668003	0.00810398	0.0316844	0.00675131	3.142e+12	2.56503e-28	0.0668003	1.99231e+12	0.219811	0.00810398	3.10649e+12	2.12536e-07	0.0316844	4.70563e+12	0.23824	0.00675131	1.15028e-27	0.342033	3.16394e-06	0.385239
ZNF304	0.0297219	0.00774702	-0.0119386	-0.0214582	3.26683e+12	9.30118e-07	0.0297219	1.99303e+12	0.240803	0.00774702	3.24644e+12	0.0506518	-0.0119386	4.83927e+12	0.000177569	-0.0214582	1.80766e-06	0.363878	0.150496	0.000808865
ZNF311	0.00924275	0.00095012	0.0143646	-0.011846	3.33579e+12	0.127185	0.00924275	2.00668e+12	0.885614	0.00095012	3.16206e+12	0.018693	0.0143646	4.79374e+12	0.0385042	-0.011846	0.166959	0.93345	0.0708468	0.0950427
ZNF316	0.0435145	0.0274255	-0.00629977	0.00470526	3220395869751	6.75571e-13	0.0435145	1.9535e+12	3.2782e-05	0.0274255	3.22835e+12	0.30241	-0.00629977	4.71532e+12	0.411097	0.00470526	1.80319e-12	0.000172764	0.528029	0.559494
ZNF317	0.0397297	0.0217433	-0.00320173	-0.00796323	3.23314e+12	5.4208e-11	0.0397297	1.96491e+12	0.000992986	0.0217433	3.21841e+12	0.600193	-0.00320173	4.77534e+12	0.16419	-0.00796323	1.30678e-10	0.00354919	0.77729	0.290552
ZNF318	0.0685987	0.0292789	0.0173885	0.0115778	3.13594e+12	8.9347e-30	0.0685987	1.94978e+12	9.24933e-06	0.0292789	3.15235e+12	0.0044174	0.0173885	4.68276e+12	0.0431156	0.0115778	4.18886e-29	5.88371e-05	0.0223032	0.104127
ZNF319	0.0181952	0.0246276	-0.00793252	-0.00094784	3.30564e+12	0.00267442	0.0181952	1.95912e+12	0.000191946	0.0246276	3.23359e+12	0.194092	-0.00793252	4.7421e+12	0.868489	-0.00094784	0.00413919	0.00080339	0.405599	0.917409
ZNF32	0.0401345	0.019473	-0.00720056	-0.00606712	3.23178e+12	3.45432e-11	0.0401345	1.96947e+12	0.00319153	0.019473	3.23124e+12	0.238501	-0.00720056	4.76636e+12	0.289203	-0.00606712	8.4543e-11	0.00966159	0.45831	0.443514
ZNF320	0.0165958	0.00476281	0.000346218	-0.00263586	3.31103e+12	0.00616493	0.0165958	1.99902e+12	0.470827	0.00476281	3.20703e+12	0.954804	0.000346218	4.7501e+12	0.645187	-0.00263586	0.00924419	0.608661	0.985516	0.751331
ZNF322	0.0480276	0.0245699	0.00164983	-0.00664646	3.2052e+12	2.18741e-15	0.0480276	1.95924e+12	0.000198709	0.0245699	3.20285e+12	0.787102	0.00164983	4.7691e+12	0.245609	-0.00664646	6.40694e-15	0.000829295	0.894237	0.394943
ZNF324	0.0722763	0.00154838	-0.0101369	0.014012	3.12356e+12	7.076e-33	0.0722763	2.00548e+12	0.814645	0.00154838	3.24066e+12	0.0970258	-0.0101369	4.67123e+12	0.0143701	0.014012	3.68872e-32	0.881819	0.251535	0.0406075
ZNF324B	0.0232069	-0.00315298	0.00794947	-0.00196512	3.28877e+12	0.000128048	0.0232069	2.01492e+12	0.633086	-0.00315298	3.18264e+12	0.193141	0.00794947	4.74692e+12	0.731383	-0.00196512	0.000217532	0.74625	0.404783	0.822521
ZNF326	0.0589304	0.0418037	0.0227467	-0.0202089	3.16849e+12	2.17399e-22	0.0589304	1.92462e+12	2.41699e-10	0.0418037	3.13516e+12	0.000196015	0.0227467	4.83336e+12	0.000414532	-0.0202089	8.00826e-22	3.35589e-09	0.00157247	0.00175064
ZNF329	0.0609212	0.00564211	-0.00234636	-0.0102736	3.16179e+12	8.07268e-24	0.0609212	1.99725e+12	0.392955	0.00564211	3.21567e+12	0.700906	-0.00234636	4.78629e+12	0.072694	-0.0102736	3.13359e-23	0.53375	0.838532	0.156438
ZNF331	0.0542432	0.0169481	-0.00599474	-0.00376186	3.18427e+12	3.30747e-19	0.0542432	1.97454e+12	0.0102798	0.0169481	3.22737e+12	0.326423	-0.00599474	4.75544e+12	0.511078	-0.00376186	1.12376e-18	0.027187	0.556499	0.651365
ZNF333	0.0487191	0.0251606	0.00657365	-0.0381845	3.20287e+12	8.65728e-16	0.0487191	1.95805e+12	0.000138897	0.0251606	3.18705e+12	0.281876	0.00657365	4.91852e+12	2.50858e-11	-0.0381845	2.55646e-15	0.000604117	0.511639	3.51688e-10
ZNF334	0.0620384	0.027001	0.00303136	-0.0547207	3.15803e+12	1.21303e-24	0.0620384	1.95435e+12	4.33371e-05	0.027001	3.19841e+12	0.61973	0.00303136	4.99686e+12	1.10793e-21	-0.0547207	4.82538e-24	0.000225103	0.789841	5.16081e-20
ZNF335	0.0800348	0.0286194	-0.00976453	0.0147279	3.09744e+12	5.98498e-40	0.0800348	1.9511e+12	1.46358e-05	0.0286194	3.23946e+12	0.109935	-0.00976453	4.66784e+12	0.0100835	0.0147279	4.00107e-39	8.73308e-05	0.271036	0.0299601
ZNF337	0.0531413	0.0269017	-0.0118859	-0.044776	3.18798e+12	1.69819e-18	0.0531413	1.95455e+12	4.62366e-05	0.0269017	3.24627e+12	0.051681	-0.0118859	4.94975e+12	5.04283e-15	-0.044776	5.59861e-18	0.00023509	0.152711	9.97513e-14
ZNF33A	0.0806465	0.0364458	0.0113292	0.00617725	3.09538e+12	1.54454e-40	0.0806465	1.93538e+12	3.38942e-08	0.0364458	3.17179e+12	0.063648	0.0113292	4.70835e+12	0.280538	0.00617725	1.0422e-39	3.44671e-07	0.178978	0.437942
ZNF33B	0.0346014	0.0283062	0.00546588	-0.0416217	3.25041e+12	1.11832e-08	0.0346014	1.95173e+12	1.81379e-05	0.0283062	3.1906e+12	0.370911	0.00546588	4.9348e+12	3.4891e-13	-0.0416217	2.41024e-08	0.000104765	0.602469	5.85843e-12
ZNF34	0.0364687	0.0183848	0.00608063	0.00494194	3.24412e+12	1.74232e-09	0.0364687	1.97166e+12	0.00537188	0.0183848	3.18863e+12	0.31954	0.00608063	4.7142e+12	0.387966	0.00494194	3.91276e-09	0.0152998	0.547846	0.537127
ZNF341	0.0445125	0.0164927	-0.00121541	0.00159746	3.21704e+12	1.99369e-13	0.0445125	1.97546e+12	0.012514	0.0164927	3.21204e+12	0.842292	-0.00121541	4.73005e+12	0.780199	0.00159746	5.46279e-13	0.0323839	0.924362	0.854137
ZNF343	0.0164832	0.00365691	0.00548309	-0.00436408	3.31141e+12	0.00652265	0.0164832	2.00124e+12	0.579792	0.00365691	3.19055e+12	0.369407	0.00548309	4.75829e+12	0.445843	-0.00436408	0.00976032	0.701777	0.600935	0.591108
ZNF345	0.0791911	0.0422514	-0.0214707	-0.0468991	3.10028e+12	3.81147e-39	0.0791911	1.92372e+12	1.55305e-10	0.0422514	3.27702e+12	0.000439508	-0.0214707	4.9598e+12	2.45856e-16	-0.0468991	2.45704e-38	2.26525e-09	0.00315746	6.45484e-15
ZNF346	0.0936279	0.0473927	0.0202894	-0.0261666	3.05167e+12	4.39765e-54	0.0936279	1.91339e+12	6.98721e-13	0.0473927	3.14305e+12	0.000894676	0.0202894	4.86158e+12	4.83519e-06	-0.0261666	3.99384e-53	1.52872e-11	0.00595358	3.06229e-05
ZNF347	0.0591166	-0.00373092	0.000411283	-0.0185864	3.16787e+12	1.60504e-22	0.0591166	2.01608e+12	0.572146	-0.00373092	3.20682e+12	0.946322	0.000411283	4.82567e+12	0.00116573	-0.0185864	5.92756e-22	0.694157	0.979284	0.00438363
ZNF35	0.062324	0.013441	0.00365534	0.0165123	3.15707e+12	7.43123e-25	0.062324	1.98159e+12	0.0418332	0.013441	3.19641e+12	0.549588	0.00365534	4.65938e+12	0.00391758	0.0165123	2.98075e-24	0.0902947	0.741686	0.0129049
ZNF350	0.0302902	0.000489884	0.0172819	-0.0136113	3.26492e+12	5.74149e-07	0.0302902	2.0076e+12	0.940873	0.000489884	3.1527e+12	0.00466575	0.0172819	4.8021e+12	0.0174136	-0.0136113	1.12646e-06	0.964817	0.0231524	0.0484596
ZNF354A	0.0609529	0.0158836	0.017529	-0.00573682	3.16168e+12	7.65387e-24	0.0609529	1.97668e+12	0.0161699	0.0158836	3.1519e+12	0.00410859	0.017529	4.76479e+12	0.316261	-0.00573682	2.97903e-23	0.0406784	0.0211886	0.469836
ZNF354B	0.0424176	0.0147007	-0.00349611	-0.00353852	3.22409e+12	2.50491e-12	0.0424176	1.97906e+12	0.0260189	0.0147007	3.21935e+12	0.56711	-0.00349611	4.75438e+12	0.536479	-0.00353852	6.47065e-12	0.060404	0.756146	0.667885
ZNF354C	0.0194618	0.0130813	-0.00757208	-0.00278731	3.30138e+12	0.00131839	0.0194618	1.98231e+12	0.0476247	0.0130813	3.23243e+12	0.215137	-0.00757208	4.75082e+12	0.626318	-0.00278731	0.00208975	0.0998114	0.435173	0.737686
ZNF358	0.0244321	0.00880783	-0.0307656	0.00669929	3.28464e+12	5.51971e-05	0.0244321	1.99089e+12	0.182333	0.00880783	3.30684e+12	4.71649e-07	-0.0307656	4.70588e+12	0.241876	0.00669929	9.6378e-05	0.295499	6.4251e-06	0.389375
ZNF362	0.0430043	0.0214733	-0.00205542	-0.0286429	3.22211e+12	1.24784e-12	0.0430043	1.96546e+12	0.00114752	0.0214733	3.21473e+12	0.736515	-0.00205542	4.87331e+12	5.59659e-07	-0.0286429	3.25838e-12	0.00404152	0.85907	4.36836e-06
ZNF365	0.0332972	0.0352154	0.0132873	-0.0303636	3.2548e+12	3.87812e-08	0.0332972	1.93785e+12	9.63039e-08	0.0352154	3.16551e+12	0.0296142	0.0132873	4.88146e+12	1.12407e-07	-0.0303636	8.12774e-08	8.69143e-07	0.100274	9.71947e-07
ZNF366	-0.000181456	0.00991963	0.00419155	0.0010669	3.36752e+12	0.976111	-0.000181456	1.98866e+12	0.13311	0.00991963	3.19469e+12	0.492614	0.00419155	4.73256e+12	0.85215	0.0010669	0.986358	0.228278	0.694663	0.907452
ZNF367	0.0126172	-0.0124702	0.00210479	-0.00280785	3.32442e+12	0.0373241	0.0126172	2.03363e+12	0.0590043	-0.0124702	3.20139e+12	0.730431	0.00210479	4.75092e+12	0.623778	-0.00280785	0.0525815	0.119331	0.855427	0.735895
ZNF382	0.0456203	0.0119301	-0.00522965	-0.00832367	3.21331e+12	4.98505e-14	0.0456203	1.98462e+12	0.0708599	0.0119301	3.22492e+12	0.391945	-0.00522965	4.77705e+12	0.145923	-0.00832367	1.39775e-13	0.138835	0.614001	0.268424
ZNF383	0.0403936	0.00883261	-0.0112344	-0.00936661	3.2309e+12	2.58274e-11	0.0403936	1.99084e+12	0.181106	0.00883261	3.24418e+12	0.0658965	-0.0112344	4.78199e+12	0.10178	-0.00936661	6.33189e-11	0.294818	0.184051	0.199953
ZNF384	0.0569309	0.028103	0.00477478	0.00988687	3.17522e+12	5.32688e-21	0.0569309	1.95214e+12	2.08241e-05	0.028103	3.19282e+12	0.434431	0.00477478	4.69077e+12	0.084136	0.00988687	1.90396e-20	0.000117461	0.652776	0.175061
ZNF385A	0.0501318	0.0250501	0.000305307	0.0201573	3.19812e+12	1.25173e-16	0.0501318	1958270835938	0.000148607	0.0250501	3.20716e+12	0.96014	0.000305307	4.64212e+12	0.000428899	0.0201573	3.82946e-16	0.000638658	0.988198	0.00180038
ZNF385B	-0.00433472	0.0039261	-0.00346701	-0.031471	3.3815e+12	0.474404	-0.00433472	2.0007e+12	0.552213	0.0039261	3.21926e+12	0.570342	-0.00346701	4.88671e+12	3.81898e-08	-0.031471	0.543683	0.680413	0.758134	3.55781e-07
ZNF385C	0.0155429	-0.00223396	-0.00251187	-0.0134156	3.31457e+12	0.0103149	0.0155429	2.01307e+12	0.735182	-0.00223396	3.2162e+12	0.680932	-0.00251187	4.80117e+12	0.0190949	-0.0134156	0.0151988	0.822311	0.825942	0.0527208
ZNF385D	0.0102216	0.040117	-0.00864236	-0.024592	3.33249e+12	0.091634	0.0102216	1.92801e+12	1.22835e-09	0.040117	3.23586e+12	0.157134	-0.00864236	4.85412e+12	1.73423e-05	-0.024592	0.123432	1.62729e-08	0.34908	9.66881e-05
ZNF391	-0.0044467	0.0147938	-0.00241086	0.00436462	3.38188e+12	0.463064	-0.0044467	1.97887e+12	0.0250891	0.0147938	3.21587e+12	0.693097	-0.00241086	4.71694e+12	0.445786	0.00436462	0.533651	0.0587174	0.837784	0.591108
ZNF394	0.0601394	0.00573039	-0.00513179	-0.00793857	3.16442e+12	2.98037e-23	0.0601394	1.99708e+12	0.385593	0.00573039	3.2246e+12	0.400865	-0.00513179	4.77522e+12	0.1655	-0.00793857	1.12957e-22	0.52727	0.621083	0.292512
ZNF395	0.0222316	0.0164849	-0.00982952	-0.0403116	3.29205e+12	0.000243343	0.0222316	1.97547e+12	0.0125557	0.0164849	3.23967e+12	0.107589	-0.00982952	4.92859e+12	1.85623e-12	-0.0403116	0.000406227	0.0324167	0.267398	2.94549e-11
ZNF396	-0.00300466	-0.00312001	0.00465699	-0.00587274	3.37702e+12	0.620009	-0.00300466	2.01485e+12	0.636643	-0.00312001	3.1932e+12	0.445851	0.00465699	4.76544e+12	0.304931	-0.00587274	0.682388	0.748626	0.656908	0.461069
ZNF397	0.0676871	0.0177692	-0.00701738	0.00264693	3.13901e+12	4.95362e-29	0.0676871	1.9729e+12	0.00713189	0.0177692	3.23065e+12	0.250657	-0.00701738	4.72507e+12	0.6438	0.00264693	2.2708e-28	0.0198812	0.471901	0.750321
ZNF398	0.0448962	0.0194342	-0.00728212	-0.00594958	3.21574e+12	1.23821e-13	0.0448962	1.96955e+12	0.00325281	0.0194342	3.2315e+12	0.233224	-0.00728212	4.7658e+12	0.298647	-0.00594958	3.41215e-13	0.00981776	0.452617	0.454901
ZNF404	0.0172204	0.0117961	-0.00047705	-0.0197306	3.30893e+12	0.00448357	0.0172204	1.98489e+12	0.0740851	0.0117961	3.20967e+12	0.937754	-0.00047705	4.83109e+12	0.000566713	-0.0197306	0.0068222	0.144176	0.976639	0.00231168
ZNF407	0.0809768	0.0360884	0.00634188	0.00452864	3.09426e+12	7.39966e-41	0.0809768	1.9361e+12	4.60654e-08	0.0360884	3.18779e+12	0.299189	0.00634188	4.71616e+12	0.428879	0.00452864	5.04015e-40	4.46432e-07	0.525061	0.577707
ZNF408	0.0173564	0.00807533	-0.00563748	0.00574167	3.30847e+12	0.00417786	0.0173564	1.99237e+12	0.221446	0.00807533	3.22622e+12	0.35608	-0.00563748	4.71041e+12	0.315852	0.00574167	0.0063772	0.343959	0.58231	0.469711
ZNF41	0.0387723	0.00750938	-0.00765205	-0.0214696	3.23636e+12	1.54651e-10	0.0387723	1.9935e+12	0.255538	0.00750938	3.23269e+12	0.210332	-0.00765205	4.83933e+12	0.000176163	-0.0214696	3.62527e-10	0.382777	0.428982	0.000805
ZNF410	-0.00281241	-0.00179497	0.00775557	0.000232515	3.37637e+12	0.642567	-0.00281241	2.01219e+12	0.785796	-0.00179497	3.18326e+12	0.204227	0.00775557	4.73651e+12	0.9676	0.000232515	0.702929	0.860265	0.421893	0.985342
ZNF414	0.0265589	0.0153288	-0.00467403	0.010825	3.27748e+12	1.16737e-05	0.0265589	1.9778e+12	0.0202846	0.0153288	3.22313e+12	0.444188	-0.00467403	4.68633e+12	0.0586137	0.010825	2.12303e-05	0.0491459	0.656507	0.132662
ZNF415	0.0196847	-0.00277089	-0.00158927	-0.00353007	3.30063e+12	0.00115921	0.0196847	2.01415e+12	0.674824	-0.00277089	3.21324e+12	0.794738	-0.00158927	4.75434e+12	0.537453	-0.00353007	0.00184758	0.778112	0.896842	0.667885
ZNF416	0.00682842	0.00391189	-0.00345679	-0.0189658	3.34391e+12	0.259803	0.00682842	2.00073e+12	0.553653	0.00391189	3.21923e+12	0.571477	-0.00345679	4.82747e+12	0.000921609	-0.0189658	0.32147	0.680413	0.758134	0.00356784
ZNF418	0.030131	0.0148878	-0.00145077	-0.0208787	3.26546e+12	6.57814e-07	0.030131	1.97868e+12	0.0241801	0.0148878	3.21279e+12	0.812276	-0.00145077	4.83653e+12	0.0002646	-0.0208787	1.2871e-06	0.0571458	0.905918	0.00118292
ZNF420	0.0437748	0.0106724	0.00979797	-0.0181205	3.21952e+12	4.92717e-13	0.0437748	1.98715e+12	0.106108	0.0106724	3.17671e+12	0.108723	0.00979797	4.82346e+12	0.00154701	-0.0181205	1.32988e-12	0.191764	0.269289	0.00554313
ZNF423	0.110208	0.0469826	0.0563316	-0.00256972	2.99585e+12	2.37781e-74	0.110208	1.91422e+12	1.09907e-12	0.0469826	3.02742e+12	2.73743e-20	0.0563316	4.74979e+12	0.653501	-0.00256972	3.43355e-73	2.30007e-11	2.08045e-18	0.759175
ZNF425	0.048646	0.014597	0.0157595	-0.00360901	3.20312e+12	9.55472e-16	0.048646	1.97927e+12	0.0270894	0.014597	3.15758e+12	0.00988048	0.0157595	4.75471e+12	0.528395	-0.00360901	2.81572e-15	0.0624874	0.042597	0.664229
ZNF426	0.049418	0.0160321	-0.00465278	-0.00615371	3.20052e+12	3.34789e-16	0.049418	1.97638e+12	0.0152013	0.0160321	3.22307e+12	0.446262	-0.00465278	4.76677e+12	0.282375	-0.00615371	1.00716e-15	0.0386454	0.656908	0.438912
ZNF428	0.0386991	0.00697555	0.0112911	0.00579404	3.23661e+12	1.67385e-10	0.0386991	1.99458e+12	0.29089	0.00697555	3.17192e+12	0.0645447	0.0112911	4.71016e+12	0.311458	0.00579404	3.9174e-10	0.423861	0.180976	0.465575
ZNF429	0.0360182	-0.0021669	0.0187572	-0.0233962	3.24564e+12	2.75206e-09	0.0360182	2.01294e+12	0.742846	-0.0021669	3.14796e+12	0.00213471	0.0187572	4.84846e+12	4.35796e-05	-0.0233962	6.09505e-09	0.82819	0.0122032	0.000229667
ZNF43	0.0499863	0.00418346	0.0109386	-0.0183318	3.19861e+12	1.53135e-16	0.0499863	2.00018e+12	0.526463	0.00418346	3.17305e+12	0.0733422	0.0109386	4.82446e+12	0.00136171	-0.0183318	4.65531e-16	0.656488	0.201342	0.00497798
ZNF430	0.0608247	0.0154991	0.0374527	0.00966874	3.16211e+12	9.4936e-24	0.0608247	1.97745e+12	0.0189337	0.0154991	3.08799e+12	8.61644e-10	0.0374527	4.69181e+12	0.0912062	0.00966874	3.67527e-23	0.0464971	1.98125e-08	0.185235
ZNF431	0.0710718	0.0208299	-0.00654767	-0.0257484	3.12761e+12	7.64344e-32	0.0710718	1.96675e+12	0.00160958	0.0208299	3.22914e+12	0.283782	-0.00654767	4.8596e+12	6.83598e-06	-0.0257484	3.84569e-31	0.00534305	0.512832	4.20049e-05
ZNF432	0.060722	0.0289648	-0.0030943	-0.00924137	3.16246e+12	1.12781e-23	0.060722	1.95041e+12	1.15227e-05	0.0289648	3.21807e+12	0.61248	-0.0030943	4.7814e+12	0.106439	-0.00924137	4.34283e-23	7.15606e-05	0.784061	0.20742
ZNF433	0.032331	0.0235436	-0.0157278	-0.0161328	3.25805e+12	9.46309e-08	0.032331	1.9613e+12	0.000363593	0.0235436	3.2586e+12	0.0100299	-0.0157278	4.81404e+12	0.00482599	-0.0161328	1.93175e-07	0.00143843	0.0431046	0.0154175
ZNF436	0.0404941	0.0210026	-0.0245595	-0.0200781	3.23057e+12	2.30636e-11	0.0404941	1.9664e+12	0.00147116	0.0210026	3.28693e+12	5.79547e-05	-0.0245595	4.83274e+12	0.000451855	-0.0200781	5.68324e-11	0.00495187	0.000533311	0.00188577
ZNF438	0.0935866	0.0267202	0.0185844	-0.00409571	3.05181e+12	4.8921e-54	0.0935866	1.95492e+12	5.20138e-05	0.0267202	3.14852e+12	0.00234609	0.0185844	4.75702e+12	0.474312	-0.00409571	4.41512e-53	0.000260791	0.0132334	0.618705
ZNF439	0.0658162	0.0297602	0.0132164	-0.015441	3.14531e+12	1.55079e-27	0.0658162	1.94881e+12	6.57676e-06	0.0297602	3.16574e+12	0.0304936	0.0132164	4.81077e+12	0.00698532	-0.015441	6.82724e-27	4.22082e-05	0.101885	0.0215816
ZNF44	0.0627771	0.0302696	-0.0248681	-0.0786211	3.15554e+12	3.39944e-25	0.0627771	1.94779e+12	4.55887e-06	0.0302696	3.28792e+12	4.67063e-05	-0.0248681	5.11009e+12	4.71442e-43	-0.0786211	1.38276e-24	3.01973e-05	0.00044371	7.5617e-41
ZNF440	0.0407153	0.00786243	-0.00264654	0.000188504	3.22982e+12	1.79567e-11	0.0407153	1.99279e+12	0.233867	0.00786243	3.21663e+12	0.664842	-0.00264654	4.73672e+12	0.973731	0.000188504	4.44761e-11	0.356228	0.817561	0.990126
ZNF441	0.00276584	0.0118337	-0.0294545	-0.0597617	3.35759e+12	0.648083	0.00276584	1.98482e+12	0.0731664	0.0118337	3.30263e+12	1.41612e-06	-0.0294545	5.02074e+12	1.47927e-25	-0.0597617	0.707356	0.142581	1.80962e-05	9.70941e-24
ZNF442	0.0126254	-0.00931989	-0.043463	-0.0620111	3.3244e+12	0.0371996	0.0126254	2.02731e+12	0.158203	-0.00931989	3.34757e+12	1.09317e-12	-0.043463	5.0314e+12	2.14965e-27	-0.0620111	0.0524572	0.262089	3.42032e-11	1.47814e-25
ZNF444	0.0532318	0.0302162	0.0151107	-0.00660023	3.18768e+12	1.48655e-18	0.0532318	1.94789e+12	4.73875e-06	0.0302162	3.15966e+12	0.0133701	0.0151107	4.76888e+12	0.248908	-0.00660023	4.91208e-18	3.12455e-05	0.0548479	0.398149
ZNF445	0.066819	0.0228565	0.0226661	-0.00228218	3.14193e+12	2.47812e-28	0.066819	1.96268e+12	0.00053793	0.0228565	3.13542e+12	0.000206517	0.0226661	4.74843e+12	0.690133	-0.00228218	1.11477e-27	0.00203343	0.00162957	0.790915
ZNF446	0.0338104	-0.000483379	-0.00593644	0.00542442	3.25307e+12	2.3903e-08	0.0338104	2.00956e+12	0.941657	-0.000483379	3.22718e+12	0.33115	-0.00593644	4.71191e+12	0.343334	0.00542442	5.08336e-08	0.964817	0.556671	0.4938
ZNF449	0.023681	0.0211719	-0.00289284	-0.012502	3.28717e+12	9.2892e-05	0.023681	1.96606e+12	0.00134609	0.0211719	3.21742e+12	0.635815	-0.00289284	4.79684e+12	0.0289586	-0.012502	0.000159496	0.00461582	0.80115	0.0759873
ZNF45	0.020236	0.00995497	0.0143453	-0.00718233	3.29877e+12	0.000838557	0.020236	1.98859e+12	0.131733	0.00995497	3.16212e+12	0.0188527	0.0143453	4.77164e+12	0.20959	-0.00718233	0.00135142	0.226725	0.0711665	0.348218
ZNF451	0.100249	0.0369193	0.0223589	0.00338641	3.02938e+12	8.93429e-62	0.100249	1.93443e+12	2.24738e-08	0.0369193	3.13641e+12	0.000251631	0.0223589	4.72157e+12	0.554137	0.00338641	9.55638e-61	2.38619e-07	0.00196408	0.681579
ZNF454	0.0384069	0.0112668	-0.00327107	-0.003534	3.23759e+12	2.29246e-10	0.0384069	1.98596e+12	0.0880183	0.0112668	3.21863e+12	0.592323	-0.00327107	4.75436e+12	0.537	-0.003534	5.33922e-10	0.165278	0.772451	0.667885
ZNF460	0.0608119	0.00229512	-0.0228372	-0.0197835	3.16216e+12	9.70041e-24	0.0608119	2.00398e+12	0.728215	0.00229512	3.2814e+12	0.000184812	-0.0228372	4.83134e+12	0.000547633	-0.0197835	3.74529e-23	0.816535	0.00152496	0.00225294
ZNF461	0.0207196	0.0194073	0.00737548	-0.0140353	3.29714e+12	0.000627213	0.0207196	1.9696e+12	0.00329587	0.0194073	3.18448e+12	0.227286	0.00737548	4.80411e+12	0.0142088	-0.0140353	0.00102339	0.00991508	0.448976	0.0402304
ZNF462	0.0658039	0.054774	0.00883942	-0.00286903	3.14535e+12	1.58578e-27	0.0658039	1.89857e+12	1.0457e-16	0.054774	3.17978e+12	0.147887	0.00883942	4.75121e+12	0.616237	-0.00286903	6.96007e-27	3.97366e-15	0.33367	0.73058
ZNF467	0.0257622	0.0145487	0.00832704	0.0162677	3.28017e+12	2.11826e-05	0.0257622	1.97936e+12	0.0276008	0.0145487	3.18142e+12	0.172834	0.00832704	4.66054e+12	0.00448336	0.0162677	3.7856e-05	0.0634642	0.37361	0.0144186
ZNF469	0.0209509	0.0139209	-0.0113971	-0.00525273	3.29637e+12	0.000544685	0.0209509	1.98062e+12	0.0350446	0.0139209	3.2447e+12	0.062076	-0.0113971	4.7625e+12	0.358826	-0.00525273	0.000892764	0.077853	0.175913	0.51099
ZNF470	0.0281576	0.0231928	-0.00747903	-0.0136108	3.2721e+12	3.35881e-06	0.0281576	1.962e+12	0.000444648	0.0231928	3.23213e+12	0.220828	-0.00747903	4.8021e+12	0.0174173	-0.0136108	6.32349e-06	0.00172137	0.440435	0.0484596
ZNF471	0.0491779	0.0283771	-0.00429972	-0.0216268	3.20133e+12	4.64694e-16	0.0491779	1.95159e+12	1.72817e-05	0.0283771	3.22193e+12	0.481517	-0.00429972	4.84007e+12	0.000157827	-0.0216268	1.3864e-15	0.000100662	0.683688	0.000728121
ZNF473	0.0418936	0.00276569	-0.00830282	-0.00733105	3.22585e+12	4.63171e-12	0.0418936	2.00303e+12	0.675399	0.00276569	3.23478e+12	0.174086	-0.00830282	4.77235e+12	0.200307	-0.00733105	1.18375e-11	0.778112	0.375195	0.339016
ZNF479	0.00535602	-0.00216538	0.0027309	-0.00590641	3.34887e+12	0.376766	0.00535602	2.01294e+12	0.74302	-0.00216538	3.19938e+12	0.65484	0.0027309	4.7656e+12	0.302167	-0.00590641	0.444485	0.82819	0.814318	0.459294
ZNF48	0.0204988	0.0131385	-0.00275926	-0.0162487	3.29789e+12	0.000716645	0.0204988	1.9822e+12	0.0466612	0.0131385	3.21699e+12	0.651493	-0.00275926	4.81459e+12	0.00453018	-0.0162487	0.00116143	0.0983632	0.813099	0.0145368
ZNF480	0.0509112	0.00384441	-0.00214474	0.0129855	3.19549e+12	4.20785e-17	0.0509112	2.00086e+12	0.560514	0.00384441	3.21502e+12	0.725519	-0.00214474	4.67609e+12	0.0232972	0.0129855	1.31234e-16	0.683458	0.85383	0.0628806
ZNF483	0.0518463	0.0169103	-0.00484419	-0.0370675	3.19234e+12	1.1134e-17	0.0518463	1.97462e+12	0.0104508	0.0169103	3.22368e+12	0.42778	-0.00484419	4.91323e+12	9.32283e-11	-0.0370675	3.5335e-17	0.0275382	0.646145	1.20198e-09
ZNF484	0.0363038	0.0147023	0.0147516	-0.014221	3.24467e+12	2.06107e-09	0.0363038	1.97906e+12	0.0260022	0.0147023	3.16081e+12	0.0157366	0.0147516	4.80499e+12	0.0129776	-0.014221	4.61424e-09	0.060404	0.0622566	0.0373788
ZNF485	0.0167723	-0.00180868	0.00895241	0.000988556	3.31043e+12	0.00564014	0.0167723	2.01222e+12	0.784201	-0.00180868	3.17942e+12	0.142776	0.00895241	4.73293e+12	0.862895	0.000988556	0.00849397	0.85917	0.325591	0.914983
ZNF486	0.0195678	-0.0108309	-0.0113867	-0.00536234	3.30102e+12	0.00124034	0.0195678	2.03034e+12	0.101019	-0.0108309	3.24467e+12	0.0623127	-0.0113867	4.76302e+12	0.348886	-0.00536234	0.00197035	0.185116	0.175913	0.500181
ZNF487	0.0276729	0.00812229	0.00964851	-0.0108124	3.27373e+12	4.93485e-06	0.0276729	1.99227e+12	0.218771	0.00812229	3.17718e+12	0.114223	0.00964851	4.78884e+12	0.0589084	-0.0108124	9.14753e-06	0.340953	0.279083	0.13312
ZNF488	0.00867361	0.0105363	-0.00991449	0.00306224	3.3377e+12	0.152324	0.00867361	1.98742e+12	0.110638	0.0105363	3.23995e+12	0.104582	-0.00991449	4.72311e+12	0.59269	0.00306224	0.196741	0.197724	0.262637	0.713418
ZNF490	0.0296388	0.0221516	-0.00637098	-0.0337738	3267114129755	9.97394e-07	0.0296388	1.96409e+12	0.000795519	0.0221516	3.22858e+12	0.296978	-0.00637098	4.89762e+12	3.59969e-09	-0.0337738	1.93112e-06	0.00291556	0.525061	4.02942e-08
ZNF491	0.0371021	0.0115931	0.00621779	-0.00743774	3.24199e+12	9.08009e-10	0.0371021	1.9853e+12	0.0791979	0.0115931	3.18819e+12	0.308745	0.00621779	4.77285e+12	0.193836	-0.00743774	2.05512e-09	0.152482	0.535851	0.332404
ZNF492	0.0130783	0.000663645	0.00508198	0.000746669	3.32287e+12	0.030904	0.0130783	2.00725e+12	0.919962	0.000663645	3.19183e+12	0.405453	0.00508198	4.73408e+12	0.896222	0.000746669	0.0439659	0.953427	0.626175	0.9342
ZNF493	0.0628449	0.00115045	0.00383238	-0.0262893	3.15531e+12	3.02288e-25	0.0628449	2.00628e+12	0.861718	0.00115045	3.19584e+12	0.530423	0.00383238	4.86216e+12	4.36355e-06	-0.0262893	1.23306e-24	0.916965	0.730153	2.78804e-05
ZNF496	0.04399	0.0148746	0.0131343	-0.0264496	3.21879e+12	3.78968e-13	0.04399	1.97871e+12	0.0243058	0.0148746	3.166e+12	0.0315412	0.0131343	4.86292e+12	3.81368e-06	-0.0264496	1.0267e-12	0.057349	0.103748	2.44754e-05
ZNF497	0.0197263	0.0138433	-0.000514234	0.00550396	3.30049e+12	0.0011315	0.0197263	1.98078e+12	0.0360745	0.0138433	3.20979e+12	0.932913	-0.000514234	4.71154e+12	0.336305	0.00550396	0.00180739	0.0797726	0.974718	0.490724
ZNF500	0.039148	0.0131741	-0.00657142	-0.0228223	3.2351e+12	1.02789e-10	0.039148	1.98212e+12	0.0460693	0.0131741	3.22922e+12	0.282039	-0.00657142	4.84574e+12	6.68168e-05	-0.0228223	2.43323e-10	0.0975426	0.511639	0.000337355
ZNF501	0.00607955	-0.0018993	0.0128769	0.00532376	3.34644e+12	0.315729	0.00607955	2.0124e+12	0.773675	-0.0018993	3.16683e+12	0.0350289	0.0128769	4.71239e+12	0.352365	0.00532376	0.379611	0.850866	0.113412	0.503777
ZNF502	0.0230327	0.0135712	0.00344575	-0.0227282	3.28936e+12	0.000143869	0.0230327	1.98133e+12	0.0398891	0.0135712	3.19708e+12	0.572707	0.00344575	4.84529e+12	7.16053e-05	-0.0227282	0.000243263	0.0866164	0.758134	0.000359021
ZNF503	0.00893124	0.00299757	-0.00159284	-0.00801915	3.33683e+12	0.140512	0.00893124	2.00257e+12	0.649931	0.00299757	3.21325e+12	0.794288	-0.00159284	4.77561e+12	0.161248	-0.00801915	0.182627	0.761152	0.896842	0.286752
ZNF506	0.00667307	0.0101343	0.00131521	-0.00500193	3.34444e+12	0.2708	0.00667307	1.98823e+12	0.124916	0.0101343	3.20392e+12	0.829534	0.00131521	4.76131e+12	0.382232	-0.00500193	0.333648	0.217523	0.916159	0.532764
ZNF507	0.0542478	0.0188126	-0.00118902	-0.0234948	3.18426e+12	3.28474e-19	0.0542478	1.9708e+12	0.00439068	0.0188126	3.21195e+12	0.845673	-0.00118902	4.84892e+12	4.04548e-05	-0.0234948	1.11867e-18	0.0127057	0.924415	0.000216358
ZNF510	0.0353938	0.00797972	-0.00461184	0.00142027	3.24774e+12	5.13895e-09	0.0353938	1.99256e+12	0.226965	0.00797972	3.22293e+12	0.450273	-0.00461184	4.73089e+12	0.804052	0.00142027	1.12094e-08	0.350146	0.658414	0.868667
ZNF511	0.0126311	0.00344456	0.00443385	-0.0018492	3.32438e+12	0.0371138	0.0126311	2.00167e+12	0.601993	0.00344456	3.19391e+12	0.467948	0.00443385	4.74637e+12	0.746667	-0.0018492	0.0523874	0.722592	0.670353	0.833221
ZNF512	0.0303745	0.0167196	-0.0114692	-0.0465957	3.26464e+12	5.34102e-07	0.0303745	1.975e+12	0.0113522	0.0167196	3.24493e+12	0.0604412	-0.0114692	4.95837e+12	3.81776e-16	-0.0465957	1.04931e-06	0.0297507	0.172826	9.3438e-15
ZNF512B	0.039052	0.0247657	-0.00338397	-0.0158421	3.23542e+12	1.14145e-10	0.039052	1.95884e+12	0.000176611	0.0247657	3.21899e+12	0.579609	-0.00338397	4.81267e+12	0.00564664	-0.0158421	2.68883e-10	0.000747879	0.76295	0.017803
ZNF513	0.0222683	0.0059964	-0.00264008	0.018091	3.29193e+12	0.000237638	0.0222683	1.99654e+12	0.363924	0.0059964	3.21661e+12	0.665611	-0.00264008	4.65191e+12	0.00157463	0.018091	0.000397624	0.505294	0.817561	0.00562812
ZNF514	0.0293096	0.0122842	0.00267137	-0.00362585	3.26822e+12	1.31294e-06	0.0293096	1.98391e+12	0.062885	0.0122842	3.19957e+12	0.661892	0.00267137	4.75479e+12	0.526472	-0.00362585	2.52786e-06	0.126119	0.8169	0.664229
ZNF516	0.123931	0.0221424	-0.0216333	-0.0465715	2.94964e+12	1.149e-93	0.123931	1.96411e+12	0.000799532	0.0221424	3.27754e+12	0.000397441	-0.0216333	4.95825e+12	3.95356e-16	-0.0465715	2.2421e-92	0.00292285	0.00291322	9.51491e-15
ZNF517	0.0277011	0.0119961	0.0118468	-0.0144854	3.27364e+12	4.82657e-06	0.0277011	1.98449e+12	0.0693121	0.0119961	3.17013e+12	0.052454	0.0118468	4.80624e+12	0.0113874	-0.0144854	8.95832e-06	0.136359	0.154579	0.0334896
ZNF518A	0.0697584	0.0486288	0.0334178	-0.0908855	3.13204e+12	9.78386e-31	0.0697584	1.91091e+12	1.74296e-13	0.0486288	3.10093e+12	4.44959e-08	0.0334178	5.16819e+12	5.42682e-57	-0.0908855	4.72505e-30	4.26582e-12	7.3853e-07	1.56727e-54
ZNF518B	0.0241782	0.00133477	-0.0132752	-0.00647956	3.2855e+12	6.59225e-05	0.0241782	2.00591e+12	0.839842	0.00133477	3.25073e+12	0.0297623	-0.0132752	4.76831e+12	0.257666	-0.00647956	0.000114002	0.902347	0.100274	0.411127
ZNF519	0.0395647	-0.00388093	-0.0183784	-0.0234029	3.23369e+12	6.50573e-11	0.0395647	2.01638e+12	0.556796	-0.00388093	3.2671e+12	0.00262293	-0.0183784	4.84849e+12	4.33607e-05	-0.0234029	1.56051e-10	0.681945	0.0144561	0.000229351
ZNF521	0.116889	0.0438558	0.0371238	-0.0182634	2.97335e+12	1.82459e-83	0.116889	1920497831747	3.06659e-11	0.0438558	3.08904e+12	1.20759e-09	0.0371238	4.82414e+12	0.00141929	-0.0182634	3.02841e-82	4.95985e-10	2.60263e-08	0.0051754
ZNF524	0.0271593	0.00620977	-0.000647422	0.0204942	3.27546e+12	7.36927e-06	0.0271593	1.99611e+12	0.347105	0.00620977	3.21022e+12	0.915596	-0.000647422	4.64052e+12	0.000342944	0.0204942	1.36077e-05	0.488042	0.96442	0.00148712
ZNF525	-0.0168593	-0.0086263	0.0124909	-0.0154385	3.42367e+12	0.00539654	-0.0168593	2.02591e+12	0.191512	-0.0086263	3.16807e+12	0.0408721	0.0124909	4.81076e+12	0.00699459	-0.0154385	0.00815126	0.307955	0.126923	0.0215816
ZNF526	0.0267895	0.0109184	-0.0125238	-0.00219829	3.27671e+12	9.79423e-06	0.0267895	1.98666e+12	0.0982929	0.0109184	3.24832e+12	0.0403424	-0.0125238	4.74803e+12	0.700964	-0.00219829	1.78797e-05	0.18106	0.125548	0.798714
ZNF527	0.0261976	0.00747081	7.73754e-05	-0.00754594	3.2787e+12	1.53271e-05	0.0261976	1.99358e+12	0.257988	0.00747081	3.20789e+12	0.989894	7.73754e-05	4.77336e+12	0.187431	-0.00754594	2.76309e-05	0.385647	0.995222	0.324132
ZNF528	0.0239157	0.0177515	0.00633624	-0.0218136	3.28638e+12	7.90734e-05	0.0239157	1.97293e+12	0.00718952	0.0177515	3.18781e+12	0.29962	0.00633624	4.84096e+12	0.000138368	-0.0218136	0.000136255	0.0200032	0.525061	0.000655093
ZNF529	0.0578025	0.0140925	0.00414763	-0.0220339	3.17229e+12	1.33885e-21	0.0578025	1.98028e+12	0.032857	0.0140925	3.19483e+12	0.497159	0.00414763	4.842e+12	0.000118326	-0.0220339	4.85752e-21	0.0739026	0.699024	0.000571448
ZNF530	0.0134454	0.0102668	0.00357269	-0.00394203	3.32164e+12	0.0264939	0.0134454	1.98796e+12	0.120062	0.0102668	3.19668e+12	0.55865	0.00357269	4.75629e+12	0.491053	-0.00394203	0.0378409	0.211684	0.748215	0.637089
ZNF532	0.0919924	0.0642361	0.0135308	-0.0315027	3.05718e+12	2.89525e-52	0.0919924	1.87956e+12	2.11844e-22	0.0642361	3.16473e+12	0.0267545	0.0135308	4.88686e+12	3.70072e-08	-0.0315027	2.53378e-51	1.61001e-20	0.0933177	3.4927e-07
ZNF534	0.0066343	-0.00612067	0.00223997	-0.0361332	3.34457e+12	0.273594	0.0066343	2.02088e+12	0.354067	-0.00612067	3.20095e+12	0.713856	0.00223997	4.9088e+12	2.71633e-10	-0.0361332	0.336193	0.496381	0.849101	3.29611e-09
ZNF536	-0.00645711	-0.0095655	-0.031521	0.0215139	3.38865e+12	0.286613	-0.00645711	2.0278e+12	0.147525	-0.0095655	3.30926e+12	2.45301e-07	-0.031521	4.63569e+12	0.000170809	0.0215139	0.350143	0.247417	3.57793e-06	0.00078301
ZNF540	0.0361969	0.00193931	0.00250938	0.00159853	3.24503e+12	2.29703e-09	0.0361969	2.00469e+12	0.769042	0.00193931	3.20009e+12	0.68123	0.00250938	4.73004e+12	0.780056	0.00159853	5.11081e-09	0.846415	0.825942	0.854137
ZNF541	0.000102934	-0.00731742	-0.00475743	-0.0020359	3.36656e+12	0.986447	0.000102934	2.02328e+12	0.267891	-0.00731742	3.2234e+12	0.436101	-0.00475743	4.74726e+12	0.722102	-0.0020359	0.989496	0.396685	0.653982	0.813987
ZNF543	0.027951	-0.00439055	-0.00251124	-0.00124058	3.2728e+12	3.96037e-06	0.027951	2.0174e+12	0.506198	-0.00439055	3.2162e+12	0.681007	-0.00251124	4.74349e+12	0.828429	-0.00124058	7.40774e-06	0.640041	0.825942	0.887427
ZNF544	0.00631523	-0.00488697	-0.000130002	-0.00640907	3.34564e+12	0.297335	0.00631523	2018401956519	0.45934	-0.00488697	3.20856e+12	0.983021	-0.000130002	4.76798e+12	0.26288	-0.00640907	0.360212	0.598095	0.994495	0.41806
ZNF546	0.0279111	0.0148158	-0.0152984	-0.00125068	3272931303917	4.08802e-06	0.0279111	1.97883e+12	0.0248736	0.0148158	3.25722e+12	0.0122627	-0.0152984	4.74354e+12	0.827055	-0.00125068	7.62674e-06	0.05838	0.0514387	0.886613
ZNF549	0.0697971	0.016521	-0.00847721	-0.0122028	3.1319e+12	9.08173e-31	0.0697971	1.9754e+12	0.0123639	0.016521	3.23533e+12	0.165216	-0.00847721	4.79543e+12	0.0330252	-0.0122028	4.41549e-30	0.0321105	0.362276	0.0844151
ZNF550	0.017244	0.0197331	-0.00247058	-0.0115874	3.30885e+12	0.00442907	0.017244	1.96895e+12	0.00280768	0.0197331	3.21606e+12	0.685894	-0.00247058	4.79251e+12	0.0429434	-0.0115874	0.00675351	0.00866301	0.830899	0.104044
ZNF552	0.0317051	0.0120354	0.0179654	-0.0058288	3.26016e+12	1.66444e-07	0.0317051	1.98441e+12	0.068405	0.0120354	3.1505e+12	0.00326977	0.0179654	4.76523e+12	0.308564	-0.0058288	3.35677e-07	0.134941	0.0175522	0.464616
ZNF554	0.00628136	0.00682461	0.000916529	-0.0106847	3.34576e+12	0.299933	0.00628136	1.99488e+12	0.301457	0.00682461	3.2052e+12	0.880737	0.000916529	4.78823e+12	0.0619627	-0.0106847	0.362429	0.436613	0.94346	0.138935
ZNF555	0.0573988	0.0144966	0.0145975	0.0149979	3.17365e+12	2.5447e-21	0.0573988	1.97947e+12	0.0281618	0.0144966	3.16131e+12	0.0168609	0.0145975	4.66656e+12	0.00878958	0.0149979	9.16347e-21	0.0646512	0.065803	0.0265526
ZNF556	0.000239671	0.011765	0.0115133	-0.0106225	3.3661e+12	0.968451	0.000239671	1.98496e+12	0.0748507	0.011765	3171202312233	0.0594585	0.0115133	4.78794e+12	0.0634973	-0.0106225	0.980675	0.14547	0.171374	0.141935
ZNF557	0.0309614	0.023177	-0.013282	-0.0197678	3.26266e+12	3.21217e-07	0.0309614	1.96203e+12	0.000448687	0.023177	3.25075e+12	0.0296785	-0.013282	4.83127e+12	0.000553231	-0.0197678	6.37139e-07	0.00173236	0.100274	0.00226307
ZNF558	0.0540927	0.0193333	0.0130523	0.012069	3.18478e+12	4.14395e-19	0.0540927	1.96975e+12	0.003417	0.0193333	3.16627e+12	0.0326193	0.0130523	4.68044e+12	0.0349955	0.012069	1.40137e-18	0.0102368	0.106326	0.0881912
ZNF560	0.00978156	-0.00200375	-0.00927893	-0.0163968	3.33397e+12	0.10648	0.00978156	2.01261e+12	0.761597	-0.00200375	3.23791e+12	0.128765	-0.00927893	4.8153e+12	0.00417607	-0.0163968	0.141451	0.840784	0.303987	0.0136123
ZNF561	0.036264	0.0125864	-0.0054922	0.00324532	3.24481e+12	2.1459e-09	0.036264	1.98331e+12	0.0566813	0.0125864	3.22576e+12	0.368612	-0.0054922	4.72224e+12	0.570764	0.00324532	4.7893e-09	0.115604	0.600763	0.696101
ZNF562	0.0636643	0.0256908	-7.35237e-05	-0.00789829	3.15255e+12	7.23496e-26	0.0636643	1.95698e+12	0.000100063	0.0256908	3.20837e+12	0.990397	-7.35237e-05	4.77503e+12	0.167657	-0.00789829	2.99349e-25	0.000454376	0.995222	0.295239
ZNF563	0.0197829	-0.0110043	-0.00471514	-0.0164144	3.3003e+12	0.00109487	0.0197829	2.03069e+12	0.0956742	-0.0110043	3.22327e+12	0.440192	-0.00471514	4.81538e+12	0.00413562	-0.0164144	0.00175665	0.176893	0.655295	0.0135416
ZNF565	0.00424659	0.00573991	0.0149692	-0.0329465	3.35261e+12	0.483436	0.00424659	1.99706e+12	0.384804	0.00573991	3.16012e+12	0.0142626	0.0149692	4.8937e+12	8.5635e-09	-0.0329465	0.551843	0.52669	0.0574844	9.05875e-08
ZNF566	0.0247981	0.0170078	0.00894761	0.000870078	3.28341e+12	4.26064e-05	0.0247981	1.97442e+12	0.010015	0.0170078	3.17943e+12	0.14299	0.00894761	4.73349e+12	0.879192	0.000870078	7.49375e-05	0.0266531	0.325591	0.925352
ZNF567	0.0340276	0.00740351	-0.0036816	-0.0182503	3.25234e+12	1.94362e-08	0.0340276	1.99372e+12	0.262301	0.00740351	3.21995e+12	0.546723	-0.0036816	4.82408e+12	0.00143062	-0.0182503	4.14563e-08	0.390784	0.740589	0.00520358
ZNF568	0.0703183	0.0209567	9.97409e-05	-0.0191091	3.13015e+12	3.31932e-31	0.0703183	1.96649e+12	0.00150679	0.0209567	3.20782e+12	0.986973	9.97409e-05	4.82815e+12	0.000842406	-0.0191091	1.64147e-30	0.00503658	0.994549	0.00330553
ZNF569	0.0431945	0.0141574	-0.00347594	-0.00303022	3.22147e+12	9.9347e-13	0.0431945	1.98015e+12	0.0320605	0.0141574	3.21929e+12	0.569349	-0.00347594	4.75197e+12	0.596563	-0.00303022	2.63224e-12	0.0723365	0.758134	0.7137
ZNF57	0.0153752	0.00996373	-0.00711366	-0.00173984	3.31514e+12	0.0111678	0.0153752	1.98857e+12	0.131393	0.00996373	3.23096e+12	0.244214	-0.00711366	4.74586e+12	0.76118	-0.00173984	0.0163885	0.22641	0.465472	0.843438
ZNF570	0.0258719	0.0159738	-0.00550119	-0.00624132	3.2798e+12	1.95326e-05	0.0258719	1.9765e+12	0.0155751	0.0159738	3.22579e+12	0.367828	-0.00550119	4.76718e+12	0.275579	-0.00624132	3.49938e-05	0.0394983	0.600163	0.433954
ZNF571	0.0363953	0.0196187	0.00019841	0.00192215	3.24437e+12	1.87768e-09	0.0363953	1.96918e+12	0.00297102	0.0196187	3.2075e+12	0.97409	0.00019841	4.72851e+12	0.737037	0.00192215	4.2102e-09	0.00914745	0.994145	0.826291
ZNF572	0.00980339	-0.00401744	0.00651205	-0.00743039	3.3339e+12	0.105701	0.00980339	2.01666e+12	0.543005	-0.00401744	3.18725e+12	0.28641	0.00651205	4.77282e+12	0.194277	-0.00743039	0.140675	0.673547	0.515038	0.332404
ZNF573	0.0375112	0.0277824	0.0152842	-0.0193622	3.24061e+12	5.92643e-10	0.0375112	1.95278e+12	2.58433e-05	0.0277824	3.1591e+12	0.0123435	0.0152842	4.82934e+12	0.000717787	-0.0193622	1.35622e-09	0.000138626	0.0515146	0.00285533
ZNF574	0.0197792	0.0100881	-0.0117683	-0.0121451	3.30031e+12	0.00109723	0.0197792	1.98832e+12	0.126646	0.0100881	3.24589e+12	0.0540375	-0.0117683	4.79515e+12	0.0338621	-0.0121451	0.00175849	0.219558	0.158474	0.0857839
ZNF575	0.0166871	-0.000721288	-0.00458213	-0.0124444	3.31072e+12	0.00588825	0.0166871	2.01003e+12	0.913037	-0.000721288	3.22284e+12	0.453197	-0.00458213	4.79657e+12	0.0297058	-0.0124444	0.00884769	0.948507	0.658627	0.077554
ZNF576	0.00123442	-0.00984521	0.00931859	-0.00461203	3.36275e+12	0.838582	0.00123442	2.02836e+12	0.136045	-0.00984521	3.17824e+12	0.127139	0.00931859	4.75946e+12	0.420428	-0.00461203	0.873044	0.231934	0.300966	0.569511
ZNF577	0.05718	0.0112784	0.017848	-0.0101095	3.17439e+12	3.59774e-21	0.05718	1.98593e+12	0.0876918	0.0112784	3.15088e+12	0.00347865	0.017848	4.78551e+12	0.077384	-0.0101095	1.28911e-20	0.165094	0.0185357	0.163845
ZNF578	0.00312998	0.0203568	0.0157888	-0.0318844	3.35637e+12	0.605492	0.00312998	1.9677e+12	0.00205265	0.0203568	3.15749e+12	0.00974421	0.0157888	4.88867e+12	2.5285e-08	-0.0318844	0.669471	0.00657213	0.0423814	2.48378e-07
ZNF579	0.0392513	0.0201233	-0.0100144	0.0190886	3.23475e+12	9.1815e-11	0.0392513	1.96817e+12	0.00231023	0.0201233	3.24027e+12	0.101132	-0.0100144	4.64718e+12	0.000853347	0.0190886	2.1878e-10	0.00726792	0.258466	0.00333938
ZNF580	0.00197511	0.00484034	-0.00122995	-0.0158354	3.36026e+12	0.744471	0.00197511	1.99886e+12	0.463637	0.00484034	3.21208e+12	0.840431	-0.00122995	4.81264e+12	0.00566704	-0.0158354	0.790454	0.602602	0.924362	0.0178283
ZNF582	0.031472	0.00327653	0.00991535	0.00781791	3.26094e+12	2.04854e-07	0.031472	2.002e+12	0.619827	0.00327653	3.17633e+12	0.104552	0.00991535	4.70058e+12	0.172024	0.00781791	4.1199e-07	0.738474	0.262637	0.300365
ZNF583	0.0455679	0.00817049	0.00288093	0.00662645	3.21348e+12	5.32707e-14	0.0455679	1.99217e+12	0.216049	0.00817049	3.1989e+12	0.637207	0.00288093	4.70622e+12	0.247033	0.00662645	1.49075e-13	0.338736	0.802203	0.396259
ZNF584	0.0231339	0.0102076	0.00889859	-0.00547762	3.28902e+12	0.000134471	0.0231339	1.98808e+12	0.122212	0.0102076	3.17959e+12	0.145193	0.00889859	4.76356e+12	0.338622	-0.00547762	0.000227907	0.21375	0.328618	0.492255
ZNF585B	-0.00205592	0.0037666	0.0136431	-0.00706058	3.37383e+12	0.734403	-0.00205592	2.00102e+12	0.568476	0.0037666	3.16437e+12	0.0255181	0.0136431	4.77106e+12	0.217417	-0.00706058	0.781487	0.690395	0.0900932	0.35839
ZNF586	0.0962467	0.0229157	-0.0101171	-0.0204755	3.04285e+12	4.61448e-57	0.0962467	1.96256e+12	0.000520297	0.0229157	3.2406e+12	0.0976797	-0.0101171	4.83462e+12	0.00034725	-0.0204755	4.47202e-56	0.00197194	0.252777	0.00150129
ZNF587	0.0477778	0.0183224	-0.0075969	-0.0182301	3.20604e+12	3.04787e-15	0.0477778	1.97178e+12	0.00553039	0.0183224	3.23251e+12	0.213637	-0.0075969	4.82398e+12	0.00144819	-0.0182301	8.8376e-15	0.0156586	0.434902	0.00524106
ZNF589	0.0661657	0.0158389	0.00204708	0.0142183	3.14413e+12	8.21052e-28	0.0661657	1.97677e+12	0.0164716	0.0158389	3.20157e+12	0.737544	0.00204708	4.67025e+12	0.0129946	0.0142183	3.63681e-27	0.0412933	0.859569	0.0373788
ZNF592	0.0675305	0.0186594	-0.00413115	-0.00947571	3.13954e+12	6.63297e-29	0.0675305	1.97111e+12	0.00472156	0.0186594	3.22139e+12	0.498869	-0.00413115	4.78251e+12	0.0978544	-0.00947571	3.02145e-28	0.0135545	0.699386	0.195438
ZNF594	0.0508367	0.0203966	0.00594596	-0.0252329	3.19574e+12	4.6732e-17	0.0508367	1.96762e+12	0.00201146	0.0203966	3.18906e+12	0.330375	0.00594596	4.85716e+12	1.0403e-05	-0.0252329	1.4512e-16	0.00649359	0.556671	6.03291e-05
ZNF595	0.0347656	-0.00798161	-0.00119213	0.00349406	3.24985e+12	9.53238e-09	0.0347656	2.02462e+12	0.226854	-0.00798161	3.21196e+12	0.845275	-0.00119213	4.72106e+12	0.541611	0.00349406	2.06678e-08	0.350146	0.924415	0.671895
ZNF596	0.0178165	0.0224143	0.0264757	-0.0141083	3.30692e+12	0.00327834	0.0178165	1.96357e+12	0.000688463	0.0224143	3.1232e+12	1.45878e-05	0.0264757	4.80445e+12	0.0137132	-0.0141083	0.00504145	0.00256222	0.000149396	0.0391341
ZNF597	0.0179602	0.000869525	0.00455031	-0.0113216	3.30643e+12	0.00303591	0.0179602	2.00684e+12	0.895258	0.000869525	3.19354e+12	0.45634	0.00455031	4.79125e+12	0.0479488	-0.0113216	0.00468361	0.936778	0.660938	0.112018
ZNF598	0.0298824	0.0286807	0.00331118	-0.0104929	3.26629e+12	8.12354e-07	0.0298824	1.95098e+12	1.40301e-05	0.0286807	3.19752e+12	0.587791	0.00331118	4.78733e+12	0.066794	-0.0104929	1.58519e-06	8.47678e-05	0.768348	0.147231
ZNF599	0.0249243	-0.000524663	0.00666772	-0.00549249	3.28299e+12	3.89333e-05	0.0249243	2.00964e+12	0.936684	-0.000524663	3.18675e+12	0.275047	0.00666772	4.76364e+12	0.337312	-0.00549249	6.87283e-05	0.96337	0.50466	0.491502
ZNF600	0.0283904	0.0222725	0.00640313	0.00405814	3.27132e+12	2.78578e-06	0.0283904	1.96385e+12	0.00074445	0.0222725	3.1876e+12	0.294547	0.00640313	4.71839e+12	0.478375	0.00405814	5.25152e-06	0.00275637	0.524076	0.622026
ZNF606	0.0313094	0.000878181	-0.00344629	-0.000832806	3.26149e+12	2.36573e-07	0.0313094	2.00682e+12	0.894222	0.000878181	3.21919e+12	0.572647	-0.00344629	4.74156e+12	0.88433	-0.000832806	4.7512e-07	0.936778	0.758134	0.927358
ZNF607	0.00853408	-0.0117116	-0.00597077	0.00387815	3.33817e+12	0.15903	0.00853408	2.03211e+12	0.0761801	-0.0117116	3.22729e+12	0.328361	-0.00597077	4.71924e+12	0.498105	0.00387815	0.204669	0.147656	0.556671	0.641627
ZNF608	0.12596	0.015734	-0.0178086	-0.0234495	2.94281e+12	1.01604e-96	0.12596	1.97698e+12	0.0171997	0.015734	3.26527e+12	0.00355127	-0.0178086	4.84871e+12	4.18642e-05	-0.0234495	2.1576e-95	0.0427477	0.0188531	0.00022225
ZNF609	0.0892789	0.0441179	0.0339134	-0.0325009	3.06631e+12	2.55524e-49	0.0892789	1.91997e+12	2.33985e-11	0.0441179	3.09934e+12	2.80475e-08	0.0339134	4.89159e+12	1.3543e-08	-0.0325009	2.07291e-48	3.92877e-10	4.82151e-07	1.37719e-07
ZNF610	0.019935	0.00230239	0.00504486	-0.0111407	3.29979e+12	0.00100166	0.019935	2.00396e+12	0.727389	0.00230239	3.19195e+12	0.408891	0.00504486	4.79039e+12	0.0516283	-0.0111407	0.00160889	0.816535	0.62771	0.118712
ZNF611	0.0642073	0.00345777	-0.00414281	-0.0051967	3.15073e+12	2.77657e-26	0.0642073	2.00164e+12	0.6006	0.00345777	3.22143e+12	0.497658	-0.00414281	4.76223e+12	0.363976	-0.0051967	1.16214e-25	0.72152	0.699045	0.514771
ZNF613	0.0359438	0.00537044	-0.00685434	0.000860626	3.24589e+12	2.96615e-09	0.0359438	1.9978e+12	0.41614	0.00537044	3.23013e+12	0.261835	-0.00685434	4.73354e+12	0.880494	0.000860626	6.5491e-09	0.552812	0.48912	0.925352
ZNF614	0.0405828	0.0201405	-0.00895515	-0.00739293	3.23027e+12	2.08644e-11	0.0405828	1.96813e+12	0.00229036	0.0201405	3.23687e+12	0.142653	-0.00895515	4.77264e+12	0.196535	-0.00739293	5.15894e-11	0.00722114	0.325591	0.334666
ZNF615	0.0423263	-0.0012744	-0.00440924	-0.0103213	3.2244e+12	2.78976e-12	0.0423263	2.01115e+12	0.846995	-0.0012744	3.22228e+12	0.470422	-0.00440924	4.78651e+12	0.0713754	-0.0103213	7.15689e-12	0.907988	0.671898	0.154379
ZNF616	0.0205032	0.00740031	-0.00696558	0.00585617	3.29787e+12	0.000714768	0.0205032	1.99372e+12	0.262507	0.00740031	3.23049e+12	0.254172	-0.00696558	4.70987e+12	0.306297	0.00585617	0.00115969	0.390784	0.4774	0.462167
ZNF618	0.0391623	0.00531137	-0.00972203	-0.0111668	3.23505e+12	1.01201e-10	0.0391623	1.99792e+12	0.421286	0.00531137	3.23933e+12	0.111491	-0.00972203	4.79052e+12	0.0510819	-0.0111668	2.39957e-10	0.557596	0.273797	0.118209
ZNF619	0.0124487	0.0116822	-0.00314023	-0.00606626	3.32499e+12	0.0399369	0.0124487	1.98512e+12	0.0769194	0.0116822	3.21821e+12	0.607213	-0.00314023	4.76635e+12	0.289271	-0.00606626	0.0560437	0.148889	0.781476	0.443514
ZNF620	0.0137885	0.00489884	0.00409725	0.00946133	3.32048e+12	0.0228744	0.0137885	1.99875e+12	0.458251	0.00489884	3.19499e+12	0.502398	0.00409725	4.69279e+12	0.0983647	0.00946133	0.0329319	0.597755	0.70247	0.195512
ZNF621	0.0755965	0.0277827	0.00337029	0.029449	3.11238e+12	8.14926e-36	0.0755965	1.95278e+12	2.58381e-05	0.0277827	3197326305567	0.581143	0.00337029	4.5981e+12	2.66724e-07	0.029449	4.6512e-35	0.000138626	0.763576	2.15168e-06
ZNF623	0.0521545	0.00882436	-0.0161859	-0.0119567	3.19131e+12	7.14561e-18	0.0521545	1.99086e+12	0.181514	0.00882436	3.26007e+12	0.00805399	-0.0161859	4.79426e+12	0.0367261	-0.0119567	2.28786e-17	0.294818	0.0365722	0.0920703
ZNF624	0.0152335	0.0101313	0.0101814	-0.00482461	3.31562e+12	0.0119366	0.0152335	1.98824e+12	0.12503	0.0101313	3.17548e+12	0.0955684	0.0101814	4.76047e+12	0.399332	-0.00482461	0.0174457	0.217523	0.249099	0.548132
ZNF626	-0.0049686	-0.00570025	-0.00522537	0.000688308	3.38363e+12	0.412252	-0.0049686	2.02004e+12	0.388097	-0.00570025	3.2249e+12	0.392332	-0.00522537	4.73435e+12	0.904293	0.000688308	0.480462	0.529691	0.614001	0.938443
ZNF627	0.0317072	0.0251845	-0.005359	-0.0371198	3.26015e+12	1.66134e-07	0.0317072	1.958e+12	0.000136871	0.0251845	3.22533e+12	0.380339	-0.005359	4.91347e+12	8.77481e-11	-0.0371198	3.35521e-07	0.000597103	0.607533	1.15189e-09
ZNF628	0.0126322	-0.00448899	0.00868469	0.00182663	3.32437e+12	0.037098	0.0126322	2.0176e+12	0.496711	-0.00448899	3.18028e+12	0.155112	0.00868469	4.72896e+12	0.749655	0.00182663	0.0523874	0.632496	0.345118	0.834385
ZNF629	0.0401083	0.0220816	0.000255672	-0.0160533	3.23186e+12	3.55721e-11	0.0401083	1.96423e+12	0.000826559	0.0220816	3.20732e+12	0.966616	0.000255672	4.81367e+12	0.00503901	-0.0160533	8.69139e-11	0.00300643	0.990627	0.0160271
ZNF630	0.0440043	-0.00335173	0.0095275	0.0111491	3.21875e+12	3.72411e-13	0.0440043	2.01532e+12	0.611817	-0.00335173	3.17757e+12	0.118835	0.0095275	4.68479e+12	0.0514526	0.0111491	1.01273e-12	0.731344	0.286474	0.118497
ZNF639	0.0431757	0.00843852	0.00614854	0.003039	3.22154e+12	1.01619e-12	0.0431757	1.99164e+12	0.20136	0.00843852	3.18841e+12	0.314165	0.00614854	4.72322e+12	0.5955	0.003039	2.68259e-12	0.320314	0.542	0.7137
ZNF641	0.0410788	0.0139989	0.0209784	-0.0157472	3.2286e+12	1.18689e-11	0.0410788	1.98047e+12	0.0340357	0.0139989	3.14084e+12	0.00059357	0.0209784	4.81222e+12	0.00594059	-0.0157472	2.96005e-11	0.0760797	0.00420155	0.0186078
ZNF644	0.104755	0.041897	0.0332965	0.00675497	3.01421e+12	2.57927e-67	0.104755	1924432374702	2.20498e-10	0.041897	3.10132e+12	4.9772e-08	0.0332965	4.70561e+12	0.237985	0.00675497	3.32542e-66	3.12428e-09	8.07537e-07	0.385239
ZNF646	0.021785	0.0242858	-4.49484e-05	-0.00209432	3.29356e+12	0.000323841	0.021785	1.95981e+12	0.000235419	0.0242858	3.20828e+12	0.994129	-4.49484e-05	4.74754e+12	0.714472	-0.00209432	0.000536884	0.000971272	0.996199	0.807275
ZNF648	-0.00631503	0.00488839	0.0114426	-0.00269516	3.38817e+12	0.297349	-0.00631503	1.99877e+12	0.45921	0.00488839	3.17143e+12	0.0610387	0.0114426	4.75038e+12	0.637771	-0.00269516	0.360212	0.598095	0.173846	0.747923
ZNF649	0.0226217	0.0110608	-0.00469731	-0.00581239	3.29074e+12	0.000188777	0.0226217	1.98637e+12	0.0939823	0.0110608	3.22321e+12	0.441922	-0.00469731	4.76515e+12	0.309928	-0.00581239	0.00031697	0.174211	0.655844	0.465061
ZNF652	0.0866181	0.0254868	-0.0100761	-0.0123142	3.07527e+12	1.62058e-46	0.0866181	1.95739e+12	0.000113599	0.0254868	3.24046e+12	0.0990467	-0.0100761	4.79595e+12	0.0314565	-0.0123142	1.2718e-45	0.000507854	0.255399	0.0812225
ZNF654	0.0638056	0.0216986	0.0227748	-0.0207719	3.15208e+12	5.64302e-26	0.0638056	1.965e+12	0.00101718	0.0216986	3.13507e+12	0.000192472	0.0227748	4.83602e+12	0.000284485	-0.0207719	2.34828e-25	0.00360003	0.00156141	0.00125741
ZNF655	0.00337163	0.00543049	-0.00408276	0.000994788	3.35555e+12	0.57794	0.00337163	1.99768e+12	0.410948	0.00543049	3.22124e+12	0.503911	-0.00408276	4.7329e+12	0.862039	0.000994788	0.644436	0.547507	0.703041	0.914983
ZNF658	0.025475	0.010777	0.0289311	-0.0358708	3.28113e+12	2.61504e-05	0.025475	1.98694e+12	0.102727	0.010777	3.11532e+12	2.1691e-06	0.0289311	4.90756e+12	3.65045e-10	-0.0358708	4.65612e-05	0.187295	2.61015e-05	4.3207e-09
ZNF66	0.0280394	0.000419838	-0.00391714	-0.0131313	3.2725e+12	3.69136e-06	0.0280394	2.00774e+12	0.949315	0.000419838	3.22071e+12	0.521369	-0.00391714	4.79982e+12	0.0217903	-0.0131313	6.93151e-06	0.969456	0.722658	0.0590342
ZNF664	-0.00436924	-0.00183913	0.0127594	0.0035448	3.38162e+12	0.470892	-0.00436924	2.01228e+12	0.780659	-0.00183913	3.1672e+12	0.0367272	0.0127594	4.72082e+12	0.535757	0.0035448	0.540515	0.857241	0.117332	0.667885
ZNF665	0.0184873	-0.00430985	-0.0163171	0.000907404	3.30466e+12	0.00228015	0.0184873	2.01724e+12	0.514046	-0.00430985	3.26049e+12	0.00755637	-0.0163171	4.73331e+12	0.874052	0.000907404	0.00355566	0.646098	0.0347497	0.92261
ZNF667	0.0502109	0.0420641	0.0192354	-0.00136744	3.19785e+12	1.12134e-16	0.0502109	1.9241e+12	1.86968e-10	0.0420641	3.14643e+12	0.00163766	0.0192354	4.74409e+12	0.811201	-0.00136744	3.43784e-16	2.69981e-09	0.00989449	0.872857
ZNF668	0.0269966	0.00331171	-0.00987399	-0.00584803	3.27601e+12	8.35552e-06	0.0269966	2.00193e+12	0.616074	0.00331171	3.23982e+12	0.106007	-0.00987399	4.76532e+12	0.306971	-0.00584803	1.53503e-05	0.735216	0.265125	0.462699
ZNF669	0.0209224	0.00863342	0.00120899	-0.00103026	3.29646e+12	0.000554291	0.0209224	1.99125e+12	0.191146	0.00863342	3.20426e+12	0.843115	0.00120899	4.74249e+12	0.857171	-0.00103026	0.000907479	0.307709	0.924362	0.911455
ZNF671	0.0347525	0.0206181	0.00675663	-0.0189274	3.2499e+12	9.65502e-09	0.0347525	1.96717e+12	0.00179576	0.0206181	3.18646e+12	0.268697	0.00675663	4.82728e+12	0.000943975	-0.0189274	2.09023e-08	0.00585344	0.497434	0.00364465
ZNF672	0.0501097	0.0265274	0.00121818	0.000442367	3.19819e+12	1.29062e-16	0.0501097	1.9553e+12	5.88991e-05	0.0265274	3.20423e+12	0.841937	0.00121818	4.73552e+12	0.938403	0.000442367	3.94008e-16	0.000290274	0.924362	0.963081
ZNF674	0.0257025	0.00965082	-0.00356944	-0.0167469	3.28037e+12	2.21344e-05	0.0257025	1.9892e+12	0.143947	0.00965082	3.21959e+12	0.559007	-0.00356944	4.81695e+12	0.00343667	-0.0167469	3.95081e-05	0.242196	0.748215	0.0114082
ZNF675	0.0331296	0.00610001	0.0148275	-0.0153267	3.25536e+12	4.53522e-08	0.0331296	1.99633e+12	0.355694	0.00610001	3.16057e+12	0.0152077	0.0148275	4.81023e+12	0.00741591	-0.0153267	9.46367e-08	0.497214	0.0603295	0.0227358
ZNF676	0.0138823	0.0129422	0.00144454	-0.0164093	3.32016e+12	0.0219628	0.0138823	1.98259e+12	0.0500381	0.0129422	3.2035e+12	0.813068	0.00144454	4.81535e+12	0.00414733	-0.0164093	0.031651	0.103964	0.905918	0.0135492
ZNF677	0.0399719	0.00522697	-7.92425e-05	-0.0179012	3.23232e+12	4.14212e-11	0.0399719	1.99809e+12	0.428703	0.00522697	3.20839e+12	0.98965	-7.92425e-05	4.82242e+12	0.00176359	-0.0179012	1.00694e-10	0.566374	0.995222	0.00618332
ZNF678	0.0706106	0.0267539	0.0114801	-0.0159738	3.12917e+12	1.88114e-31	0.0706106	1.95485e+12	5.08941e-05	0.0267539	3.17131e+12	0.0601967	0.0114801	4.81329e+12	0.00526047	-0.0159738	9.43181e-31	0.000256066	0.172697	0.0166948
ZNF679	0.000942348	-0.0115003	0.00522232	0.00389958	3.36373e+12	0.87642	0.000942348	2.03169e+12	0.0816305	-0.0115003	3.19138e+12	0.392609	0.00522232	4.71914e+12	0.495733	0.00389958	0.903965	0.155919	0.614001	0.640963
ZNF680	0.0844925	0.0189342	0.00441889	0.0120356	3.08243e+12	2.43835e-44	0.0844925	1.97055e+12	0.00414303	0.0189342	3.19396e+12	0.469451	0.00441889	4.68059e+12	0.035503	0.0120356	1.7873e-43	0.0121104	0.671175	0.0893141
ZNF681	0.011498	0.00389145	-0.0054369	-0.0115723	3.32819e+12	0.0577618	0.011498	2.00077e+12	0.555727	0.00389145	3.22558e+12	0.373453	-0.0054369	4.79244e+12	0.0432146	-0.0115723	0.0793607	0.681213	0.602907	0.104177
ZNF682	0.00968491	0.00648229	-0.0251914	-0.0401394	3.3343e+12	0.109984	0.00968491	1.99557e+12	0.326354	0.00648229	3.28896e+12	3.71591e-05	-0.0251914	4.92778e+12	2.30319e-12	-0.0401394	0.145837	0.463224	0.000360119	3.5381e-11
ZNF683	-0.00476118	-0.00202508	-0.00438606	0.00856508	3.38294e+12	0.432039	-0.00476118	2.01265e+12	0.759137	-0.00202508	3.22221e+12	0.472758	-0.00438606	4.69704e+12	0.134586	0.00856508	0.500694	0.839352	0.673902	0.251089
ZNF684	0.0375325	0.0173446	0.0350521	-0.0175826	3.24054e+12	5.79551e-10	0.0375325	1.97375e+12	0.00863136	0.0173446	3.09569e+12	9.48036e-09	0.0350521	4.82091e+12	0.00212819	-0.0175826	1.32837e-09	0.0235164	1.73287e-07	0.00742296
ZNF687	0.0191209	0.0174504	-0.00237279	-0.00838792	3.30253e+12	0.0016013	0.0191209	1.97354e+12	0.00823373	0.0174504	3.21575e+12	0.697701	-0.00237279	4.77735e+12	0.142837	-0.00838792	0.00252156	0.0226036	0.83783	0.263896
ZNF688	0.0290877	0.0119693	0.00692808	0.00158412	3.26897e+12	1.57759e-06	0.0290877	1.98454e+12	0.0699361	0.0119693	3.18591e+12	0.256737	0.00692808	4.73011e+12	0.781987	0.00158412	3.00533e-06	0.137398	0.480841	0.854799
ZNF689	0.0163061	0.0108609	0.00996602	-0.00447339	3.312e+12	0.00712269	0.0163061	1.98677e+12	0.100078	0.0108609	3.17617e+12	0.102791	0.00996602	4.75881e+12	0.434533	-0.00447339	0.0106252	0.184092	0.260403	0.582064
ZNF69	0.0972755	0.0212159	-0.010137	-0.00225755	3.03939e+12	2.95829e-58	0.0972755	1.96597e+12	0.00131527	0.0212159	3.24066e+12	0.0970219	-0.010137	4.74831e+12	0.693306	-0.00225755	2.88633e-57	0.00455454	0.251535	0.793921
ZNF691	0.021895	0.0217097	-0.00265216	-0.00759969	3.29319e+12	0.000301975	0.021895	1.96498e+12	0.00101108	0.0217097	3.21665e+12	0.664174	-0.00265216	4.77362e+12	0.184308	-0.00759969	0.00050121	0.00359608	0.817561	0.319113
ZNF692	0.0698783	0.0319459	0.0083313	0.00868073	3.13163e+12	7.76849e-31	0.0698783	1.94442e+12	1.31077e-06	0.0319459	3.18141e+12	0.172614	0.0083313	4.69649e+12	0.129402	0.00868073	3.78976e-30	9.65691e-06	0.37361	0.244363
ZNF696	0.0135622	-0.00555694	0.00204231	0.00342656	3.32124e+12	0.02521	0.0135622	2.01975e+12	0.400138	-0.00555694	3.20159e+12	0.738134	0.00204231	4.72138e+12	0.549449	0.00342656	0.0360987	0.538992	0.859569	0.67715
ZNF697	0.0101683	0.0122403	-0.00771972	0.00776331	3.33267e+12	0.0933377	0.0101683	1.984e+12	0.0638326	0.0122403	3.2329e+12	0.206326	-0.00771972	4.70083e+12	0.175039	0.00776331	0.125493	0.127313	0.423805	0.30526
ZNF699	0.0241706	0.00180935	0.0227244	-0.0103352	3.28553e+12	6.6274e-05	0.0241706	2.00495e+12	0.784123	0.00180935	3.13524e+12	0.000198873	0.0227244	4.78658e+12	0.0709949	-0.0103352	0.000114473	0.85917	0.00157787	0.15416
ZNF7	0.0321648	0.0121236	0.0171954	-0.0175405	3.25861e+12	1.10048e-07	0.0321648	1.98423e+12	0.0664048	0.0121236	3.15297e+12	0.00487638	0.0171954	4.82071e+12	0.00218117	-0.0175405	2.23815e-07	0.131354	0.0238694	0.00758942
ZNF70	0.0205203	0.00425784	0.00403209	-0.00811093	3.29782e+12	0.00070744	0.0205203	2.00003e+12	0.519138	0.00425784	3.1952e+12	0.50922	0.00403209	4.77604e+12	0.156506	-0.00811093	0.00114909	0.64975	0.709077	0.282847
ZNF701	0.0439833	0.0213861	-0.0122122	-0.0124309	3.21882e+12	3.82074e-13	0.0439833	1.96563e+12	0.00120198	0.0213861	3.24732e+12	0.0455856	-0.0122122	4.79651e+12	0.0298828	-0.0124309	1.03317e-12	0.00422301	0.139166	0.0777206
ZNF703	0.0332451	0.0388682	-0.0186468	-0.0188571	3.25497e+12	4.07155e-08	0.0332451	1.93052e+12	3.92801e-09	0.0388682	3.26796e+12	0.00226767	-0.0186468	4.82695e+12	0.000986211	-0.0188571	8.50842e-08	4.88969e-08	0.0128918	0.00374832
ZNF704	0.0832036	0.00139204	-0.0281085	0.0174877	3.08677e+12	4.79605e-43	0.0832036	2.00579e+12	0.833069	0.00139204	3.29831e+12	4.17934e-06	-0.0281085	4.65476e+12	0.00224949	0.0174877	3.37829e-42	0.897232	4.71187e-05	0.00780272
ZNF705B	0.00631523	-0.00536127	-0.000147665	0.00358958	3.34564e+12	0.297335	0.00631523	2.01935e+12	0.416937	-0.00536127	3.20861e+12	0.980715	-0.000147665	4.72061e+12	0.530616	0.00358958	0.360212	0.553361	0.994495	0.664229
ZNF705D	-0.000120432	-0.00317824	-0.00460899	-0.00620121	3.36731e+12	0.984144	-0.000120432	2.01497e+12	0.630365	-0.00317824	3.22292e+12	0.450553	-0.00460899	4.76699e+12	0.278676	-0.00620121	0.989496	0.744883	0.658414	0.436925
ZNF705E	-0.00553742	0.00748839	-0.00291291	0.000960218	3.38555e+12	0.360818	-0.00553742	1.99354e+12	0.25687	0.00748839	3.21748e+12	0.633475	-0.00291291	4.73306e+12	0.866788	0.000960218	0.428119	0.384373	0.800996	0.916953
ZNF705G	-0.00150052	1.20212e-05	0.00355463	0.0115266	3.37196e+12	0.804429	-0.00150052	2.00856e+12	0.998548	1.20212e-05	3.19673e+12	0.560639	0.00355463	4.68301e+12	0.0440467	0.0115266	0.841126	0.998548	0.748968	0.105829
ZNF706	0.0860185	0.0123695	0.00542871	0.00140032	3.07729e+12	6.75149e-46	0.0860185	1.98374e+12	0.0610806	0.0123695	3.19072e+12	0.374173	0.00542871	4.73098e+12	0.806749	0.00140032	5.15828e-45	0.123013	0.602907	0.869864
ZNF707	0.0220969	0.0111526	0.0123224	-0.0114573	3.29251e+12	0.000265393	0.0220969	1.98619e+12	0.0912874	0.0111526	3.16861e+12	0.0436693	0.0123224	4.79189e+12	0.045335	-0.0114573	0.000442015	0.170088	0.134167	0.107848
ZNF708	0.0647561	-0.00230716	-0.00461891	-0.0454407	3.14888e+12	1.04616e-26	0.0647561	2.01322e+12	0.726847	-0.00230716	3.22296e+12	0.449579	-0.00461891	4.95289e+12	1.98753e-15	-0.0454407	4.43009e-26	0.816535	0.658414	4.15941e-14
ZNF71	0.0264481	-0.00471595	0.00711176	-0.0105483	3.27786e+12	1.26948e-05	0.0264481	2.01806e+12	0.475204	-0.00471595	3.18532e+12	0.244341	0.00711176	4.78759e+12	0.0653682	-0.0105483	2.30003e-05	0.612267	0.465472	0.144551
ZNF710	0.0856601	0.027977	-0.00119273	-0.0315702	3.0785e+12	1.57665e-45	0.0856601	1.95239e+12	2.26739e-05	0.027977	3.21197e+12	0.845198	-0.00119273	4.88718e+12	3.46097e-08	-0.0315702	1.18577e-44	0.000124974	0.924415	3.28792e-07
ZNF711	0.00647428	0.020374	0.00028246	-0.00628116	3.34511e+12	0.285333	0.00647428	1.96766e+12	0.00203474	0.020374	3.20723e+12	0.96312	0.00028246	4.76737e+12	0.272526	-0.00628116	0.349171	0.00652926	0.98915	0.430084
ZNF714	0.0255443	-0.00577062	0.0263282	-0.0190503	3.2809e+12	2.48591e-05	0.0255443	2.02018e+12	0.382266	-0.00577062	3.12367e+12	1.62772e-05	0.0263282	4.82787e+12	0.000874125	-0.0190503	4.43168e-05	0.52421	0.000164366	0.00341145
ZNF716	0.00010564	0.00181493	-0.00696459	0.00894244	3.36655e+12	0.986091	0.00010564	2.00494e+12	0.783473	0.00181493	3.23048e+12	0.254239	-0.00696459	4.69525e+12	0.118245	0.00894244	0.989496	0.85917	0.4774	0.226753
ZNF717	0.0799096	0.0146115	0.0166039	0.0128541	3.09786e+12	7.88658e-40	0.0799096	1.97924e+12	0.0269381	0.0146115	3.15487e+12	0.00656308	0.0166039	4.67672e+12	0.0247316	0.0128541	5.24803e-39	0.0623374	0.0306702	0.0663799
ZNF718	0.0994056	0.0136399	0.0308742	0.00497871	3.03222e+12	9.12063e-61	0.0994056	1.98119e+12	0.0388947	0.0136399	3.10909e+12	4.29744e-07	0.0308742	4.71403e+12	0.384446	0.00497871	9.47496e-60	0.085097	5.91e-06	0.534302
ZNF721	0.10276	0.025852	0.0282883	-0.0277055	3.02092e+12	7.84145e-65	0.10276	1.95666e+12	9.04575e-05	0.025852	3.11739e+12	3.6267e-06	0.0282883	4.86887e+12	1.29317e-06	-0.0277055	9.13149e-64	0.000415223	4.15632e-05	9.33665e-06
ZNF724	0.0208297	-0.00265246	-0.0115556	0.000135839	3.29677e+12	0.000586592	0.0208297	2.01391e+12	0.687975	-0.00265246	3.24521e+12	0.0585293	-0.0115556	4.73697e+12	0.981068	0.000135839	0.000958189	0.787191	0.169371	0.991609
ZNF726	0.017381	0.00737174	-5.20237e-06	-0.00166237	3.30839e+12	0.00412456	0.017381	1.99378e+12	0.264354	0.00737174	3.20816e+12	0.999321	-5.20237e-06	4.74549e+12	0.77151	-0.00166237	0.0063025	0.393128	0.999702	0.848999
ZNF727	0.0251354	0.012589	-0.0028493	-0.0246623	3.28228e+12	3.34572e-05	0.0251354	1.9833e+12	0.0566295	0.012589	3.21728e+12	0.640908	-0.0028493	4.85445e+12	1.64065e-05	-0.0246623	5.91337e-05	0.115604	0.803498	9.21829e-05
ZNF728	0.0324686	0.015046	-0.000484806	-0.023203	3.25759e+12	8.34683e-08	0.0324686	1.97836e+12	0.0227135	0.015046	3.20969e+12	0.936744	-0.000484806	4847540422429	5.0378e-05	-0.023203	1.71448e-07	0.0541225	0.976639	0.00026262
ZNF729	0.00170431	-0.00162462	0.0053277	-0.00605779	3.36117e+12	0.778519	0.00170431	2.01185e+12	0.805697	-0.00162462	3.19105e+12	0.383128	0.0053277	4.76631e+12	0.289945	-0.00605779	0.82057	0.875984	0.608621	0.443988
ZNF730	0.033743	0.0251882	-0.0046475	-0.0477313	3.2533e+12	2.54819e-08	0.033743	1.95799e+12	0.000136562	0.0251882	3.22305e+12	0.446778	-0.0046475	4.96375e+12	7.24805e-17	-0.0477313	5.40321e-08	0.000597103	0.656908	2.13596e-15
ZNF732	-0.00467587	-0.00263365	0.00534931	-0.000253544	3.38265e+12	0.440334	-0.00467587	2.01388e+12	0.690072	-0.00263365	3.19098e+12	0.381201	0.00534931	4.73881e+12	0.964672	-0.000253544	0.509082	0.787812	0.60802	0.983747
ZNF735	0.0140244	0.00687676	0.00321444	0.00175588	3.31969e+12	0.0206423	0.0140244	1.99477e+12	0.297777	0.00687676	3.19783e+12	0.598747	0.00321444	4.7293e+12	0.759045	0.00175588	0.0298075	0.432586	0.776113	0.842414
ZNF736	0.0305756	0.00807395	-0.00834246	-0.0294663	3.26396e+12	4.49152e-07	0.0305756	1992368823869	0.221525	0.00807395	3.2349e+12	0.172039	-0.00834246	4.87721e+12	2.62461e-07	-0.0294663	8.86032e-07	0.343959	0.373571	2.14028e-06
ZNF737	0.032066	0.0135839	-0.00487732	-0.0243458	3.25894e+12	1.20337e-07	0.032066	1.9813e+12	0.0397039	0.0135839	3.22379e+12	0.424627	-0.00487732	4.85295e+12	2.10371e-05	-0.0243458	2.44397e-07	0.086543	0.643401	0.000116837
ZNF74	0.0235634	0.00394297	-0.00809419	-0.00165712	3.28757e+12	0.000100642	0.0235634	2.00067e+12	0.550507	0.00394297	3.23411e+12	0.185159	-0.00809419	4.74546e+12	0.772213	-0.00165712	0.000171578	0.679429	0.390892	0.848999
ZNF740	0.0214189	0.00804995	0.0133622	0.00591778	3.29479e+12	0.000407758	0.0214189	1.99242e+12	0.222901	0.00804995	3.16527e+12	0.0287077	0.0133622	4.70958e+12	0.301237	0.00591778	0.000672149	0.345725	0.0984652	0.458362
ZNF746	0.0393913	0.0122503	-0.0132775	-0.013461	3.23428e+12	7.87455e-11	0.0393913	1.98398e+12	0.0636144	0.0122503	3.25073e+12	0.0297342	-0.0132775	4.80139e+12	0.0186922	-0.013461	1.87948e-10	0.127229	0.100274	0.0517081
ZNF749	-0.0196465	-0.00667664	0.00812933	0.00121482	3.43305e+12	0.00118517	-0.0196465	2.022e+12	0.312059	-0.00667664	3.18206e+12	0.183258	0.00812933	4.73186e+12	0.831938	0.00121482	0.00188686	0.44828	0.388013	0.890525
ZNF750	0.00260891	-0.00289753	0.00192079	-0.000120594	3.35812e+12	0.66681	0.00260891	2.01441e+12	0.660871	-0.00289753	3.20198e+12	0.753192	0.00192079	4.73819e+12	0.983193	-0.000120594	0.723422	0.767737	0.870087	0.992124
ZNF75A	0.0731691	0.0190427	0.016221	-0.018057	3.12055e+12	1.18172e-33	0.0731691	1.97034e+12	0.00393299	0.0190427	3.1561e+12	0.00791794	0.016221	4.82316e+12	0.00160703	-0.018057	6.27355e-33	0.0115903	0.0360678	0.00572974
ZNF75D	0.0495296	0.0281911	0.00108161	-0.0116241	3.20014e+12	2.87318e-16	0.0495296	1.95196e+12	1.96162e-05	0.0281911	3.20467e+12	0.859463	0.00108161	4.79268e+12	0.0422874	-0.0116241	8.66152e-16	0.000112404	0.931731	0.102627
ZNF76	0.0839385	0.032703	0.0146016	0.0183373	3.08429e+12	8.82449e-44	0.0839385	1.9429e+12	7.31394e-07	0.032703	3.16129e+12	0.0168297	0.0146016	4.65074e+12	0.00135714	0.0183373	6.4033e-43	5.73986e-06	0.065803	0.00497387
ZNF761	0.047975	0.0152109	0.00306892	-0.000806429	3.20538e+12	2.34624e-15	0.047975	1.97803e+12	0.0212677	0.0152109	3.19829e+12	0.615399	0.00306892	4.74143e+12	0.887969	-0.000806429	6.84438e-15	0.0509296	0.785709	0.92915
ZNF763	0.00262116	0.00666984	-0.00502042	-0.00994328	3.35808e+12	0.66534	0.00262116	1.99519e+12	0.312552	0.00666984	3.22424e+12	0.411165	-0.00502042	4.78472e+12	0.0823817	-0.00994328	0.722543	0.44828	0.62771	0.171906
ZNF764	-0.00215952	0.00094123	-0.00147587	0.0100528	3.37418e+12	0.721563	-0.00215952	2.0067e+12	0.886677	0.00094123	3.21287e+12	0.809091	-0.00147587	4.68999e+12	0.0790598	0.0100528	0.771805	0.933621	0.904859	0.166417
ZNF765	0.0431136	-0.00519573	-0.0059063	0.0124277	3.22175e+12	1.09483e-12	0.0431136	2.01902e+12	0.431468	-0.00519573	3.22709e+12	0.333611	-0.0059063	4.67874e+12	0.0299257	0.0124277	2.87967e-12	0.568986	0.558857	0.0777206
ZNF766	0.0552048	0.00652309	-0.0141516	-0.0100554	3.18104e+12	7.7238e-20	0.0552048	1.99548e+12	0.323319	0.00652309	3.25354e+12	0.0205183	-0.0141516	4.78525e+12	0.0789826	-0.0100554	2.65552e-19	0.459973	0.0759704	0.166417
ZNF768	0.035324	0.0294911	-0.001397	0.0122491	3.24797e+12	5.50714e-09	0.035324	1.94935e+12	7.96311e-06	0.0294911	3.21262e+12	0.819111	-0.001397	4.67958e+12	0.0323655	0.0122491	1.19944e-08	5.08794e-05	0.908446	0.083012
ZNF77	0.017594	0.00384969	0.000458545	-0.0115315	3.30767e+12	0.00368863	0.017594	2.00085e+12	0.559976	0.00384969	3.20667e+12	0.940164	0.000458545	4.79225e+12	0.0439568	-0.0115315	0.00564236	0.683458	0.977392	0.105789
ZNF770	0.0334371	0.0233435	0.0010945	0.0144274	3.25433e+12	3.40125e-08	0.0334371	1.9617e+12	0.000407958	0.0233435	3.20463e+12	0.857805	0.0010945	4.66926e+12	0.0117203	0.0144274	7.15949e-08	0.00160079	0.931731	0.0341902
ZNF771	0.0339027	0.0144106	-0.0146899	0.00510383	3.25276e+12	2.18945e-08	0.0339027	1.97964e+12	0.0291096	0.0144106	3.25527e+12	0.016179	-0.0146899	4.71343e+12	0.372611	0.00510383	4.66307e-08	0.0666154	0.063658	0.523395
ZNF772	-0.00046986	-0.00604792	0.00323755	-0.00411438	3.36849e+12	0.938196	-0.00046986	2.02073e+12	0.359817	-0.00604792	3.19775e+12	0.596122	0.00323755	4.75711e+12	0.472299	-0.00411438	0.955398	0.502005	0.774542	0.616636
ZNF773	0.0258356	-0.00255504	-0.00778447	-0.010258	3.27992e+12	2.00647e-05	0.0258356	2.01372e+12	0.698864	-0.00255504	3.23311e+12	0.202545	-0.00778447	4.78621e+12	0.0731302	-0.010258	3.59026e-05	0.794613	0.420828	0.157143
ZNF774	0.0288589	0.0101574	-0.00622876	-0.0179644	3.26974e+12	1.90398e-06	0.0288589	1.98818e+12	0.124059	0.0101574	3.22812e+12	0.307892	-0.00622876	4.82272e+12	0.00169844	-0.0179644	3.6128e-06	0.216615	0.535659	0.00598183
ZNF775	0.029257	0.019337	0.00683051	0.0132778	3.2684e+12	1.37153e-06	0.029257	1.96975e+12	0.00341086	0.019337	3.18623e+12	0.263497	0.00683051	4.67471e+12	0.0203631	0.0132778	2.63363e-06	0.0102368	0.490954	0.0556899
ZNF776	0.0169659	0.0139693	0.0150977	8.83263e-05	3.30978e+12	0.00511096	0.0169659	1.98053e+12	0.0344156	0.0139693	3.1597e+12	0.0134502	0.0150977	4.7372e+12	0.987689	8.83263e-05	0.00772798	0.0766916	0.05502	0.994431
ZNF777	0.0299585	0.0163725	0.00409342	-0.0157045	3.26604e+12	7.61641e-07	0.0299585	1.9757e+12	0.0131716	0.0163725	3.19501e+12	0.502798	0.00409342	4.81202e+12	0.00607723	-0.0157045	1.48824e-06	0.0337829	0.70247	0.0189706
ZNF778	0.0525816	0.00648566	0.00209448	-0.0183426	3.18987e+12	3.84921e-18	0.0525816	1.99556e+12	0.326103	0.00648566	3.20142e+12	0.731699	0.00209448	4.82451e+12	0.00135283	-0.0183426	1.24346e-17	0.463224	0.856219	0.00497387
ZNF780A	0.0214236	-0.00517152	0.0075601	-0.00229852	3.29477e+12	0.000406568	0.0214236	2.01897e+12	0.433617	-0.00517152	3.18388e+12	0.215864	0.0075601	4.7485e+12	0.688031	-0.00229852	0.000670953	0.570762	0.435955	0.789132
ZNF780B	0.117324	0.0413324	0.00619724	-0.0205846	2.97189e+12	4.45492e-84	0.117324	1.92557e+12	3.83126e-10	0.0413324	3.18826e+12	0.310347	0.00619724	4.83514e+12	0.000322769	-0.0205846	7.56813e-83	5.21918e-09	0.537339	0.00140809
ZNF782	0.0733015	0.0335963	0.00236496	-0.00482779	3.12011e+12	9.04501e-34	0.0733015	1.9411e+12	3.61482e-07	0.0335963	3.20055e+12	0.69865	0.00236496	4.76049e+12	0.399022	-0.00482779	4.81955e-33	3.03476e-06	0.83783	0.548132
ZNF783	0.0662795	0.0262943	0.00317882	-0.00398312	3.14375e+12	6.66935e-28	0.0662795	1.95577e+12	6.83761e-05	0.0262943	3.19794e+12	0.602804	0.00317882	4.75648e+12	0.486546	-0.00398312	2.96324e-27	0.000329117	0.779274	0.63181
ZNF784	0.00191421	0.0225193	0.00470909	-0.00359797	3.36046e+12	0.752087	0.00191421	1.96335e+12	0.000649543	0.0225193	3.19303e+12	0.440778	0.00470909	4.75466e+12	0.529656	-0.00359797	0.796198	0.0024299	0.655387	0.664229
ZNF785	0.0739619	0.0141701	-0.00825744	-0.00558832	3.11788e+12	2.36778e-34	0.0739619	1.98012e+12	0.0319066	0.0141701	3.23463e+12	0.176452	-0.00825744	4.76409e+12	0.328951	-0.00558832	1.29022e-33	0.072215	0.378598	0.484699
ZNF786	0.0418224	0.0261075	0.00516567	-0.0216302	3.22609e+12	5.0324e-12	0.0418224	1.95615e+12	7.6994e-05	0.0261075	3.19157e+12	0.397763	0.00516567	4.84009e+12	0.000157453	-0.0216302	1.28388e-11	0.000362148	0.618933	0.000728121
ZNF787	0.0495717	0.027643	0.000323925	0.00384839	3.2e+12	2.71213e-16	0.0495717	1.95306e+12	2.83689e-05	0.027643	3.2071e+12	0.957711	0.000323925	4.71938e+12	0.501408	0.00384839	8.19314e-16	0.000150605	0.98781	0.644132
ZNF789	0.040777	0.018005	-0.00721308	-0.0295834	3.22961e+12	1.67433e-11	0.040777	1.97242e+12	0.00640441	0.018005	3.23128e+12	0.237685	-0.00721308	4.87777e+12	2.35289e-07	-0.0295834	4.15418e-11	0.0180272	0.45831	1.94147e-06
ZNF79	0.0491368	0.00948887	0.00153534	-0.00243842	3.20147e+12	4.91471e-16	0.0491368	1.98953e+12	0.150796	0.00948887	3.20321e+12	0.801556	0.00153534	4.74917e+12	0.670132	-0.00243842	1.46327e-15	0.251733	0.902141	0.772176
ZNF790	0.0344432	0.000647847	-0.00876833	-0.0471629	3.25094e+12	1.3035e-08	0.0344432	2.00728e+12	0.921861	0.000647847	3.23627e+12	0.151174	-0.00876833	4.96105e+12	1.67296e-16	-0.0471629	2.80514e-08	0.954242	0.338452	4.55802e-15
ZNF791	0.0745836	0.0111485	0.00295904	-0.0230363	3.11579e+12	6.63176e-35	0.0745836	1.98619e+12	0.0914048	0.0111485	3.19865e+12	0.628106	0.00295904	4.84675e+12	5.70383e-05	-0.0230363	3.6974e-34	0.170088	0.798222	0.000290012
ZNF792	0.0123117	0.00542977	-0.0062332	0.00317314	3.32545e+12	0.0421755	0.0123117	1.99768e+12	0.411009	0.00542977	3.22814e+12	0.307548	-0.0062332	4.72258e+12	0.579362	0.00317314	0.0590702	0.547507	0.535659	0.703024
ZNF793	0.0538973	0.0394373	0.000310654	-0.0309472	3.18544e+12	5.54688e-19	0.0538973	1.92937e+12	2.32273e-09	0.0394373	3.20714e+12	0.959442	0.000310654	4.88423e+12	6.39265e-08	-0.0309472	1.8584e-18	2.99467e-08	0.988184	5.80565e-07
ZNF80	-0.0120408	-0.00481678	-0.00442247	-0.0045238	3.40745e+12	0.046913	-0.0120408	2.01826e+12	0.465815	-0.00481678	3.22233e+12	0.469091	-0.00442247	4.75905e+12	0.429373	-0.0045238	0.0652624	0.603722	0.671175	0.577832
ZNF800	0.0672619	0.0269613	-0.0166261	-0.00626681	3.14044e+12	1.09282e-28	0.0672619	1.95443e+12	4.44759e-05	0.0269613	3.26148e+12	0.00649144	-0.0166261	4.7673e+12	0.273623	-0.00626681	4.96235e-28	0.000228552	0.030533	0.431344
ZNF804A	0.0033243	0.00622217	-0.0144655	-0.0231375	3.35571e+12	0.583289	0.0033243	1.99609e+12	0.346142	0.00622217	3.25455e+12	0.0178786	-0.0144655	4.84723e+12	5.29025e-05	-0.0231375	0.649398	0.487163	0.0690284	0.000271855
ZNF804B	0.0975182	0.0210382	0.00731267	0.0218628	3.03857e+12	1.54042e-58	0.0975182	1.96633e+12	0.00144401	0.0210382	3.18468e+12	0.231269	0.00731267	4.63404e+12	0.000133638	0.0218628	1.52354e-57	0.00487873	0.451972	0.000634782
ZNF805	0.0369986	0.00121282	-0.0011779	-0.00727468	3.24233e+12	1.01073e-09	0.0369986	2.00615e+12	0.854303	0.00121282	3.21192e+12	0.847099	-0.0011779	4.77208e+12	0.20379	-0.00727468	2.28404e-09	0.913111	0.925273	0.339807
ZNF808	0.0440519	0.00847337	0.00139061	0.00434498	3.21859e+12	3.51359e-13	0.0440519	1.99157e+12	0.199505	0.00847337	3.20368e+12	0.819924	0.00139061	4.71703e+12	0.447836	0.00434498	9.57286e-13	0.318058	0.90865	0.592736
ZNF81	0.083227	0.0279178	0.0137018	0.0125665	3.08669e+12	4.54544e-43	0.083227	1.95251e+12	2.35973e-05	0.0279178	3.16418e+12	0.0248919	0.0137018	4.67808e+12	0.0281403	0.0125665	3.21746e-42	0.000128583	0.0887236	0.0741507
ZNF813	0.0277723	0.0139901	-0.000101197	-0.00766239	3.2734e+12	4.56273e-06	0.0277723	1.98049e+12	0.0341478	0.0139901	3.20846e+12	0.986783	-0.000101197	4.77392e+12	0.180714	-0.00766239	8.47952e-06	0.0762125	0.994549	0.313643
ZNF814	0.0521056	0.0170714	0.0217574	-0.014944	3.19147e+12	7.66769e-18	0.0521056	1.9743e+12	0.00973956	0.0170714	3.13834e+12	0.000367898	0.0217574	4.80841e+12	0.0090356	-0.014944	2.44959e-17	0.0260443	0.00271043	0.0272388
ZNF816	0.00666164	-0.000495965	0.00163502	-0.00166117	3.34448e+12	0.271622	0.00666164	2.00958e+12	0.94014	-0.000495965	3202893277374	0.788967	0.00163502	4.74548e+12	0.771671	-0.00166117	0.334376	0.964817	0.895651	0.848999
ZNF821	0.0632107	0.0123172	0.0104037	-7.344e-05	3.15408e+12	1.60026e-25	0.0632107	1.98385e+12	0.0621815	0.0123172	3.17476e+12	0.0885443	0.0104037	4.73796e+12	0.989764	-7.344e-05	6.58342e-25	0.125056	0.234602	0.994431
ZNF823	0.0358603	0.00976641	-0.0119905	-0.0413359	3.24617e+12	3.2259e-09	0.0358603	1.98897e+12	0.139207	0.00976641	3.24661e+12	0.0496569	-0.0119905	4.93345e+12	5.04611e-13	-0.0413359	7.11176e-09	0.236414	0.148765	8.28021e-12
ZNF827	0.0977619	0.027778	0.0304559	-0.0275593	3.03775e+12	7.98763e-59	0.0977619	1.95279e+12	2.59204e-05	0.027778	3.11043e+12	6.13974e-07	0.0304559	4.86818e+12	1.47022e-06	-0.0275593	8.06583e-58	0.000138626	8.28578e-06	1.03561e-05
ZNF829	0.00615315	-0.00392033	-0.00444465	-0.0123194	3.34619e+12	0.309906	0.00615315	2.01646e+12	0.552797	-0.00392033	3.2224e+12	0.466864	-0.00444465	4.79598e+12	0.0313849	-0.0123194	0.373231	0.680413	0.669466	0.0812225
ZNF83	0.11618	0.0233138	-0.0134332	-0.0203451	2.97574e+12	1.79372e-82	0.11618	1.96176e+12	0.000414946	0.0233138	3.25123e+12	0.0278699	-0.0134332	4.834e+12	0.000378767	-0.0203451	2.94332e-81	0.00161941	0.0967406	0.00161817
ZNF830	0.0405433	0.00901205	0.00987069	-0.000531254	3.2304e+12	2.18166e-11	0.0405433	1.99048e+12	0.172402	0.00901205	3.17647e+12	0.106123	0.00987069	4.74013e+12	0.926059	-0.000531254	5.38516e-11	0.282574	0.265125	0.953801
ZNF831	0.00737914	-0.00244013	-0.00219672	-0.00799027	3.34206e+12	0.223322	0.00737914	2.01349e+12	0.711787	-0.00244013	3.21519e+12	0.719145	-0.00219672	4.77547e+12	0.162763	-0.00799027	0.281394	0.804871	0.850148	0.288379
ZNF835	0.0179255	0.0108462	0.00474295	0.00292666	3.30655e+12	0.00309285	0.0179255	1.9868e+12	0.100538	0.0108462	3.19292e+12	0.4375	0.00474295	4.72375e+12	0.60917	0.00292666	0.00476635	0.184469	0.654638	0.725179
ZNF836	0.0236513	0.00221009	0.00754526	0.00705213	3.28727e+12	9.47903e-05	0.0236513	2.00415e+12	0.737907	0.00221009	3.18393e+12	0.216767	0.00754526	4.7042e+12	0.217968	0.00705213	0.000161985	0.824082	0.436345	0.358889
ZNF837	0.0130925	0.0134501	0.00344491	0.00799684	3.32282e+12	0.0307218	0.0130925	1.98157e+12	0.0416945	0.0134501	3.19709e+12	0.572801	0.00344491	4.69973e+12	0.162417	0.00799684	0.0437497	0.0901301	0.758134	0.288121
ZNF84	0.0469648	0.0202811	0.0250781	-0.033411	3.20878e+12	8.86691e-15	0.0469648	1.96785e+12	0.00213309	0.0202811	3.12768e+12	4.0273e-05	0.0250781	4.8959e+12	5.27731e-09	-0.033411	2.5304e-14	0.00681457	0.000387695	5.77305e-08
ZNF841	0.0114334	-0.000762849	-0.00514483	-0.00173494	3.32841e+12	0.0591834	0.0114334	2.01012e+12	0.908047	-0.000762849	3.22464e+12	0.399669	-0.00514483	4.74583e+12	0.761831	-0.00173494	0.0811594	0.945364	0.621083	0.843438
ZNF843	0.019733	0.00676762	-0.00158732	-0.00405624	3.30047e+12	0.00112708	0.019733	1.99499e+12	0.305511	0.00676762	3.21323e+12	0.794985	-0.00158732	4.75683e+12	0.478581	-0.00405624	0.00180233	0.441158	0.896842	0.622026
ZNF844	0.0269254	0.00430926	-0.0134221	-0.0466296	3.27625e+12	8.8257e-06	0.0269254	1.99993e+12	0.514104	0.00430926	3.2512e+12	0.0279997	-0.0134221	4.95853e+12	3.63463e-16	-0.0466296	1.61935e-05	0.646098	0.0969581	9.04897e-15
ZNF845	0.0268649	0.0113273	-0.00309932	-0.0110195	3.27645e+12	9.24478e-06	0.0268649	1.98583e+12	0.0863272	0.0113273	3.21808e+12	0.611903	-0.00309932	4.78982e+12	0.0542224	-0.0110195	1.69409e-05	0.163377	0.784018	0.123497
ZNF846	0.0653503	0.0129914	0.0293798	-0.0153117	3.14688e+12	3.60183e-27	0.0653503	1.98249e+12	0.0491736	0.0129914	3.11388e+12	1.50561e-06	0.0293798	4.81015e+12	0.00747399	-0.0153117	1.56187e-26	0.102611	1.90711e-05	0.0228653
ZNF85	0.024182	0.000850676	-0.00565802	-0.0172561	3.28549e+12	6.57486e-05	0.024182	2.00688e+12	0.897516	0.000850676	3.22629e+12	0.354331	-0.00565802	4819366573509	0.0025724	-0.0172561	0.000113838	0.937781	0.580764	0.00882314
ZNF850	0.00210135	0.00801692	0.0106228	0.00462494	3.35983e+12	0.728763	0.00210135	1.99248e+12	0.224806	0.00801692	3.17406e+12	0.0820347	0.0106228	4.7157e+12	0.419129	0.00462494	0.777778	0.347558	0.219774	0.568284
ZNF852	0.0267096	0.0094018	0.0158996	0.00458145	3.27698e+12	1.04102e-05	0.0267096	1.9897e+12	0.154579	0.0094018	3.15713e+12	0.00924347	0.0158996	4.71591e+12	0.423516	0.00458145	1.89802e-05	0.257157	0.0404472	0.572619
ZNF853	0.0237934	0.0171669	0.00652117	0.0101782	3.2868e+12	8.60109e-05	0.0237934	1974104841598	0.00933855	0.0171669	3.18722e+12	0.285736	0.00652117	4.68939e+12	0.0753933	0.0101782	0.000147857	0.0251115	0.515038	0.160336
ZNF860	-0.00888561	0.00169556	0.0027263	0.00550862	3.39682e+12	0.142551	-0.00888561	2.00518e+12	0.797393	0.00169556	3.19939e+12	0.655384	0.0027263	4.71152e+12	0.335896	0.00550862	0.185111	0.869665	0.814318	0.490724
ZNF865	0.0417726	0.0233316	0.00495765	-0.0140476	3.22626e+12	5.33234e-12	0.0417726	1.96172e+12	0.000410749	0.0233316	3.19223e+12	0.417039	0.00495765	4.80417e+12	0.0141239	-0.0140476	1.35323e-11	0.00160738	0.635907	0.0400685
ZNF879	0.0190397	0.00975027	0.00503116	0.00270248	3.3028e+12	0.00167643	0.0190397	1.989e+12	0.139861	0.00975027	3.192e+12	0.410165	0.00503116	4724810405678	0.636858	0.00270248	0.00263413	0.236764	0.62771	0.747661
ZNF880	0.0225831	0.00579601	0.0194974	-0.0100624	3.29087e+12	0.000193621	0.0225831	1.99694e+12	0.380176	0.00579601	3.14559e+12	0.0014128	0.0194974	4785285434890	0.0787746	-0.0100624	0.000324725	0.521839	0.00872053	0.166369
ZNF883	0.0442787	0.0157661	0.0360502	0.0110252	3.21782e+12	2.66005e-13	0.0442787	1.97692e+12	0.0169742	0.0157661	3.09248e+12	3.56271e-09	0.0360502	4.68538e+12	0.0540992	0.0110252	7.26108e-13	0.0422598	7.02058e-08	0.123411
ZNF891	0.0526258	0.0108568	-0.00398226	0.011876	3.18972e+12	3.60914e-18	0.0526258	1.98678e+12	0.100205	0.0108568	3.22091e+12	0.514468	-0.00398226	4.68135e+12	0.0380155	0.011876	1.16852e-17	0.184092	0.715006	0.0941586
ZNF90	0.00639053	-0.00882096	0.00592459	-0.024804	3.34539e+12	0.291612	0.00639053	2.0263e+12	0.181682	-0.00882096	3.18913e+12	0.332116	0.00592459	4.85513e+12	1.4664e-05	-0.024804	0.355402	0.294818	0.557647	8.33656e-05
ZNF91	0.101486	0.0441971	0.0120676	-0.0273205	3.02521e+12	2.84927e-63	0.101486	1.91981e+12	2.15547e-11	0.0441971	3.16942e+12	0.0482084	0.0120676	4.86705e+12	1.81054e-06	-0.0273205	3.14073e-62	3.70536e-10	0.145634	1.25092e-05
ZNF92	0.0120215	-0.00133464	-0.00649559	-0.0171653	3.32643e+12	0.0472679	0.0120215	2.01127e+12	0.839858	-0.00133464	3.22898e+12	0.28763	-0.00649559	4.81894e+12	0.00271022	-0.0171653	0.0656929	0.902347	0.515307	0.00916523
ZNF93	0.0335616	0.0138867	-0.00796786	0.0164314	3.25391e+12	3.0248e-08	0.0335616	1.98069e+12	0.0354955	0.0138867	3.2337e+12	0.192113	-0.00796786	4.65977e+12	0.00409707	0.0164314	6.39503e-08	0.0787335	0.403801	0.0134458
ZNF98	0.19393	0.0837037	0.109072	-0.0463454	2.71396e+12	5.05231e-229	0.19393	1.84046e+12	6.24425e-37	0.0837037	2.85822e+12	1.01189e-71	0.109072	4.95718e+12	5.47705e-16	-0.0463454	1.04222e-226	4.50835e-34	1.46116e-68	1.21675e-14
ZNF99	0.00651074	0.00208308	-0.0146821	-0.0262509	3.34498e+12	0.28263	0.00651074	2.0044e+12	0.752461	0.00208308	3.25524e+12	0.0162356	-0.0146821	4.86198e+12	4.50628e-06	-0.0262509	0.346449	0.833886	0.0637071	2.86655e-05
ZSCAN1	0.00315324	0.0112505	0.0175914	0.00153506	3.35629e+12	0.602814	0.00315324	1.98599e+12	0.0884781	0.0112505	3.1517e+12	0.00397771	0.0175914	4.73034e+12	0.788577	0.00153506	0.667022	0.165925	0.0206612	0.859934
ZSCAN10	0.0100358	0.00613886	0.00369783	0.00580588	3.33312e+12	0.0976844	0.0100358	1.99626e+12	0.352638	0.00613886	3.19628e+12	0.544956	0.00369783	4.71011e+12	0.31047	0.00580588	0.13085	0.494859	0.740589	0.465061
ZSCAN12	0.0386964	0.0166004	-0.00381295	5.43708e-05	3.23662e+12	1.67868e-10	0.0386964	1.97524e+12	0.0119501	0.0166004	3.22037e+12	0.532509	-0.00381295	4.73736e+12	0.992422	5.43708e-05	3.92234e-10	0.0312043	0.732327	0.994702
ZSCAN16	0.0185302	0.0101399	-0.0139525	0.00104026	3.30452e+12	0.0022269	0.0185302	1.98822e+12	0.12471	0.0101399	3.2529e+12	0.0223644	-0.0139525	4.73269e+12	0.8558	0.00104026	0.00347638	0.217489	0.0815509	0.910667
ZSCAN18	0.0784769	0.0283765	-0.0231698	-0.0379022	3.10268e+12	1.79908e-38	0.0784769	1.95159e+12	1.72882e-05	0.0283765	3.28247e+12	0.000148604	-0.0231698	4.91718e+12	3.50781e-11	-0.0379022	1.13942e-37	0.000100662	0.00126226	4.77856e-10
ZSCAN2	0.0236562	0.0121343	0.00998505	0.00158917	3.28726e+12	9.44742e-05	0.0236562	1.98421e+12	0.0661647	0.0121343	3.17611e+12	0.102136	0.00998505	4.73008e+12	0.781311	0.00158917	0.000161828	0.131059	0.259198	0.854707
ZSCAN20	0.022886	0.00294369	0.0108201	-0.00745139	3.28985e+12	0.000158598	0.022886	2.00267e+12	0.655814	0.00294369	3.17343e+12	0.0765122	0.0108201	4.77292e+12	0.193019	-0.00745139	0.000267855	0.765558	0.206705	0.331415
ZSCAN21	0.0337465	0.0260454	0.00128741	0.00552816	3.25328e+12	2.53975e-08	0.0337465	1.95627e+12	8.00802e-05	0.0260454	3.20401e+12	0.833084	0.00128741	4.71142e+12	0.334184	0.00552816	5.39324e-08	0.000374226	0.9183	0.489414
ZSCAN22	0.0222384	0.00828361	0.00876823	-0.0178578	3.29203e+12	0.000242273	0.0222384	1.99195e+12	0.209759	0.00828361	3.18001e+12	0.151178	0.00876823	4.82222e+12	0.0018096	-0.0178578	0.00040491	0.330915	0.338452	0.00632704
ZSCAN23	0.0275017	0.0206708	0.00576744	-0.0187432	3.27431e+12	5.64516e-06	0.0275017	1.96707e+12	0.00174764	0.0206708	3.18964e+12	0.345101	0.00576744	4.82641e+12	0.00105838	-0.0187432	1.04508e-05	0.00570947	0.571474	0.0040008
ZSCAN25	0.0332669	0.00857328	0.00267459	-0.00698991	3.2549e+12	3.98958e-08	0.0332669	1.99137e+12	0.194257	0.00857328	3.19956e+12	0.66151	0.00267459	4.77073e+12	0.222056	-0.00698991	8.34922e-08	0.311466	0.8169	0.363959
ZSCAN26	-0.000902042	0.00433698	0.0115744	-0.00483277	3.36994e+12	0.881666	-0.000902042	1.99987e+12	0.5114	0.00433698	3.17101e+12	0.0581198	0.0115744	4.76051e+12	0.398535	-0.00483277	0.907431	0.64382	0.168524	0.548132
ZSCAN29	0.0268504	0.0384602	-0.00949887	-0.00682934	3.2765e+12	9.34787e-06	0.0268504	1.93134e+12	5.69904e-09	0.0384602	3.23861e+12	0.119948	-0.00949887	4.76997e+12	0.232858	-0.00682934	1.71081e-05	6.91547e-08	0.287916	0.38037
ZSCAN30	0.0415643	0.025388	-0.0117951	-0.0273681	3.22696e+12	6.7894e-12	0.0415643	1.95759e+12	0.000120758	0.025388	3.24598e+12	0.0534928	-0.0117951	4.86727e+12	1.73709e-06	-0.0273681	1.71098e-11	0.000536537	0.157319	1.20594e-05
ZSCAN31	0.0171192	0.035422	-0.00581867	-0.0386405	3.30927e+12	0.00472415	0.0171192	1.93744e+12	8.10036e-08	0.035422	3.22681e+12	0.340833	-0.00581867	4.92068e+12	1.45194e-11	-0.0386405	0.00715811	7.45027e-07	0.566744	2.09661e-10
ZSCAN32	0.0294223	0.0338475	-0.00818259	-0.00696732	3.26784e+12	1.19536e-06	0.0294223	1.9406e+12	2.95559e-07	0.0338475	3.23439e+12	0.180405	-0.00818259	4.77062e+12	0.223554	-0.00696732	2.30762e-06	2.55561e-06	0.383096	0.365999
ZSCAN4	-0.00398304	-0.00134963	0.00315735	-0.0050916	3.38032e+12	0.510991	-0.00398304	2.0113e+12	0.838084	-0.00134963	3.19801e+12	0.605256	0.00315735	4.76174e+12	0.373758	-0.0050916	0.579632	0.901783	0.779651	0.524496
ZSCAN5A	0.0683923	0.0452808	0.0396629	-0.0098426	3.13663e+12	1.31941e-29	0.0683923	1.91764e+12	6.91468e-12	0.0452808	3.08089e+12	8.28451e-11	0.0396629	4.78424e+12	0.0855336	-0.0098426	6.14591e-29	1.33131e-10	2.21534e-09	0.176444
ZSCAN5B	0.0168318	0.0050311	0.00339771	-0.00614373	3.31023e+12	0.00547245	0.0168318	1.99848e+12	0.446206	0.0050311	3.19724e+12	0.57807	0.00339771	4.76672e+12	0.283156	-0.00614373	0.00825728	0.583501	0.762314	0.439215
ZSCAN9	0.039903	0.0119164	0.0207878	-0.0208119	3.23256e+12	4.47209e-11	0.039903	1.98465e+12	0.0711842	0.0119164	3.14145e+12	0.000665715	0.0207878	4.83621e+12	0.000276877	-0.0208119	1.08533e-10	0.139282	0.00463677	0.00123019
ZXDA	0.0194226	4.04241e-05	-0.000842387	0.00680371	3.30151e+12	0.0013484	0.0194226	2.0085e+12	0.995117	4.04241e-05	3.21084e+12	0.890321	-0.000842387	4.70538e+12	0.234616	0.00680371	0.00213264	0.99825	0.948799	0.382808
ZXDB	0.00795814	0.00665987	0.000206532	0.00453671	3.34011e+12	0.189084	0.00795814	1.99521e+12	0.313276	0.00665987	3207476078080	0.973029	0.000206532	4.71612e+12	0.428058	0.00453671	0.24035	0.448336	0.994145	0.577138
ZXDC	0.144261	0.04459	0.00277522	0.0126442	2.88119e+12	1.43815e-126	0.144261	1.91902e+12	1.43177e-11	0.04459	3.19924e+12	0.649611	0.00277522	4.67771e+12	0.0271818	0.0126442	4.94451e-125	2.6506e-10	0.812894	0.0720193

## Sheet: Excitatory_neurons_set1
Suppl. Table 9: Correlation between age and transcription factors (Excitatory neurons 1) (Column 1: Category of Transcription factors, Column 2: AD Female expression correlation with age, Column 3: AD male expression correlation with age, column 4: Control female expression correlation with age, column 5: Control male expression correlation with age, column 6: AD female correlation statistics, co…
Gene symbol	AD_F_spearman	AD_M_spearman	CTRL_F_spearman	CTRL_M_spearman	AD_F.statistic.S	AD_F.spearman_pvalue	AD_F.estimate.rho	AD_M.statistic.S	AD_M.spearman_pvalue	AD_M.estimate.rho	CTRL_F.statistic.S	CTRL_F.spearman_pvalue	CTRL_F.estimate.rho	CTRL_M.statistic.S	CTRL_M.spearman_pvalue	CTRL_M.estimate.rho	AD_F.spearman_pvalue_adjusted	AD_M.spearman_pvalue_adjusted	CTRL_F.spearman_pvalue_adjusted	CTRL_M.spearman_pvalue_adjusted
AC023509.3	-0.000308479	-0.00367075	0.000285253	-0.00952354	2.10266e+13	0.944927	-0.000308479	1.90791e+13	0.418891	-0.00367075	3.90242e+13	0.943541	0.000285253	3.60565e+13	0.0198214	-0.00952354	0.953847	0.511067	0.950019	0.0531768
AC092835.1	0.0810794	0.0545776	0.0633058	0.0213836	1.93158e+13	6.61558e-74	0.0810794	17971833294104	2.54343e-33	0.0545776	3.65642e+13	9.01755e-56	0.0633058	3.49526e+13	1.68152e-07	0.0213836	3.08521e-73	3.39956e-32	3.14668e-55	1.05324e-06
AC138696.1	0.0527949	0.0333469	0.0399897	0.00254164	1.99104e+13	2.70423e-32	0.0527949	1.83754e+13	2.0507e-13	0.0333469	3.74743e+13	3.01375e-23	0.0399897	3.56256e+13	0.534113	0.00254164	7.38729e-32	8.72131e-13	6.96233e-23	0.685735
ADNP	0.120762	0.0184284	0.104957	0.0144993	1.84817e+13	3.13714e-162	0.120762	18659005840362	4.93885e-05	0.0184284	3.49383e+13	1.66437e-150	0.104957	3.51985e+13	0.000389621	0.0144993	3.23883e-161	0.000112534	1.35411e-149	0.00163379
ADNP2	0.0770047	0.0313405	0.0126942	-0.00274499	1.94015e+13	7.9647e-67	0.0770047	1.84136e+13	5.08226e-12	0.0313405	3.85398e+13	0.00162309	0.0126942	3.58144e+13	0.501913	-0.00274499	3.45599e-66	1.97614e-11	0.00240333	0.662886
AEBP1	0.0114772	0.00509501	-0.00940019	0.00626149	2.07789e+13	0.0101632	0.0114772	1.89125e+13	0.261866	0.00509501	3.94023e+13	0.0196038	-0.00940019	3.54927e+13	0.125594	0.00626149	0.0143803	0.340881	0.0270229	0.235313
AEBP2	0.152079	0.0609665	0.115998	0.0289925	1.78234e+13	3.65239e-257	0.152079	1.78504e+13	3.61662e-41	0.0609665	3.45073e+13	1.31895e-183	0.115998	3.46808e+13	1.30596e-12	0.0289925	1.16332e-255	6.68404e-40	1.49581e-182	1.22189e-11
AHCTF1	0.123595	0.038738	0.137709	0.0309492	1.84222e+13	6.83691e-170	0.123595	1.82729e+13	1.41622e-17	0.038738	3.36598e+13	1.27193e-258	0.137709	3.4611e+13	3.65716e-14	0.0309492	7.87297e-169	7.54478e-17	2.6818e-257	3.85547e-13
AHDC1	0.104057	0.0518977	0.105689	0.00608222	1.88328e+13	9.5976e-121	0.104057	1.80228e+13	2.75654e-30	0.0518977	3.49097e+13	1.34867e-152	0.105689	3.54991e+13	0.136789	0.00608222	6.9075e-120	3.32785e-29	1.11545e-151	0.251565
AHR	0.00115143	-0.00408799	0.0190139	-0.0194156	2.09959e+13	0.796527	0.00115143	1.9087e+13	0.367998	-0.00408799	3.82931e+13	2.34671e-06	0.0190139	3.64098e+13	2.03492e-06	-0.0194156	0.828057	0.458695	3.83518e-06	1.1627e-05
AHRR	-0.00797993	0.0194082	0.00414889	0.00106428	2.11879e+13	0.0739362	-0.00797993	1.86404e+13	1.91718e-05	0.0194082	3.88734e+13	0.302985	0.00414889	3.56783e+13	0.794598	0.00106428	0.09709	4.57009e-05	0.35435	0.880776
AIRE	-0.0154299	0.00812275	-0.00984622	0.00282527	2.13445e+13	0.000549311	-0.0154299	1.88549e+13	0.0736534	0.00812275	3.94197e+13	0.0145017	-0.00984622	3.56154e+13	0.489489	0.00282527	0.00083061	0.110702	0.0201945	0.649614
AKAP8	0.0750432	0.0370397	0.056527	0.00833893	1.94427e+13	1.5098e-63	0.0750432	1.83052e+13	3.36713e-16	0.0370397	3.68288e+13	8.23911e-45	0.056527	3.54185e+13	0.0413589	0.00833893	6.45762e-63	1.69717e-15	2.48668e-44	0.0985897
AKAP8L	0.145154	0.0981379	0.158186	0.0550336	1.7969e+13	3.18811e-234	0.145154	1.71438e+13	4.53441e-104	0.0981379	3.28605e+13	0	0.158186	3.37507e+13	2.26751e-41	0.0550336	7.34246e-233	1.3576e-101	0	1.02862e-39
AKNA	0.0502889	0.0360691	0.0170649	0.000460947	1.99631e+13	1.87698e-29	0.0502889	1.83237e+13	1.93487e-15	0.0360691	3.83692e+13	2.26495e-05	0.0170649	3.56999e+13	0.910223	0.000460947	4.8279e-29	9.37379e-15	3.58797e-05	0.942978
ALX1	0.00595947	0.00219536	-0.00240634	0.000613437	2.08949e+13	0.182026	0.00595947	1.89676e+13	0.628779	0.00219536	3.91293e+13	0.550223	-0.00240634	3.56944e+13	0.880718	0.000613437	0.225761	0.705609	0.603874	0.93044
ALX3	0.00836343	0.00013617	0.00456666	0.00237298	2.08443e+13	0.0610834	0.00836343	1.90067e+13	0.976078	0.00013617	3.88571e+13	0.256889	0.00456666	35631594231637	0.56159	0.00237298	0.0811375	0.983303	0.304484	0.710652
ALX4	0.00266242	0.00366483	0.00595407	-0.00927117	20964174364615	0.551036	0.00266242	1.89397e+13	0.419641	0.00366483	3.88029e+13	0.139345	0.00595407	3.60475e+13	0.0233308	-0.00927117	0.611056	0.511566	0.172681	0.0611668
ANHX	0.00891768	-0.000701514	-0.00108112	0.000615717	2.08327e+13	0.0458238	0.00891768	1.90227e+13	0.87723	-0.000701514	3.90775e+13	0.788383	-0.00108112	3.56944e+13	0.880278	0.000615717	0.0613888	0.909427	0.81861	0.93044
ANKZF1	0.0707632	0.0511669	0.0831807	0.0117195	1.95327e+13	1.08624e-56	0.0707632	1.80367e+13	1.74428e-29	0.0511669	35788336886977	4.51531e-95	0.0831807	3.52978e+13	0.00414455	0.0117195	4.18022e-56	1.99328e-28	2.37173e-94	0.0137875
AR	0.0639249	0.0247376	0.0318778	-0.00438962	19676428356002	1.42886e-46	0.0639249	1.85391e+13	5.08375e-08	0.0247376	3.7791e+13	2.4459e-15	0.0318778	3.58731e+13	0.282913	-0.00438962	4.82844e-46	1.507e-07	4.94132e-15	0.434826
ARGFX	-0.00174339	0.00767098	0.0270542	-0.0100255	2.10568e+13	0.696236	-0.00174339	1.88635e+13	0.0911678	0.00767098	3.79793e+13	1.84225e-11	0.0270542	36074422009862	0.0141864	-0.0100255	0.740246	0.134329	3.38386e-11	0.0399194
ARHGAP35	0.120238	0.0512657	0.112804	0.0198348	1.84927e+13	7.80827e-161	0.120238	1.80348e+13	1.36119e-29	0.0512657	3.4632e+13	1.11005e-173	0.112804	3.50079e+13	1.21922e-06	0.0198348	7.89796e-160	1.56747e-28	1.13818e-172	7.18573e-06
ARID2	0.103259	0.0444514	0.109121	0.0391202	1.88496e+13	6.42274e-119	0.103259	1.81643e+13	1.19959e-22	0.0444514	3.47757e+13	1.36137e-162	0.109121	3.43191e+13	1.03549e-21	0.0391202	4.5785e-118	9.40199e-22	1.24266e-161	1.78175e-20
ARID3A	0.0520481	0.0424605	0.0393707	0.00370489	1.99261e+13	1.96391e-31	0.0520481	1.82022e+13	8.395e-21	0.0424605	3.74985e+13	1.39418e-22	0.0393707	3.5584e+13	0.364778	0.00370489	5.29725e-31	5.68657e-20	3.18639e-22	0.527098
ARID3B	0.0786975	0.0455477	0.0491519	-0.0170003	1.93659e+13	1.00981e-69	0.0786975	1.81435e+13	1.06556e-23	0.0455477	3.71167e+13	2.73601e-34	0.0491519	3.63235e+13	3.19735e-05	-0.0170003	4.49907e-69	8.86195e-23	7.22364e-34	0.000156932
ARID3C	-0.0101629	0.0131785	-0.00572538	0.00743086	2.12338e+13	0.0228537	-0.0101629	1.87588e+13	0.00370569	0.0131785	3.92588e+13	0.155184	-0.00572538	3.54509e+13	0.0690993	0.00743086	0.0313871	0.00693427	0.191202	0.147774
ARID5A	0.0548508	-0.00952953	-0.0542446	0.00973577	1.98672e+13	9.97172e-35	0.0548508	1.91905e+13	0.035855	-0.00952953	4.11528e+13	2.12814e-41	-0.0542446	3.53686e+13	0.0172362	0.00973577	2.85424e-34	0.0575912	6.17407e-41	0.0469137
ARID5B	0.147482	0.0420769	0.111458	0.0359589	17920039413256	8.23282e-242	0.147482	1.82095e+13	1.862e-20	0.0420769	3.46845e+13	1.38044e-169	0.111458	3.4432e+13	1.37865e-18	0.0359589	2.12492e-240	1.22255e-19	1.35955e-168	2.02338e-17
ARNT	0.096785	0.0450842	0.0999248	0.012654	18985704393604	1.20429e-104	0.096785	1.81523e+13	2.98698e-23	0.0450842	3.51347e+13	1.54427e-136	0.0999248	3.52644e+13	0.00196442	0.012654	7.60685e-104	2.41703e-22	1.13322e-135	0.00693571
ARNT2	0.148538	0.0791867	0.187119	0.0170215	1.78979e+13	2.7169e-245	0.148538	1.7504e+13	2.6322e-68	0.0791867	3.17311e+13	0	0.187119	3.51084e+13	3.12557e-05	0.0170215	7.26286e-244	1.86189e-66	0	0.000154422
ARNTL	0.125051	0.0611271	0.119561	0.0378857	1.83916e+13	6.70099e-174	0.125051	1.78473e+13	2.23862e-41	0.0611271	3.43682e+13	5.19354e-195	0.119561	3.43632e+13	1.84479e-20	0.0378857	8.08982e-173	4.29643e-40	6.32091e-194	3.0018e-19
ARNTL2	0.14315	0.075326	0.11826	0.00909057	1.80111e+13	8.60398e-228	0.14315	1.75774e+13	5.77149e-62	0.075326	3.4419e+13	8.31197e-191	0.11826	3.53917e+13	0.0261625	0.00909057	1.89414e-226	2.54115e-60	9.72111e-190	0.0676431
ARX	-0.00478983	0.00239988	0.00334801	-0.00882937	2.11208e+13	0.283445	-0.00478983	1.89637e+13	0.597164	0.00239988	3.89046e+13	0.405851	0.00334801	3.60317e+13	0.030781	-0.00882937	0.33864	0.677752	0.46132	0.0769267
ASCL1	-0.00212157	0.000941498	-0.022063	-0.00227429	2.10647e+13	0.634721	-0.00212157	1.89914e+13	0.835753	0.000941498	3.98966e+13	4.29509e-08	-0.022063	3.57976e+13	0.577979	-0.00227429	0.690192	0.878597	7.31485e-08	0.724651
ASCL2	-0.0204675	0.000863522	-0.00945641	-0.00471651	2.14504e+13	4.56503e-06	-0.0204675	1.89929e+13	0.849185	0.000863522	3.94045e+13	0.0188844	-0.00945641	3.58848e+13	0.248597	-0.00471651	7.31676e-06	0.887731	0.0260552	0.396748
ASCL5	0.00679907	-0.00126073	-0.0111312	-0.0039232	20877221547726	0.127869	0.00679907	1.90333e+13	0.781297	-0.00126073	3.94698e+13	0.005716	-0.0111312	3.58565e+13	0.337205	-0.0039232	0.162495	0.831865	0.00823566	0.496401
ASH1L	0.173558	0.0702034	0.174338	0.0457231	1.73719e+13	0	0.173558	1.76748e+13	4.82711e-54	0.0702034	3.223e+13	0	0.174338	3.40833e+13	4.52903e-29	0.0457231	0	1.50546e-52	0	1.25555e-27
ATF1	0.0997708	0.0384286	0.0821915	0.0148165	18922942914142	4.11749e-111	0.0997708	1.82788e+13	2.54871e-17	0.0384286	3.5827e+13	7.31981e-93	0.0821915	3.51872e+13	0.000289384	0.0148165	2.76408e-110	1.34346e-16	3.72713e-92	0.00122722
ATF2	0.138341	0.00431834	0.130418	0.0303526	1.81122e+13	9.71493e-213	0.138341	1.89272e+13	0.341627	0.00431834	3.39444e+13	5.9349e-232	0.130418	3.46323e+13	1.11432e-13	0.0303526	1.71097e-211	0.430484	9.98264e-231	1.12712e-12
ATF3	0.0141573	0.00808961	-0.0826181	-0.0125448	2.07225e+13	0.00152192	0.0141573	1.88555e+13	0.0748372	0.00808961	42260348153135	8.21754e-94	-0.0826181	3.61644e+13	0.00214882	-0.0125448	0.00225576	0.112368	4.27141e-93	0.00752185
ATF4	0.0465911	0.00377878	0.0482317	0.00591265	2.00408e+13	1.64525e-25	0.0465911	1.89375e+13	0.405331	0.00377878	3.71526e+13	4.44229e-33	0.0482317	3.55052e+13	0.148073	0.00591265	3.93441e-25	0.498178	1.15453e-32	0.267389
ATF5	0.0122719	0.017064	0.0236411	-0.00393025	2.07622e+13	0.00599226	0.0122719	1.86849e+13	0.000171288	0.017064	3.81125e+13	4.35232e-09	0.0236411	3.58567e+13	0.336338	-0.00393025	0.00858413	0.000365268	7.57607e-09	0.496058
ATF6	0.106259	0.043492	0.13472	0.0340992	1.87866e+13	7.49718e-126	0.106259	1.81826e+13	9.51653e-22	0.043492	3.37765e+13	1.66043e-247	0.13472	3.44984e+13	7.1934e-17	0.0340992	5.6971e-125	6.88224e-21	3.2706e-246	9.20387e-16
ATF6B	0.08325	0.0317386	0.141518	-0.00492109	1.92702e+13	7.91688e-78	0.08325	1.8406e+13	2.72948e-12	0.0317386	3.35111e+13	3.74569e-273	0.141518	3.58921e+13	0.228663	-0.00492109	3.89854e-77	1.08671e-11	8.90046e-272	0.37248
ATF7	-0.00274647	-0.00373595	0.00692408	-0.00463707	2.10779e+13	0.538535	-0.00274647	1.90803e+13	0.410676	-0.00373595	3.8765e+13	0.0856017	0.00692408	3.5882e+13	0.256656	-0.00463707	0.600288	0.502683	0.109996	0.407006
ATMIN	0.0651042	-0.00366109	0.0664599	-0.0050031	1.96516e+13	3.04271e-48	0.0651042	1.90789e+13	0.420116	-0.00366109	3.6441e+13	2.70746e-61	0.0664599	3.5895e+13	0.221	-0.0050031	1.04952e-47	0.511727	1.00076e-60	0.363583
ATOH1	0.00147539	-0.00515957	0.00219603	-0.00247301	2.09891e+13	0.741105	0.00147539	1.91074e+13	0.255869	-0.00515957	3.89496e+13	0.585608	0.00219603	3.58047e+13	0.545211	-0.00247301	0.782393	0.334529	0.636828	0.696995
ATOH7	0.0093385	0.0022318	0.024674	-0.00713563	2.08238e+13	0.0365052	0.0093385	18966891659328	0.623093	0.0022318	3.80722e+13	8.96835e-10	0.024674	3.59712e+13	0.0808896	-0.00713563	0.0493939	0.700804	1.58883e-09	0.164705
ATOH8	0.0246595	0.0127535	0.0135333	-0.00562801	2.05018e+13	3.33369e-08	0.0246595	18766881428735	0.00497586	0.0127535	3.8507e+13	0.000779212	0.0135333	3.59174e+13	0.168592	-0.00562801	5.70999e-08	0.00918478	0.00116999	0.296734
BACH1	0.0289812	0.00980067	0.013039	-0.000508304	2.0411e+13	8.51343e-11	0.0289812	1.8823e+13	0.030906	0.00980067	3.85263e+13	0.00120652	0.013039	35734503023241	0.901045	-0.000508304	1.51361e-10	0.0501897	0.00179005	0.938473
BACH2	0.104569	0.0435382	0.071202	1.43315e-05	1.88221e+13	6.38221e-122	0.104569	1.81817e+13	8.62247e-22	0.0435382	3.62559e+13	4.20385e-70	0.071202	3.57158e+13	0.997203	1.43315e-05	4.63795e-121	6.29651e-21	1.7481e-69	0.997869
BARHL1	-0.00441884	-0.0147461	-0.00210932	0.0432099	2.1113e+13	0.322402	-0.00441884	1.92896e+13	0.00116441	-0.0147461	3.91177e+13	0.600498	-0.00210932	3.4173e+13	3.89167e-26	0.0432099	0.380327	0.00227561	0.649058	9.24736e-25
BARHL2	-0.00128039	-0.0108087	-0.00199602	0.0626892	2.10471e+13	0.774324	-0.00128039	19214783078587	0.0172993	-0.0108087	3.91132e+13	0.620209	-0.00199602	3.34773e+13	3.53075e-53	0.0626892	0.808907	0.0293951	0.666035	2.40251e-51
BARX1	0.00190492	-0.00685976	0.0104577	-0.00203634	2.09801e+13	0.669687	0.00190492	1.91397e+13	0.130885	-0.00685976	3.86271e+13	0.00942026	0.0104577	3.57891e+13	0.618391	-0.00203634	0.719685	0.185896	0.0133796	0.753853
BARX2	0.00695639	0.0126182	-0.0048753	0.00191353	2.08739e+13	0.119283	0.00695639	18769453357826	0.0054561	0.0126182	3.92256e+13	0.226124	-0.0048753	3.5648e+13	0.639721	0.00191353	0.152621	0.0100095	0.270806	0.767972
BATF	0.00682109	0.0115237	0.00244904	-0.00267444	2.08768e+13	0.126639	0.00682109	1.87903e+13	0.0111566	0.0115237	3.89397e+13	0.54317	0.00244904	3.58119e+13	0.512966	-0.00267444	0.16148	0.0196027	0.597009	0.670664
BATF2	0.00335659	0.00405159	-0.00482516	-0.000790597	2.09496e+13	0.452257	0.00335659	1.89323e+13	0.372278	0.00405159	3.92237e+13	0.230934	-0.00482516	3.57446e+13	0.846648	-0.000790597	0.514459	0.462874	0.275685	0.913794
BATF3	0.0424777	0.0311587	0.0382042	-0.0130721	2.01273e+13	1.79094e-21	0.0424777	1.8417e+13	6.73384e-12	0.0311587	3.7544e+13	2.34467e-21	0.0382042	3.61832e+13	0.00138458	-0.0130721	3.99449e-21	2.57815e-11	5.2466e-21	0.00500656
BAZ2A	0.106931	0.0489942	0.0684454	0.00479322	1.87724e+13	1.96358e-127	0.106931	1.8078e+13	3.61066e-27	0.0489942	3.63635e+13	6.58348e-65	0.0684454	3.55452e+13	0.240985	0.00479322	1.53098e-126	3.62762e-26	2.60727e-64	0.387908
BAZ2B	0.153038	0.0490786	0.131441	0.0787312	17803251840696	1.98456e-260	0.153038	1.80764e+13	2.94743e-27	0.0490786	3.39045e+13	1.32388e-235	0.131441	3.29044e+13	6.61124e-83	0.0787312	6.60197e-259	2.98128e-26	2.2521e-234	1.41386e-80
BBX	0.136472	0.0449333	0.113988	0.0439449	1.81515e+13	4.94584e-207	0.136472	1.81552e+13	4.16778e-23	0.0449333	3.45858e+13	2.50355e-177	0.113988	3.41468e+13	5.61011e-27	0.0439449	8.22658e-206	3.33645e-22	2.67701e-176	1.39972e-25
BCL11A	0.14079	0.0470555	0.122579	-0.0142237	1.80607e+13	2.45061e-220	0.14079	1.81148e+13	3.46904e-25	0.0470555	34250423170054	6.01123e-205	0.122579	3.62244e+13	0.000502173	-0.0142237	4.89142e-219	3.1284e-24	8.10703e-204	0.00202576
BCL11B	0.0875523	0.0506159	0.065696	-0.000547621	1.91798e+13	6.5494e-86	0.0875523	18047142889213	6.89219e-29	0.0506159	3.64709e+13	6.23335e-60	0.065696	3.57359e+13	0.893435	-0.000547621	3.50159e-85	7.69971e-28	2.2594e-59	0.93458
BCL6	0.052544	0.0327905	-0.0169241	0.0234887	1.99157e+13	5.28132e-32	0.052544	18385992607638	5.09255e-13	0.0327905	3.9696e+13	2.64502e-05	-0.0169241	3.48774e+13	9.10476e-09	0.0234887	1.43748e-31	2.12355e-12	4.17679e-05	6.22367e-08
BCL6B	-0.0107989	0.000279113	-0.00218731	-0.0063719	2.12471e+13	0.0155928	-0.0107989	1.9004e+13	0.95099	0.000279113	3.91207e+13	0.587098	-0.00218731	3.59439e+13	0.119063	-0.0063719	0.0217746	0.964114	0.637336	0.22542
BHLHA15	-0.000547061	-2.40897e-05	-0.00372963	-0.00608534	2.10316e+13	0.902499	-0.000547061	1.90098e+13	0.995767	-2.40897e-05	3.91809e+13	0.354465	-0.00372963	3.59337e+13	0.136588	-0.00608534	0.919701	0.996433	0.407644	0.251504
BHLHA9	-0.00699979	0.00609883	0.0069157	-0.00468292	2.11673e+13	0.116995	-0.00699979	1.88934e+13	0.179255	0.00609883	3.87654e+13	0.0859814	0.0069157	3.58836e+13	0.251982	-0.00468292	0.150083	0.245738	0.110314	0.400364
BHLHE22	0.0176441	0.00434307	-0.00601638	-0.00113522	20649257652050	7.76882e-05	0.0176441	1.89268e+13	0.338869	0.00434307	3.92702e+13	0.135252	-0.00601638	3.57569e+13	0.781243	-0.00113522	0.000121652	0.428814	0.168447	0.873358
BHLHE40	0.0623227	0.00433969	0.0752454	-0.0319245	1.97101e+13	2.38448e-44	0.0623227	1.89268e+13	0.339246	0.00433969	3.60981e+13	4.27888e-78	0.0752454	3.68566e+13	5.65568e-15	-0.0319245	7.87985e-44	0.428928	1.91781e-77	6.31833e-14
BHLHE41	0.0534345	-0.015328	0.00962109	-0.000732698	1.98969e+13	4.84149e-33	0.0534345	19300691740653	0.000736505	-0.015328	3.86598e+13	0.0169084	0.00962109	3.57425e+13	0.857754	-0.000732698	1.33969e-32	0.00146615	0.0234152	0.917699
BNC1	-0.00198857	0.00190663	-0.00384974	-0.00655523	2.10619e+13	0.656096	-0.00198857	1.89731e+13	0.674585	0.00190663	3.91856e+13	0.339182	-0.00384974	35950476971057	0.10881	-0.00655523	0.70711	0.745279	0.391485	0.209908
BNC2	0.0133888	0.012215	0.00324962	-0.00866465	2.07387e+13	0.00271455	0.0133888	1.87771e+13	0.00714523	0.012215	3.89085e+13	0.419788	0.00324962	3.60258e+13	0.03404	-0.00866465	0.00396456	0.0128408	0.475717	0.0831288
BORCS8.MEF2B	0.0130755	0.0180832	0.00185177	-0.00132454	2.07453e+13	0.00340948	0.0130755	1.86656e+13	6.82001e-05	0.0180832	3.8963e+13	0.645702	0.00185177	35763655913471	0.74593	-0.00132454	0.00494573	0.000152838	0.687983	0.849169
BPTF	0.20066	0.0636121	0.185672	0.0691079	1.68022e+13	0	0.20066	1.78001e+13	1.13748e-44	0.0636121	3.17875e+13	0	0.185672	3.32481e+13	2.91918e-64	0.0691079	0	2.46783e-43	0	3.36155e-62
BRF2	0.0217768	0.00321186	0.0202912	-0.0209284	2.05624e+13	1.07631e-06	0.0217768	1.89483e+13	0.479384	0.00321186	3.82433e+13	4.6987e-07	0.0202912	3.64638e+13	3.05399e-07	-0.0209284	1.74944e-06	0.567751	7.80683e-07	1.8737e-06
BSX	-0.000956821	2.75668e-05	0.00426875	0.000294873	2.10403e+13	0.83034	-0.000956821	1.90088e+13	0.995156	2.75668e-05	38868691069221	0.289231	0.00426875	3.57058e+13	0.942497	0.000294873	0.857847	0.996433	0.340392	0.967044
C11orf95	0.030479	-0.00129588	0.0417994	-0.0145664	2.03795e+13	8.67848e-12	0.030479	1.9034e+13	0.775362	-0.00129588	3.74037e+13	2.99081e-25	0.0417994	3.62366e+13	0.000366032	-0.0145664	1.57475e-11	0.830542	7.05078e-25	0.00153918
CAMTA1	0.205687	0.0953745	0.138101	0.0452911	1.66966e+13	0	0.205687	1.71963e+13	2.25573e-98	0.0953745	3.36445e+13	4.25039e-260	0.138101	3.40987e+13	1.48598e-28	0.0452911	0	4.22104e-96	9.2215e-259	3.90265e-27
CAMTA2	0.087432	0.0147144	0.0877739	0.0135266	1.91823e+13	1.1163e-85	0.087432	1.87296e+13	0.00119329	0.0147144	3.5609e+13	1.10685e-105	0.0877739	3.52332e+13	0.000936179	0.0135266	5.90493e-85	0.00232297	6.32423e-105	0.00349491
CARF	0.0597625	0.0226835	0.0957273	-0.0181645	1.97639e+13	6.48173e-41	0.0597625	1.85781e+13	5.85799e-07	0.0226835	3.52986e+13	2.02267e-125	0.0957273	3.63651e+13	8.83911e-06	-0.0181645	2.04277e-40	1.59734e-06	1.34575e-124	4.65921e-05
CASZ1	0.0194666	0.0257458	-0.00905698	-0.000110751	2.06109e+13	1.30275e-05	0.0194666	1.85199e+13	1.42399e-08	0.0257458	3.93889e+13	0.024536	-0.00905698	3.57203e+13	0.978386	-0.000110751	2.0659e-05	4.36825e-08	0.0335437	0.989397
CBX2	0.00118945	0.00653717	-0.00739748	-0.008241	2.09951e+13	0.789962	0.00118945	1.8885e+13	0.149986	0.00653717	3.93241e+13	0.0662682	-0.00739748	3.60107e+13	0.0438044	-0.008241	0.822946	0.210036	0.086339	0.103268
CC2D1A	0.145353	0.046449	0.155825	0.0262577	1.79648e+13	7.27929e-235	0.145353	1.81264e+13	1.39373e-24	0.046449	3.29526e+13	0	0.155825	34778517907540	1.32474e-10	0.0262577	1.70267e-233	1.21304e-23	0	1.08964e-09
CCDC169.SOHLH2	0.01385	0.0109098	-0.00642888	0.00352601	2.0729e+13	0.0019245	0.01385	1.88019e+13	0.0162817	0.0109098	3.92863e+13	0.110462	-0.00642888	3.55904e+13	0.38839	0.00352601	0.00283841	0.0277289	0.139663	0.550732
CCDC17	0.00627841	0.00303239	-0.00995793	-0.00425739	20888165831704	0.159735	0.00627841	1.89517e+13	0.504279	0.00303239	3.9424e+13	0.0134237	-0.00995793	3.58684e+13	0.297666	-0.00425739	0.200103	0.591619	0.0187456	0.451933
CDC5L	0.0700384	0.0252305	0.0681021	0.018991	1.95479e+13	1.43613e-55	0.0700384	1.85297e+13	2.7453e-08	0.0252305	3.63769e+13	2.82466e-64	0.0681021	3.50381e+13	3.38406e-06	0.018991	5.47044e-55	8.2857e-08	1.10118e-63	1.89028e-05
CDX1	0.00935398	-0.00351615	-0.00438714	0.00233106	2.08235e+13	0.0361958	0.00935398	1.90762e+13	0.438751	-0.00351615	3.92066e+13	0.276064	-0.00438714	3.56331e+13	0.568523	0.00233106	0.0490808	0.528408	0.325921	0.717788
CEBPA	0.0170712	-0.0107162	0.0160699	-0.0148405	2.06613e+13	0.000131779	0.0170712	1.9213e+13	0.01828	-0.0107162	38408030629249	6.60903e-05	0.0160699	3.62464e+13	0.00028288	-0.0148405	0.000204429	0.0308743	0.000102845	0.00120304
CEBPB	0.0375696	-0.0379019	0.0523944	-0.032118	2.02304e+13	3.89239e-17	0.0375696	1.97298e+13	6.85661e-17	-0.0379019	36990092410291	9.80205e-39	0.0523944	3.68635e+13	3.87927e-15	-0.032118	7.94939e-17	3.56401e-16	2.75821e-38	4.36637e-14
CEBPD	0.0324072	-0.045909	0.0737928	-0.00769072	2.03389e+13	3.90006e-13	0.0324072	1.9882e+13	4.73741e-24	-0.045909	3.61548e+13	3.57714e-75	0.0737928	3.5991e+13	0.0599256	-0.00769072	7.27072e-13	3.98422e-23	1.56122e-74	0.132314
CEBPE	0.00411127	-0.00127611	-0.010324	0.00279031	2.09337e+13	0.357229	0.00411127	1.90336e+13	0.778699	-0.00127611	3.94383e+13	0.0103708	-0.010324	3.56167e+13	0.494878	0.00279031	0.416814	0.830542	0.0146878	0.656185
CEBPG	0.043756	0.0160532	0.0268432	0.0136063	2.01004e+13	1.09117e-22	0.043756	1.87042e+13	0.000407255	0.0160532	3.79875e+13	2.6361e-11	0.0268432	35230380126264	0.000873	0.0136063	2.48249e-22	0.000828344	4.81836e-11	0.00329189
CEBPZ	0.0746036	0.0197137	0.0756694	0.0011151	1.9452e+13	7.97701e-63	0.0746036	1.86346e+13	1.4144e-05	0.0197137	3.60815e+13	5.8554e-79	0.0756694	3.56765e+13	0.785025	0.0011151	3.34389e-62	3.42062e-05	2.6643e-78	0.874298
CENPA	0.03131	0.0194328	0.00061374	-0.0176274	2.0362e+13	2.33089e-12	0.03131	1.86399e+13	1.87105e-05	0.0194328	3.90114e+13	0.878892	0.00061374	3.63459e+13	1.61514e-05	-0.0176274	4.26569e-12	4.48154e-05	0.896254	8.33745e-05
CENPB	0.00812495	-0.0133142	0.0235715	-0.0167774	2.08494e+13	0.0688378	0.00812495	1.92624e+13	0.00336692	-0.0133142	3.81152e+13	4.8297e-09	0.0235715	36315577310798	4.05354e-05	-0.0167774	0.0906334	0.00633201	8.38754e-09	0.00019638
CENPBD1	0.0273097	-0.00364278	0.0298948	0.00121508	20446085641711	9.55267e-10	0.0273097	1.90786e+13	0.422445	-0.00364278	3.78684e+13	1.13926e-13	0.0298948	3.5673e+13	0.766288	0.00121508	1.67648e-09	0.513312	2.21777e-13	0.865761
CENPT	0.0504083	0.008784	0.0661703	0.0194345	1.99605e+13	1.38393e-29	0.0504083	18842338938523	0.0530661	0.008784	3.64523e+13	8.92928e-61	0.0661703	3.50222e+13	1.98896e-06	0.0194345	3.57813e-29	0.0818969	3.27626e-60	1.1408e-05
CENPX	0.0132398	-0.0160317	0.00832013	-0.01152	2.07418e+13	0.00302716	0.0132398	1.93141e+13	0.000414609	-0.0160317	3.87105e+13	0.0388585	0.00832013	3.61278e+13	0.00483034	-0.01152	0.00439967	0.000842157	0.0519734	0.0157539
CGGBP1	0.0557708	-0.0180096	0.0914334	-0.00788957	19847829725484	7.58766e-36	0.0557708	19351666040024	7.30126e-05	-0.0180096	3.54662e+13	1.50474e-114	0.0914334	3.59981e+13	0.0536085	-0.00788957	2.20987e-35	0.000163134	9.38583e-114	0.121778
CHAMP1	0.0492285	0.0175662	0.050179	-0.00728732	1.99853e+13	2.71965e-28	0.0492285	1.86754e+13	0.000109466	0.0175662	3.70766e+13	1.14666e-35	0.050179	3.59766e+13	0.0746423	-0.00728732	6.83107e-28	0.000239928	3.08177e-35	0.156386
CHCHD3	0.130205	0.0615858	0.171427	0.0183881	1.82832e+13	1.75737e-188	0.130205	1.78386e+13	5.64595e-42	0.0615858	3.23436e+13	0	0.171427	3.50596e+13	6.84378e-06	0.0183881	2.48187e-187	1.1121e-40	0	3.64596e-05
CIC	0.0362525	0.00597378	0.0499613	-0.00646126	2.02581e+13	4.6299e-16	0.0362525	1.88958e+13	0.188338	0.00597378	3.70851e+13	2.25805e-35	0.0499613	3.59471e+13	0.113975	-0.00646126	9.22897e-16	0.257011	6.04706e-35	0.217906
CLOCK	0.125086	0.0347768	0.125539	0.0309052	1.83908e+13	5.34381e-174	0.125086	1.83482e+13	1.85056e-14	0.0347768	3.41349e+13	6.09248e-215	0.125539	34612528155720	3.97328e-14	0.0309052	6.50381e-173	8.36946e-14	9.03014e-214	4.15944e-13
CPEB1	0.0512616	0.0531702	0.0450223	0.00943865	1.99426e+13	1.53746e-30	0.0512616	1.79986e+13	1.04282e-31	0.0531702	3.72779e+13	4.91706e-29	0.0450223	3.53792e+13	0.0209467	0.00943865	4.05922e-30	1.31185e-30	1.21466e-28	0.0558952
CREB1	0.110772	0.0358867	0.112647	0.0175938	1.86917e+13	1.15641e-136	0.110772	1.83271e+13	2.67428e-15	0.0358867	3.46381e+13	3.35504e-173	0.112647	3.5088e+13	1.67635e-05	0.0175938	9.67125e-136	1.28727e-14	3.41666e-172	8.6237e-05
CREB3	-0.00790662	-0.0177563	0.0320973	-0.00925802	2.11863e+13	0.0766288	-0.00790662	1.93469e+13	9.21171e-05	-0.0177563	3.77824e+13	1.57538e-15	0.0320973	3.6047e+13	0.0235277	-0.00925802	0.100449	0.000203092	3.19559e-15	0.0615751
CREB3L1	-0.00563748	0.0198864	-0.01779	0.00685492	2.11386e+13	0.206793	-0.00563748	1.86313e+13	1.18866e-05	0.0198864	3.97298e+13	1.00039e-05	-0.01779	35471515565817	0.0935664	0.00685492	0.253537	2.90281e-05	1.60169e-05	0.186262
CREB3L2	0.0318546	0.0263542	0.00997805	-0.00633701	2.03505e+13	9.66794e-13	0.0318546	1.85083e+13	6.45485e-09	0.0263542	3.86458e+13	0.0132372	0.00997805	35942682974212	0.121098	-0.00633701	1.7912e-12	2.06191e-08	0.0185024	0.228286
CREB3L3	0.0124129	0.00595288	0.00598279	-0.0101197	2.07592e+13	0.00543965	0.0124129	1.88962e+13	0.189888	0.00595288	3.88018e+13	0.137447	0.00598279	3.60778e+13	0.0133033	-0.0101197	0.00782995	0.258891	0.170753	0.0380057
CREB3L4	0.0149025	0.0082854	-0.00184275	-0.00535658	2.07069e+13	0.000845743	0.0149025	18851816884129	0.0680645	0.0082854	3.91073e+13	0.647311	-0.00184275	3.59077e+13	0.19008	-0.00535658	0.00126608	0.103026	0.689207	0.3252
CREB5	-0.00609335	0.0176938	-0.124723	0.00972642	2.11482e+13	0.172403	-0.00609335	1.8673e+13	9.75141e-05	0.0176938	4.39039e+13	3.6699e-212	-0.124723	3.5369e+13	0.0173434	0.00972642	0.214894	0.000214359	5.38612e-211	0.04712
CREBL2	0.0743982	-0.00769476	0.081817	-0.0100686	1.94563e+13	1.73027e-62	0.0743982	1.91556e+13	0.0901691	-0.00769476	3.58416e+13	4.94519e-92	0.081817	3.6076e+13	0.0137758	-0.0100686	7.19505e-62	0.132988	2.48421e-91	0.0389837
CREBZF	0.0842127	0.0450482	0.0786849	0.0112651	1.925e+13	1.33588e-79	0.0842127	1.8153e+13	3.23437e-23	0.0450482	3.59638e+13	3.04308e-85	0.0786849	3.5314e+13	0.00585555	0.0112651	6.66605e-79	2.60314e-22	1.44619e-84	0.0184154
CREM	0.0831983	0.0406633	0.0680902	-0.00709481	1.92713e+13	9.84642e-78	0.0831983	18236334237639	3.29787e-19	0.0406633	3.63774e+13	2.97058e-64	0.0680902	3.59697e+13	0.0826413	-0.00709481	4.83281e-77	2.01506e-18	1.15505e-63	0.166731
CRX	0.0104999	0.0110944	0.0102605	0.000794464	2.07994e+13	0.0187051	0.0104999	1.87984e+13	0.0145574	0.0110944	3.86348e+13	0.0108515	0.0102605	3.5688e+13	0.845908	0.000794464	0.0259274	0.0250488	0.0153396	0.913653
CSRNP1	-0.0108744	0.000428434	-0.031458	-0.0113037	2.12487e+13	0.0148825	-0.0108744	1.90012e+13	0.924834	0.000428434	4.02633e+13	5.62695e-15	-0.031458	3.61201e+13	0.00568853	-0.0113037	0.0208606	0.944391	1.12314e-14	0.0180263
CSRNP2	0.0796816	0.0423044	0.0902794	-0.0133096	1.93452e+13	1.95394e-71	0.0796816	1.82051e+13	1.16203e-20	0.0423044	3.55112e+13	1.03029e-111	0.0902794	3.61917e+13	0.00113011	-0.0133096	8.83701e-71	7.8007e-20	6.32109e-111	0.00416695
CSRNP3	0.168102	0.0249085	0.124552	0.0307313	1.74866e+13	0	0.168102	1.85358e+13	4.11093e-08	0.0249085	3.41734e+13	1.39494e-211	0.124552	34618736847024	5.50651e-14	0.0307313	0	1.22591e-07	2.0079e-210	5.685e-13
CTCF	0.0952792	0.044615	0.115992	0.01842	1.90174e+13	1.84557e-101	0.0952792	1.81612e+13	8.38945e-23	0.044615	3.45075e+13	1.37718e-183	0.115992	35058453138198	6.59667e-06	0.01842	1.13231e-100	6.61001e-22	1.5501e-182	3.55224e-05
CTCFL	0.0133282	0.00224696	0.00700082	-0.00157334	2.074e+13	0.00283797	0.0133282	18966603625965	0.620736	0.00224696	38762043634704	0.0821893	0.00700082	3.57725e+13	0.700332	-0.00157334	0.00413273	0.699203	0.105884	0.814922
CUX1	0.165842	0.0794752	0.162089	0.0800825	17534124816247	4.39913e-306	0.165842	1.74985e+13	8.58238e-69	0.0794752	3.27081e+13	0	0.162089	3.28561e+13	1.01517e-85	0.0800825	2.53288e-304	6.42391e-67	0	2.53286e-83
CUX2	0.184195	0.076912	0.192248	0.0541987	1.71483e+13	0	0.184195	1.75473e+13	1.56646e-64	0.076912	3.15308e+13	0	0.192248	3.37806e+13	3.55412e-40	0.0541987	0	8.08618e-63	0	1.56486e-38
CXXC1	0.0433641	0.0126197	0.0417069	0.016101	2.01086e+13	2.59556e-22	0.0433641	1.87694e+13	0.00545067	0.0126197	3.74073e+13	3.80443e-25	0.0417069	35141280872348	8.18596e-05	0.016101	5.82542e-22	0.0100095	8.94071e-25	0.000376603
CXXC4	0.0370645	0.0122192	-0.0298053	0.0136447	2.0241e+13	1.01628e-16	0.0370645	1.8777e+13	0.00712556	0.0122192	40198781536065	1.34725e-13	-0.0298053	3.5229e+13	0.000844008	0.0136447	2.06427e-16	0.0128209	2.61587e-13	0.00323141
CXXC5	0.0571915	0.0175506	0.0611241	0.00540421	1.9818e+13	1.30657e-37	0.0571915	1.86757e+13	0.000111022	0.0175506	3.66493e+13	4.14827e-52	0.0611241	3.55233e+13	0.18617	0.00540421	3.90406e-37	0.000242983	1.36783e-51	0.320341
DACH1	-0.00280433	-0.000710429	-0.0109693	0.00719086	2.10791e+13	0.530012	-0.00280433	1.90228e+13	0.875682	-0.000710429	3.94635e+13	0.00646073	-0.0109693	3.54595e+13	0.0785676	0.00719086	0.591669	0.908452	0.00928187	0.161782
DACH2	0.0906248	0.0198915	0.104227	0.0115451	1.91152e+13	6.19627e-92	0.0906248	1.86312e+13	1.18247e-05	0.0198915	3.49668e+13	1.9477e-148	0.104227	35303997835892	0.00473869	0.0115451	3.47409e-91	2.89242e-05	1.5592e-147	0.0154887
DBP	0.0176087	-0.0152967	-0.00156242	0.00211598	2.065e+13	8.03039e-05	0.0176087	1.93001e+13	0.000755204	-0.0152967	39096312304278	0.698088	-0.00156242	35640773153782	0.604728	0.00211598	0.000125485	0.00149939	0.734907	0.746258
DBX2	0.0029434	0.00682019	-0.00431042	0.00065928	2.09583e+13	0.509813	0.0029434	1.88797e+13	0.133121	0.00682019	3.92036e+13	0.284548	-0.00431042	3.56928e+13	0.871878	0.00065928	0.572107	0.188025	0.335409	0.927648
DDIT3	0.0104793	-0.0135177	0.00813292	0.00174491	2.07999e+13	0.0189386	0.0104793	1.92663e+13	0.00291176	-0.0135177	3.87179e+13	0.0434663	0.00813292	3.5654e+13	0.669495	0.00174491	0.0262267	0.00552459	0.0579421	0.791269
DEAF1	0.121833	0.0312494	0.0986	0.0330704	1.84592e+13	4.1815e-165	0.121833	1.84153e+13	5.85299e-12	0.0312494	3.51864e+13	5.61984e-133	0.0986	3.45352e+13	5.87282e-16	0.0330704	4.47122e-164	2.26406e-11	3.96835e-132	7.03329e-15
DLX1	-0.00763527	-0.0104445	0.00656953	-0.00146875	2.11806e+13	0.0872987	-0.00763527	1.92079e+13	0.0214436	-0.0104445	3.87789e+13	0.102882	0.00656953	3.57688e+13	0.71938	-0.00146875	0.113344	0.0359475	0.130742	0.82967
DLX2	-0.0123436	0.00255371	0.000797993	-0.00146331	2.12796e+13	0.00570532	-0.0123436	1.89608e+13	0.573871	0.00255371	3.90042e+13	0.842952	0.000797993	3.57686e+13	0.720375	-0.00146331	0.00818091	0.65479	0.867881	0.830179
DLX3	-0.0242227	0.00647589	-0.00629231	-0.00463141	2.15293e+13	5.7926e-08	-0.0242227	1.88862e+13	0.153843	0.00647589	3.92809e+13	0.118237	-0.00629231	3.58818e+13	0.257236	-0.00463141	9.77624e-08	0.214635	0.148616	0.407069
DLX4	0.00981087	0.00604058	-0.016805	-0.00987215	2.08139e+13	0.0280175	0.00981087	1.88945e+13	0.183445	0.00604058	3.96913e+13	3.01281e-05	-0.016805	3.60689e+13	0.0157354	-0.00987215	0.0382684	0.251251	4.74756e-05	0.0433014
DLX5	0.00142187	0.0129948	0.00295387	0.00510451	2.09903e+13	0.750177	0.00142187	1.87623e+13	0.00421333	0.0129948	3.892e+13	0.463338	0.00295387	3.5534e+13	0.211783	0.00510451	0.788634	0.00783522	0.520343	0.35305
DLX6	0.00328146	-0.00591171	-0.00633317	0.00210748	2.09512e+13	0.462441	0.00328146	1.91217e+13	0.19297	-0.00591171	3.92825e+13	0.115867	-0.00633317	3.56411e+13	0.606179	0.00210748	0.523657	0.262138	0.146004	0.746258
DMBX1	-0.0102185	0.00188804	-0.00249339	0.00632153	2.12349e+13	0.0221184	-0.0102185	1.89734e+13	0.677578	0.00188804	3.91327e+13	0.535891	-0.00249339	3.54906e+13	0.122009	0.00632153	0.0304611	0.748034	0.590308	0.229457
DMRT1	0.0159271	0.00765232	0.0105425	-0.00219017	2.06853e+13	0.000361315	0.0159271	1.88639e+13	0.0919577	0.00765232	3.86238e+13	0.00885835	0.0105425	3.57946e+13	0.592122	-0.00219017	0.000551364	0.135227	0.0126175	0.735607
DMRT2	-0.00595316	0.00275735	0.00128174	0.0102081	2.11453e+13	0.18249	-0.00595316	18956901322209	0.543715	0.00275735	3.89853e+13	0.750319	0.00128174	3.53518e+13	0.0125186	0.0102081	0.226093	0.627557	0.783283	0.0359701
DMRT3	0.0484646	0.0208698	0.0261691	0.0114722	2.00014e+13	1.80207e-27	0.0484646	1.86126e+13	4.30068e-06	0.0208698	3.80138e+13	8.13217e-11	0.0261691	3.53066e+13	0.00500921	0.0114722	4.45901e-27	1.09492e-05	1.481e-10	0.0161961
DMRTA1	0.00357886	0.00216372	-0.0102568	0.00716579	2.09449e+13	0.422882	0.00357886	1.89682e+13	0.633733	0.00216372	3.94357e+13	0.01088	-0.0102568	3.54604e+13	0.0796147	0.00716579	0.484357	0.710104	0.0153655	0.163041
DMRTA2	0.0164963	0.00857204	-0.0114006	0.00718021	2.06734e+13	0.000220464	0.0164963	1.88464e+13	0.0590658	0.00857204	3.94803e+13	0.00464724	-0.0114006	3.54599e+13	0.0790108	0.00718021	0.000339192	0.0905031	0.00673005	0.162026
DMRTB1	0.000265557	0.00207967	-0.00225137	0.000552616	2.10146e+13	0.95258	0.000265557	1.89698e+13	0.646974	0.00207967	3.91232e+13	0.576196	-0.00225137	3.56966e+13	0.892468	0.000552616	0.959631	0.721136	0.627477	0.93458
DMRTC2	0.00555641	-0.00123639	0.00735734	-0.00496697	2.09033e+13	0.213396	0.00555641	1.90328e+13	0.785416	-0.00123639	38748126622963	0.0677539	0.00735734	3.58938e+13	0.224353	-0.00496697	0.260142	0.835063	0.0880448	0.367458
DMTF1	0.126062	0.0388504	0.126874	0.0350798	1.83703e+13	1.0282e-176	0.126062	1.82708e+13	1.14276e-17	0.0388504	3.40827e+13	1.56695e-219	0.126874	3.44634e+13	9.17071e-18	0.0350798	1.29346e-175	6.19824e-17	2.41828e-218	1.29515e-16
DNMT1	0.0907063	0.0404707	0.0878111	0.016057	1.91135e+13	4.26079e-92	0.0907063	1.824e+13	4.84341e-19	0.0404707	3.56076e+13	9.02953e-106	0.0878111	3.51428e+13	8.56044e-05	0.016057	2.40694e-91	2.92362e-18	5.19893e-105	0.000391896
DNTTIP1	0.0575011	0.0174574	0.0576674	-0.000496277	1.98115e+13	5.31929e-38	0.0575011	1.86775e+13	0.000120734	0.0174574	3.67843e+13	1.44018e-46	0.0576674	3.57341e+13	0.903374	-0.000496277	1.60221e-37	0.00026194	4.44527e-46	0.939786
DOT1L	0.0266257	0.0488974	0.0361776	0.00838345	2.04605e+13	2.46936e-09	0.0266257	1.80798e+13	4.55455e-27	0.0488974	3.76231e+13	2.59234e-19	0.0361776	3.54169e+13	0.040286	0.00838345	4.3185e-09	4.54544e-26	5.59991e-19	0.0961851
DPF1	0.0725902	0.0209468	0.0874937	-0.0242516	1.94943e+13	1.43972e-59	0.0725902	1.86111e+13	3.96417e-06	0.0209468	3.562e+13	5.10133e-105	0.0874937	3.65825e+13	2.96857e-09	-0.0242516	5.77818e-59	1.01616e-05	2.89269e-104	2.19997e-08
DPF3	0.0812143	0.0603415	0.0592203	0.0357819	1.9313e+13	3.80114e-74	0.0812143	1.78623e+13	2.31258e-40	0.0603415	3.67236e+13	5.11917e-49	0.0592203	3.44383e+13	2.02625e-18	0.0357819	1.77822e-73	4.12134e-39	1.63748e-48	2.94495e-17
DPRX	0.0133988	0.0113673	-0.00257441	-0.00308569	2.07385e+13	0.00269463	0.0133988	1.87932e+13	0.0123039	0.0113673	3.91358e+13	0.522724	-0.00257441	3.58266e+13	0.450353	-0.00308569	0.00394317	0.0213678	0.577504	0.611777
DR1	0.0555157	0.00992377	0.0274924	-0.00563545	1.98532e+13	1.5562e-35	0.0555157	1.88207e+13	0.0288603	0.00992377	37962147099397	8.67912e-12	0.0274924	3.59176e+13	0.16803	-0.00563545	4.52356e-35	0.0472173	1.61199e-11	0.296279
DRAP1	-0.00376878	-0.0279159	0.0315177	-0.0113451	2.10994e+13	0.398691	-0.00376878	1.954e+13	7.81603e-10	-0.0279159	3.7805e+13	5.00118e-15	0.0315177	3.61216e+13	0.00551455	-0.0113451	0.459108	2.63527e-09	9.99568e-15	0.0176019
DRGX	0.0093013	0.00272936	-0.00219253	-0.00103182	2.08246e+13	0.0372583	0.0093013	1.89574e+13	0.547814	0.00272936	3.91209e+13	0.586205	-0.00219253	3.57532e+13	0.800728	-0.00103182	0.0502936	0.630389	0.636828	0.88577
DUX4	0.00260689	0.00891187	0.00629379	-0.0170146	2.09653e+13	0.559374	0.00260689	1.88399e+13	0.0496993	0.00891187	38789642684256	0.118151	0.00629379	36324046584888	3.14886e-05	-0.0170146	0.618451	0.0772584	0.148616	0.000155061
DUXA	0.00557225	0.00729649	0.00920187	-0.00389133	2.0903e+13	0.212095	0.00557225	1.88706e+13	0.108098	0.00729649	3.86761e+13	0.0223359	0.00920187	3.58553e+13	0.341145	-0.00389133	0.258793	0.1562	0.030676	0.501664
DZIP1	0.129048	0.0539959	0.131483	0.0296356	1.83075e+13	3.71867e-185	0.129048	1.79829e+13	1.19431e-32	0.0539959	3.39029e+13	9.39833e-236	0.131483	34657871324926	4.13409e-13	0.0296356	5.06078e-184	1.56831e-31	1.61716e-234	4.01866e-12
E2F1	0.0187093	0.0237127	0.013516	-0.0154103	2.06269e+13	2.78924e-05	0.0187093	1.85586e+13	1.76464e-07	0.0237127	3.85077e+13	0.000791409	0.013516	3.62667e+13	0.000163311	-0.0154103	4.38602e-05	4.95621e-07	0.00118711	0.000731968
E2F2	-0.00174592	0.00424819	0.00251446	-0.00135049	2.10568e+13	0.695819	-0.00174592	1.89286e+13	0.349526	0.00424819	3.89372e+13	0.532451	0.00251446	3.57646e+13	0.74113	-0.00135049	0.740246	0.439329	0.587383	0.844994
E2F3	0.109165	0.0620514	0.0734971	-0.00170874	1.87255e+13	9.23757e-133	0.109165	1.78298e+13	1.38053e-42	0.0620514	3.61663e+13	1.38513e-74	0.0734971	3.57774e+13	0.675951	-0.00170874	7.51556e-132	2.79278e-41	5.95846e-74	0.796144
E2F4	0.0512858	0.0020307	0.059334	0.0101569	1.99421e+13	1.44381e-30	0.0512858	1.89707e+13	0.654742	0.0020307	3.67192e+13	3.36749e-49	0.059334	3.53536e+13	0.0129675	0.0101569	3.82603e-30	0.726574	1.08645e-48	0.0371412
E2F5	0.0273945	0.0314211	0.0640955	-0.0137443	2.04443e+13	8.47783e-10	0.0273945	1.8412e+13	4.48381e-12	0.0314211	3.65333e+13	3.95946e-57	0.0640955	3.62072e+13	0.00077297	-0.0137443	1.48959e-09	1.74799e-11	1.40125e-56	0.00298665
E2F6	0.0612144	0.0257421	0.0735423	0.0116136	1.97334e+13	7.61603e-43	0.0612144	1.852e+13	1.43076e-08	0.0257421	3.61646e+13	1.12667e-74	0.0735423	3.53016e+13	0.004497	0.0116136	2.47314e-42	4.38005e-08	4.87463e-74	0.0147632
E2F7	-0.000117596	0.0294181	-0.0217372	-0.00345938	2.10226e+13	0.978991	-0.000117596	1.84501e+13	9.19401e-11	0.0294181	3.98838e+13	6.76286e-08	-0.0217372	3.58399e+13	0.397419	-0.00345938	0.982931	3.26148e-10	1.14785e-07	0.561293
E2F8	-0.0011551	0.00330797	0.0050823	-0.00295109	2.10444e+13	0.795893	-0.0011551	1.89464e+13	0.466334	0.00330797	3.88369e+13	0.207022	0.0050823	3.58218e+13	0.470355	-0.00295109	0.827973	0.556849	0.250535	0.630949
E4F1	0.0376095	0.0249364	0.0449615	0.000539524	20229582215352	3.6066e-17	0.0376095	1.85353e+13	3.9705e-08	0.0249364	3.72802e+13	5.82992e-29	0.0449615	3.56971e+13	0.895001	0.000539524	7.3758e-17	1.1864e-07	1.43779e-28	0.93458
EBF1	-0.00459194	-0.0264905	-0.00629404	0.100679	2.11167e+13	0.30381	-0.00459194	1.95129e+13	5.39319e-09	-0.0264905	3.9281e+13	0.118137	-0.00629404	3.21205e+13	1.33978e-134	0.100679	0.360097	1.73626e-08	0.148616	2.00564e-131
EBF2	0.0233742	0.0058261	0.00541799	-0.00472112	20528809873168	1.64987e-07	0.0233742	1.88986e+13	0.199496	0.0058261	3.88238e+13	0.17858	0.00541799	3.5885e+13	0.248135	-0.00472112	2.7504e-07	0.268706	0.21841	0.396637
EBF3	-0.00202465	-0.00877132	0.00100745	-0.0141826	2.10627e+13	0.650269	-0.00202465	1.91761e+13	0.05341	-0.00877132	38995996636791	0.802493	0.00100745	36222898187684	0.000521364	-0.0141826	0.703362	0.082258	0.830797	0.00208128
EBF4	0.0244176	0.0308313	-0.00903954	0.0108425	2.05069e+13	4.53242e-08	0.0244176	1.84232e+13	1.11317e-11	0.0308313	3.93882e+13	0.0248129	-0.00903954	3.53291e+13	0.00799252	0.0108425	7.71027e-08	4.18696e-11	0.0338605	0.0243187
EEA1	0.112597	0.0398989	0.123603	0.0194986	1.86533e+13	3.65524e-141	0.112597	1.82509e+13	1.49924e-18	0.0398989	3.42104e+13	2.23404e-208	0.123603	3.50199e+13	1.84027e-06	0.0194986	3.12679e-140	8.63214e-18	3.06821e-207	1.05957e-05
EGR1	0.0277239	0.00802062	-0.0572197	-0.0137426	2.04374e+13	5.31459e-10	0.0277239	1.88569e+13	0.0773507	0.00802062	4.12689e+13	7.12134e-46	-0.0572197	3.62072e+13	0.000774095	-0.0137426	9.35993e-10	0.11556	2.18009e-45	0.00298665
EGR2	0.0166942	-0.00411728	-0.0503312	-0.0113493	2.06692e+13	0.000184994	0.0166942	1.90876e+13	0.364576	-0.00411728	41000018278081	7.12492e-36	-0.0503312	3.61217e+13	0.00549711	-0.0113493	0.000285796	0.455187	1.93225e-35	0.0175837
EGR3	0.0363389	-0.0222766	0.023837	-0.0242433	2.02563e+13	3.94627e-16	0.0363389	1.94328e+13	9.28564e-07	-0.0222766	3.81048e+13	3.24124e-09	0.023837	36582228818481	3.00574e-09	-0.0242433	7.87676e-16	2.48225e-06	5.68166e-09	2.21655e-08
EGR4	0.0108033	-0.0032946	-0.0145825	-0.00522846	2.07931e+13	0.0155504	0.0108033	19071944748101	0.468137	-0.0032946	3.96046e+13	0.000293908	-0.0145825	3.59031e+13	0.200897	-0.00522846	0.0217358	0.558408	0.00044668	0.339822
EHF	0.0112842	0.00978537	0.00862182	0.00102542	20782942899522	0.011504	0.0112842	18823303469480	0.0311687	0.00978537	3.86988e+13	0.0323073	0.00862182	35679724118553	0.801939	0.00102542	0.0162161	0.0505521	0.0436892	0.88598
ELF1	0.0605872	0.0212745	0.0525693	0.0160991	1.97466e+13	5.26204e-42	0.0605872	1.86049e+13	2.79364e-06	0.0212745	3.69833e+13	5.53976e-39	0.0525693	3.51413e+13	8.20124e-05	0.0160991	1.68678e-41	7.26054e-06	1.56472e-38	0.000376603
ELF2	0.13969	0.0608496	0.108975	0.0175513	1.80838e+13	6.59555e-217	0.13969	1.78526e+13	5.12566e-41	0.0608496	34781457708237	3.69224e-162	0.108975	3.50895e+13	1.75685e-05	0.0175513	1.28228e-215	9.35746e-40	3.32969e-161	8.9761e-05
ELF3	0.0124298	7.47902e-05	-0.000436895	-0.00666614	2.07589e+13	0.00537665	0.0124298	1.90079e+13	0.98686	7.47902e-05	3.90524e+13	0.913624	-0.000436895	35954438599380	0.102954	-0.00666614	0.00774673	0.991496	0.924351	0.200942
ELF4	0.0145349	0.00782238	0.00884938	0.00216735	2.07146e+13	0.00113375	0.0145349	1.88606e+13	0.0849588	0.00782238	3.86899e+13	0.0280141	0.00884938	3.56389e+13	0.595988	0.00216735	0.00169046	0.1258	0.0381594	0.737985
ELF5	-0.00692708	0.00519938	0.00362417	-0.00515742	2.11657e+13	0.120847	-0.00692708	1.89105e+13	0.252219	0.00519938	3.88939e+13	0.368238	0.00362417	3.59006e+13	0.207085	-0.00515742	0.154358	0.330624	0.421769	0.347151
ELK1	0.0939036	-0.0443519	0.0614597	-0.0283234	1.90463e+13	1.3547e-98	0.0939036	1.98524e+13	1.48998e-22	-0.0443519	3.66362e+13	1.15528e-52	0.0614597	3.6728e+13	4.21137e-12	-0.0283234	8.04755e-98	1.14974e-21	3.85178e-52	3.82086e-11
ELK3	0.015364	0.0022639	-0.00747381	0.00484669	2.06972e+13	0.000580134	0.015364	1.89663e+13	0.618105	0.0022639	3.93271e+13	0.0635168	-0.00747381	3.55432e+13	0.235777	0.00484669	0.000874583	0.696764	0.0829709	0.381164
ELK4	0.0414713	-0.00648129	0.0668525	-0.00806434	2.01484e+13	1.53092e-20	0.0414713	1.91325e+13	0.1535	-0.00648129	3.64257e+13	5.32528e-62	0.0668525	3.60044e+13	0.0485252	-0.00806434	3.33593e-20	0.214356	2.003e-61	0.11193
EMX1	0.0538027	0.0302958	0.050387	0.0116874	1.98892e+13	1.7816e-33	0.0538027	1.84334e+13	2.50562e-11	0.0302958	3.70685e+13	5.98325e-36	0.050387	35298915614948	0.00424855	0.0116874	4.98515e-33	9.17092e-11	1.6315e-35	0.0141022
EMX2	0.00202735	-0.00960517	0.000284587	-0.000933199	2.09775e+13	0.649834	0.00202735	1.91919e+13	0.0344106	-0.00960517	3.90242e+13	0.943672	0.000284587	3.57497e+13	0.819428	-0.000933199	0.703362	0.0554497	0.950019	0.894737
EN2	-0.00699972	-0.0197402	-0.00476698	0.0727932	21167274067839	0.116999	-0.00699972	1.93846e+13	1.37716e-05	-0.0197402	3.92214e+13	0.236608	-0.00476698	3.31164e+13	4.10466e-71	0.0727932	0.150083	3.34135e-05	0.282008	6.14468e-69
EOMES	0.00145424	-0.00319439	-0.00497084	0.0324863	2.09896e+13	0.744686	0.00145424	1.907e+13	0.481777	-0.00319439	3.92294e+13	0.217157	-0.00497084	3.45561e+13	1.8811e-15	0.0324863	0.784514	0.569684	0.260693	2.14963e-14
EPAS1	0.00368815	0.00204775	0.00821192	-0.00492223	2.09426e+13	0.408858	0.00368815	1.89704e+13	0.652032	0.00204775	3.87148e+13	0.0414683	0.00821192	3.58922e+13	0.228555	-0.00492223	0.470453	0.724642	0.055328	0.37248
ERF	0.00288303	-0.00266228	0.00499145	-0.00216432	2.09595e+13	0.518532	0.00288303	1.90599e+13	0.557695	-0.00266228	3.88405e+13	0.215257	0.00499145	3.57936e+13	0.596501	-0.00216432	0.580585	0.639257	0.258827	0.737985
ERG	0.000410832	-0.00341934	0.0115435	-0.00814636	2.10115e+13	0.926699	0.000410832	1.90743e+13	0.45146	-0.00341934	3.85847e+13	0.00415682	0.0115435	3.60073e+13	0.0462827	-0.00814636	0.94052	0.541101	0.00603565	0.107087
ESR1	0.0133941	0.035384	0.00140808	-0.00130007	2.07386e+13	0.00270398	0.0133941	1.83367e+13	6.46954e-15	0.035384	3.89804e+13	0.726649	0.00140808	3.57628e+13	0.750467	-0.00130007	0.00395298	3.01711e-14	0.76176	0.852681
ESR2	0.0448736	0.0153964	0.027167	0.00111129	2.00769e+13	8.83875e-24	0.0448736	1.87166e+13	0.000697223	0.0153964	3.79749e+13	1.51957e-11	0.027167	3.56767e+13	0.785741	0.00111129	2.05141e-23	0.00139166	2.80148e-11	0.874298
ESRRA	0.04828	0.0411847	0.0542045	0.00619061	2.00053e+13	2.83377e-27	0.04828	1.82264e+13	1.15533e-19	0.0411847	36919434163047	2.43618e-41	0.0542045	3.54952e+13	0.129932	0.00619061	7.00026e-27	7.32849e-19	7.04047e-41	0.240729
ESRRB	0.015475	0.0169682	-0.00911777	-0.00622253	2.06949e+13	0.000529073	0.015475	1.86868e+13	0.000186314	0.0169682	3.93912e+13	0.023591	-0.00911777	3.59386e+13	0.127965	-0.00622253	0.000800831	0.000394734	0.0322813	0.237967
ESRRG	0.166606	0.0751334	0.135869	0.00942179	1.75181e+13	0	0.166606	1.75811e+13	1.17283e-61	0.0751334	33731649785704	9.51888e-252	0.135869	3.53798e+13	0.0211767	0.00942179	3.73218e-307	5.01635e-60	1.92564e-250	0.0564083
ETS1	0.0312826	0.0240793	0.00604125	-0.00143878	2.03626e+13	2.43541e-12	0.0312826	1.85516e+13	1.13716e-07	0.0240793	3.87995e+13	0.133645	0.00604125	3.57677e+13	0.724871	-0.00143878	4.45154e-12	3.27371e-07	0.166862	0.832795
ETS2	0.0628593	0.00881745	0.0790613	0.00150153	1.96988e+13	4.35843e-45	0.0628593	1.88417e+13	0.0521675	0.00881745	3.59491e+13	4.80281e-86	0.0790613	3.56627e+13	0.71339	0.00150153	1.44669e-44	0.0806764	2.31184e-85	0.824031
ETV1	0.015142	0.00359292	-0.0178724	0.0536156	2.07019e+13	0.000696378	0.015142	1.8941e+13	0.428823	0.00359292	3.9733e+13	9.09877e-06	-0.0178724	3.38014e+13	2.36954e-39	0.0536156	0.00104561	0.519688	1.45834e-05	9.58704e-38
ETV2	0.00455828	-0.00772164	-0.00621276	0.00186333	20924323144900	0.307368	0.00455828	19156099878526	0.0890506	-0.00772164	3.92778e+13	0.122961	-0.00621276	3.56498e+13	0.648526	0.00186333	0.364027	0.131598	0.154294	0.776054
ETV3	0.00129075	0.0150198	-0.0103428	-0.0111881	2.0993e+13	0.772548	0.00129075	1.87238e+13	0.00094051	0.0150198	3.94391e+13	0.0102323	-0.0103428	3.61159e+13	0.00620138	-0.0111881	0.807615	0.00184527	0.0145055	0.0193406
ETV3L	-0.00934926	0.00296603	-0.011722	-0.000205557	2.12167e+13	0.0362899	-0.00934926	1.89529e+13	0.513655	0.00296603	3.94929e+13	0.00361058	-0.011722	35723689998951	0.959896	-0.000205557	0.0491637	0.599331	0.00525782	0.980863
ETV4	-0.0046607	0.0102598	0.0234245	-0.0249676	2.11181e+13	0.296627	-0.0046607	1.88143e+13	0.0238586	0.0102598	3.81209e+13	6.01211e-09	0.0234245	36608100030769	1.00536e-09	-0.0249676	0.352421	0.0395529	1.04141e-08	7.87971e-09
ETV5	0.0828312	0.0229321	0.127163	-0.0480196	1.9279e+13	4.60675e-77	0.0828312	1.85734e+13	4.40438e-07	0.0229321	3.40715e+13	1.56693e-220	0.127163	37431431411535	6.7851e-32	-0.0480196	2.23182e-76	1.20537e-06	2.44343e-219	2.07292e-30
ETV6	0.139202	0.0565353	0.132602	0.0201716	1.80941e+13	2.1511e-215	0.139202	1.79346e+13	1.23772e-35	0.0565353	3.38592e+13	8.74741e-240	0.132602	3.49959e+13	8.01937e-07	0.0201716	4.0762e-214	1.81653e-34	1.59694e-238	4.82128e-06
ETV7	0.0161984	0.0220553	0.00716941	0.00264886	2.06796e+13	0.00028606	0.0161984	1.85901e+13	1.18908e-06	0.0220553	3.87555e+13	0.0750791	0.00716941	3.56217e+13	0.517005	0.00264886	0.000438762	3.16735e-06	0.0972262	0.673322
EVX2	-0.00193273	0.00741413	0.00254453	9.49686e-05	2.10608e+13	0.665157	-0.00193273	1.88684e+13	0.102531	0.00741413	3.8936e+13	0.52756	0.00254453	3.5713e+13	0.981466	9.49686e-05	0.716082	0.148873	0.582417	0.989397
FAM200B	0.0576656	-0.0152749	0.0986007	-0.00185914	1.9808e+13	3.29376e-38	0.0576656	1.92997e+13	0.000768435	-0.0152749	35186414243970	5.5987e-133	0.0986007	3.57827e+13	0.649265	-0.00185914	1.00423e-37	0.00151961	3.96835e-132	0.776317
FBXL19	0.0605984	0.0399048	0.0331906	0.0114605	1.97464e+13	5.08357e-42	0.0605984	1.82508e+13	1.48185e-18	0.0399048	3.77397e+13	1.68599e-16	0.0331906	3.5307e+13	0.00505399	0.0114605	1.63307e-41	8.56499e-18	3.47171e-16	0.0163057
FERD3L	-2.31797e-05	0.00836494	0.00134698	0.00189407	2.10206e+13	0.995858	-2.31797e-05	1.88503e+13	0.0654612	0.00836494	3.89827e+13	0.738066	0.00134698	3.56487e+13	0.643129	0.00189407	0.996524	0.0992861	0.772647	0.770828
FEV	-0.00439119	0.000237164	0.00905514	0.00355864	2.11124e+13	0.325439	-0.00439119	1.90048e+13	0.958348	0.000237164	3.86819e+13	0.0245651	0.00905514	3.55892e+13	0.384015	0.00355864	0.383608	0.970012	0.0335528	0.54736
FEZF1	0.00304864	0.0012105	-0.0196941	0.00163293	2.09561e+13	0.494799	0.00304864	1.89863e+13	0.789803	0.0012105	3.98041e+13	1.00856e-06	-0.0196941	3.5658e+13	0.689562	0.00163293	0.557767	0.839131	1.66097e-06	0.806464
FEZF2	-0.00434368	0.0173382	0.00387443	0.0141514	2.11114e+13	0.330701	-0.00434368	1.86797e+13	0.000134329	0.0173382	3.88841e+13	0.336093	0.00387443	3.52109e+13	0.000536347	0.0141514	0.388637	0.000289339	0.388219	0.00212974
FIGLA	0.000693845	-0.00095787	-0.00645826	-0.00180762	2.10056e+13	0.876525	0.000693845	1.90275e+13	0.832938	-0.00095787	3.92874e+13	0.108843	-0.00645826	3.57809e+13	0.658357	-0.00180762	0.897509	0.876253	0.137733	0.783434
FIZ1	0.0331188	0.00731527	0.0284359	-0.00616012	20323978161999	1.18495e-13	0.0331188	1.88703e+13	0.107194	0.00731527	37925318891324	1.6503e-12	0.0284359	3.59364e+13	0.131834	-0.00616012	2.2341e-13	0.155043	3.11538e-12	0.243648
FLI1	0.00443931	0.0185806	-0.00528602	0.00870912	2.09268e+13	0.320166	0.00443931	18656111470409	4.27595e-05	0.0185806	3.92417e+13	0.189394	-0.00528602	3.54053e+13	0.0331323	0.00870912	0.377987	9.81762e-05	0.230694	0.081177
FLYWCH1	0.0695511	0.0398929	0.0815523	-0.000311374	1.95582e+13	8.02805e-55	0.0695511	1.8251e+13	1.51682e-18	0.0398929	3.58519e+13	1.89762e-91	0.0815523	3.57275e+13	0.939285	-0.000311374	3.01203e-54	8.69992e-18	9.50078e-91	0.965072
FOS	-0.0341541	0.00826223	-0.240546	-0.00292567	2.17381e+13	2.00196e-14	-0.0341541	1.88523e+13	0.0688388	0.00826223	4.84251e+13	0	-0.240546	3.58208e+13	0.474187	-0.00292567	3.8521e-14	0.104093	0	0.634936
FOSB	-0.0143262	0.0139278	-0.0460749	-0.0135602	2.13213e+13	0.0013353	-0.0143262	1.87446e+13	0.00216065	0.0139278	4.08339e+13	2.4869e-30	-0.0460749	3.62007e+13	0.000909026	-0.0135602	0.00198112	0.00414679	6.24646e-30	0.00340203
FOSL1	-0.0397426	0.0068199	-0.0476265	0.0058057	2.18555e+13	5.42407e-19	-0.0397426	1.88797e+13	0.133137	0.0068199	4.08944e+13	2.69939e-32	-0.0476265	3.5509e+13	0.155547	0.0058057	1.14687e-18	0.188025	6.95523e-32	0.277868
FOSL2	0.0356617	0.00182336	0.0247178	-0.000983221	20270525901485	1.36697e-15	0.0356617	1.89747e+13	0.688032	0.00182336	3.80705e+13	8.37537e-10	0.0247178	3.57515e+13	0.80993	-0.000983221	2.69968e-15	0.756229	1.49084e-09	0.888904
FOXA1	-0.000301009	0.00038536	-0.000438806	-0.00136762	2.10265e+13	0.946258	-0.000301009	1.9002e+13	0.932372	0.00038536	39052451859491	0.913248	-0.000438806	3.57652e+13	0.737966	-0.00136762	0.954548	0.950143	0.924351	0.842666
FOXA3	-0.00358519	0.00456749	-0.00547429	-0.00206891	2.10955e+13	0.422062	-0.00358519	1.89225e+13	0.3145	0.00456749	3.9249e+13	0.174109	-0.00547429	3.57902e+13	0.612787	-0.00206891	0.483788	0.40137	0.213116	0.751813
FOXB1	0.0109144	0.00718522	-0.000726161	-0.000372461	20790716515858	0.0145181	0.0109144	1.88727e+13	0.113582	0.00718522	3.90637e+13	0.856929	-0.000726161	3.57297e+13	0.927404	-0.000372461	0.0203689	0.163493	0.878646	0.955488
FOXC1	0.000797365	0.00297912	-0.00455051	0.00366231	2.10034e+13	0.858285	0.000797365	1.89527e+13	0.511799	0.00297912	3.9213e+13	0.258575	-0.00455051	3.55855e+13	0.370317	0.00366231	0.881848	0.597631	0.305998	0.533555
FOXC2	-0.00244055	0.00403772	-0.00372902	0.000629152	2.10714e+13	0.584707	-0.00244055	1.89326e+13	0.373917	0.00403772	3.91809e+13	0.354544	-0.00372902	3.56939e+13	0.877686	0.000629152	0.642663	0.464526	0.407644	0.929603
FOXD1	0.00520545	0.0116996	0.00210238	-0.00454798	2.09107e+13	0.243742	0.00520545	18786915007824	0.00998095	0.0116996	3.89533e+13	0.601698	0.00210238	3.58788e+13	0.265907	-0.00454798	0.294973	0.0177242	0.649885	0.416383
FOXD2	0.00264055	0.00147973	-0.00219439	0.00171333	2.09646e+13	0.554313	0.00264055	1.89812e+13	0.744534	0.00147973	39120981454269	0.585889	-0.00219439	3.56552e+13	0.67513	0.00171333	0.613309	0.804742	0.636828	0.795803
FOXD4	0.0072282	0.0124619	-0.000447486	0.000621221	2.08682e+13	0.10552	0.0072282	1.87724e+13	0.00606258	0.0124619	3.90528e+13	0.911539	-0.000447486	3.56942e+13	0.879215	0.000621221	0.135941	0.0110008	0.923974	0.930166
FOXD4L1	0.00677129	0.0010347	-0.00529579	0.00338461	20877805504195	0.129433	0.00677129	1.89896e+13	0.819759	0.0010347	3.9242e+13	0.188577	-0.00529579	3.55955e+13	0.407699	0.00338461	0.164344	0.86482	0.229886	0.568803
FOXD4L3	0.00208106	-0.0012803	-0.00593507	0.0050366	20976394823414	0.641201	0.00208106	1.90337e+13	0.777991	-0.0012803	3.9267e+13	0.140611	-0.00593507	3.55365e+13	0.217925	0.0050366	0.69506	0.830542	0.174106	0.359684
FOXD4L4	0.00601576	-0.000277725	-0.00502268	0.00402525	2.08937e+13	0.177933	0.00601576	1.90146e+13	0.951233	-0.000277725	3.92314e+13	0.2124	-0.00502268	3.55726e+13	0.324789	0.00402525	0.221234	0.964114	0.256008	0.482745
FOXD4L5	0.0134901	0.00687022	0.00172947	0.00147616	2.07366e+13	0.00251913	0.0134901	1.88787e+13	0.130299	0.00687022	3.89678e+13	0.667648	0.00172947	3.56636e+13	0.718025	0.00147616	0.00369357	0.18524	0.706838	0.828746
FOXD4L6	0.00789578	0.0026893	0.00514291	0.00369947	2.08542e+13	0.0770339	0.00789578	18958195025325	0.553705	0.0026893	3.88346e+13	0.201657	0.00514291	3.55842e+13	0.36548	0.00369947	0.100892	0.63517	0.244636	0.527603
FOXE1	-0.00158846	0.00741413	0.000603094	0.00600294	2.10535e+13	0.722058	-0.00158846	1.88684e+13	0.102531	0.00741413	3.90118e+13	0.880977	0.000603094	3.55019e+13	0.14198	0.00600294	0.764441	0.148873	0.897769	0.257941
FOXE3	-0.000135894	0.00254086	0.00415542	-0.00713357	2.1023e+13	0.975723	-0.000135894	1.8961e+13	0.575801	0.00254086	3.88731e+13	0.302224	0.00415542	3.59711e+13	0.0809772	-0.00713357	0.980307	0.655992	0.353737	0.164705
FOXF1	-0.00595171	-0.000553269	0.00133824	-0.00549359	2.11452e+13	0.182596	-0.00595171	1.90198e+13	0.903028	-0.000553269	3.89831e+13	0.739704	0.00133824	3.59126e+13	0.178994	-0.00549359	0.226093	0.92782	0.77382	0.311575
FOXF2	0.0231236	-0.0186977	0.0225055	-0.00821588	2.05341e+13	2.23241e-07	0.0231236	1.93647e+13	3.82462e-05	-0.0186977	3.81568e+13	2.29485e-08	0.0225055	3.60098e+13	0.0444512	-0.00821588	3.70911e-07	8.82195e-05	3.91721e-08	0.104299
FOXG1	0.0746029	0.0133831	0.0660701	-0.000439945	1.9452e+13	7.99675e-63	0.0746029	1.87549e+13	0.00320601	0.0133831	3.64563e+13	1.34805e-60	0.0660701	3.57321e+13	0.914297	-0.000439945	3.34389e-62	0.0060522	4.92201e-60	0.946544
FOXH1	0.0140723	0.00163178	0.00645853	0.00339237	2.07243e+13	0.00162474	0.0140723	1.89783e+13	0.719342	0.00163178	3.87832e+13	0.108828	0.00645853	3.55952e+13	0.406625	0.00339237	0.00240577	0.781462	0.137733	0.568364
FOXI3	0.000723349	0.0048576	-0.0039387	-0.00555746	2.10049e+13	0.87132	0.000723349	1.8917e+13	0.28475	0.0048576	3.91891e+13	0.32814	-0.0039387	3.59148e+13	0.173994	-0.00555746	0.892789	0.367159	0.380795	0.304998
FOXJ1	0.0080453	0.00835509	-0.0379691	0.00259638	2.0851e+13	0.0716011	0.0080453	1.88505e+13	0.0657791	0.00835509	4.05175e+13	4.09951e-21	-0.0379691	3.56236e+13	0.525343	0.00259638	0.0941887	0.0996674	9.11883e-21	0.678549
FOXJ2	-0.0127746	0.0190589	0.0151545	-0.00579568	2.12887e+13	0.00422593	-0.0127746	1.8647e+13	2.7e-05	0.0190589	38443761203950	0.000168126	0.0151545	3.59233e+13	0.156262	-0.00579568	0.00611229	6.32536e-05	0.000258403	0.278813
FOXJ3	0.117675	0.048253	0.150596	0.0152413	1.85466e+13	4.35642e-154	0.117675	1.80921e+13	2.11314e-26	0.048253	3.31568e+13	0	0.150596	3.5172e+13	0.000192576	0.0152413	4.26246e-153	2.01489e-25	5.49192e-308	0.000845414
FOXK1	0.105022	0.0678558	0.0980453	0.0132367	1.88126e+13	5.73984e-123	0.105022	1.77194e+13	1.34154e-50	0.0678558	3.52081e+13	1.68451e-131	0.0980453	3.52436e+13	0.00120317	0.0132367	4.25373e-122	3.71906e-49	1.17837e-130	0.00442544
FOXK2	0.12187	0.0690357	0.112921	0.0317168	1.84584e+13	3.31957e-165	0.12187	1.7697e+13	2.57844e-52	0.0690357	3.46274e+13	4.86306e-174	0.112921	3.45835e+13	8.45635e-15	0.0317168	3.5751e-164	7.42293e-51	5.0207e-173	9.24026e-14
FOXL1	0.00103295	0.00447222	-0.00504172	-0.00899148	2.09984e+13	0.817071	0.00103295	1.89243e+13	0.324701	0.00447222	3.92321e+13	0.210671	-0.00504172	3.60375e+13	0.0278388	-0.00899148	0.844721	0.412629	0.254334	0.0703794
FOXL2	-0.00566202	0.00758228	0.00490586	-0.00106281	2.11392e+13	0.204823	-0.00566202	1.88652e+13	0.0949716	0.00758228	3.88438e+13	0.223227	0.00490586	3.57543e+13	0.794876	-0.00106281	0.251534	0.139248	0.267551	0.880776
FOXM1	0.0105977	-0.00301476	0.0118417	-0.0079675	2.07974e+13	0.0176318	0.0105977	1.90666e+13	0.506762	-0.00301476	3.85731e+13	0.00328144	0.0118417	3.60009e+13	0.0512895	-0.0079675	0.0245078	0.593601	0.00479251	0.117942
FOXN1	-0.00567529	-0.00342303	0.00486692	0.00457769	2.11394e+13	0.203764	-0.00567529	1.90744e+13	0.450972	-0.00342303	3.88453e+13	0.226923	0.00486692	3.55529e+13	0.262797	0.00457769	0.250645	0.540949	0.271546	0.413243
FOXN2	0.0894572	0.0136884	0.0920473	0.0179277	1.91397e+13	1.27665e-89	0.0894572	1.87491e+13	0.00257412	0.0136884	3.54422e+13	4.50787e-116	0.0920473	3.5076e+13	1.15529e-05	0.0179277	7.02629e-89	0.00491513	2.84738e-115	6.00512e-05
FOXN3	0.128626	0.05832	0.0902175	0.0483338	1.83164e+13	5.96693e-184	0.128626	1.79007e+13	8.19541e-38	0.05832	3.55137e+13	1.4594e-111	0.0902175	3.399e+13	2.71899e-32	0.0483338	8.0473e-183	1.33354e-36	8.88096e-111	8.66026e-31
FOXN4	0.00772791	0.00801368	-0.00699074	0.00193167	20857697165089	0.0835287	0.00772791	1.8857e+13	0.0776073	0.00801368	3.93082e+13	0.0826312	-0.00699074	3.56474e+13	0.63655	0.00193167	0.108733	0.115715	0.106362	0.765883
FOXO1	0.0209066	0.00761788	-0.0255619	0.012739	2.05807e+13	2.83794e-06	0.0209066	1.88645e+13	0.09343	0.00761788	4.00331e+13	2.1909e-10	-0.0255619	3.52614e+13	0.00183107	0.012739	4.57802e-06	0.137257	3.95154e-10	0.0065116
FOXO3	0.138322	0.047294	0.110329	0.0179564	1.81126e+13	1.11326e-212	0.138322	1.81103e+13	1.99801e-25	0.047294	34728607412449	3.46273e-166	0.110329	35075012906593	1.1187e-05	0.0179564	1.93785e-211	1.81274e-24	3.30172e-165	5.83519e-05
FOXO4	0.0318444	-0.00418965	0.0175182	0.0100347	20350764252493	9.82994e-13	0.0318444	1.9089e+13	0.356207	-0.00418965	3.83515e+13	1.36387e-05	0.0175182	3.53579e+13	0.0140979	0.0100347	1.81896e-12	0.446601	2.17667e-05	0.0397449
FOXO6	-0.0137858	0.00390844	-0.0231759	-0.0132118	2.13099e+13	0.00202006	-0.0137858	18935019915592	0.389409	0.00390844	3.994e+13	8.68089e-09	-0.0231759	3.61882e+13	0.00122912	-0.0132118	0.00297641	0.480977	1.49371e-08	0.00450978
FOXP1	0.174375	0.0648438	0.14351	0.0407138	1.73548e+13	0	0.174375	1.77767e+13	2.36985e-46	0.0648438	3.34334e+13	6.45914e-281	0.14351	3.42622e+13	2.19954e-23	0.0407138	0	5.91277e-45	1.61155e-279	4.27626e-22
FOXP2	-0.00270734	0.062482	-0.0591507	-0.00721667	2.1077e+13	0.544337	-0.00270734	1.78216e+13	3.71732e-43	0.062482	41344290373567	6.61184e-49	-0.0591507	35974101414033	0.077501	-0.00721667	0.604954	7.83778e-42	2.11043e-48	0.160247
FOXP3	0.00541116	0.00661879	0.0130612	0.00231175	2.09064e+13	0.225607	0.00541116	1.88835e+13	0.144963	0.00661879	3.85255e+13	0.00118343	0.0130612	3.56338e+13	0.57173	0.00231175	0.273912	0.203765	0.00175753	0.720816
FOXP4	0.0162928	0.00158743	0.0209655	0.00387492	2.06777e+13	0.000263514	0.0162928	1.89791e+13	0.72666	0.00158743	3.82169e+13	1.93274e-07	0.0209655	3.5578e+13	0.343185	0.00387492	0.000404596	0.787203	3.24362e-07	0.503181
FOXQ1	0.0190301	-0.0180948	-0.000840875	-0.00500294	2.06201e+13	2.02714e-05	0.0190301	1.93533e+13	6.74757e-05	-0.0180948	3.90681e+13	0.834632	-0.000840875	3.5895e+13	0.221016	-0.00500294	3.20109e-05	0.000151441	0.860498	0.363583
FOXR1	0.00570052	0.000201819	-0.00301219	-0.00325793	2.09003e+13	0.20176	0.00570052	19005480272488	0.964551	0.000201819	3.91529e+13	0.454556	-0.00301219	3.58327e+13	0.425474	-0.00325793	0.248384	0.974314	0.512402	0.585957
FOXS1	0.001768	0.00592063	-0.00837017	0.00725676	2.0983e+13	0.692166	0.001768	1.88968e+13	0.192299	0.00592063	3.93621e+13	0.0376996	-0.00837017	3.54572e+13	0.0758681	0.00725676	0.738015	0.261464	0.0504929	0.157962
GABPA	0.0744097	0.0183608	0.0554241	0.00719782	1.9456e+13	1.65698e-62	0.0744097	1.86603e+13	5.26314e-05	0.0183608	36871823462169	3.8199e-43	0.0554241	3.54593e+13	0.0782787	0.00719782	6.90948e-62	0.00011974	1.13012e-42	0.161409
GATA1	-0.0082557	-0.00589241	0.0025949	-0.00154586	2.11937e+13	0.0644917	-0.0082557	1.91213e+13	0.194427	-0.00589241	3.8934e+13	0.51942	0.0025949	3.57716e+13	0.705318	-0.00154586	0.0852863	0.263878	0.574277	0.817863
GATA2	-0.00233063	0.0107664	-0.0042413	0.011231	2.10691e+13	0.601733	-0.00233063	1.88047e+13	0.0177414	0.0107664	3.92009e+13	0.292342	-0.0042413	3.53152e+13	0.00600664	0.011231	0.658958	0.030112	0.343783	0.0188116
GATA3	-0.000375737	0.00352094	-0.00190748	-0.000733147	2.1028e+13	0.932945	-0.000375737	1.89424e+13	0.438129	0.00352094	3.91098e+13	0.635805	-0.00190748	3.57425e+13	0.857668	-0.000733147	0.944938	0.528083	0.678888	0.917699
GATA4	0.00698038	0.00356564	-0.00152874	-0.000168243	2.08734e+13	0.118014	0.00698038	1.89415e+13	0.432336	0.00356564	3.9095e+13	0.704285	-0.00152874	35722357269788	0.967172	-0.000168243	0.151223	0.522362	0.740389	0.984936
GATA5	-0.00111264	0.00452284	-0.00663669	0.00498611	2.10435e+13	0.803239	-0.00111264	1.89233e+13	0.319254	0.00452284	3.92944e+13	0.0994111	-0.00663669	3.55383e+13	0.222573	0.00498611	0.834454	0.406452	0.126654	0.365743
GATA6	-0.022523	0.00415104	-0.025892	-0.00371572	2.14936e+13	4.55145e-07	-0.022523	1.89304e+13	0.360657	0.00415104	4.0046e+13	1.28193e-10	-0.025892	35849060307007	0.363378	-0.00371572	7.47916e-07	0.451047	2.3233e-10	0.525581
GATAD2A	0.0819965	0.0448122	0.0356115	-0.000584794	1.92966e+13	1.50021e-75	0.0819965	1.81575e+13	5.44166e-23	0.0448122	3.76452e+13	9.22717e-19	0.0356115	3.57372e+13	0.886248	-0.000584794	7.12957e-75	4.31014e-22	1.97048e-18	0.932486
GATAD2B	0.136265	0.0660383	0.166217	0.0242125	1.81558e+13	2.10565e-206	0.136265	1.7754e+13	5.16938e-48	0.0660383	3.2547e+13	0	0.166217	3.48516e+13	3.14669e-09	0.0242125	3.42625e-205	1.38189e-46	0	2.30911e-08
GBX1	0.00511545	0.00931659	-0.0182414	-0.00849725	2.09126e+13	0.251989	0.00511545	1.88322e+13	0.0402015	0.00931659	3.97474e+13	5.92087e-06	-0.0182414	3.60198e+13	0.03765	-0.00849725	0.303971	0.0637517	9.53068e-06	0.0906143
GBX2	0.00155357	0.00257052	0.00972314	0.000776162	2.09875e+13	0.727917	0.00155357	1.89605e+13	0.571352	0.00257052	3.86558e+13	0.0157771	0.00972314	3.56886e+13	0.849414	0.000776162	0.7701	0.652413	0.0219297	0.91546
GCM1	0.00761447	0.00456939	-0.00393454	0.00449662	20860081614525	0.0881636	0.00761447	1.89225e+13	0.3143	0.00456939	3.91889e+13	0.328651	-0.00393454	3.55557e+13	0.271343	0.00449662	0.114368	0.40137	0.381092	0.421808
GCM2	-0.000462425	-0.00407231	0.010057	-0.00730981	2.10299e+13	0.917524	-0.000462425	1.90867e+13	0.369838	-0.00407231	3.86427e+13	0.0125271	0.010057	3.59774e+13	0.0737505	-0.00730981	0.931841	0.460606	0.0175921	0.155869
GFI1	0.00779802	-0.00376046	-0.00966716	0.00125443	2.08562e+13	0.0807641	0.00779802	1.90808e+13	0.407612	-0.00376046	3.94127e+13	0.0163892	-0.00966716	3.56715e+13	0.758949	0.00125443	0.105409	0.500294	0.0227172	0.858766
GFI1B	0.0135269	0.0111334	0.00615549	-0.00589924	2.07358e+13	0.00245145	0.0135269	1.87977e+13	0.0142144	0.0111334	3.8795e+13	0.126452	0.00615549	3.5927e+13	0.148995	-0.00589924	0.0036014	0.0245432	0.158409	0.268405
GLI1	-0.00481928	0.00348496	-0.0105917	-0.00119298	2.11214e+13	0.280495	-0.00481928	1.89431e+13	0.442823	0.00348496	3.94488e+13	0.00854658	-0.0105917	35758957016536	0.770419	-0.00119298	0.335653	0.532883	0.012185	0.868159
GLI2	0.00617775	0.0179635	0.000665615	-0.0102933	2.08903e+13	0.166535	0.00617775	1.86678e+13	7.61814e-05	0.0179635	3.90093e+13	0.868745	0.000665615	3.6084e+13	0.0118011	-0.0102933	0.2081	0.000169708	0.887721	0.0341658
GLI3	0.00395534	0.0100847	-0.0206379	0.00167489	2.0937e+13	0.375758	0.00395534	1.88176e+13	0.0263619	0.0100847	3.98409e+13	2.98568e-07	-0.0206379	3.56565e+13	0.682017	0.00167489	0.436054	0.0434623	4.98835e-07	0.80132
GLI4	0.0693335	0.011157	0.0378245	0.0137431	19562739073904	1.72437e-54	0.0693335	1.87972e+13	0.014011	0.011157	3.75588e+13	5.7712e-21	0.0378245	3.52255e+13	0.000773753	0.0137431	6.45344e-54	0.0242199	1.27992e-20	0.00298665
GLIS1	0.132657	0.105912	0.114902	0.0192262	1.82317e+13	1.23993e-195	0.132657	1.6996e+13	5.5505e-121	0.105912	3.45501e+13	3.60525e-180	0.114902	3.50297e+13	2.55656e-06	0.0192262	1.89406e-194	2.7697e-118	3.91091e-179	1.44969e-05
GLIS2	0.0083435	0.0130651	0.00831902	0.0116708	2.08448e+13	0.0617027	0.0083435	18760958471796	0.00401202	0.0130651	3.87106e+13	0.0388845	0.00831902	3.52995e+13	0.00430354	0.0116708	0.0818874	0.00748876	0.0519734	0.0142531
GLIS3	0.0513919	0.0131557	0.091747	0.0520149	1.99399e+13	1.09561e-30	0.0513919	1.87592e+13	0.00376551	0.0131557	3.54539e+13	2.51486e-115	0.091747	3.38586e+13	3.8987e-37	0.0520149	2.91837e-30	0.00703741	1.58182e-114	1.45909e-35
GLMP	0.0214283	0.00684746	0.0306342	-0.00394909	2.05697e+13	1.59395e-06	0.0214283	1.88792e+13	0.131577	0.00684746	3.78395e+13	2.79704e-14	0.0306342	35857395364925	0.334027	-0.00394909	2.57962e-06	0.186702	5.50944e-14	0.493134
GLYR1	0.130596	0.0721732	0.138177	0.0196815	1.8275e+13	1.29702e-189	0.130596	1.76374e+13	5.05221e-57	0.0721732	3.36416e+13	2.20233e-260	0.138177	3.50134e+13	1.47222e-06	0.0196815	1.84918e-188	1.80075e-55	4.84836e-259	8.60901e-06
GMEB1	0.0645983	0.0223313	0.0609637	0.00955724	1.96623e+13	1.60005e-47	0.0645983	1.85848e+13	8.73227e-07	0.0223313	3.66556e+13	7.62154e-52	0.0609637	3.5375e+13	0.0193896	0.00955724	5.46865e-47	2.34689e-06	2.50207e-51	0.0522053
GMEB2	0.0591185	0.0422889	0.0464115	0.00241687	1.97775e+13	4.49745e-40	0.0591185	1.82054e+13	1.20015e-20	0.0422889	3.72236e+13	9.44159e-31	0.0464115	3.563e+13	0.554374	0.00241687	1.40264e-39	8.02067e-20	2.38348e-30	0.7039
GPBP1	0.1357	0.0463578	0.128337	0.0416286	1.81677e+13	1.07061e-204	0.1357	1.81281e+13	1.7154e-24	0.0463578	3.40256e+13	1.28737e-224	0.128337	3.42295e+13	2.25116e-24	0.0416286	1.72334e-203	1.48437e-23	2.07225e-223	4.74647e-23
GPBP1L1	0.127227	0.0456931	0.126439	0.0346178	1.83458e+13	5.53465e-180	0.127227	1.81407e+13	7.69473e-24	0.0456931	3.40997e+13	4.96937e-218	0.126439	3.44799e+13	2.43729e-17	0.0346178	7.08151e-179	6.4352e-23	7.51429e-217	3.28705e-16
GRHL1	0.0837477	0.0389838	0.0462951	-9.81532e-05	1.92598e+13	9.65386e-79	0.0837477	1.82683e+13	8.85156e-18	0.0389838	37228179604358	1.32081e-30	0.0462951	3.57199e+13	0.980844	-9.81532e-05	4.78537e-78	4.81847e-17	3.32311e-30	0.989397
GRHL2	0.00216998	0.00657392	-0.0241592	0.000142992	2.09745e+13	0.627014	0.00216998	1.88844e+13	0.147708	0.00657392	3.99784e+13	1.98665e-09	-0.0241592	3.57112e+13	0.972097	0.000142992	0.683641	0.207234	3.49474e-09	0.986113
GRHL3	0.00492113	0.00389092	0.00721494	-0.00506928	2.09167e+13	0.270455	0.00492113	1.89354e+13	0.391537	0.00389092	3.87537e+13	0.0732477	0.00721494	3.58974e+13	0.214952	-0.00506928	0.324614	0.483208	0.0950189	0.356745
GSX1	0.00818233	0.00551935	0.00162026	0.00576514	2.08481e+13	0.0669018	0.00818233	1.89044e+13	0.224199	0.00551935	38972075732538	0.687491	0.00162026	3.55104e+13	0.158455	0.00576514	0.0882396	0.298069	0.725281	0.28239
GTF2B	0.0936521	0.0343862	0.0870446	0.00871519	1.90516e+13	4.4792e-98	0.0936521	1.83557e+13	3.60484e-14	0.0343862	35637510125331	5.85193e-104	0.0870446	3.54051e+13	0.0330101	0.00871519	2.65034e-97	1.59658e-13	3.29336e-103	0.08101
GTF2I	0.153541	0.0638614	0.203648	0.0492209	1.77927e+13	3.77359e-262	0.153541	1.77954e+13	5.22598e-45	0.0638614	3.10859e+13	0	0.203648	3.39584e+13	1.99279e-33	0.0492209	1.28388e-260	1.18535e-43	0	6.62935e-32
GTF2IRD1	0.105806	0.0779568	0.083777	0.0273411	1.87961e+13	8.61904e-125	0.105806	1.75274e+13	2.98424e-66	0.0779568	35765059891602	2.04029e-96	0.083777	3.47398e+13	2.24003e-11	0.0273411	6.48377e-124	1.82075e-64	1.08309e-95	1.9272e-10
GTF2IRD2	0.0225942	0.0305123	0.0173241	-0.0127029	2.05452e+13	4.187e-07	0.0225942	1.84293e+13	1.80795e-11	0.0305123	3.83591e+13	1.6972e-05	0.0173241	3.617e+13	0.00188667	-0.0127029	6.89542e-07	6.68272e-11	2.70289e-05	0.00667692
GTF2IRD2B	0.0324489	0.0231528	0.029333	-0.00787609	2.03381e+13	3.63963e-13	0.0324489	18569197243467	3.4105e-07	0.0231528	37890298809456	3.23807e-13	0.029333	3.59977e+13	0.0540185	-0.00787609	6.80216e-13	9.38513e-07	6.20665e-13	0.122524
GTF3A	0.0645375	-0.00361827	0.0719397	-0.00135046	1.96636e+13	1.95148e-47	0.0645375	19078097584163	0.425572	-0.00361827	3.62271e+13	1.57934e-71	0.0719397	3.57646e+13	0.741134	-0.00135046	6.65459e-47	0.516693	6.6226e-71	0.844994
GZF1	0.0277436	-0.00292862	0.0359103	-0.00507684	2.0437e+13	5.16739e-10	0.0277436	19064987751621	0.518979	-0.00292862	3.76336e+13	4.73182e-19	0.0359103	3.58977e+13	0.21427	-0.00507684	9.11141e-10	0.604131	1.01629e-18	0.356006
HAND1	-0.00783644	0.00254694	0.00617808	-0.00155975	2.11849e+13	0.0792809	-0.00783644	1.89609e+13	0.574887	0.00254694	3.87942e+13	0.125066	0.00617808	3.57721e+13	0.702796	-0.00155975	0.103654	0.65545	0.156803	0.815856
HAND2	-0.00399473	-0.00414444	1.37612e-05	0.00496887	2.11041e+13	0.371022	-0.00399473	1.90881e+13	0.361421	-0.00414444	3.90348e+13	0.997274	1.37612e-05	3.55389e+13	0.224176	0.00496887	0.431227	0.451626	0.997274	0.367458
HBP1	0.087179	0.0352564	0.0815055	0.0112562	1.91876e+13	3.41699e-85	0.087179	1.83391e+13	8.08058e-15	0.0352564	35853728141409	2.40583e-91	0.0815055	3.53143e+13	0.00589469	0.0112562	1.79482e-84	3.74508e-14	1.20051e-90	0.0184997
HDX	0.116227	0.0369887	0.0940943	0.035195	1.8577e+13	2.41109e-150	0.116227	1.83062e+13	3.69476e-16	0.0369887	3.53623e+13	3.16161e-121	0.0940943	3.44593e+13	7.17305e-18	0.035195	2.22803e-149	1.84369e-15	2.06678e-120	1.02267e-16
HES1	-0.00891674	-0.010581	-0.00691536	-0.0111118	2.12076e+13	0.0458468	-0.00891674	1.92105e+13	0.0197995	-0.010581	3.93053e+13	0.0859966	-0.00691536	3.61132e+13	0.0065625	-0.0111118	0.0613888	0.0333407	0.110314	0.0202558
HES2	0.0148961	-0.00126586	0.00869315	9.92958e-05	2.0707e+13	0.000850132	0.0148961	1.90334e+13	0.78043	-0.00126586	3.8696e+13	0.0309046	0.00869315	3.57128e+13	0.980621	9.92958e-05	0.00127138	0.831533	0.041981	0.989397
HES4	-0.0297915	0.0437301	0.0274989	-0.00339588	2.16464e+13	2.5093e-11	-0.0297915	1.8178e+13	5.71612e-22	0.0437301	3.79619e+13	8.58187e-12	0.0274989	3.58376e+13	0.406139	-0.00339588	4.50951e-11	4.25723e-21	1.59591e-11	0.568216
HES5	-0.000605397	-0.00843931	0.000497758	-0.00526366	2.10329e+13	0.892162	-0.000605397	1.91697e+13	0.0631017	-0.00843931	3.90159e+13	0.901649	0.000497758	3.59043e+13	0.197882	-0.00526366	0.911028	0.0961951	0.916962	0.3351
HES6	0.0159598	0.00820402	-0.0166148	0.00730274	2.06847e+13	0.000351325	0.0159598	1.88534e+13	0.0708158	0.00820402	3.96839e+13	3.70326e-05	-0.0166148	3.54555e+13	0.0740299	0.00730274	0.000536667	0.106866	5.80501e-05	0.155869
HES7	0.0225189	0.0110567	0.0078304	0.0270151	2.05468e+13	4.5734e-07	0.0225189	1.87991e+13	0.0148958	0.0110567	3.87297e+13	0.0518845	0.0078304	3.47515e+13	3.85196e-11	0.0270151	7.50699e-07	0.0255137	0.068614	3.25785e-10
HESX1	0.0130196	0.00854978	0.0171595	-0.0196442	2.07465e+13	0.00354948	0.0130196	1.88468e+13	0.0597271	0.00854978	3.83655e+13	2.03956e-05	0.0171595	3.6418e+13	1.54095e-06	-0.0196442	0.00514382	0.0913293	3.23777e-05	8.94111e-06
HEY1	0.0418611	-0.0161487	0.0282408	-0.000578752	2.01402e+13	6.70764e-21	0.0418611	1.93163e+13	0.000375992	-0.0161487	3.79329e+13	2.33649e-12	0.0282408	3.5737e+13	0.887416	-0.000578752	1.47018e-20	0.000769987	4.38312e-12	0.932908
HEY2	0.00412875	0.0218414	-0.0086754	-0.000151955	2.09334e+13	0.355189	0.00412875	1.85941e+13	1.50694e-06	0.0218414	3.9374e+13	0.0312487	-0.0086754	3.57218e+13	0.970348	-0.000151955	0.414757	3.98566e-06	0.0422959	0.98549
HEYL	0.0127112	0.000207551	-0.0191417	-0.00977779	2.07529e+13	0.00441916	0.0127112	1.90054e+13	0.963545	0.000207551	3.97825e+13	2.00642e-06	-0.0191417	3.60656e+13	0.0167609	-0.00977779	0.0063856	0.973955	3.28263e-06	0.045867
HHEX	-0.00129493	0.00159704	-0.00603493	0.0100762	2.10474e+13	0.771833	-0.00129493	1.8979e+13	0.725071	0.00159704	39270898458174	0.134052	-0.00603493	3.53565e+13	0.013705	0.0100762	0.807431	0.786595	0.16723	0.0389305
HIC1	0.0124545	0.00797749	-0.00837981	-0.000764686	2.07583e+13	0.00528536	0.0124545	1.88577e+13	0.0789569	0.00797749	3.93624e+13	0.0374797	-0.00837981	3.57437e+13	0.851615	-0.000764686	0.00762253	0.117494	0.0502753	0.915853
HIC2	0.145713	0.106795	0.0725701	-0.00340424	1.79572e+13	4.93396e-236	0.145713	1.69792e+13	5.49522e-123	0.106795	3.62025e+13	9.3118e-73	0.0725701	3.58379e+13	0.404984	-0.00340424	1.1724e-234	4.11318e-120	3.94894e-72	0.567661
HIF1A	0.0897958	0.00842458	0.0669707	0.00502445	1.91326e+13	2.74316e-90	0.0897958	1.88492e+13	0.0635635	0.00842458	3.64211e+13	3.25899e-62	0.0669707	3.55369e+13	0.219037	0.00502445	1.52093e-89	0.0965056	1.232e-61	0.361121
HIF3A	-0.000571552	0.0162471	0.0107356	0.0025964	2.10322e+13	0.898157	-0.000571552	1.87005e+13	0.000346169	0.0162471	38616255459581	0.00768935	0.0107356	3.56236e+13	0.52534	0.0025964	0.9159	0.00071478	0.0109942	0.678549
HINFP	0.0721282	0.02437	0.077083	-0.00504617	1.9504e+13	7.81627e-59	0.0721282	1.85461e+13	7.98917e-08	0.02437	3.60264e+13	7.11824e-82	0.077083	3.58966e+13	0.217051	-0.00504617	3.11196e-58	2.32229e-07	3.31963e-81	0.358681
HIVEP1	0.125158	0.0480625	0.103254	0.0413484	1.83893e+13	3.37039e-174	0.125158	1.80957e+13	3.31346e-26	0.0480625	3.50048e+13	1.06357e-145	0.103254	3.42395e+13	4.55003e-24	0.0413484	4.13563e-173	3.11965e-25	8.29255e-145	9.33068e-23
HIVEP2	0.15905	0.064633	0.136791	0.0317336	1.76769e+13	2.18735e-281	0.15905	1.77807e+13	4.62119e-46	0.064633	3.36957e+13	3.52458e-255	0.136791	34582939584658	8.18599e-15	0.0317336	9.09573e-280	1.11579e-44	7.2278e-254	9.01061e-14
HIVEP3	0.160342	0.0897452	0.136979	0.0448705	1.76497e+13	5.30729e-286	0.160342	1.73033e+13	2.80587e-87	0.0897452	3.36883e+13	6.96169e-256	0.136979	3.41137e+13	4.67444e-28	0.0448705	2.40758e-284	3.81853e-85	1.44745e-254	1.18604e-26
HKR1	0.0893772	0.0431486	0.102949	0.000101601	1.91414e+13	1.83427e-89	0.0893772	1.81891e+13	1.9758e-21	0.0431486	35016694872511	7.58431e-145	0.102949	35712719418395	0.980172	0.000101601	1.00215e-88	1.37571e-20	5.85243e-144	0.989397
HLF	0.12693	0.0154345	0.13452	0.000890015	1.8352e+13	3.79259e-179	0.12693	1.87159e+13	0.000676158	0.0154345	3.37843e+13	8.96719e-247	0.13452	3.56846e+13	0.82765	0.000890015	4.81145e-178	0.00135141	1.74336e-245	0.90043
HLX	0.00861256	0.0169996	0.00288696	0.0114423	20839101639958	0.0537703	0.00861256	1.86862e+13	0.000181268	0.0169996	3.89226e+13	0.473528	0.00288696	3.53077e+13	0.00512429	0.0114423	0.0716777	0.000384905	0.5298	0.0164969
HMBOX1	0.122005	0.0454084	0.105336	0.0282576	1.84556e+13	1.43679e-165	0.122005	1.81461e+13	1.45387e-23	0.0454084	3.49235e+13	1.38538e-151	0.105336	3.47071e+13	4.71909e-12	0.0282576	1.5586e-164	1.18931e-22	1.13329e-150	4.25571e-11
HMG20A	0.107157	0.0140299	0.102632	0.000597846	1.87677e+13	5.75954e-128	0.107157	1.87426e+13	0.00200359	0.0140299	3.50291e+13	5.78763e-144	0.102632	3.5695e+13	0.883727	0.000597846	4.58618e-127	0.00385028	4.44312e-143	0.931648
HMG20B	0.0113412	0.0036558	-0.0252031	0.0136216	20781746350204	0.0110931	0.0113412	1.89398e+13	0.420788	0.0036558	4.00191e+13	3.89492e-10	-0.0252031	3.52298e+13	0.000861382	0.0136216	0.0156516	0.51213	6.99124e-10	0.00326513
HMGA1	0.00289952	-0.0223005	0.0205764	-0.0221065	2.09592e+13	0.516142	0.00289952	1.94332e+13	9.04053e-07	-0.0223005	3.82321e+13	3.23772e-07	0.0205764	3.65059e+13	6.35944e-08	-0.0221065	0.578342	2.42105e-06	5.40343e-07	4.12125e-07
HMGA2	-0.00501616	-0.000601476	0.00703212	-0.000156011	2.11256e+13	0.261311	-0.00501616	1.90208e+13	0.894626	-0.000601476	38760821862180	0.0808295	0.00703212	35721920395367	0.969557	-0.000156011	0.314709	0.921718	0.104222	0.985436
HMGN3	0.0948145	0.00208356	0.120979	-0.00784474	19027124328933	1.73341e-100	0.0948145	1.89697e+13	0.646359	0.00208356	3.43129e+13	1.19409e-199	0.120979	3.59965e+13	0.054982	-0.00784474	1.05057e-99	0.721136	1.51487e-198	0.123958
HMX1	0.00531836	0.00452245	0.00215832	0.00111322	2.09083e+13	0.233665	0.00531836	18923348056912	0.319297	0.00452245	3.89511e+13	0.592064	0.00215832	3.56766e+13	0.785379	0.00111322	0.283466	0.406452	0.641795	0.874298
HNF1A	0.00179272	0.000819051	-0.00417988	-0.00726672	2.09825e+13	0.688088	0.00179272	1.89937e+13	0.856866	0.000819051	3.91985e+13	0.299388	-0.00417988	3.59759e+13	0.0754669	-0.00726672	0.734713	0.893887	0.350966	0.157345
[truncated: 1,158 more rows]

## Sheet: Excitatory_neurons_set2
Suppl. Table 9: Correlation between age and transcription factors (Excitatory neurons 2) (Column 1: Category of Transcription factors, Column 2: AD Female expression correlation with age, Column 3: AD male expression correlation with age, column 4: Control female expression correlation with age, column 5: Control male expression correlation with age, column 6: AD female correlation statistics, co…
[truncated: 1,511 more rows]

[truncated: 6 more sheets: Excitatory_neurons_set3, Immune_cells, Inhibitory_neurons, Oligodendrocytes, OPCs, Vasculature_cells]
